# Supplementary material for: Unveiling how vitrification affects the porcine blastocyst: clues from a transcriptomic study
Source: J Anim Sci Biotechnol. 2022 Mar 15;13:46. doi: 10.1186/s40104-021-00672-1 (PMC8932223; doi:10.1186/s40104-021-00672-1)
Supplement: Supplementary file 1 — Additional file 1: Table S1. All identified transcripts in VIT vs. CO embryos. [file 40104_2021_672_MOESM1_ESM.xlsx]

## Sheet: Table S1.VIT_Co
Ssc Gene ID	Ssc Gene symbol	Ssc Gene description	Synonyms	dbXrefs	type_of_gene	Hsa Gene ID	Hsa Gene symbol	Hsa Gene description	Synonyms	Hsa related IDs	type_of_gene	logFC VIT-Co	LR	PValue	FDR	counts	IVC_1	IVC_2	IVC_3	IVC_4	IVC_6	CO_1	CO_3	CO_4	CO_5	CO_6	VIT_1	VIT_2	VIT_5	VIT_7	VIT_9	cpm	IVC_1	IVC_2	IVC_3	IVC_4	IVC_6	CO_1	CO_3	CO_4	CO_5	CO_6	VIT_1	VIT_2	VIT_5	VIT_7	VIT_9	log2cpm	IVC_1
733688	TXNIP	thioredoxin interacting protein	-	VGNC:VGNC:94610|Ensembl:ENSSSCG00000031262	protein-coding	10628	TXNIP	thioredoxin interacting protein	ARRDC6|EST01027|HHCPA78|THIF|VDUP1	MIM:606599|HGNC:HGNC:16952|Ensembl:ENSG00000265972	protein-coding	5.06528	347.703	1.34049e-77	1.25001e-73		95	183	146	159	173	3	1	7	10	25	160	172	343	254	251		110.428	168.382	124.387	124.12	128.961	2.396	0.917799	5.21675	7.49636	12.8422	134.681	164.062	195.9	193.018	218.152		6.79997
100155895	ARRDC4	arrestin domain containing 4	-	VGNC:VGNC:85547|Ensembl:ENSSSCG00000002252	protein-coding	91947	ARRDC4	arrestin domain containing 4	-	HGNC:HGNC:28087|Ensembl:ENSG00000140450	protein-coding	7.09284	289.791	5.52278e-65	2.575e-61		229	180	291	148	145	0	3	3	1	10	327	201	850	385	310		266.19	165.622	247.923	115.533	108.088	0	2.7534	2.23575	0.749636	5.13688	275.253	191.723	485.467	292.566	269.431		8.06172
100233182	GK	glycerol kinase	-	Ensembl:ENSSSCG00000012202	protein-coding	2710	GK	glycerol kinase	GK1|GKD	MIM:300474|HGNC:HGNC:4289|Ensembl:ENSG00000198814	protein-coding	-3.0374	271.9	4.37251e-61	1.35912e-57		11	15	20	34	26	225	188	237	285	387	26	20	44	23	38		12.7864	13.8018	17.0394	26.5413	19.3814	179.7	172.546	176.624	213.646	198.797	21.8856	19.0769	25.1301	17.478	33.027		3.78518
100625359	VAT1	vesicle amine transport 1	-	VGNC:VGNC:94805|Ensembl:ENSSSCG00000024059	protein-coding	10493	VAT1	vesicle amine transport 1	VATI	MIM:604631|HGNC:HGNC:16919|Ensembl:ENSG00000108828	protein-coding	2.97732	248.537	5.41121e-56	1.26149e-52		57	71	123	103	104	18	20	16	19	32	149	126	227	158	115		66.257	65.3286	104.792	80.4046	77.5254	14.376	18.356	11.924	14.2431	16.438	125.421	120.185	129.648	120.066	99.9501		6.07161
396910	ABCB1	ATP-binding cassette, sub-family B (MDR/TAP), member 1	MDR1|P-gp|Pgp1A	Ensembl:ENSSSCG00000015390	protein-coding	5243	ABCB1	ATP binding cassette subfamily B member 1	ABC20|CD243|CLCS|GP170|MDR1|P-GP|PGY1	MIM:171050|HGNC:HGNC:40|Ensembl:ENSG00000085563	protein-coding	2.76019	203.433	3.72177e-46	6.9411e-43		95	102	106	116	100	36	20	28	27	39	166	176	236	147	225		110.428	93.8524	90.3087	90.5528	74.5437	28.7519	18.356	20.867	20.2402	20.0338	139.731	167.877	134.789	111.707	195.554		6.79997
102158081	NAT8L	N-acetyltransferase 8 like	-	VGNC:VGNC:90586|Ensembl:ENSSSCG00000033541	protein-coding	339983	NAT8L	N-acetyltransferase 8 like	CML3|NACED|NAT8-LIKE	MIM:610647|HGNC:HGNC:26742|Ensembl:ENSG00000185818	protein-coding	-3.14695	196.289	1.34834e-44	2.09554e-41		10	20	18	21	29	167	189	148	217	202	13	17	23	21	24		11.624	18.4024	15.3354	16.3932	21.6177	133.377	173.464	110.297	162.671	103.765	10.9428	16.2154	13.1362	15.9581	20.8591		3.6581
100517246	KIF1A	kinesin family member 1A	-	Ensembl:ENSSSCG00000016401	protein-coding	547	KIF1A	kinesin family member 1A	ATSV|C2orf20|HSN2C|MRD9|NESCAVS|SPG30|UNC104	MIM:601255|HGNC:HGNC:888|Ensembl:ENSG00000130294	protein-coding	7.98857	179.982	4.89047e-41	6.5148e-38		54	52	51	73	80	0	1	0	0	0	55	51	75	47	13		62.7698	47.8463	43.4504	56.9858	59.635	0	0.917799	0	0	0	46.2964	48.6462	42.8353	35.7158	11.2987		5.9948
100155836	SERPINB5	serpin family B member 5	-	VGNC:VGNC:92738|Ensembl:ENSSSCG00000004894	protein-coding	5268	SERPINB5	serpin family B member 5	PI5|maspin	MIM:154790|HGNC:HGNC:8949|Ensembl:ENSG00000206075	protein-coding	3.60551	167.589	2.4876e-38	2.89961e-35		24	63	86	50	66	7	6	13	10	13	101	58	188	131	93		27.8977	57.9677	73.2693	39.0314	49.1988	5.59066	5.5068	9.68825	7.49636	6.67795	85.0171	55.3231	107.374	99.5484	80.8292		4.85288
492279	HSPD1	heat shock protein family D (Hsp60) member 1	HSP60	-	protein-coding	3329	HSPD1	heat shock protein family D (Hsp60) member 1	CPN60|GROEL|HLD4|HSP-60|HSP60|HSP65|HuCHA60|SPG13	MIM:118190|HGNC:HGNC:5261|Ensembl:ENSG00000144381	protein-coding	-1.59595	163.984	1.52497e-37	1.58004e-34		835	905	1188	984	1137	3071	2292	2715	2603	3916	1013	704	1219	924	683		970.607	832.71	1012.14	768.138	847.562	2452.7	2103.6	2023.35	1951.3	2011.6	852.696	671.508	696.217	702.158	593.617		9.92423
100519689	LRP2	LDL receptor related protein 2	-	Ensembl:ENSSSCG00000040746	protein-coding	4036	LRP2	LDL receptor related protein 2	DBS|GP330|LRP-2	MIM:600073|HGNC:HGNC:6694|Ensembl:ENSG00000081479	protein-coding	-2.25641	159.105	1.77491e-36	1.6551e-33		4569	5257	6937	8534	10624	14874	10563	14671	19667	26909	2906	4041	3401	3050	3339		5311.02	4837.08	5910.11	6661.88	7919.52	11879.3	9694.71	10933.6	14743.1	13822.8	2446.14	3854.5	1942.44	2317.73	2902.03		12.375
397097	DGKA	diacylglycerol kinase alpha	DAGK	VGNC:VGNC:87269|Ensembl:ENSSSCG00000000370	protein-coding	1606	DGKA	diacylglycerol kinase alpha	DAGK|DAGK1|DGK-alpha	MIM:125855|HGNC:HGNC:2849|Ensembl:ENSG00000065357	protein-coding	3.18412	157.625	3.73749e-36	3.16838e-33		44	53	48	56	48	11	8	13	17	24	141	70	233	87	113		51.1458	48.7664	40.8945	43.7151	35.781	8.78532	7.34239	9.68825	12.7438	12.3285	118.687	66.7693	133.075	66.1123	98.2118		5.70448
100626928	RHOU	ras homolog family member U	-	VGNC:VGNC:92294|Ensembl:ENSSSCG00000024418	protein-coding	58480	RHOU	ras homolog family member U	ARHU|CDC42L1|G28K|WRCH1|hG28K	MIM:606366|HGNC:HGNC:17794|Ensembl:ENSG00000116574	protein-coding	5.48951	151.634	7.61943e-35	5.92093e-32		42	23	68	51	30	0	2	2	1	1	51	45	65	77	40		48.821	21.1628	57.9339	39.812	22.3631	0	1.8356	1.4905	0.749636	0.513688	42.9294	42.9231	37.124	58.5132	34.7652		5.63868
100513962	AASS	aminoadipate-semialdehyde synthase	-	VGNC:VGNC:84944|Ensembl:ENSSSCG00000016613	protein-coding	10157	AASS	aminoadipate-semialdehyde synthase	LKR/SDH|LKRSDH|LORSDH	MIM:605113|HGNC:HGNC:17366|Ensembl:ENSG00000008311	protein-coding	-2.10593	145.866	1.38867e-33	9.96105e-31		167	174	194	263	274	676	566	771	701	815	158	263	194	121	132		194.121	160.101	165.282	205.305	204.25	539.898	519.474	574.588	525.495	418.656	132.997	250.862	110.801	91.9493	114.725		7.60823
100153665	KLF10	Kruppel like factor 10	-	VGNC:VGNC:89490|Ensembl:ENSSSCG00000027480	protein-coding	7071	KLF10	Kruppel like factor 10	EGR-alpha|EGRA|TIEG|TIEG1	MIM:601878|HGNC:HGNC:11810|Ensembl:ENSG00000155090	protein-coding	2.2762	141.036	1.57967e-32	1.05217e-29		328	446	522	462	474	72	80	142	96	387	521	460	679	545	419		381.268	410.374	444.728	360.65	353.337	57.5039	73.4239	105.826	71.965	198.797	438.554	438.77	387.803	414.152	364.166		8.57844
100155734	LOC100155734	histone H2A type 1	-	Ensembl:ENSSSCG00000033606	protein-coding	8334	H2AC6	H2A clustered histone 6	H2A/l|H2AFL|HIST1H2AC|dJ221C16.4	MIM:602794|HGNC:HGNC:4733|Ensembl:ENSG00000180573	protein-coding	-3.20453	139.286	3.81441e-32	2.37129e-29		15	27	41	65	75	186	192	225	184	265	12	21	13	27	27		17.4361	24.8433	34.9307	50.7408	55.9078	148.552	176.217	167.681	137.933	136.127	10.101	20.0308	7.42479	20.5176	23.4665		4.20446
100513634	MPC1	mitochondrial pyruvate carrier 1	BRP44L	VGNC:VGNC:90318|Ensembl:ENSSSCG00000032916	protein-coding	51660	MPC1	mitochondrial pyruvate carrier 1	BRP44L|CGI-129|MPYCD|SLC54A1	MIM:614738|HGNC:HGNC:21606|Ensembl:ENSG00000060762	protein-coding	-1.95417	135.831	2.17271e-31	1.26628e-28		40	58	53	70	71	154	171	259	234	275	60	33	68	51	50		46.4962	53.3671	45.1543	54.6439	52.926	122.994	156.944	193.02	175.415	141.264	50.5052	31.477	38.8374	38.7555	43.4566		5.56974
100302506	SLC6A8	solute carrier family 6 member 8	-	Ensembl:ENSSSCG00000012771	protein-coding	6535	SLC6A8	solute carrier family 6 member 8	CCDS1|CRT|CRTR|CT1|CTR5	MIM:300036|HGNC:HGNC:11055|Ensembl:ENSG00000130821	protein-coding	-2.57921	131.862	1.60391e-30	8.79794e-28		211	380	203	294	233	2454	2027	2205	3005	3221	395	402	286	298	512		245.267	349.646	172.95	229.505	173.687	1959.92	1860.38	1643.28	2252.66	1654.59	332.493	383.447	163.345	226.454	444.995		7.94408
100514785	LAMC1	laminin subunit gamma 1	LAMB2	VGNC:VGNC:89624|Ensembl:ENSSSCG00000015555	protein-coding	3915	LAMC1	laminin subunit gamma 1	LAMB2	MIM:150290|HGNC:HGNC:6492|Ensembl:ENSG00000135862	protein-coding	2.44506	128.439	8.99639e-30	4.66063e-27		149	142	199	353	315	54	67	84	78	98	415	218	749	400	284		173.198	130.657	169.542	275.562	234.813	43.1279	61.4926	62.601	58.4716	50.3415	349.328	207.939	427.782	303.965	246.833		7.44459
100627332	CKB	creatine kinase B	B-CK|CPK-B	VGNC:VGNC:86718|Ensembl:ENSSSCG00000021220	protein-coding	1152	CKB	creatine kinase B	B-CK|BCK|CKBB|CPK-B|HEL-211|HEL-S-29	MIM:123280|HGNC:HGNC:1991|Ensembl:ENSG00000166165	protein-coding	-1.88598	119.348	8.78754e-28	4.31283e-25		1126	1886	945	1228	1062	5696	4462	6064	6648	7065	1333	1279	1583	1561	1681		1308.87	1735.35	805.11	958.611	791.654	4549.2	4095.22	4519.2	4983.58	3629.21	1122.06	1219.97	904.111	1186.22	1461.01		10.3552
100626629	SLC25A30	solute carrier family 25 member 30	-	Ensembl:ENSSSCG00000023738	protein-coding	253512	SLC25A30	solute carrier family 25 member 30	KMCP1	MIM:610793|HGNC:HGNC:27371|Ensembl:ENSG00000174032	protein-coding	-2.0655	117.07	2.77132e-27	1.29213e-24		107	172	162	233	262	477	462	398	374	782	121	113	96	90	102		124.377	158.261	138.019	181.886	195.304	380.963	424.023	296.61	280.364	401.704	101.852	107.785	54.8292	68.392	88.6514		6.97013
102161427	LDHB	lactate dehydrogenase B	-	Ensembl:ENSSSCG00000000576	protein-coding	3945	LDHB	lactate dehydrogenase B	HEL-S-281|LDH-B|LDH-H|LDHBD|TRG-5	MIM:150100|HGNC:HGNC:6541|Ensembl:ENSG00000111716	protein-coding	-1.28343	115.319	6.69879e-27	2.97458e-24		805	1234	1417	1340	1767	3032	2871	3396	3391	4001	1158	1024	1682	1215	1346		935.735	1135.43	1207.24	1046.04	1317.19	2421.55	2635	2530.87	2542.01	2055.27	974.751	976.739	960.654	923.292	1169.85		9.8715
100525644	SLC38A2	solute carrier family 38 member 2	SNAT2	VGNC:VGNC:93094|Ensembl:ENSSSCG00000000808	protein-coding	54407	SLC38A2	solute carrier family 38 member 2	ATA2|PRO1068|SAT2|SNAT2	MIM:605180|HGNC:HGNC:13448|Ensembl:ENSG00000134294	protein-coding	-2.7322	115.067	7.60899e-27	3.22517e-24		110	75	129	134	157	1374	1604	1725	696	849	200	146	255	242	147		127.864	69.0091	109.904	104.604	117.034	1097.37	1472.15	1285.56	521.747	436.121	168.351	139.262	145.64	183.899	127.762		7.00971
397662	CCNB1	cyclin B1	-	VGNC:VGNC:86349|Ensembl:ENSSSCG00000029326	protein-coding	891	CCNB1	cyclin B1	CCNB	MIM:123836|HGNC:HGNC:1579|Ensembl:ENSG00000134057	protein-coding	-1.50182	114.971	7.98576e-27	3.2377e-24		214	315	328	330	334	723	652	823	639	1054	274	184	278	249	290		248.754	289.838	279.446	257.607	248.976	577.435	598.405	613.341	479.017	541.428	230.64	175.508	158.776	189.218	252.048		7.96437
397263	CLCN5	chloride voltage-gated channel 5	CLC-5	Ensembl:ENSSSCG00000023026	protein-coding	1184	CLCN5	chloride voltage-gated channel 5	CLC5|CLCK2|ClC-5|DENTS|NPHL1|NPHL2|XLRH|XRN|hCIC-K2	MIM:300008|HGNC:HGNC:2023|Ensembl:ENSG00000171365	protein-coding	-1.99035	112.923	2.24344e-26	8.71669e-24		73	91	67	124	167	369	313	410	424	681	97	119	93	96	94		84.8555	83.7311	57.0819	96.7978	124.488	294.707	287.271	305.553	317.846	349.822	81.6501	113.508	53.1158	72.9515	81.6983		6.42384
100156937	LOC100156937	histone H2B type 1	-	-	protein-coding	85236	H2BC12	H2B clustered histone 12	H2B/S|H2BFAiii|H2BFT|H2BK|HIST1H2BK	MIM:615045|HGNC:HGNC:13954|Ensembl:ENSG00000197903	protein-coding	-2.53912	112.119	3.36559e-26	1.25536e-23		27	69	90	112	177	327	249	400	294	477	35	52	46	72	63		31.3849	63.4884	76.6772	87.4303	131.942	261.164	228.532	298.1	220.393	245.029	29.4614	49.6	26.2723	54.7136	54.7553		5.01725
100519275	CSRNP1	cysteine and serine rich nuclear protein 1	-	VGNC:VGNC:87046|Ensembl:ENSSSCG00000011264	protein-coding	64651	CSRNP1	cysteine and serine rich nuclear protein 1	AXUD1|CSRNP-1|FAM130B|TAIP-3|URAX1	MIM:606458|HGNC:HGNC:14300|Ensembl:ENSG00000144655	protein-coding	-2.5979	111.637	4.29011e-26	1.53867e-23		23	19	18	25	20	138	161	224	112	150	19	17	35	25	25		26.7353	17.4823	15.3354	19.5157	14.9087	110.216	147.766	166.936	83.9592	77.0533	15.9933	16.2154	19.9898	18.9978	21.7283		4.79365
100525039	MCRIP2	MAPK regulated corepressor interacting protein 2	-	Ensembl:ENSSSCG00000007995	protein-coding	84331	MCRIP2	MAPK regulated corepressor interacting protein 2	C16orf14|FAM195A|c349E10.1	HGNC:HGNC:14142|Ensembl:ENSG00000172366	protein-coding	-1.90131	110.498	7.62107e-26	2.63209e-23		51	71	60	92	93	230	163	191	211	261	40	46	54	60	76		59.2826	65.3286	51.1181	71.8177	69.3256	183.693	149.601	142.343	158.173	134.073	33.6701	43.877	30.8414	45.5947	66.054		5.91367
397408	PKIA	cAMP-dependent protein kinase inhibitor alpha	-	VGNC:VGNC:91477	protein-coding	5569	PKIA	cAMP-dependent protein kinase inhibitor alpha	PRKACN1	MIM:606059|HGNC:HGNC:9017|Ensembl:ENSG00000171033	protein-coding	-2.17317	109.79	1.08915e-25	3.62727e-23		43	80	46	79	127	267	188	209	169	344	37	48	51	48	53		49.9834	73.6097	39.1906	61.6696	94.6705	213.244	172.546	155.757	126.688	176.709	31.1449	45.7847	29.128	36.4757	46.0639		5.67195
100153747	VPS13A	vacuolar protein sorting 13 homolog A	-	VGNC:VGNC:94838|Ensembl:ENSSSCG00000005282	protein-coding	23230	VPS13A	vacuolar protein sorting 13 homolog A	CHAC|CHOREIN	MIM:605978|HGNC:HGNC:1908|Ensembl:ENSG00000197969	protein-coding	1.69642	108.766	1.82604e-25	5.87166e-23		204	211	265	231	260	80	51	74	64	149	225	200	381	231	181		237.13	194.146	225.772	180.325	193.814	63.8932	46.8078	55.1485	47.9767	76.5396	189.395	190.769	217.603	175.54	157.313		7.89561
100620656	NECAB3	N-terminal EF-hand calcium binding protein 3	-	VGNC:VGNC:95670|Ensembl:ENSSSCG00000029626	protein-coding	63941	NECAB3	N-terminal EF-hand calcium binding protein 3	APBA2BP|EFCBP3|NIP1|STIP3|SYTIP2|XB51|dJ63M2.4|dJ63M2.5	MIM:612478|HGNC:HGNC:15851|Ensembl:ENSG00000125967	protein-coding	3.5706	106.9	4.68188e-25	1.45529e-22		34	55	47	25	30	4	3	4	3	8	43	41	87	45	36		39.5217	50.6067	40.0425	19.5157	22.3631	3.19466	2.7534	2.981	2.24891	4.10951	36.1954	39.1077	49.689	34.196	31.2887		5.34062
100522201	LOC100522201	histone H2AX	-	-	protein-coding	3014	H2AX	H2A.X variant histone	H2A.X|H2A/X|H2AFX	MIM:601772|HGNC:HGNC:4739|Ensembl:ENSG00000188486	protein-coding	-1.87529	105.497	9.50397e-25	2.85886e-22		45	80	59	87	75	164	138	230	247	309	41	55	53	56	61		52.3082	73.6097	50.2662	67.9146	55.9078	130.981	126.656	171.408	185.16	158.73	34.5119	52.4616	30.2703	42.555	53.017		5.73628
100628166	SOAT1	sterol O-acyltransferase 1	-	VGNC:VGNC:93327|Ensembl:ENSSSCG00000021464	protein-coding	6646	SOAT1	sterol O-acyltransferase 1	ACACT|ACAT|ACAT-1|ACAT1|SOAT|STAT	MIM:102642|HGNC:HGNC:11177|Ensembl:ENSG00000057252	protein-coding	-1.87252	105.036	1.19925e-24	3.4947e-22		653	782	946	1302	1635	2032	1840	2032	2395	3765	535	713	486	584	586		759.05	719.535	805.962	1016.38	1218.79	1622.89	1688.75	1514.35	1795.38	1934.04	450.338	680.093	277.573	443.788	509.311		9.56995
100622822	SLC26A4	solute carrier family 26 member 4	-	VGNC:VGNC:93029|Ensembl:ENSSSCG00000028969	protein-coding	5172	SLC26A4	solute carrier family 26 member 4	DFNB4|EVA|PDS|TDH2B	MIM:605646|HGNC:HGNC:8818|Ensembl:ENSG00000091137	protein-coding	-1.99705	104.507	1.56615e-24	4.42555e-22		41	72	104	98	110	699	515	725	657	740	246	144	164	121	155		47.6586	66.2488	88.6048	76.5015	81.9981	558.267	472.667	540.306	492.511	380.129	207.071	137.354	93.6666	91.9493	134.715		5.60462
100516289	PFKFB3	6-phosphofructo-2-kinase/fructose-2,6-biphosphatase 3	-	VGNC:VGNC:96480|Ensembl:ENSSSCG00000011133	protein-coding	5209	PFKFB3	6-phosphofructo-2-kinase/fructose-2,6-biphosphatase 3	IPFK2|PFK2|iPFK-2	MIM:605319|HGNC:HGNC:8874|Ensembl:ENSG00000170525	protein-coding	3.31915	101.146	8.54511e-24	2.34362e-21		37	37	37	35	35	3	4	4	2	4	27	32	40	29	34		43.0089	34.0445	31.5228	27.322	26.0903	2.396	3.6712	2.981	1.49927	2.05475	22.7273	30.5231	22.8455	22.0374	29.5505		5.45972
654327	SRSF1	serine and arginine rich splicing factor 1	SFRS1	VGNC:VGNC:99084|Ensembl:ENSSSCG00000017626	protein-coding	6426	SRSF1	serine and arginine rich splicing factor 1	ASF|SF2|SF2p33|SFRS1|SRp30a	MIM:600812|HGNC:HGNC:10780|Ensembl:ENSG00000136450	protein-coding	-1.39411	100.459	1.20852e-23	3.21983e-21		343	366	389	573	612	1060	872	893	764	1312	355	286	493	327	289		398.705	336.765	331.416	447.3	456.207	846.585	800.321	665.508	572.722	673.959	298.823	272.8	281.571	248.491	251.179		8.64279
100620898	CACNA2D4	calcium voltage-gated channel auxiliary subunit alpha2delta 4	-	VGNC:VGNC:86123|Ensembl:ENSSSCG00000026537	protein-coding	93589	CACNA2D4	calcium voltage-gated channel auxiliary subunit alpha2delta 4	RCD4	MIM:608171|HGNC:HGNC:20202|Ensembl:ENSG00000151062	protein-coding	2.37376	99.7074	1.76662e-23	4.55586e-21		49	50	43	46	42	13	5	12	13	27	62	66	84	68	54		56.9578	46.0061	36.6347	35.9089	31.3084	10.3826	4.589	8.943	9.74527	13.8696	52.1887	62.9539	47.9756	51.674	46.9331		5.85693
110260966	LOC110260966	nuclear receptor coactivator 5-like	-	Ensembl:ENSSSCG00000036632	protein-coding	57727	NCOA5	nuclear receptor coactivator 5	CIA|bA465L10.6	MIM:616825|HGNC:HGNC:15909|Ensembl:ENSG00000124160	protein-coding	-1.64419	99.6619	1.80769e-23	4.55586e-21		55	86	68	64	64	240	156	228	238	369	54	48	94	85	80		63.9322	79.1305	57.9339	49.9602	47.708	191.68	143.177	169.917	178.413	189.551	45.4547	45.7847	53.6869	64.5925	69.5305		6.02086
100738744	LOC100738744	histone H2B type 2-E	-	-	protein-coding	8349	H2BC21	H2B clustered histone 21	GL105|H2B|H2B.1|H2BE|H2BFQ|H2BGL105|H2BQ|HIST2H2BE	MIM:601831|HGNC:HGNC:4760|Ensembl:ENSG00000184678	protein-coding	-1.89131	99.0575	2.45273e-23	6.01886e-21		44	84	52	101	117	233	219	252	393	322	57	56	97	62	71		51.1458	77.2902	44.3024	78.8434	87.2161	186.089	200.998	187.803	294.607	165.408	47.98	53.4154	55.4004	47.1145	61.7083		5.70448
110259344	DOCK6	dedicator of cytokinesis 6	-	VGNC:VGNC:87396|Ensembl:ENSSSCG00000038604	protein-coding	57572	DOCK6	dedicator of cytokinesis 6	AOS2|ZIR1	MIM:614194|HGNC:HGNC:19189|Ensembl:ENSG00000130158	protein-coding	1.66104	95.6672	1.35914e-22	3.24975e-20		103	105	146	112	101	56	44	47	57	107	145	161	254	195	146		119.728	96.6128	124.387	87.4303	75.2891	44.7252	40.3832	35.0268	42.7292	54.9647	122.054	153.569	145.069	148.183	126.893		6.91561
100521281	PAICS	phosphoribosylaminoimidazole carboxylase and phosphoribosylaminoimidazolesuccinocarboxamide synthase	-	VGNC:VGNC:91156|Ensembl:ENSSSCG00000008901	protein-coding	10606	PAICS	phosphoribosylaminoimidazole carboxylase and phosphoribosylaminoimidazolesuccinocarboxamide synthase	ADE2|ADE2H1|AIRC|PAIS	MIM:172439|HGNC:HGNC:8587|Ensembl:ENSG00000128050	protein-coding	-1.2225	95.5136	1.46877e-22	3.42407e-20		272	310	351	413	597	713	769	847	791	1215	325	297	454	321	321		316.174	285.238	299.041	322.399	445.026	569.448	705.788	631.227	592.962	624.131	273.57	283.293	259.297	243.932	278.991		8.30913
102162202	LOC102162202	histone H2B type 2-E	-	-	protein-coding	8349	H2BC21	H2B clustered histone 21	GL105|H2B|H2B.1|H2BE|H2BFQ|H2BGL105|H2BQ|HIST2H2BE	MIM:601831|HGNC:HGNC:4760|Ensembl:ENSG00000184678	protein-coding	-2.12101	94.603	2.3266e-22	5.2916e-20		24	57	33	77	104	176	175	221	302	270	40	40	68	42	51		27.8977	52.4469	28.115	60.1083	77.5254	140.565	160.615	164.7	226.39	138.696	33.6701	38.1539	38.8374	31.9163	44.3257		4.85288
110262006	LOC110262006	putative tripartite motif-containing protein 75	-	-	protein-coding	391714	TRIM75P	tripartite motif containing 75, pseudogene	TRIM75	HGNC:HGNC:32686	pseudo	-3.31959	94.4808	2.47483e-22	5.49472e-20		66	103	21	35	38	328	355	445	332	377	28	35	26	33	69		76.7187	94.7725	17.8913	27.322	28.3266	261.962	325.819	331.636	248.879	193.661	23.5691	33.3846	14.8496	25.0771	59.97		6.28019
100519964	DENND5A	DENN domain containing 5A	-	VGNC:VGNC:87254|Ensembl:ENSSSCG00000014578	protein-coding	23258	DENND5A	DENN domain containing 5A	EIEE49|RAB6IP1	MIM:617278|HGNC:HGNC:19344|Ensembl:ENSG00000184014	protein-coding	2.0114	92.6228	6.32751e-22	1.37219e-19		38	52	41	58	45	17	21	25	19	20	59	61	99	83	85		44.1713	47.8463	34.9307	45.2764	33.5447	13.5773	19.2738	18.6313	14.2431	10.2738	49.6635	58.1847	56.5426	63.0726	73.8761		5.49734
100518224	MCCC2	methylcrotonoyl-CoA carboxylase 2	-	VGNC:VGNC:90064|Ensembl:ENSSSCG00000016971	protein-coding	64087	MCCC2	methylcrotonoyl-CoA carboxylase 2	MCCB	MIM:609014|HGNC:HGNC:6937|Ensembl:ENSG00000131844	protein-coding	-1.37052	91.8364	9.41461e-22	1.99526e-19		84	114	155	149	168	276	288	339	268	415	100	96	143	140	93		97.6419	104.894	132.055	116.314	125.233	220.432	264.326	252.64	200.902	213.181	84.1754	91.5693	81.6727	106.388	80.8292		6.62413
100156085	GLO1	glyoxalase I	-	Ensembl:ENSSSCG00000027778	protein-coding	2739	GLO1	glyoxalase I	GLOD1|GLYI|HEL-S-74	MIM:138750|HGNC:HGNC:4323|Ensembl:ENSG00000124767	protein-coding	1.86286	91.6973	1.01005e-21	2.09304e-19		51	94	112	85	112	20	30	36	22	39	92	71	157	102	84		59.2826	86.4914	95.4205	66.3534	83.4889	15.9733	27.534	26.829	16.492	20.0338	77.4413	67.7231	89.6686	77.511	73.007		5.91367
106504121	LOC106504121	histone H3.1	-	-	protein-coding	8354	H3C11	H3 clustered histone 11	H3.f|H3/f|H3C1|H3C10|H3C12|H3C2|H3C3|H3C4|H3C6|H3C7|H3C8|H3FF|HIST1H3I	MIM:602814|HGNC:HGNC:4771|Ensembl:ENSG00000275379	protein-coding	-2.17689	90.5292	1.82269e-21	3.69491e-19		26	53	43	81	103	245	222	313	256	267	40	59	49	73	46		30.2225	48.7664	36.6347	63.2308	76.78	195.673	203.751	233.263	191.907	137.155	33.6701	56.277	27.9857	55.4735	39.98		4.96451
100516118	ZDHHC2	zinc finger DHHC-type palmitoyltransferase 2	-	VGNC:VGNC:95886|Ensembl:ENSSSCG00000006982	protein-coding	51201	ZDHHC2	zinc finger DHHC-type palmitoyltransferase 2	DHHC2|ZNF372	MIM:618621|HGNC:HGNC:18469|Ensembl:ENSG00000104219	protein-coding	2.42579	90.1419	2.21677e-21	4.39816e-19		58	114	67	55	62	13	35	16	28	32	119	87	127	141	98		67.4194	104.894	57.0819	42.9345	46.2171	10.3826	32.123	11.924	20.9898	16.438	100.169	82.9847	72.5345	107.148	85.1748		6.09633
414915	LGALS1	galectin 1	Galectin-1|LGAS1	VGNC:VGNC:89691|Ensembl:ENSSSCG00000033854	protein-coding	3956	LGALS1	galectin 1	GAL1|GBP	MIM:150570|HGNC:HGNC:6561|Ensembl:ENSG00000100097	protein-coding	-1.50997	89.9028	2.50159e-21	4.85985e-19		115	149	157	190	182	495	370	634	639	603	181	119	265	227	125		133.676	137.098	133.759	148.319	135.67	395.339	339.586	472.489	479.017	309.754	152.357	113.508	151.351	172.5	108.641		7.07335
397608	TPM4	tropomyosin 4	-	VGNC:VGNC:94339|Ensembl:ENSSSCG00000013849	protein-coding	7171	TPM4	tropomyosin 4	HEL-S-108	MIM:600317|HGNC:HGNC:12013|Ensembl:ENSG00000167460	protein-coding	1.46753	89.7307	2.72894e-21	5.19335e-19		464	566	728	456	561	439	319	486	364	534	1085	1032	1494	859	1006		539.355	520.789	620.233	355.966	418.19	350.614	292.778	362.192	272.867	274.31	913.303	984.37	853.28	652.764	874.346		9.07776
102163398	LOC102163398	putative tripartite motif-containing protein 75	-	-	protein-coding	391714	TRIM75P	tripartite motif containing 75, pseudogene	TRIM75	HGNC:HGNC:32686	pseudo	-3.38362	89.4353	3.16836e-21	5.90899e-19		46	72	34	29	12	227	256	346	206	298	23	19	17	25	53		53.4706	66.2488	28.9669	22.6382	8.94524	181.297	234.957	257.857	154.425	153.079	19.3603	18.1231	9.70934	18.9978	46.0639		5.76741
100620238	LOC100620238	zinc finger protein 454	ZFP2|ZNF454	Ensembl:ENSSSCG00000027351|Ensembl:ENSSSCG00000029380	protein-coding	285676	ZNF454	zinc finger protein 454	-	HGNC:HGNC:21200|Ensembl:ENSG00000178187	protein-coding	-1.39208	89.3214	3.35607e-21	6.13635e-19		228	186	279	236	272	590	728	847	625	971	266	196	362	283	237		265.028	171.143	237.699	184.228	202.759	471.212	668.158	631.227	468.522	498.791	223.906	186.954	206.752	215.055	205.984		8.05543
100624086	LOC100624086	histone H2A type 2-A-like	-	-	protein-coding	8337	H2AC18	H2A clustered histone 18	H2A|H2A.2|H2A/O|H2A/q|H2AC19|H2AFO|H2a-615|HIST2H2AA|HIST2H2AA3	MIM:142720|HGNC:HGNC:4736|Ensembl:ENSG00000203812	protein-coding	-2.25027	89.0631	3.82421e-21	6.85784e-19		33	60	58	68	40	220	202	301	380	396	40	28	77	74	106		38.3593	55.2073	49.4142	53.0827	29.8175	175.706	185.395	224.32	284.862	203.421	33.6701	26.7077	43.9776	56.2334	92.1279		5.29863
100524720	ZYX	zyxin	-	VGNC:VGNC:95346|Ensembl:ENSSSCG00000016461	protein-coding	7791	ZYX	zyxin	ESP-2|HED-2	MIM:602002|HGNC:HGNC:13200|Ensembl:ENSG00000159840	protein-coding	1.81278	88.2704	5.70927e-21	1.00451e-18		143	181	154	245	158	85	56	85	82	83	307	249	257	266	189		166.224	166.542	131.203	191.254	117.779	67.8865	51.3968	63.3463	61.4701	42.6361	258.418	237.508	146.782	202.136	164.266		7.38564
110261480	LOC110261480	histone H3.1-like	-	-	pseudo	8350	H3C1	H3 clustered histone 1	H3/A|H3C10|H3C11|H3C12|H3C2|H3C3|H3C4|H3C6|H3C7|H3C8|H3FA|HIST1H3A	MIM:602810|HGNC:HGNC:4766|Ensembl:ENSG00000275714	protein-coding	-1.87734	88.139	6.10124e-21	1.05359e-18		32	97	95	97	169	209	237	300	246	342	49	65	68	80	71		37.1969	89.2518	80.937	75.7209	125.979	166.921	217.518	223.575	184.41	175.681	41.2459	62.0001	38.8374	60.7929	61.7083		5.25538
100101477	EMP1	epithelial membrane protein 1	-	VGNC:VGNC:87688|Ensembl:ENSSSCG00000036723	protein-coding	2012	EMP1	epithelial membrane protein 1	CL-20|EMP-1|TMP	MIM:602333|HGNC:HGNC:3333|Ensembl:ENSG00000134531	protein-coding	4.14476	87.6911	7.65177e-21	1.29732e-18		10	15	32	16	8	8	10	2	3	12	438	69	178	66	108		11.624	13.8018	27.263	12.49	5.9635	6.38932	9.17799	1.4905	2.24891	6.16426	368.688	65.8154	101.663	50.1542	93.8662		3.6581
100515632	KDM7A	lysine demethylase 7A	JHDM1D	VGNC:VGNC:89417|Ensembl:ENSSSCG00000016501	protein-coding	80853	KDM7A	lysine demethylase 7A	JHDM1D	HGNC:HGNC:22224|Ensembl:ENSG00000006459	protein-coding	2.0187	87.3964	8.88098e-21	1.47884e-18		30	51	56	48	75	9	15	23	21	41	82	53	118	91	76		34.8721	46.9262	47.7103	37.4701	55.9078	7.18799	13.767	17.1408	15.7424	21.0612	69.0238	50.5539	67.3943	69.1519	66.054		5.16479
110259871	MCM7	minichromosome maintenance complex component 7	-	VGNC:VGNC:90076|Ensembl:ENSSSCG00000032180	protein-coding	4176	MCM7	minichromosome maintenance complex component 7	CDC47|MCM2|P1.1-MCM3|P1CDC47|P85MCM|PNAS146|PPP1R104	MIM:600592|HGNC:HGNC:6950|Ensembl:ENSG00000166508	protein-coding	-1.51961	87.2105	9.75627e-21	1.59609e-18		71	109	105	134	126	357	310	363	287	421	75	81	159	152	111		82.5307	100.293	89.4567	104.604	93.9251	285.123	284.518	270.526	215.145	216.263	63.1315	77.2616	90.8109	115.507	96.4735		6.38423
110259918	ITPRIPL2	ITPRIP like 2	-	VGNC:VGNC:89258|Ensembl:ENSSSCG00000039337	protein-coding	162073	ITPRIPL2	ITPRIP like 2	-	HGNC:HGNC:27257|Ensembl:ENSG00000205730	protein-coding	2.84183	87.0947	1.03446e-20	1.66316e-18		45	56	67	57	78	7	5	5	39	36	73	60	110	67	56		52.3082	51.5268	57.0819	44.4958	58.1441	5.59066	4.589	3.72625	29.2358	18.4928	61.448	57.2308	62.8252	50.9141	48.6713		5.73628
102158881	NOTCH3	notch receptor 3	-	VGNC:VGNC:100314|Ensembl:ENSSSCG00000025176	protein-coding	4854	NOTCH3	notch receptor 3	CADASIL|CADASIL1|CASIL|IMF2|LMNS	MIM:600276|HGNC:HGNC:7883|Ensembl:ENSG00000074181	protein-coding	3.0122	86.9845	1.09375e-20	1.72868e-18		15	30	25	26	17	1	3	5	5	11	28	30	51	49	34		17.4361	27.6036	21.2992	20.2963	12.6724	0.798665	2.7534	3.72625	3.74818	5.65057	23.5691	28.6154	29.128	37.2357	29.5505		4.20446
100520233	ARRDC3	arrestin domain containing 3	-	VGNC:VGNC:85546|Ensembl:ENSSSCG00000014156	protein-coding	57561	ARRDC3	arrestin domain containing 3	TLIMP	MIM:612464|HGNC:HGNC:29263|Ensembl:ENSG00000113369	protein-coding	5.0942	86.681	1.27514e-20	1.98178e-18		13	14	28	28	18	0	0	2	3	2	44	6	99	30	61		15.1113	12.8817	23.8551	21.8576	13.4179	0	0	1.4905	2.24891	1.02738	37.0372	5.72308	56.5426	22.7973	53.017		4.01
100624052	ELMO2	engulfment and cell motility 2	-	VGNC:VGNC:95837|Ensembl:ENSSSCG00000023306	protein-coding	63916	ELMO2	engulfment and cell motility 2	CED-12|CED12|Ced-12A|ELMO-2|VMPI	MIM:606421|HGNC:HGNC:17233|Ensembl:ENSG00000062598	protein-coding	1.68662	86.4843	1.40848e-20	2.15313e-18		90	93	113	118	117	24	35	41	41	64	113	94	156	187	98		104.616	85.5713	96.2725	92.1141	87.2161	19.168	32.123	30.5553	30.7351	32.8761	95.1181	89.6616	89.0975	142.103	85.1748		6.72269
100624915	MCM5	minichromosome maintenance complex component 5	-	VGNC:VGNC:96415|Ensembl:ENSSSCG00000022823	protein-coding	4174	MCM5	minichromosome maintenance complex component 5	CDC46|MGORS8|P1-CDC46	MIM:602696|HGNC:HGNC:6948|Ensembl:ENSG00000100297	protein-coding	-1.61026	86.2238	1.60681e-20	2.4167e-18		28	34	34	42	53	101	81	96	106	137	21	21	44	41	32		32.5473	31.2841	28.9669	32.7864	39.5082	80.6652	74.3417	71.544	79.4614	70.3753	17.6768	20.0308	25.1301	31.1564	27.8122		5.06813
100522261	PGM2	phosphoglucomutase 2	-	VGNC:VGNC:91356|Ensembl:ENSSSCG00000008773	protein-coding	55276	PGM2	phosphoglucomutase 2	MSTP006	MIM:172000|HGNC:HGNC:8906|Ensembl:ENSG00000169299	protein-coding	-1.20036	86.1349	1.68069e-20	2.48769e-18		897	953	1081	1434	1834	1972	1839	1944	2068	2859	837	861	1019	859	721		1042.68	876.876	920.978	1119.42	1367.13	1574.97	1687.83	1448.77	1550.25	1468.64	704.548	821.262	581.989	652.764	626.644		10.0275
100512420	LOC100512420	histone H2B type 1-K	-	-	protein-coding	85236	H2BC12	H2B clustered histone 12	H2B/S|H2BFAiii|H2BFT|H2BK|HIST1H2BK	MIM:615045|HGNC:HGNC:13954|Ensembl:ENSG00000197903	protein-coding	-2.63992	85.2527	2.62569e-20	3.82571e-18		14	40	28	65	80	126	93	163	204	218	18	13	22	36	29		16.2737	36.8049	23.8551	50.7408	59.635	100.632	85.3553	121.476	152.926	111.984	15.1516	12.4	12.565	27.3568	25.2048		4.1105
100621915	LOC100621915	histone H2B type 1-N	-	-	protein-coding	8341	H2BC15	H2B clustered histone 15	H2B/d|H2BFD|HIST1H2BN	MIM:602801|HGNC:HGNC:4749|Ensembl:ENSG00000233822	protein-coding	-1.89876	85.1406	2.77892e-20	3.98669e-18		37	48	42	81	93	126	98	159	165	203	29	30	40	54	35		43.0089	44.1658	35.7827	63.2308	69.3256	100.632	89.9443	118.495	123.69	104.279	24.4109	28.6154	22.8455	41.0352	30.4196		5.45972
444997	FADS2	fatty acid desaturase 2	-	VGNC:VGNC:87876|Ensembl:ENSSSCG00000013072	protein-coding	9415	FADS2	fatty acid desaturase 2	D6D|DES6|FADSD6|LLCDL2|SLL0262|TU13	MIM:606149|HGNC:HGNC:3575|Ensembl:ENSG00000134824	protein-coding	-3.35875	84.9317	3.08844e-20	4.36359e-18		8	13	19	35	39	52	46	64	85	86	3	1	16	5	8		9.29923	11.9616	16.1874	27.322	29.072	41.5306	42.2188	47.696	63.719	44.1772	2.52526	0.953847	9.1382	3.79956	6.95305		3.36446
102159655	LOC102159655	histone H2A type 2-A-like	-	-	protein-coding	8337	H2AC18	H2A clustered histone 18	H2A|H2A.2|H2A/O|H2A/q|H2AC19|H2AFO|H2a-615|HIST2H2AA|HIST2H2AA3	MIM:142720|HGNC:HGNC:4736|Ensembl:ENSG00000203812	protein-coding	-2.0842	84.5237	3.79634e-20	5.28371e-18		35	76	49	97	106	191	184	273	331	387	38	44	65	75	82		40.6841	69.9292	41.7465	75.7209	79.0163	152.545	168.875	203.453	248.129	198.797	31.9866	41.9693	37.124	56.9934	71.2687		5.38143
100516737	NFAT5	nuclear factor of activated T cells 5	-	VGNC:VGNC:90708|Ensembl:ENSSSCG00000002755	protein-coding	10725	NFAT5	nuclear factor of activated T cells 5	NF-AT5|NFATL1|NFATZ|OREBP|TONEBP	MIM:604708|HGNC:HGNC:7774|Ensembl:ENSG00000102908	protein-coding	2.1094	84.4636	3.91349e-20	5.36666e-18		59	50	51	54	75	15	33	35	20	50	108	103	213	133	75		68.5818	46.0061	43.4504	42.1539	55.9078	11.98	30.2874	26.0838	14.9927	25.6844	90.9094	98.2462	121.652	101.068	65.1848		6.12064
100156193	LGALS8	galectin 8	-	VGNC:VGNC:89697|Ensembl:ENSSSCG00000010146	protein-coding	3964	LGALS8	galectin 8	Gal-8|PCTA-1|PCTA1|Po66-CBP	MIM:606099|HGNC:HGNC:6569|Ensembl:ENSG00000116977	protein-coding	2.17977	84.2012	4.46909e-20	6.03974e-18		45	46	79	60	48	22	16	16	19	51	70	62	155	106	97		52.3082	42.3256	67.3055	46.8377	35.781	17.5706	14.6848	11.924	14.2431	26.1981	58.9227	59.1385	88.5263	80.5506	84.3057		5.73628
110261489	LOC110261489	histone H3.1-like	-	-	pseudo	8352	H3C3	H3 clustered histone 3	H3.1|H3/c|H3C1|H3C10|H3C11|H3C12|H3C2|H3C4|H3C6|H3C7|H3C8|H3FC|HIST1H3C	MIM:602812|HGNC:HGNC:4768|Ensembl:ENSG00000287080	protein-coding	-2.16017	84.1365	4.61757e-20	6.15126e-18		60	132	86	135	149	311	271	364	375	390	40	104	61	89	73		69.7442	121.456	73.2693	105.385	111.07	248.385	248.724	271.271	281.113	200.338	33.6701	99.2001	34.8394	67.6321	63.4466		6.14454
494463	STMN1	stathmin 1	-	VGNC:VGNC:93560|Ensembl:ENSSSCG00000026257	protein-coding	3925	STMN1	stathmin 1	C1orf215|LAP18|Lag|OP18|PP17|PP19|PR22|SMN	MIM:151442|HGNC:HGNC:6510|Ensembl:ENSG00000117632	protein-coding	-1.60052	83.3416	6.9033e-20	9.06666e-18		48	71	48	33	52	211	183	240	214	275	55	46	115	66	70		55.7954	65.3286	40.8945	25.7607	38.7627	168.518	167.957	178.86	160.422	141.264	46.2964	43.877	65.6808	50.1542	60.8392		5.8277
100624679	NKAIN2	sodium/potassium transporting ATPase interacting 2	-	Ensembl:ENSSSCG00000036607	protein-coding	154215	NKAIN2	sodium/potassium transporting ATPase interacting 2	FAM77B|NKAIP2|TCBA|TCBA1	MIM:609758|HGNC:HGNC:16443|Ensembl:ENSG00000188580	protein-coding	6.20824	83.3068	7.02575e-20	9.09932e-18		3	1	8	4	3	8	0	1	0	0	32	29	141	46	23		3.48721	0.920122	6.81575	3.12251	2.23631	6.38932	0	0.74525	0	0	26.9361	27.6616	80.5304	34.9559	19.99		2.16582
100302639	KLF17	Kruppel like factor 17	-	Ensembl:ENSSSCG00000024191	protein-coding	128209	KLF17	Kruppel like factor 17	ZLF393|ZNF393|Zfp393	MIM:609602|HGNC:HGNC:18830|Ensembl:ENSG00000171872	protein-coding	-2.66853	82.563	1.02353e-19	1.30745e-17		17	45	25	18	20	162	112	179	89	137	15	22	15	19	27		19.7609	41.4055	21.2992	14.0513	14.9087	129.384	102.794	133.4	66.7176	70.3753	12.6263	20.9846	8.56707	14.4383	23.4665		4.37579
100524162	SLC25A13	solute carrier family 25 member 13	-	VGNC:VGNC:92992|Ensembl:ENSSSCG00000015336	protein-coding	10165	SLC25A13	solute carrier family 25 member 13	ARALAR2|CITRIN|CTLN2|NICCD	MIM:603859|HGNC:HGNC:10983|Ensembl:ENSG00000004864	protein-coding	1.62487	82.276	1.18348e-19	1.49134e-17		149	222	326	245	279	63	62	52	96	118	167	197	319	274	169		173.198	204.267	277.742	191.254	207.977	50.3159	56.9036	38.753	71.965	60.6152	140.573	187.908	182.193	208.216	146.883		7.44459
102167454	LOC102167454	uncharacterized LOC102167454	-	-	protein-coding							2.8017	81.8831	1.44382e-19	1.79515e-17		48	33	47	41	51	9	4	1	9	19	48	70	64	56	45		55.7954	30.364	40.0425	32.0057	38.0173	7.18799	3.6712	0.74525	6.74672	9.76008	40.4042	66.7693	36.5528	42.555	39.1109		5.8277
100627512	ZFP42	ZFP42 zinc finger protein	-	VGNC:VGNC:96253|Ensembl:ENSSSCG00000035444	protein-coding	132625	ZFP42	ZFP42 zinc finger protein	REX-1|REX1|ZNF754|zfp-42	MIM:614572|HGNC:HGNC:30949|Ensembl:ENSG00000179059	protein-coding	-1.33219	81.3735	1.86846e-19	2.29255e-17		100	208	140	166	178	374	347	380	365	571	146	141	151	152	139		116.24	191.385	119.276	129.584	132.688	298.701	318.476	283.195	273.617	293.316	122.896	134.492	86.2418	115.507	120.809		6.87333
110261661	H1-5	H1.5 linker histone, cluster member	-	-	protein-coding	3009	H1-5	H1.5 linker histone, cluster member	H1|H1.5|H1B|H1F5|H1s-3|HIST1H1B	MIM:142711|HGNC:HGNC:4719|Ensembl:ENSG00000184357	protein-coding	-1.99454	80.9965	2.26117e-19	2.73837e-17		128	136	141	266	357	472	396	664	562	616	87	117	105	156	144		148.788	125.137	120.128	207.647	266.121	376.97	363.449	494.846	421.295	316.432	73.2326	111.6	59.9695	118.546	125.155		7.22678
100621034	PARP1	poly(ADP-ribose) polymerase 1	-	VGNC:VGNC:96677|Ensembl:ENSSSCG00000023660	protein-coding	142	PARP1	poly(ADP-ribose) polymerase 1	ADPRT|ADPRT 1|ADPRT1|ARTD1|PARP|PARP-1|PPOL|pADPRT-1	MIM:173870|HGNC:HGNC:270|Ensembl:ENSG00000143799	protein-coding	-1.50332	80.0911	3.57532e-19	4.27434e-17		138	229	117	212	219	387	303	336	424	562	87	106	164	162	133		160.412	210.708	99.6803	165.493	163.251	309.083	278.093	250.404	317.846	288.693	73.2326	101.108	93.6666	123.106	115.594		7.3346
100038003	KLF7	Kruppel like factor 7	UKLF	VGNC:VGNC:96396|Ensembl:ENSSSCG00000029998	protein-coding	8609	KLF7	Kruppel like factor 7	UKLF	MIM:604865|HGNC:HGNC:6350|Ensembl:ENSG00000118263	protein-coding	2.48284	79.4702	4.89545e-19	5.77848e-17		54	52	53	56	39	14	6	16	7	18	40	49	78	91	63		62.7698	47.8463	45.1543	43.7151	29.072	11.1813	5.5068	11.924	5.24745	9.24639	33.6701	46.7385	44.5487	69.1519	54.7553		5.9948
397429	SLC2A2	solute carrier family 2 member 2	GLUT2	VGNC:VGNC:93048|Ensembl:ENSSSCG00000020927	protein-coding	6514	SLC2A2	solute carrier family 2 member 2	GLUT2	MIM:138160|HGNC:HGNC:11006|Ensembl:ENSG00000163581	protein-coding	2.99429	78.9363	6.41455e-19	7.47696e-17		29	24	70	42	43	1	7	10	9	20	79	76	67	46	80		33.7097	22.0829	59.6378	32.7864	32.0538	0.798665	6.4246	7.4525	6.74672	10.2738	66.4985	72.4924	38.2662	34.9559	69.5305		5.11727
100513161	TNFRSF21	TNF receptor superfamily member 21	-	VGNC:VGNC:94265|Ensembl:ENSSSCG00000001727	protein-coding	27242	TNFRSF21	TNF receptor superfamily member 21	BM-018|CD358|DR6	MIM:605732|HGNC:HGNC:13469|Ensembl:ENSG00000146072	protein-coding	2.15335	78.8041	6.85853e-19	7.85871e-17		256	432	412	436	272	75	71	72	129	243	523	324	325	432	435		297.575	397.493	351.011	340.354	202.759	59.8999	65.1638	53.658	96.703	124.826	440.237	309.046	185.62	328.282	378.072		8.22195
100519324	ETNPPL	ethanolamine-phosphate phospho-lyase	-	VGNC:VGNC:97987|Ensembl:ENSSSCG00000009144	protein-coding	64850	ETNPPL	ethanolamine-phosphate phospho-lyase	AGXT2L1	MIM:614682|HGNC:HGNC:14404|Ensembl:ENSG00000164089	protein-coding	-2.84853	78.7891	6.9106e-19	7.85871e-17		11	29	11	8	11	99	59	98	119	169	7	16	19	7	36		12.7864	26.6835	9.37166	6.24502	8.19981	79.0679	54.1502	73.0345	89.2067	86.8133	5.89227	15.2616	10.8516	5.31938	31.2887		3.78518
397521	IRF6	interferon regulatory factor 6	-	VGNC:VGNC:89209|Ensembl:ENSSSCG00000015612	protein-coding	3664	IRF6	interferon regulatory factor 6	LPS|OFC6|PIT|PPS|PPS1|VWS|VWS1	MIM:607199|HGNC:HGNC:6121|Ensembl:ENSG00000117595	protein-coding	2.05049	78.7619	7.00661e-19	7.87188e-17		49	68	89	122	92	13	14	24	34	31	107	70	109	69	75		56.9578	62.5683	75.8252	95.2366	68.5802	10.3826	12.8492	17.886	25.4876	15.9243	90.0676	66.7693	62.254	52.4339	65.1848		5.85693
100738859	LOC100738859	histone H2B type 2-E	-	Ensembl:ENSSSCG00000047083	protein-coding	8349	H2BC21	H2B clustered histone 21	GL105|H2B|H2B.1|H2BE|H2BFQ|H2BGL105|H2BQ|HIST2H2BE	MIM:601831|HGNC:HGNC:4760|Ensembl:ENSG00000184678	protein-coding	-1.77951	78.4606	8.16106e-19	9.05975e-17		10	29	14	32	28	87	111	121	103	173	27	31	50	29	24		11.624	26.6835	11.9276	24.9801	20.8722	69.4839	101.876	90.1753	77.2125	88.8681	22.7273	29.5693	28.5569	22.0374	20.8591		3.6581
100513375	CLUH	clustered mitochondria homolog	-	VGNC:VGNC:86792|Ensembl:ENSSSCG00000017835	protein-coding	23277	CLUH	clustered mitochondria homolog	CLU1	MIM:616184|HGNC:HGNC:29094|Ensembl:ENSG00000132361	protein-coding	-1.32975	78.4242	8.31256e-19	9.11936e-17		331	353	361	475	424	827	654	661	897	1246	245	257	324	370	361		384.756	324.803	307.561	370.798	316.065	660.496	600.241	492.61	672.423	640.056	206.23	245.139	185.049	281.167	313.756		8.59154
100627921	PORCN	porcupine O-acyltransferase	-	VGNC:VGNC:91669|Ensembl:ENSSSCG00000024793	protein-coding	64840	PORCN	porcupine O-acyltransferase	DHOF|FODH|MG61|PORC|PPN	MIM:300651|HGNC:HGNC:17652|Ensembl:ENSG00000102312	protein-coding	-3.42637	78.1062	9.76491e-19	1.05881e-16		0	9	6	1	2	57	53	47	46	63	2	1	9	4	13		0	8.28109	5.11181	0.780628	1.49087	45.5239	48.6434	35.0268	34.4832	32.3624	1.68351	0.953847	5.14024	3.03965	11.2987		0
100518042	USP54	ubiquitin specific peptidase 54	-	VGNC:VGNC:94776|Ensembl:ENSSSCG00000010302	protein-coding	159195	USP54	ubiquitin specific peptidase 54	C10orf29|bA137L10.3|bA137L10.4	HGNC:HGNC:23513|Ensembl:ENSG00000166348	protein-coding	1.48367	77.1779	1.56234e-18	1.67458e-16		141	172	209	171	118	81	93	107	116	118	224	208	387	320	229		163.899	158.261	178.061	133.487	87.9616	64.6919	85.3553	79.7418	86.9578	60.6152	188.553	198.4	221.03	243.172	199.031		7.36544
100627492	SGF29	SAGA complex associated factor 29	-	VGNC:VGNC:98315|Ensembl:ENSSSCG00000022778	protein-coding	112869	SGF29	SAGA complex associated factor 29	CCDC101|STAF36|TDRD29	MIM:613374|HGNC:HGNC:25156|Ensembl:ENSG00000176476	protein-coding	-1.64264	76.944	1.75874e-18	1.86366e-16		25	41	36	33	47	108	125	169	122	158	39	27	49	52	37		29.0601	37.725	30.6709	25.7607	35.0355	86.2558	114.725	125.947	91.4556	81.1628	32.8284	25.7539	27.9857	39.5154	32.1578		4.90978
100739170	EPB41L4A	erythrocyte membrane protein band 4.1 like 4A	-	Ensembl:ENSSSCG00000029860	ncRNA	64097	EPB41L4A	erythrocyte membrane protein band 4.1 like 4A	EPB41L4|NBL4	MIM:612141|HGNC:HGNC:13278|Ensembl:ENSG00000129595	protein-coding	3.84028	76.4822	2.22208e-18	2.32819e-16		26	19	10	29	31	1	1	2	7	3	34	24	33	26	38		30.2225	17.4823	8.51969	22.6382	23.1085	0.798665	0.917799	1.4905	5.24745	1.54107	28.6196	22.8923	18.8475	19.7577	33.027		4.96451
100523971	ATP13A2	ATPase cation transporting 13A2	-	VGNC:VGNC:85638|Ensembl:ENSSSCG00000031082	protein-coding	23400	ATP13A2	ATPase cation transporting 13A2	CLN12|HSA9947|KRPPD|PARK9|SPG78	MIM:610513|HGNC:HGNC:30213|Ensembl:ENSG00000159363	protein-coding	-2.00251	75.7685	3.18949e-18	3.30467e-16		310	519	471	520	443	690	554	875	1205	1357	137	274	203	206	324		360.345	477.543	401.277	405.926	330.229	551.079	508.461	652.094	903.311	697.075	115.32	261.354	115.941	156.542	281.598		8.49723
100151940	ESRRB	estrogen related receptor beta	-	VGNC:VGNC:87794|Ensembl:ENSSSCG00000002388	protein-coding	2103	ESRRB	estrogen related receptor beta	DFNB35|ERR beta-2|ERR2|ERRb|ERRbeta2|ESRL2|NR3B2	MIM:602167|HGNC:HGNC:3473|Ensembl:ENSG00000119715	protein-coding	-1.46467	75.6912	3.31687e-18	3.36194e-16		107	130	116	187	199	373	372	566	407	623	134	129	166	167	203		124.377	119.616	98.8284	145.977	148.342	297.902	341.421	421.812	305.102	320.028	112.795	123.046	94.8089	126.905	176.434		6.97013
100157327	HIST1H2BD	histone cluster 1, H2bd	-	Ensembl:ENSSSCG00000021411	protein-coding	3017	H2BC5	H2B clustered histone 5	H2B.1B|H2B/a|H2B/b|H2B/g|H2B/h|H2B/k|H2B/l|H2BFA|H2BFB|H2BFG|H2BFH|H2BFK|H2BFL|HIRIP2|HIST1H2BC|HIST1H2BD|HIST1H2BE|HIST1H2BF|HIST1H2BG|HIST1H2BI|dJ221C16.6	MIM:602799|HGNC:HGNC:4747|Ensembl:ENSG00000158373	protein-coding	-2.2114	75.7022	3.29833e-18	3.36194e-16		22	31	45	39	49	115	68	145	123	134	9	19	32	24	44		25.5729	28.5238	38.3386	30.4445	36.5264	91.8465	62.4104	108.061	92.2052	68.8342	7.57578	18.1231	18.2764	18.2379	38.2418		4.73188
768102	SRSF6	serine and arginine rich splicing factor 6	SFRS6	Ensembl:ENSSSCG00000007362	protein-coding	6431	SRSF6	serine and arginine rich splicing factor 6	B52|HEL-S-91|SFRS6|SRP55	MIM:601944|HGNC:HGNC:10788|Ensembl:ENSG00000124193	protein-coding	-1.15279	75.3677	3.90732e-18	3.91782e-16		121	141	153	189	217	334	342	435	375	494	148	122	216	200	149		140.651	129.737	130.351	147.539	161.76	266.754	313.887	324.184	281.113	253.762	124.58	116.369	123.366	151.982	129.501		7.1462
100157652	DENND2D	DENN domain containing 2D	-	VGNC:VGNC:87249|Ensembl:ENSSSCG00000025704	protein-coding	79961	DENND2D	DENN domain containing 2D	-	MIM:615111|HGNC:HGNC:26192|Ensembl:ENSG00000162777	protein-coding	2.38337	75.3392	3.96416e-18	3.93253e-16		18	24	51	53	41	24	22	33	12	23	113	67	224	116	81		20.9233	22.0829	43.4504	41.3733	30.5629	19.168	20.1916	24.5933	8.99563	11.8148	95.1181	63.9078	127.935	88.1497	70.3996		4.45439
100155493	PLBD1	phospholipase B domain containing 1	-	Ensembl:ENSSSCG00000026724	protein-coding	79887	PLBD1	phospholipase B domain containing 1	-	MIM:618486|HGNC:HGNC:26215|Ensembl:ENSG00000121316	protein-coding	1.95244	75.2763	4.0925e-18	4.01711e-16		110	168	124	153	213	26	12	38	32	31	102	116	102	99	83		127.864	154.58	105.644	119.436	158.778	20.7653	11.0136	28.3195	23.9883	15.9243	85.8589	110.646	58.256	75.2312	72.1379		7.00971
100153602	FSIP2	fibrous sheath interacting protein 2	-	-	protein-coding	401024	FSIP2	fibrous sheath interacting protein 2	SPGF34	MIM:615796|HGNC:HGNC:21675|Ensembl:ENSG00000188738	protein-coding	2.75929	74.7986	5.21264e-18	5.06332e-16		95	69	137	119	88	12	5	10	18	92	92	89	140	88	54		110.428	63.4884	116.72	92.8947	65.5985	9.58398	4.589	7.4525	13.4934	47.2593	77.4413	84.8924	79.9593	66.8722	46.9331		6.79997
110255273	LOC110255273	histone H2B type 2-F	-	-	protein-coding	440689	H2BC18	H2B clustered histone 18	HIST2H2BF	HGNC:HGNC:24700|Ensembl:ENSG00000203814	protein-coding	-2.75882	74.5326	5.9644e-18	5.73382e-16		17	13	11	27	48	86	60	100	170	161	7	13	16	17	23		19.7609	11.9616	9.37166	21.0769	35.781	68.6852	55.068	74.525	127.438	82.7038	5.89227	12.4	9.1382	12.9185	19.99		4.37579
100517773	DPAGT1	dolichyl-phosphate N-acetylglucosaminephosphotransferase 1	-	VGNC:VGNC:87411|Ensembl:ENSSSCG00000015110	protein-coding	1798	DPAGT1	dolichyl-phosphate N-acetylglucosaminephosphotransferase 1	ALG7|CDG-Ij|CDG1J|CMS13|CMSTA2|D11S366|DGPT|DPAGT|DPAGT2|G1PT|GPT|UAGT|UGAT	MIM:191350|HGNC:HGNC:2995|Ensembl:ENSG00000172269	protein-coding	-1.3017	74.3888	6.41522e-18	6.10428e-16		84	123	111	141	140	199	186	271	326	390	89	102	125	96	89		97.6419	113.175	94.5685	110.069	104.361	158.934	170.711	201.963	244.381	200.338	74.9161	97.2924	71.3922	72.9515	77.3527		6.62413
100523947	SH3GL1	SH3 domain containing GRB2 like 1, endophilin A2	-	VGNC:VGNC:92823|Ensembl:ENSSSCG00000013508	protein-coding	6455	SH3GL1	SH3 domain containing GRB2 like 1, endophilin A2	CNSA1|EEN|SH3D2B|SH3P8	MIM:601768|HGNC:HGNC:10830|Ensembl:ENSG00000141985	protein-coding	-1.54506	74.3286	6.61384e-18	6.2297e-16		126	149	159	250	261	374	362	517	543	618	134	185	155	137	164		146.463	137.098	135.463	195.157	194.559	298.701	332.243	385.294	407.052	317.459	112.795	176.462	88.5263	104.108	142.537		7.20421
100144529	PHGDH	phosphoglycerate dehydrogenase	-	VGNC:VGNC:98184|Ensembl:ENSSSCG00000006717	protein-coding	26227	PHGDH	phosphoglycerate dehydrogenase	3-PGDH|3PGDH|HEL-S-113|NLS|NLS1|PDG|PGAD|PGD|PGDH|PHGDHD|SERA	MIM:606879|HGNC:HGNC:8923|Ensembl:ENSG00000092621	protein-coding	4.27487	74.175	7.14907e-18	6.66651e-16		7	51	26	23	17	9	3	1	0	3	35	30	37	52	54		8.13683	46.9262	22.1512	17.9544	12.6724	7.18799	2.7534	0.74525	0	1.54107	29.4614	28.6154	21.1321	39.5154	46.9331		3.19169
396983	PDXK	pyridoxal kinase	-	-	protein-coding	8566	PDXK	pyridoxal kinase	C21orf124|C21orf97|HEL-S-1a|HMSN6C|PKH|PNK|PRED79	MIM:179020|HGNC:HGNC:8819|Ensembl:ENSG00000160209	protein-coding	-1.76988	74.0301	7.69367e-18	7.10331e-16		78	211	106	140	171	442	292	405	471	510	90	113	100	116	146		90.6675	194.146	90.3087	109.288	127.47	353.01	267.997	301.826	353.078	261.981	75.7578	107.785	57.1138	88.1497	126.893		6.51834
100156938	TRPC1	transient receptor potential cation channel subfamily C member 1	-	VGNC:VGNC:94460|Ensembl:ENSSSCG00000011681	protein-coding	7220	TRPC1	transient receptor potential cation channel subfamily C member 1	HTRP-1|TRP1	MIM:602343|HGNC:HGNC:12333|Ensembl:ENSG00000144935	protein-coding	3.52378	73.6508	9.32338e-18	8.52358e-16		43	36	30	22	19	3	3	12	2	6	40	53	69	45	26		49.9834	33.1244	25.5591	17.1738	14.1633	2.396	2.7534	8.943	1.49927	3.08213	33.6701	50.5539	39.4085	34.196	22.5974		5.67195
100627054	RFFL	ring finger and FYVE like domain containing E3 ubiquitin protein ligase	-	VGNC:VGNC:98289|Ensembl:ENSSSCG00000032552	protein-coding	117584	RFFL	ring finger and FYVE like domain containing E3 ubiquitin protein ligase	CARP-2|CARP2|FRING|RIFIFYLIN|RNF189|RNF34L	MIM:609735|HGNC:HGNC:24821|Ensembl:ENSG00000092871	protein-coding	2.51615	72.6285	1.56505e-17	1.4169e-15		45	40	62	87	56	17	13	10	17	15	159	50	136	68	48		52.3082	36.8049	52.8221	67.9146	41.7445	13.5773	11.9314	7.4525	12.7438	7.70533	133.839	47.6924	77.6747	51.674	41.7183		5.73628
751859	SIRT1	sirtuin 1	-	VGNC:VGNC:92884|Ensembl:ENSSSCG00000010235	protein-coding	23411	SIRT1	sirtuin 1	SIR2|SIR2L1|SIR2alpha	MIM:604479|HGNC:HGNC:14929|Ensembl:ENSG00000096717	protein-coding	-1.18602	72.0412	2.10751e-17	1.88967e-15		166	257	228	201	254	554	523	545	467	725	192	222	286	236	214		192.959	236.471	194.249	156.906	189.341	442.46	480.009	406.161	350.08	372.424	161.617	211.754	163.345	179.339	185.994		7.59961
100525029	FAM111A	family with sequence similarity 111 member A	-	VGNC:VGNC:87888	protein-coding	63901	FAM111A	family with sequence similarity 111 member A	GCLEB|KCS2	MIM:615292|HGNC:HGNC:24725|Ensembl:ENSG00000166801	protein-coding	1.5542	71.88	2.28695e-17	2.03103e-15		43	57	125	81	86	68	52	56	73	120	220	117	308	187	172		49.9834	52.4469	106.496	63.2308	64.1076	54.3092	47.7256	41.734	54.7234	61.6426	185.186	111.6	175.91	142.103	149.491		5.67195
100155201	PPA1	inorganic pyrophosphatase 1	-	VGNC:VGNC:96757|Ensembl:ENSSSCG00000010261	protein-coding	5464	PPA1	inorganic pyrophosphatase 1	HEL-S-66p|IOPPP|PP|PP1|SID6-8061	MIM:179030|HGNC:HGNC:9226|Ensembl:ENSG00000180817	protein-coding	-1.40229	71.7174	2.48337e-17	2.18466e-15		51	44	78	52	68	161	115	163	182	208	50	40	77	64	61		59.2826	40.4854	66.4536	40.5926	50.6897	128.585	105.547	121.476	136.434	106.847	42.0877	38.1539	43.9776	48.6343	53.017		5.91367
100152436	RHOBTB2	Rho related BTB domain containing 2	-	Ensembl:ENSSSCG00000009638	protein-coding	23221	RHOBTB2	Rho related BTB domain containing 2	DBC2|EIEE64|p83	MIM:607352|HGNC:HGNC:18756|Ensembl:ENSG00000008853	protein-coding	1.74499	71.6814	2.52908e-17	2.1951e-15		184	246	206	256	212	52	51	77	113	142	252	292	264	299	181		213.882	226.35	175.506	199.841	158.033	41.5306	46.8078	57.3843	84.7088	72.9438	212.122	278.523	150.78	227.214	157.313		7.7474
100515515	GALNT11	polypeptide N-acetylgalactosaminyltransferase 11	-	VGNC:VGNC:88328|Ensembl:ENSSSCG00000016430	protein-coding	63917	GALNT11	polypeptide N-acetylgalactosaminyltransferase 11	GALNAC-T11|GALNACT11	MIM:615130|HGNC:HGNC:19875|Ensembl:ENSG00000178234	protein-coding	-1.75219	71.6711	2.54231e-17	2.1951e-15		176	212	395	394	494	815	565	601	936	1021	248	211	208	157	228		204.583	195.066	336.528	307.567	368.246	650.912	518.557	447.895	701.659	524.476	208.755	201.262	118.797	119.306	198.162		7.68358
100037961	CTSB	cathepsin B	-	VGNC:VGNC:87074|Ensembl:ENSSSCG00000023666	protein-coding	1508	CTSB	cathepsin B	APPS|CPSB|RECEUP	MIM:116810|HGNC:HGNC:2527|Ensembl:ENSG00000164733	protein-coding	2.09332	71.5008	2.7714e-17	2.37095e-15		34	38	46	44	45	31	32	24	22	41	77	47	162	167	140		39.5217	34.9646	39.1906	34.3476	33.5447	24.7586	29.3696	17.886	16.492	21.0612	64.815	44.8308	92.5243	126.905	121.678		5.34062
100621750	SLC28A3	solute carrier family 28 member 3	-	VGNC:VGNC:95810|Ensembl:ENSSSCG00000010960	protein-coding	64078	SLC28A3	solute carrier family 28 member 3	CNT3	MIM:608269|HGNC:HGNC:16484|Ensembl:ENSG00000197506	protein-coding	-1.16107	71.4535	2.83876e-17	2.40649e-15		1578	2021	2530	2469	2901	4198	3379	4212	4391	6077	1777	2025	1734	1640	1789		1834.27	1859.57	2155.48	1927.37	2162.51	3352.8	3101.24	3138.99	3291.65	3121.68	1495.8	1931.54	990.353	1246.25	1554.88		10.8418
100624903	TACC1	transforming acidic coiled-coil containing protein 1	-	Ensembl:ENSSSCG00000015814	protein-coding	6867	TACC1	transforming acidic coiled-coil containing protein 1	Ga55	MIM:605301|HGNC:HGNC:11522|Ensembl:ENSG00000147526	protein-coding	-1.46251	71.2939	3.07785e-17	2.58567e-15		108	133	102	104	128	346	217	274	210	415	76	96	126	100	81		125.54	122.376	86.9008	81.1853	95.4159	276.338	199.162	204.199	157.424	213.181	63.9733	91.5693	71.9634	75.9911	70.3996		6.98345
100627075	COA7	cytochrome c oxidase assembly factor 7 (putative)	SELRC1	VGNC:VGNC:96779|Ensembl:ENSSSCG00000027119	protein-coding	65260	COA7	cytochrome c oxidase assembly factor 7 (putative)	C1orf163|RESA1|SCAN3|SELRC1	MIM:615623|HGNC:HGNC:25716|Ensembl:ENSG00000162377	protein-coding	-1.61171	71.247	3.15192e-17	2.62426e-15		26	37	43	54	47	102	139	152	119	174	28	29	75	46	37		30.2225	34.0445	36.6347	42.1539	35.0355	81.4638	127.574	113.278	89.2067	89.3818	23.5691	27.6616	42.8353	34.9559	32.1578		4.96451
100154508	LOC100154508	histone H2A type 1-F-like	-	-	protein-coding	8329	H2AC13	H2A clustered histone 13	H2A/c|H2AC11|H2AC15|H2AC16|H2AC17|H2AFC|HIST1H2AI	MIM:602787|HGNC:HGNC:4725|Ensembl:ENSG00000196747	protein-coding	-2.15018	71.1732	3.27194e-17	2.70008e-15		18	44	32	47	94	90	68	92	111	132	17	12	17	29	26		20.9233	40.4854	27.263	36.6895	70.0711	71.8799	62.4104	68.563	83.2096	67.8069	14.3098	11.4462	9.70934	22.0374	22.5974		4.45439
100520064	AGGF1	angiogenic factor with G-patch and FHA domains 1	-	VGNC:VGNC:96789|Ensembl:ENSSSCG00000014094	protein-coding	55109	AGGF1	angiogenic factor with G-patch and FHA domains 1	GPATC7|GPATCH7|HSU84971|HUS84971|VG5Q	MIM:608464|HGNC:HGNC:24684|Ensembl:ENSG00000164252	protein-coding	1.57076	71.0062	3.56112e-17	2.91294e-15		83	78	80	110	108	41	28	26	46	37	80	87	143	105	82		96.4795	71.7695	68.1575	85.869	80.5072	32.7453	25.6984	19.3765	34.4832	19.0065	67.3403	82.9847	81.6727	79.7907	71.2687		6.60703
100620652	GART	phosphoribosylglycinamide formyltransferase, phosphoribosylglycinamide synthetase, phosphoribosylaminoimidazole synthetase	-	VGNC:VGNC:88353|Ensembl:ENSSSCG00000030677	protein-coding	2618	GART	phosphoribosylglycinamide formyltransferase, phosphoribosylglycinamide synthetase, phosphoribosylaminoimidazole synthetase	AIRS|GARS|GARTF|PAIS|PGFT|PRGS	MIM:138440|HGNC:HGNC:4163|Ensembl:ENSG00000159131	protein-coding	-1.17827	70.588	4.40188e-17	3.56935e-15		244	265	205	264	340	482	459	483	421	675	173	184	275	215	191		283.627	243.832	174.654	206.086	253.449	384.957	421.27	359.956	315.597	346.74	145.623	175.508	157.063	163.381	166.004		8.15293
110257347	SLC12A7	solute carrier family 12 member 7	-	VGNC:VGNC:92926|Ensembl:ENSSSCG00000034302	protein-coding	10723	SLC12A7	solute carrier family 12 member 7	KCC4	MIM:604879|HGNC:HGNC:10915|Ensembl:ENSG00000113504	protein-coding	-2.35613	70.3602	4.94062e-17	3.97166e-15		7	6	7	14	12	80	83	69	67	77	14	6	17	14	22		8.13683	5.52073	5.96378	10.9288	8.94524	63.8932	76.1773	51.4223	50.2256	39.554	11.7845	5.72308	9.70934	10.6388	19.1209		3.19169
100515294	FMR1NB	FMR1 neighbor	-	-	protein-coding	158521	FMR1NB	FMR1 neighbor	CT37|NY-SAR-35|NYSAR35	HGNC:HGNC:26372|Ensembl:ENSG00000176988	protein-coding	4.45953	70.2744	5.16018e-17	4.1127e-15		7	16	10	8	12	2	1	0	1	0	12	17	23	22	18		8.13683	14.7219	8.51969	6.24502	8.94524	1.59733	0.917799	0	0.749636	0	10.101	16.2154	13.1362	16.7181	15.6444		3.19169
396743	CD55	CD55 molecule (Cromer blood group)	DAF	Ensembl:ENSSSCG00000015664	protein-coding	1604	CD55	CD55 molecule (Cromer blood group)	CHAPLE|CR|CROM|DAF|TC	MIM:125240|HGNC:HGNC:2665|Ensembl:ENSG00000196352	protein-coding	2.306	70.2086	5.3354e-17	4.21632e-15		88	61	50	76	74	17	25	28	27	31	248	119	131	118	67		102.292	56.1274	42.5984	59.3277	55.1623	13.5773	22.945	20.867	20.2402	15.9243	208.755	113.508	74.819	89.6695	58.2318		6.69058
664653	DKK3	dickkopf WNT signaling pathway inhibitor 3	-	VGNC:VGNC:87323|Ensembl:ENSSSCG00000013401	protein-coding	27122	DKK3	dickkopf WNT signaling pathway inhibitor 3	REIC|RIG	MIM:605416|HGNC:HGNC:2893|Ensembl:ENSG00000050165	protein-coding	5.1313	70.1544	5.48388e-17	4.29724e-15		1	5	5	7	3	1	1	1	0	1	50	23	57	17	14		1.1624	4.60061	4.25984	5.46439	2.23631	0.798665	0.917799	0.74525	0	0.513688	42.0877	21.9385	32.5549	12.9185	12.1678		1.11264
100624262	SMAD5	SMAD family member 5	-	VGNC:VGNC:93219|Ensembl:ENSSSCG00000014319	protein-coding	4090	SMAD5	SMAD family member 5	DWFC|JV5-1|MADH5	MIM:603110|HGNC:HGNC:6771|Ensembl:ENSG00000113658	protein-coding	1.4986	69.9674	6.02941e-17	4.68535e-15		65	76	108	104	140	37	41	44	36	68	92	104	203	107	99		75.5563	69.9292	92.0126	81.1853	104.361	29.5506	37.6298	32.791	26.9869	34.9308	77.4413	99.2001	115.941	81.3105	86.044		6.25845
100151836	SELENOS	selenoprotein S	SELS|VIMP	VGNC:VGNC:98308|Ensembl:ENSSSCG00000004826	protein-coding	55829	SELENOS	selenoprotein S	AD-015|ADO15|SBBI8|SELS|SEPS1|VIMP	MIM:607918|HGNC:HGNC:30396|Ensembl:ENSG00000131871	protein-coding	-3.00651	69.5154	7.58196e-17	5.84312e-15		14	18	20	19	14	145	166	126	63	101	5	5	25	16	21		16.2737	16.5622	17.0394	14.8319	10.4361	115.806	152.355	93.9015	47.2271	51.8825	4.20877	4.76924	14.2784	12.1586	18.2518		4.1105
397406	FCER1G	Fc fragment of IgE receptor Ig	-	VGNC:VGNC:88061|Ensembl:ENSSSCG00000006357	protein-coding	2207	FCER1G	Fc fragment of IgE receptor Ig	FCRG	MIM:147139|HGNC:HGNC:3611|Ensembl:ENSG00000158869	protein-coding	3.26409	68.9477	1.01112e-16	7.72841e-15		25	36	54	38	25	1	7	4	11	12	108	69	81	51	26		29.0601	33.1244	46.0063	29.6639	18.6359	0.798665	6.4246	2.981	8.24599	6.16426	90.9094	65.8154	46.2622	38.7555	22.5974		4.90978
100622133	VGLL1	vestigial like family member 1	-	VGNC:VGNC:94821|Ensembl:ENSSSCG00000025438	protein-coding	51442	VGLL1	vestigial like family member 1	TDU|VGL1	MIM:300583|HGNC:HGNC:20985|Ensembl:ENSG00000102243	protein-coding	2.77273	68.9169	1.02701e-16	7.78604e-15		16	21	26	43	27	6	4	4	4	6	37	33	35	28	21		18.5985	19.3226	22.1512	33.567	20.1268	4.79199	3.6712	2.981	2.99854	3.08213	31.1449	31.477	19.9898	21.2775	18.2518		4.29267
100621584	ZMAT3	zinc finger matrin-type 3	-	VGNC:VGNC:95177|Ensembl:ENSSSCG00000033860	protein-coding	64393	ZMAT3	zinc finger matrin-type 3	PAG608|WIG-1|WIG1	MIM:606452|HGNC:HGNC:29983|Ensembl:ENSG00000172667	protein-coding	1.6315	68.8036	1.08772e-16	8.17981e-15		196	280	283	149	283	153	101	100	88	231	357	306	582	289	383		227.831	257.634	241.107	116.314	210.959	122.196	92.6977	74.525	65.9679	118.662	300.506	291.877	332.402	219.614	332.877		7.83814
110261664	LOC110261664	histone H3.1	-	-	protein-coding	126961	H3C14	H3 clustered histone 14	H3|H3.2|H3/M|H3C13|H3C15|H3F2|H3FM|H3FN|HIST2H3C	MIM:142780|HGNC:HGNC:20503|Ensembl:ENSG00000203811	protein-coding	-2.10372	68.7117	1.13963e-16	8.50164e-15		55	95	40	90	125	274	229	291	388	292	43	63	43	89	66		63.9322	87.4116	34.0788	70.2565	93.1796	218.834	210.176	216.868	290.859	149.997	36.1954	60.0924	24.5589	67.6321	57.3627		6.02086
100512231	MFAP5	microfibril associated protein 5	-	VGNC:VGNC:90177|Ensembl:ENSSSCG00000031712	protein-coding	8076	MFAP5	microfibril associated protein 5	AAT9|MAGP-2|MAGP2|MFAP-5|MP25	MIM:601103|HGNC:HGNC:29673|Ensembl:ENSG00000197614	protein-coding	4.0661	68.6424	1.18041e-16	8.73594e-15		22	7	25	12	9	2	2	4	1	6	83	46	71	28	25		25.5729	6.44085	21.2992	9.36753	6.70893	1.59733	1.8356	2.981	0.749636	3.08213	69.8655	43.877	40.5508	21.2775	21.7283		4.73188
100622387	LOC100622387	histone H2A type 1	-	Ensembl:ENSSSCG00000046222	protein-coding	221613	H2AC1	H2A clustered histone 1	H2AA|H2AFR|HIST1H2AA|TH2A|bA317E16.2	MIM:613499|HGNC:HGNC:18729|Ensembl:ENSG00000164508	protein-coding	-2.26126	68.4925	1.27359e-16	9.35137e-15		34	53	40	86	98	160	162	178	174	186	13	27	37	43	65		39.5217	48.7664	34.0788	67.134	73.0528	127.786	148.683	132.655	130.437	95.546	10.9428	25.7539	21.1321	32.6762	56.4935		5.34062
100519316	MYADM	myeloid associated differentiation marker	-	VGNC:VGNC:98508|Ensembl:ENSSSCG00000003253	protein-coding	91663	MYADM	myeloid associated differentiation marker	SB135	MIM:609959|HGNC:HGNC:7544|Ensembl:ENSG00000179820	protein-coding	1.65124	68.4572	1.29664e-16	9.44626e-15		59	77	91	131	56	43	41	51	32	59	140	107	200	131	92		68.5818	70.8494	77.5292	102.262	41.7445	34.3426	37.6298	38.0078	23.9883	30.3076	117.845	102.062	114.228	99.5484	79.9601		6.12064
100125959	MDM2	MDM2 proto-oncogene	-	VGNC:VGNC:90093|Ensembl:ENSSSCG00000000488	protein-coding	4193	MDM2	MDM2 proto-oncogene	ACTFS|HDMX|LSKB|hdm2	MIM:164785|HGNC:HGNC:6973|Ensembl:ENSG00000135679	protein-coding	1.40948	68.4185	1.32232e-16	9.55864e-15		133	210	160	159	199	95	82	119	86	178	180	228	446	240	275		154.6	193.226	136.315	124.12	148.342	75.8732	75.2595	88.6848	64.4687	91.4365	151.516	217.477	254.727	182.379	239.011		7.2817
100516688	SLC37A4	solute carrier family 37 member 4	-	VGNC:VGNC:93092|Ensembl:ENSSSCG00000015105	protein-coding	2542	SLC37A4	solute carrier family 37 member 4	G6PT1|G6PT2|G6PT3|GSD1b|GSD1c|GSD1d|PRO0685|TRG-19|TRG19	MIM:602671|HGNC:HGNC:4061|Ensembl:ENSG00000137700	protein-coding	-2.01825	68.3641	1.35927e-16	9.75015e-15		13	30	33	31	41	77	81	87	104	121	19	10	22	29	45		15.1113	27.6036	28.115	24.1995	30.5629	61.4972	74.3417	64.8368	77.9621	62.1563	15.9933	9.53847	12.565	22.0374	39.1109		4.01
100518918	SH3D19	SH3 domain containing 19	-	VGNC:VGNC:92821|Ensembl:ENSSSCG00000009018	protein-coding	152503	SH3D19	SH3 domain containing 19	EBP|EVE1|Eve-1|Kryn|SH3P19	MIM:608674|HGNC:HGNC:30418|Ensembl:ENSG00000109686	protein-coding	2.50425	67.75	1.85596e-16	1.32113e-14		14	24	42	47	64	19	12	10	12	12	102	52	92	57	56		16.2737	22.0829	35.7827	36.6895	47.708	15.1746	11.0136	7.4525	8.99563	6.16426	85.8589	49.6	52.5447	43.315	48.6713		4.1105
100622579	HERPUD1	homocysteine inducible ER protein with ubiquitin like domain 1	-	VGNC:VGNC:88852|Ensembl:ENSSSCG00000040663	protein-coding	9709	HERPUD1	homocysteine inducible ER protein with ubiquitin like domain 1	HERP|Mif1|SUP	MIM:608070|HGNC:HGNC:13744|Ensembl:ENSG00000051108	protein-coding	-2.07973	67.5052	2.10128e-16	1.48443e-14		85	87	98	168	189	533	556	709	348	235	102	109	164	126	103		98.8043	80.0506	83.4929	131.145	140.888	425.689	510.296	528.382	260.873	120.717	85.8589	103.969	93.6666	95.7488	89.5205		6.64103
100157760	MYL9	myosin light chain 9	LC20|MYRL2	VGNC:VGNC:95651|Ensembl:ENSSSCG00000036402	protein-coding	10398	MYL9	myosin light chain 9	LC20|MLC-2C|MLC2|MRLC1|MYRL2	MIM:609905|HGNC:HGNC:15754|Ensembl:ENSG00000101335	protein-coding	1.62876	67.3586	2.26352e-16	1.58702e-14		53	76	119	131	99	47	42	63	64	98	165	214	236	122	162		61.6074	69.9292	101.384	102.262	73.7983	37.5373	38.5476	46.9508	47.9767	50.3415	138.889	204.123	134.789	92.7092	140.799		5.96826
100737060	CSPG4B	chondroitin sulfate proteoglycan family member 4B	-	VGNC:VGNC:99248|Ensembl:ENSSSCG00000016898	protein-coding	1464	CSPG4	chondroitin sulfate proteoglycan 4	CSPG4A|HMW-MAA|MCSP|MCSPG|MEL-CSPG|MSK16|NG2	MIM:601172|HGNC:HGNC:2466|Ensembl:ENSG00000173546	protein-coding	1.79608	67.19	2.46558e-16	1.71579e-14		101	84	95	134	116	28	19	15	21	52	85	85	106	69	72		117.403	77.2902	80.937	104.604	86.4707	22.3626	17.4382	11.1788	15.7424	26.7118	71.5491	81.077	60.5406	52.4339	62.5774		6.88756
100621722	FBLN2	fibulin 2	-	Ensembl:ENSSSCG00000011609	protein-coding	2199	FBLN2	fibulin 2	-	MIM:135821|HGNC:HGNC:3601|Ensembl:ENSG00000163520	protein-coding	2.24454	67.1229	2.55095e-16	1.76205e-14		61	91	113	157	66	30	42	33	72	43	249	91	261	200	145		70.9066	83.7311	96.2725	122.559	49.1988	23.96	38.5476	24.5933	53.9738	22.0886	209.597	86.8001	149.067	151.982	126.024		6.16805
100514379	FBXO5	F-box protein 5	-	VGNC:VGNC:88052|Ensembl:ENSSSCG00000004077	protein-coding	26271	FBXO5	F-box protein 5	EMI1|FBX5|Fbxo31	MIM:606013|HGNC:HGNC:13584|Ensembl:ENSG00000112029	protein-coding	-2.02535	67.0315	2.6721e-16	1.81878e-14		27	26	36	94	99	169	113	160	201	271	47	21	48	40	48		31.3849	23.9232	30.6709	73.379	73.7983	134.974	103.711	119.24	150.677	139.21	39.5624	20.0308	27.4146	30.3965	41.7183		5.01725
100524302	CHAF1A	chromatin assembly factor 1 subunit A	-	VGNC:VGNC:86623|Ensembl:ENSSSCG00000013509	protein-coding	10036	CHAF1A	chromatin assembly factor 1 subunit A	CAF-1|CAF1|CAF1B|CAF1P150|P150	MIM:601246|HGNC:HGNC:1910|Ensembl:ENSG00000167670	protein-coding	-1.42198	67.0445	2.6545e-16	1.81878e-14		45	62	49	68	66	169	146	199	145	177	48	43	75	64	67		52.3082	57.0475	41.7465	53.0827	49.1988	134.974	133.999	148.305	108.697	90.9228	40.4042	41.0154	42.8353	48.6343	58.2318		5.73628
110261735	LOC110261735	uncharacterized LOC110261735	-	-	protein-coding	8353	H3C6	H3 clustered histone 6	H3.1|H3/d|H3C1|H3C10|H3C11|H3C12|H3C2|H3C3|H3C4|H3C7|H3C8|H3FD|HIST1H3E	MIM:602813|HGNC:HGNC:4769|Ensembl:ENSG00000274750	protein-coding	-2.22789	66.9523	2.78162e-16	1.87961e-14		47	99	74	119	169	325	339	517	497	384	39	85	64	106	98		54.633	91.092	63.0457	92.8947	125.979	259.566	311.134	385.294	372.569	197.256	32.8284	81.077	36.5528	80.5506	85.1748		5.79787
100516047	SLC1A3	solute carrier family 1 member 3	-	VGNC:VGNC:92965|Ensembl:ENSSSCG00000016841	protein-coding	6507	SLC1A3	solute carrier family 1 member 3	EA6|EAAT1|GLAST|GLAST1	MIM:600111|HGNC:HGNC:10941|Ensembl:ENSG00000079215	protein-coding	-1.62377	66.9021	2.85332e-16	1.91419e-14		42	59	39	36	50	297	150	204	187	263	50	39	81	80	67		48.821	54.2872	33.2268	28.1026	37.2718	237.204	137.67	152.031	140.182	135.1	42.0877	37.2	46.2622	60.7929	58.2318		5.63868
100514912	LOC100514912	elongation factor 1-alpha, oocyte form-like	-	Ensembl:ENSSSCG00000034113	protein-coding	1917	EEF1A2	eukaryotic translation elongation factor 1 alpha 2	EEF1AL|EF-1-alpha-2|EF1A|EIEE33|HS1|MRD38|STN|STNL	MIM:602959|HGNC:HGNC:3192|Ensembl:ENSG00000101210	protein-coding	-2.84266	66.713	3.14054e-16	2.09182e-14		63	183	125	64	37	285	197	278	301	301	21	43	27	32	67		73.2314	168.382	106.496	49.9602	27.5812	227.62	180.806	207.18	225.64	154.62	17.6768	41.0154	15.4207	24.3172	58.2318		6.21396
396917	TOP2A	DNA topoisomerase II alpha	TOPOII	VGNC:VGNC:94310|Ensembl:ENSSSCG00000017473	protein-coding	7153	TOP2A	DNA topoisomerase II alpha	TOP2|TP2A	MIM:126430|HGNC:HGNC:11989|Ensembl:ENSG00000131747	protein-coding	-1.05323	66.4003	3.68049e-16	2.41694e-14		418	437	483	641	661	827	817	1023	983	1223	443	448	553	394	359		485.885	402.093	411.501	500.382	492.734	660.496	749.842	762.391	736.892	628.241	372.897	427.323	315.839	299.405	312.018		8.92744
100521603	HTATIP2	HIV-1 Tat interactive protein 2	-	VGNC:VGNC:88997|Ensembl:ENSSSCG00000013349	protein-coding	10553	HTATIP2	HIV-1 Tat interactive protein 2	CC3|SDR44U1|TIP30	MIM:605628|HGNC:HGNC:16637|Ensembl:ENSG00000109854	protein-coding	1.93575	66.4017	3.67794e-16	2.41694e-14		25	47	57	50	35	16	24	17	15	30	50	48	113	82	71		29.0601	43.2457	48.5622	39.0314	26.0903	12.7786	22.0272	12.6693	11.2445	15.4107	42.0877	45.7847	64.5386	62.3127	61.7083		4.90978
397639	EPHX1	epoxide hydrolase 1	mEH	Ensembl:ENSSSCG00000010853	protein-coding	2052	EPHX1	epoxide hydrolase 1	EPHX|EPOX|HYL1|MEH	MIM:132810|HGNC:HGNC:3401|Ensembl:ENSG00000143819	protein-coding	3.19201	66.2288	4.01508e-16	2.61823e-14		14	24	30	21	18	1	3	12	5	6	25	25	65	64	29		16.2737	22.0829	25.5591	16.3932	13.4179	0.798665	2.7534	8.943	3.74818	3.08213	21.0438	23.8462	37.124	48.6343	25.2048		4.1105
100518001	FAM169A	family with sequence similarity 169 member A	-	VGNC:VGNC:87927|Ensembl:ENSSSCG00000014076	protein-coding	26049	FAM169A	family with sequence similarity 169 member A	SLAP75	MIM:615769|HGNC:HGNC:29138|Ensembl:ENSG00000198780	protein-coding	1.84139	65.9434	4.6407e-16	3.00518e-14		221	150	242	292	247	49	49	31	82	83	240	192	214	186	133		256.891	138.018	206.176	227.943	184.123	39.1346	44.9722	23.1028	61.4701	42.6361	202.021	183.139	122.223	141.344	115.594		8.01062
110261483	LOC110261483	histone H2A type 1	-	-	protein-coding	3012	H2AC8	H2A clustered histone 8	H2A.1|H2A.2|H2A/a|H2AC4|H2AFA|HIST1H2AE	MIM:602786|HGNC:HGNC:4724|Ensembl:ENSG00000277075	protein-coding	-2.31594	65.8971	4.75095e-16	3.05535e-14		20	54	25	50	73	85	74	99	132	157	13	18	21	21	45		23.2481	49.6866	21.2992	39.0314	54.4169	67.8865	67.9172	73.7798	98.9519	80.6491	10.9428	17.1692	11.9939	15.9581	39.1109		4.5998
110261671	LOC110261671	histone H2B type 1-H-like	-	-	protein-coding	8345	H2BC9	H2B clustered histone 9	H2B/j|H2BFJ|HIST1H2BH	MIM:602806|HGNC:HGNC:4755|Ensembl:ENSG00000275713	protein-coding	-1.79107	65.8299	4.91576e-16	3.13969e-14		52	109	80	132	166	232	149	341	338	333	50	70	81	99	69		60.445	100.293	68.1575	103.043	123.743	185.29	136.752	254.13	253.377	171.058	42.0877	66.7693	46.2622	75.2312	59.97		5.94122
106504065	UHRF1BP1	UHRF1 binding protein 1	-	VGNC:VGNC:94690|Ensembl:ENSSSCG00000001532	protein-coding	54887	UHRF1BP1	UHRF1 binding protein 1	C6orf107|ICBP90|dJ349A12.1	HGNC:HGNC:21216|Ensembl:ENSG00000065060	protein-coding	1.87776	65.7713	5.06415e-16	3.21246e-14		69	88	76	74	83	28	20	22	13	31	47	72	92	83	96		80.2059	80.9707	64.7496	57.7664	61.8713	22.3626	18.356	16.3955	9.74527	15.9243	39.5624	68.677	52.5447	63.0726	83.4366		6.34351
100520385	MON1B	MON1 homolog B, secretory trafficking associated	-	VGNC:VGNC:90300|Ensembl:ENSSSCG00000002701	protein-coding	22879	MON1B	MON1 homolog B, secretory trafficking associated	HSRG1|SAND2|SRG1	MIM:608954|HGNC:HGNC:25020|Ensembl:ENSG00000103111	protein-coding	-1.32947	65.7468	5.1275e-16	3.23067e-14		53	69	76	91	80	221	191	252	194	282	58	59	161	89	83		61.6074	63.4884	64.7496	71.0371	59.635	176.505	175.3	187.803	145.429	144.86	48.8217	56.277	91.9532	67.6321	72.1379		5.96826
100154578	GPR137B	G protein-coupled receptor 137B	-	VGNC:VGNC:88601|Ensembl:ENSSSCG00000038853	protein-coding	7107	GPR137B	G protein-coupled receptor 137B	TM7SF1	MIM:604658|HGNC:HGNC:11862|Ensembl:ENSG00000077585	protein-coding	3.23589	65.4381	5.99689e-16	3.75309e-14		47	46	45	32	56	1	0	8	20	5	41	36	39	33	30		54.633	42.3256	38.3386	24.9801	41.7445	0.798665	0	5.962	14.9927	2.56844	34.5119	34.3385	22.2744	25.0771	26.0739		5.79787
100627162	CDV3	CDV3 homolog	-	VGNC:VGNC:86525|Ensembl:ENSSSCG00000027294	protein-coding	55573	CDV3	CDV3 homolog	H41	MIM:618789|HGNC:HGNC:26928|Ensembl:ENSG00000091527	protein-coding	-1.11213	65.0296	7.37819e-16	4.58677e-14		322	463	541	608	785	1178	1062	1043	1008	1718	597	412	676	453	459		374.294	426.016	460.915	474.622	585.168	940.828	974.703	777.296	755.633	882.517	502.527	392.985	386.089	344.24	398.931		8.55188
100154254	ACTA1	actin alpha 1, skeletal muscle	ACTA	Ensembl:ENSSSCG00000010190	protein-coding	58	ACTA1	actin alpha 1, skeletal muscle	ACTA|ASMA|CFTD|CFTD1|CFTDM|MPFD|NEM1|NEM2|NEM3|SHPM	MIM:102610|HGNC:HGNC:129|Ensembl:ENSG00000143632	protein-coding	2.68587	64.8805	7.95802e-16	4.91447e-14		22	20	31	37	38	5	15	21	19	12	64	74	239	50	98		25.5729	18.4024	26.411	28.8832	28.3266	3.99333	13.767	15.6503	14.2431	6.16426	53.8722	70.5847	136.502	37.9956	85.1748		4.73188
100623873	NDUFB10	NADH:ubiquinone oxidoreductase subunit B10	-	VGNC:VGNC:90644|Ensembl:ENSSSCG00000030328	protein-coding	4716	NDUFB10	NADH:ubiquinone oxidoreductase subunit B10	PDSW	MIM:603843|HGNC:HGNC:7696|Ensembl:ENSG00000140990	protein-coding	-1.56024	63.2795	1.79365e-15	1.10038e-13		16	37	34	46	43	106	64	113	134	133	31	28	44	32	37		18.5985	34.0445	28.9669	35.9089	32.0538	84.6585	58.7392	84.2133	100.451	68.3206	26.0944	26.7077	25.1301	24.3172	32.1578		4.29267
100627123	PDGFRA	platelet derived growth factor receptor alpha	CD140A|PDGFR-2|RHEPDGFRA	VGNC:VGNC:98179|Ensembl:ENSSSCG00000008841	protein-coding	5156	PDGFRA	platelet derived growth factor receptor alpha	CD140A|PDGFR-2|PDGFR2	MIM:173490|HGNC:HGNC:8803|Ensembl:ENSG00000134853	protein-coding	1.48556	63.0353	2.0304e-15	1.23748e-13		93	136	128	110	126	45	101	82	67	128	176	146	334	236	195		108.104	125.137	109.052	85.869	93.9251	35.9399	92.6977	61.1105	50.2256	65.7521	148.149	139.262	190.76	179.339	169.481		6.76955
100518125	YBX3	Y-box binding protein 3	-	VGNC:VGNC:95021|Ensembl:ENSSSCG00000000633	protein-coding	8531	YBX3	Y-box binding protein 3	CSDA|CSDA1|DBPA|ZONAB	MIM:603437|HGNC:HGNC:2428|Ensembl:ENSG00000060138	protein-coding	2.26728	63.0055	2.0613e-15	1.24816e-13		54	85	74	61	40	40	23	53	33	22	174	82	295	146	135		62.7698	78.2103	63.0457	47.6183	29.8175	31.9466	21.1094	39.4983	24.738	11.3011	146.465	78.2155	168.486	110.947	117.333		5.9948
106504229	MAP2K5	mitogen-activated protein kinase kinase 5	-	Ensembl:ENSSSCG00000004955	protein-coding	5607	MAP2K5	mitogen-activated protein kinase kinase 5	HsT17454|MAPKK5|MEK5|PRKMK5	MIM:602520|HGNC:HGNC:6845|Ensembl:ENSG00000137764	protein-coding	2.74875	62.9065	2.16758e-15	1.30405e-13		18	29	29	61	41	6	4	5	5	17	30	34	99	46	31		20.9233	26.6835	24.7071	47.6183	30.5629	4.79199	3.6712	3.72625	3.74818	8.7327	25.2526	32.4308	56.5426	34.9559	26.9431		4.45439
100513133	LOC100513133	uncharacterized LOC100513133	-	-	ncRNA							1.81734	62.8835	2.19298e-15	1.31087e-13		575	639	696	789	697	525	452	226	215	681	1945	990	2321	1387	1070		668.382	587.958	592.97	615.915	519.57	419.299	414.845	168.427	161.172	349.822	1637.21	944.309	1325.61	1054	929.97		9.38669
100516116	MRPS36	mitochondrial ribosomal protein S36	-	VGNC:VGNC:90397|Ensembl:ENSSSCG00000037463	protein-coding	92259	MRPS36	mitochondrial ribosomal protein S36	DC47|MRP-S36	MIM:611996|HGNC:HGNC:16631|Ensembl:ENSG00000134056	protein-coding	-1.35294	62.7071	2.39849e-15	1.42458e-13		79	83	110	137	185	231	143	234	266	339	71	81	96	89	93		91.8299	76.3701	93.7166	106.946	137.906	184.492	131.245	174.389	199.403	174.14	59.7645	77.2616	54.8292	67.6321	80.8292		6.53652
100153630	CSRP2	cysteine and glycine rich protein 2	-	Ensembl:ENSSSCG00000000951	protein-coding	1466	CSRP2	cysteine and glycine rich protein 2	CRP2|LMO5|SmLIM	MIM:601871|HGNC:HGNC:2470|Ensembl:ENSG00000175183	protein-coding	-1.52041	62.6914	2.41773e-15	1.42692e-13		104	133	137	182	158	274	179	321	303	320	72	107	71	91	96		120.89	122.376	116.72	142.074	117.779	218.834	164.286	239.225	227.14	164.38	60.6063	102.062	40.5508	69.1519	83.4366		6.92944
100624113	LOC100624113	uncharacterized LOC100624113	-	Ensembl:ENSSSCG00000044572	ncRNA							1.54761	62.6102	2.51949e-15	1.47763e-13		133	169	228	193	198	70	117	124	72	107	237	256	317	276	172		154.6	155.501	194.249	150.661	147.597	55.9066	107.383	92.411	53.9738	54.9647	199.496	244.185	181.051	209.736	149.491		7.2817
106510170	LOC106510170	histone H2A type 2-C	-	Ensembl:ENSSSCG00000034598	protein-coding	8338	H2AC20	H2A clustered histone 20	H2A|H2A-GL101|H2A/q|H2AFQ|HIST2H2AC	MIM:602797|HGNC:HGNC:4738|Ensembl:ENSG00000184260	protein-coding	-2.01476	62.5572	2.58818e-15	1.50842e-13		6	19	7	22	25	84	75	117	103	94	14	22	23	26	24		6.97442	17.4823	5.96378	17.1738	18.6359	67.0879	68.8349	87.1943	77.2125	48.2867	11.7845	20.9846	13.1362	19.7577	20.8591		2.99538
100156398	MCM4	minichromosome maintenance complex component 4	-	VGNC:VGNC:90075|Ensembl:ENSSSCG00000006273	protein-coding	4173	MCM4	minichromosome maintenance complex component 4	CDC21|CDC54|IMD54|NKCD|NKGCD|P1-CDC21|hCdc21	MIM:602638|HGNC:HGNC:6947|Ensembl:ENSG00000104738	protein-coding	-1.34751	61.9227	3.57209e-15	2.06893e-13		116	147	136	162	155	402	348	352	329	394	89	103	207	134	165		134.839	135.258	115.868	126.462	115.543	321.063	319.394	262.328	246.63	202.393	74.9161	98.2462	118.226	101.828	143.407		7.08575
100621339	PIM2	Pim-2 proto-oncogene, serine/threonine kinase	-	VGNC:VGNC:91449|Ensembl:ENSSSCG00000028964	protein-coding	11040	PIM2	Pim-2 proto-oncogene, serine/threonine kinase	-	MIM:300295|HGNC:HGNC:8987|Ensembl:ENSG00000102096	protein-coding	-2.24502	61.853	3.70084e-15	2.13027e-13		17	16	17	29	42	56	78	85	115	95	5	11	30	20	17		19.7609	14.7219	14.4835	22.6382	31.3084	44.7252	71.5883	63.3463	86.2081	48.8004	4.20877	10.4923	17.1341	15.1982	14.7752		4.37579
100516144	ADGRA3	adhesion G protein-coupled receptor A3	GPR125	VGNC:VGNC:85119|Ensembl:ENSSSCG00000008753	protein-coding	166647	ADGRA3	adhesion G protein-coupled receptor A3	GPR125|PGR21|TEM5L	MIM:612303|HGNC:HGNC:13839|Ensembl:ENSG00000152990	protein-coding	-2.00543	61.4369	4.57164e-15	2.61537e-13		9	18	27	24	25	79	52	74	112	135	18	5	32	18	27		10.4616	16.5622	23.0032	18.7351	18.6359	63.0945	47.7256	55.1485	83.9592	69.3479	15.1516	4.76924	18.2764	13.6784	23.4665		3.51874
445013	MAPK3	mitogen-activated protein kinase 3	ERK1	VGNC:VGNC:90003|Ensembl:ENSSSCG00000040682	protein-coding	5595	MAPK3	mitogen-activated protein kinase 3	ERK-1|ERK1|ERT2|HS44KDAP|HUMKER1A|P44ERK1|P44MAPK|PRKM3|p44-ERK1|p44-MAPK	MIM:601795|HGNC:HGNC:6877|Ensembl:ENSG00000102882	protein-coding	1.6396	61.3574	4.7599e-15	2.70647e-13		38	39	52	55	44	17	15	39	28	34	70	55	83	89	67		44.1713	35.8847	44.3024	42.9345	32.7992	13.5773	13.767	29.0648	20.9898	17.4654	58.9227	52.4616	47.4044	67.6321	58.2318		5.49734
100515860	PXK	PX domain containing serine/threonine kinase like	-	VGNC:VGNC:92015|Ensembl:ENSSSCG00000011474	protein-coding	54899	PXK	PX domain containing serine/threonine kinase like	MONAKA|SLOB	MIM:611450|HGNC:HGNC:23326|Ensembl:ENSG00000168297	protein-coding	1.52989	61.3309	4.82459e-15	2.72662e-13		73	89	128	118	163	30	31	61	40	40	95	91	145	104	80		84.8555	81.8908	109.052	92.1141	121.506	23.96	28.4518	45.4603	29.9854	20.5475	79.9666	86.8001	82.815	79.0308	69.5305		6.42384
102158553	LOC102158553	uncharacterized LOC102158553	-	-	ncRNA							3.93824	60.9713	5.7912e-15	3.25319e-13		12	7	17	22	27	3	8	0	1	3	33	34	32	45	12		13.9488	6.44085	14.4835	17.1738	20.1268	2.396	7.34239	0	0.749636	1.54107	27.7779	32.4308	18.2764	34.196	10.4296		3.90196
768107	RGN	regucalcin	GNL|SMP-30	VGNC:VGNC:92256|Ensembl:ENSSSCG00000022390	protein-coding	9104	RGN	regucalcin	GNL|HEL-S-41|RC|SMP30	MIM:300212|HGNC:HGNC:9989|Ensembl:ENSG00000130988	protein-coding	-1.93288	60.937	5.89304e-15	3.29057e-13		205	213	204	300	411	378	416	607	777	1025	193	284	150	130	103		238.293	195.986	173.802	234.188	306.375	301.895	381.805	452.367	582.467	526.531	162.458	270.893	85.6707	98.7885	89.5205		7.90263
397219	PAPPA	pappalysin 1	PAPP-A	VGNC:VGNC:91170|Ensembl:ENSSSCG00000005498	protein-coding	5069	PAPPA	pappalysin 1	ASBABP2|DIPLA1|IGFBP-4ase|PAPA|PAPP-A|PAPPA1	MIM:176385|HGNC:HGNC:8602|Ensembl:ENSG00000182752	protein-coding	2.61884	60.8575	6.13591e-15	3.40579e-13		15	11	21	18	17	9	12	6	4	8	23	31	64	63	38		17.4361	10.1213	17.8913	14.0513	12.6724	7.18799	11.0136	4.4715	2.99854	4.10951	19.3603	29.5693	36.5528	47.8744	33.027		4.20446
110257166	LOC110257166	small ubiquitin-related modifier 2 pseudogene	-	-	pseudo	6613	SUMO2	small ubiquitin like modifier 2	HSMT3|SMT3B|SMT3H2|SUMO3|Smt3A	MIM:603042|HGNC:HGNC:11125|Ensembl:ENSG00000188612	protein-coding	4.75828	60.7472	6.48943e-15	3.5807e-13		13	13	19	16	7	0	2	2	0	0	32	16	28	16	12		15.1113	11.9616	16.1874	12.49	5.21806	0	1.8356	1.4905	0	0	26.9361	15.2616	15.9919	12.1586	10.4296		4.01
100519166	LOC100519166	uncharacterized LOC100519166	-	-	protein-coding							2.61083	60.3792	7.82361e-15	4.29148e-13		29	63	40	53	30	20	13	27	3	29	83	118	174	130	38		33.7097	57.9677	34.0788	41.3733	22.3631	15.9733	11.9314	20.1218	2.24891	14.897	69.8655	112.554	99.378	98.7885	33.027		5.11727
100625259	CCDC14	coiled-coil domain containing 14	-	VGNC:VGNC:86260|Ensembl:ENSSSCG00000025349	protein-coding	64770	CCDC14	coiled-coil domain containing 14	-	MIM:617147|HGNC:HGNC:25766|Ensembl:ENSG00000175455	protein-coding	2.50376	60.1192	8.92841e-15	4.86885e-13		42	38	38	34	46	2	5	8	10	24	28	47	65	59	34		48.821	34.9646	32.3748	26.5413	34.2901	1.59733	4.589	5.962	7.49636	12.3285	23.5691	44.8308	37.124	44.8348	29.5505		5.63868
106510529	ZNF529	zinc finger protein 529	-	Ensembl:ENSSSCG00000029875	protein-coding	57711	ZNF529	zinc finger protein 529	-	HGNC:HGNC:29328|Ensembl:ENSG00000186020	protein-coding	3.50763	60.0084	9.44528e-15	5.12077e-13		29	11	18	10	19	3	1	2	0	5	22	24	40	19	17		33.7097	10.1213	15.3354	7.80628	14.1633	2.396	0.917799	1.4905	0	2.56844	18.5186	22.8923	22.8455	14.4383	14.7752		5.11727
414404	LYAR	Ly1 antibody reactive	PNAS-5	VGNC:VGNC:89908|Ensembl:ENSSSCG00000008729	protein-coding	55646	LYAR	Ly1 antibody reactive	ZC2HC2|ZLYAR	MIM:617684|HGNC:HGNC:26021|Ensembl:ENSG00000145220	protein-coding	-1.29766	59.9783	9.59085e-15	5.16964e-13		75	84	80	179	135	134	150	195	179	255	61	50	99	79	57		87.1803	77.2902	68.1575	139.732	100.634	107.021	137.67	145.324	134.185	130.991	51.347	47.6924	56.5426	60.033	49.5405		6.46238
100154397	MAN2A2	mannosidase alpha class 2A member 2	-	VGNC:VGNC:98099|Ensembl:ENSSSCG00000001819	protein-coding	4122	MAN2A2	mannosidase alpha class 2A member 2	MANA2X	MIM:600988|HGNC:HGNC:6825|Ensembl:ENSG00000196547	protein-coding	1.53024	59.9648	9.65714e-15	5.17545e-13		90	113	114	104	83	46	40	59	47	75	133	164	149	172	100		104.616	103.974	97.1244	81.1853	61.8713	36.7386	36.712	43.9698	35.2329	38.5266	111.953	156.431	85.0995	130.705	86.9131		6.72269
406192	ANXA2	annexin A2	-	Ensembl:ENSSSCG00000004578	protein-coding	302	ANXA2	annexin A2	ANX2|ANX2L4|CAL1H|HEL-S-270|LIP2|LPC2|LPC2D|P36|PAP-IV	MIM:151740|HGNC:HGNC:537|Ensembl:ENSG00000182718	protein-coding	1.26086	59.858	1.01954e-14	5.4327e-13		410	547	708	636	648	518	328	589	507	565	1630	785	1791	982	892		476.586	503.307	603.194	496.479	483.043	413.709	301.038	438.952	380.065	290.234	1372.06	748.77	1022.91	746.233	775.265		8.89962
100157451	TP53INP1	tumor protein p53 inducible nuclear protein 1	-	VGNC:VGNC:94329|Ensembl:ENSSSCG00000034321	protein-coding	94241	TP53INP1	tumor protein p53 inducible nuclear protein 1	SIP|TP53DINP1|TP53INP1A|TP53INP1B|Teap|p53DINP1	MIM:606185|HGNC:HGNC:18022|Ensembl:ENSG00000164938	protein-coding	1.81374	59.6031	1.16055e-14	6.14893e-13		63	63	59	45	73	27	36	43	17	54	132	76	201	91	106		73.2314	57.9677	50.2662	35.1282	54.4169	21.564	33.0408	32.0458	12.7438	27.7392	111.111	72.4924	114.799	69.1519	92.1279		6.21396
100738372	CDC42EP1	CDC42 effector protein 1	-	VGNC:VGNC:86455|Ensembl:ENSSSCG00000026108	protein-coding	11135	CDC42EP1	CDC42 effector protein 1	BORG5|CEP1|MSE55	MIM:606084|HGNC:HGNC:17014|Ensembl:ENSG00000128283	protein-coding	-1.69638	59.3969	1.28871e-14	6.78938e-13		54	116	67	95	62	268	222	283	292	323	79	107	58	87	64		62.7698	106.734	57.0819	74.1596	46.2171	214.042	203.751	210.906	218.894	165.921	66.4985	102.062	33.126	66.1123	55.6244		5.9948
100144523	PMEPA1	prostate transmembrane protein, androgen induced 1	TMEPAI	VGNC:VGNC:95606|Ensembl:ENSSSCG00000034259	protein-coding	56937	PMEPA1	prostate transmembrane protein, androgen induced 1	STAG1|TMEPAI	MIM:606564|HGNC:HGNC:14107|Ensembl:ENSG00000124225	protein-coding	-4.03489	59.1592	1.45415e-14	7.61796e-13		6	8	2	7	4	84	66	69	23	23	5	3	4	2	2		6.97442	7.36097	1.70394	5.46439	2.98175	67.0879	60.5748	51.4223	17.2416	11.8148	4.20877	2.86154	2.28455	1.51982	1.73826		2.99538
100302021	CLDN8	claudin 8	-	VGNC:VGNC:86740|Ensembl:ENSSSCG00000012030	protein-coding	9073	CLDN8	claudin 8	HEL-S-79	MIM:611231|HGNC:HGNC:2050|Ensembl:ENSG00000156284	protein-coding	-1.3392	58.9929	1.5824e-14	8.24349e-13		83	183	121	149	182	248	210	305	345	386	92	103	106	138	95		96.4795	168.382	103.088	116.314	135.67	198.069	192.738	227.301	258.624	198.284	77.4413	98.2462	60.5406	104.868	82.5675		6.60703
110258364	LOC110258364	cysteine-rich protein 1	CRIP1	Ensembl:ENSSSCG00000037142	protein-coding	1396	CRIP1	cysteine rich protein 1	CRHP|CRIP|CRP-1|CRP1	MIM:123875|HGNC:HGNC:2360|Ensembl:ENSG00000213145	protein-coding	-1.49388	58.9499	1.61741e-14	8.37908e-13		222	373	188	288	311	786	621	972	1104	876	190	250	359	315	341		258.054	343.205	160.17	224.821	231.831	627.751	569.953	724.383	827.598	449.991	159.933	238.462	205.038	239.372	296.374		8.01711
100517443	TIMM8A	translocase of inner mitochondrial membrane 8A	-	VGNC:VGNC:93992|Ensembl:ENSSSCG00000012494	protein-coding	1678	TIMM8A	translocase of inner mitochondrial membrane 8A	DDP|DDP1|DFN1|MTS|TIM8	MIM:300356|HGNC:HGNC:11817|Ensembl:ENSG00000126953	protein-coding	-1.34066	58.9281	1.63536e-14	8.42529e-13		129	145	183	127	157	230	221	248	412	422	107	107	127	109	78		149.95	133.418	155.91	99.1397	117.034	183.693	202.834	184.822	308.85	216.777	90.0676	102.062	72.5345	82.8303	67.7922		7.23793
100157961	FERMT1	fermitin family member 1	-	VGNC:VGNC:95692|Ensembl:ENSSSCG00000007052	protein-coding	55612	FERMT1	fermitin family member 1	C20orf42|DTGCU2|KIND1|UNC112A|URP1	MIM:607900|HGNC:HGNC:15889|Ensembl:ENSG00000101311	protein-coding	1.89748	58.8556	1.69678e-14	8.69367e-13		45	45	32	47	49	14	16	28	30	29	125	51	125	69	67		52.3082	41.4055	27.263	36.6895	36.5264	11.1813	14.6848	20.867	22.4891	14.897	105.219	48.6462	71.3922	52.4339	58.2318		5.73628
100154824	MCM3	minichromosome maintenance complex component 3	-	VGNC:VGNC:90074|Ensembl:ENSSSCG00000025488	protein-coding	4172	MCM3	minichromosome maintenance complex component 3	HCC5|P1-MCM3|P1.h|RLFB	MIM:602693|HGNC:HGNC:6945|Ensembl:ENSG00000112118	protein-coding	-1.05233	58.7308	1.80791e-14	9.21246e-13		78	130	107	119	114	246	228	248	260	348	102	89	148	128	129		90.6675	119.616	91.1607	92.8947	84.9798	196.472	209.258	184.822	194.905	178.764	85.8589	84.8924	84.5284	97.2687	112.118		6.51834
110260947	SLC7A6	solute carrier family 7 member 6	-	-	protein-coding	9057	SLC7A6	solute carrier family 7 member 6	LAT-2|LAT3|y+LAT-2	MIM:605641|HGNC:HGNC:11064|Ensembl:ENSG00000103064	protein-coding	-2.03866	58.7033	1.83335e-14	9.2913e-13		22	35	18	18	20	153	122	128	48	176	34	19	49	28	23		25.5729	32.2043	15.3354	14.0513	14.9087	122.196	111.972	95.392	35.9825	90.4092	28.6196	18.1231	27.9857	21.2775	19.99		4.73188
100518646	LGR4	leucine rich repeat containing G protein-coupled receptor 4	-	VGNC:VGNC:89703|Ensembl:ENSSSCG00000013335	protein-coding	55366	LGR4	leucine rich repeat containing G protein-coupled receptor 4	BNMD17|GPR48	MIM:606666|HGNC:HGNC:13299|Ensembl:ENSG00000205213	protein-coding	2.24098	58.6371	1.89603e-14	9.557e-13		24	24	35	30	35	9	7	7	7	16	71	23	55	44	31		27.8977	22.0829	29.8189	23.4188	26.0903	7.18799	6.4246	5.21675	5.24745	8.21901	59.7645	21.9385	31.4126	33.4361	26.9431		4.85288
100737210	NCL	nucleolin	-	VGNC:VGNC:96433|Ensembl:ENSSSCG00000016275	protein-coding	4691	NCL	nucleolin	C23|Nsr1	MIM:164035|HGNC:HGNC:7667|Ensembl:ENSG00000115053	protein-coding	-0.930204	58.5406	1.99141e-14	9.9838e-13		1075	1136	1372	1583	1593	2814	2404	2709	2001	3191	1169	1048	1856	1407	1129		1249.58	1045.26	1168.9	1235.73	1187.48	2247.44	2206.39	2018.88	1500.02	1639.18	984.01	999.632	1060.03	1069.2	981.249		10.2884
397461	PTBP1	polypyrimidine tract binding protein 1	PTB	VGNC:VGNC:100330|Ensembl:ENSSSCG00000013421	protein-coding	5725	PTBP1	polypyrimidine tract binding protein 1	HNRNP-I|HNRNPI|HNRPI|PTB|PTB-1|PTB-T|PTB2|PTB3|PTB4|pPTB	MIM:600693|HGNC:HGNC:9583|Ensembl:ENSG00000011304	protein-coding	-1.06	58.4729	2.06115e-14	1.02782e-12		796	848	950	1152	1116	2001	2140	2492	1685	2414	939	791	1080	1058	928		925.273	780.263	809.37	899.283	831.908	1598.13	1964.09	1857.16	1263.14	1240.04	790.407	754.493	616.829	803.986	806.554		9.85529
110261674	LOC110261674	histone H4	-	Ensembl:ENSSSCG00000034688	protein-coding	8294	H4C9	H4 clustered histone 9	H4-16|H4/m|H4C1|H4C11|H4C12|H4C13|H4C14|H4C15|H4C2|H4C3|H4C4|H4C5|H4C6|H4C8|H4FM|H4M|HIST1H4I	MIM:602833|HGNC:HGNC:4793|Ensembl:ENSG00000276180	protein-coding	-2.30255	58.453	2.08208e-14	1.03273e-12		5	16	17	29	42	71	60	78	69	105	6	14	9	20	19		5.81202	14.7219	14.4835	22.6382	31.3084	56.7052	55.068	58.1295	51.7249	53.9373	5.05052	13.3539	5.14024	15.1982	16.5135		2.76808
100739163	LOC100739163	glutathione S-transferase P-like	GSTP1	Ensembl:ENSSSCG00000032003	protein-coding	2950	GSTP1	glutathione S-transferase pi 1	DFN7|FAEES3|GST3|GSTP|HEL-S-22|PI	MIM:134660|HGNC:HGNC:4638|Ensembl:ENSG00000084207	protein-coding	1.56632	58.294	2.25728e-14	1.11371e-12		150	322	268	268	255	97	123	167	316	203	501	384	574	351	350		174.361	296.279	228.328	209.208	190.086	77.4705	112.889	124.457	236.885	104.279	421.719	366.277	327.833	266.729	304.196		7.45418
100154087	SOX17	SRY-box transcription factor 17	-	VGNC:VGNC:93353|Ensembl:ENSSSCG00000006256	protein-coding	64321	SOX17	SRY-box transcription factor 17	VUR3	MIM:610928|HGNC:HGNC:18122|Ensembl:ENSG00000164736	protein-coding	4.18655	58.1798	2.39217e-14	1.17405e-12		8	11	24	9	10	0	0	4	0	7	30	16	45	25	16		9.29923	10.1213	20.4473	7.02565	7.45437	0	0	2.981	0	3.59582	25.2526	15.2616	25.7012	18.9978	13.9061		3.36446
100524723	CHAC1	ChaC glutathione specific gamma-glutamylcyclotransferase 1	-	VGNC:VGNC:86619	protein-coding	79094	CHAC1	ChaC glutathione specific gamma-glutamylcyclotransferase 1	-	MIM:614587|HGNC:HGNC:28680|Ensembl:ENSG00000128965	protein-coding	-2.5661	58.0646	2.53653e-14	1.23838e-12		34	32	38	43	50	272	412	502	371	71	46	66	41	69	67		39.5217	29.4439	32.3748	33.567	37.2718	217.237	378.133	374.116	278.115	36.4719	38.7207	62.9539	23.4166	52.4339	58.2318		5.34062
100270690	LGALSL	galectin like	-	VGNC:VGNC:89698|Ensembl:ENSSSCG00000030005	protein-coding	29094	LGALSL	galectin like	GRP|HSPC159	MIM:617902|HGNC:HGNC:25012|Ensembl:ENSG00000119862	protein-coding	3.51319	57.7817	2.92889e-14	1.42249e-12		8	3	20	13	17	3	3	0	5	4	34	31	62	13	28		9.29923	2.76036	17.0394	10.1482	12.6724	2.396	2.7534	0	3.74818	2.05475	28.6196	29.5693	35.4105	9.87885	24.3357		3.36446
100522271	DOCK9	dedicator of cytokinesis 9	-	VGNC:VGNC:87399|Ensembl:ENSSSCG00000022112	protein-coding	23348	DOCK9	dedicator of cytokinesis 9	ZIZ1|ZIZIMIN1	MIM:607325|HGNC:HGNC:14132|Ensembl:ENSG00000088387	protein-coding	1.2865	57.7632	2.95645e-14	1.42844e-12		114	160	177	158	150	67	59	92	100	143	230	165	276	219	118		132.514	147.219	150.798	123.339	111.816	53.5106	54.1502	68.563	74.9636	73.4574	193.603	157.385	157.634	166.421	102.557		7.06085
100625773	RHOD	ras homolog family member D	-	VGNC:VGNC:92287|Ensembl:ENSSSCG00000022726	protein-coding	29984	RHOD	ras homolog family member D	ARHD|RHOHP1|RHOM|Rho	MIM:605781|HGNC:HGNC:670|Ensembl:ENSG00000173156	protein-coding	2.4592	57.6601	3.11558e-14	1.49757e-12		12	18	17	21	13	5	2	5	5	7	27	18	29	23	27		13.9488	16.5622	14.4835	16.3932	9.69068	3.99333	1.8356	3.72625	3.74818	3.59582	22.7273	17.1692	16.563	17.478	23.4665		3.90196
397691	APOA1	apolipoprotein A1	-	VGNC:VGNC:85415|Ensembl:ENSSSCG00000030921	protein-coding	335	APOA1	apolipoprotein A1	HPALP2|apo(a)	MIM:107680|HGNC:HGNC:600|Ensembl:ENSG00000118137	protein-coding	3.16487	57.6064	3.20179e-14	1.53111e-12		175	114	532	443	260	20	52	76	155	164	751	290	1458	949	427		203.421	104.894	453.247	345.818	193.814	15.9733	47.7256	56.639	116.194	84.2449	632.157	276.616	832.719	721.156	371.119		7.6754
100516663	CREB3L1	cAMP responsive element binding protein 3 like 1	-	VGNC:VGNC:86980|Ensembl:ENSSSCG00000013263	protein-coding	90993	CREB3L1	cAMP responsive element binding protein 3 like 1	OASIS|OI16	MIM:616215|HGNC:HGNC:18856|Ensembl:ENSG00000157613	protein-coding	7.05852	57.4434	3.47844e-14	1.65492e-12		4	4	1	11	6	0	0	0	0	0	31	9	28	16	6		4.64962	3.68049	0.851969	8.5869	4.47262	0	0	0	0	0	26.0944	8.58462	15.9919	12.1586	5.21479		2.49815
397575	HSPE1	heat shock protein family E (Hsp10) member 1	-	Ensembl:ENSSSCG00000016078	protein-coding	3336	HSPE1	heat shock protein family E (Hsp10) member 1	CPN10|EPF|GROES|HSP10	MIM:600141|HGNC:HGNC:5269|Ensembl:ENSG00000115541	protein-coding	-0.925607	57.3116	3.71953e-14	1.76064e-12		296	320	441	387	530	638	478	652	720	951	335	259	432	335	307		344.072	294.439	375.718	302.103	395.082	509.548	438.708	485.903	539.738	488.518	281.987	247.046	246.731	254.57	266.823		8.43075
100623478	AFG3L2	AFG3 like matrix AAA peptidase subunit 2	-	Ensembl:ENSSSCG00000022947	protein-coding	10939	AFG3L2	AFG3 like matrix AAA peptidase subunit 2	OPA12|SCA28|SPAX5	MIM:604581|HGNC:HGNC:315|Ensembl:ENSG00000141385	protein-coding	-1.27554	57.1075	4.12622e-14	1.94328e-12		121	156	131	219	225	317	255	255	296	437	81	105	141	130	149		140.651	143.539	111.608	170.957	167.723	253.177	234.039	190.039	221.892	224.482	68.182	100.154	80.5304	98.7885	129.501		7.1462
100154898	MYOF	myoferlin	-	VGNC:VGNC:90538|Ensembl:ENSSSCG00000010476	protein-coding	26509	MYOF	myoferlin	FER1L3	MIM:604603|HGNC:HGNC:3656|Ensembl:ENSG00000138119	protein-coding	1.07881	57.0735	4.19818e-14	1.96724e-12		563	638	802	579	560	368	431	494	439	568	881	752	1170	931	814		654.433	587.038	683.279	451.983	417.445	293.909	395.572	368.154	329.09	291.775	741.585	717.293	668.231	707.478	707.473		9.35631
100156602	SOS2	SOS Ras/Rho guanine nucleotide exchange factor 2	-	VGNC:VGNC:93344|Ensembl:ENSSSCG00000005015	protein-coding	6655	SOS2	SOS Ras/Rho guanine nucleotide exchange factor 2	NS9|SOS-2	MIM:601247|HGNC:HGNC:11188|Ensembl:ENSG00000100485	protein-coding	1.65173	56.9173	4.5454e-14	2.11929e-12		47	62	79	100	101	30	21	22	41	67	107	59	179	87	91		54.633	57.0475	67.3055	78.0628	75.2891	23.96	19.2738	16.3955	30.7351	34.4171	90.0676	56.277	102.234	66.1123	79.0909		5.79787
100626292	MST1R	macrophage stimulating 1 receptor	-	VGNC:VGNC:90429|Ensembl:ENSSSCG00000027992	protein-coding	4486	MST1R	macrophage stimulating 1 receptor	CD136|CDw136|NPCA3|PTK8|RON|SEA	MIM:600168|HGNC:HGNC:7381|Ensembl:ENSG00000164078	protein-coding	2.91937	56.907	4.56922e-14	2.1198e-12		31	23	35	24	21	3	3	30	15	9	41	49	55	73	62		36.0345	21.1628	29.8189	18.7351	15.6542	2.396	2.7534	22.3575	11.2445	4.6232	34.5119	46.7385	31.4126	55.4735	53.8861		5.2108
100512445	ABCA12	ATP binding cassette subfamily A member 12	-	VGNC:VGNC:95624|Ensembl:ENSSSCG00000034282	protein-coding	26154	ABCA12	ATP binding cassette subfamily A member 12	ARCI4A|ARCI4B|ICR2B|LI2	MIM:607800|HGNC:HGNC:14637|Ensembl:ENSG00000144452	protein-coding	2.82122	56.8156	4.78665e-14	2.20968e-12		62	60	39	16	37	13	18	3	13	17	73	69	115	61	118		72.069	55.2073	33.2268	12.49	27.5812	10.3826	16.5204	2.23575	9.74527	8.7327	61.448	65.8154	65.6808	46.3546	102.557		6.19119
106510601	LOC106510601	zinc finger protein 883-like	-	-	protein-coding	169834	ZNF883	zinc finger protein 883	-	HGNC:HGNC:27271|Ensembl:ENSG00000285447	protein-coding	2.66841	56.6302	5.25981e-14	2.41614e-12		26	15	20	22	16	4	10	10	3	5	33	31	62	38	21		30.2225	13.8018	17.0394	17.1738	11.927	3.19466	9.17799	7.4525	2.24891	2.56844	27.7779	29.5693	35.4105	28.8766	18.2518		4.96451
100134962	PHYH	phytanoyl-CoA 2-hydroxylase	-	VGNC:VGNC:96483|Ensembl:ENSSSCG00000039244	protein-coding	5264	PHYH	phytanoyl-CoA 2-hydroxylase	LN1|LNAP1|PAHX|PHYH1|RD	MIM:602026|HGNC:HGNC:8940|Ensembl:ENSG00000107537	protein-coding	2.8235	56.1501	6.71439e-14	3.0692e-12		12	16	16	12	15	3	3	3	4	4	27	14	42	19	16		13.9488	14.7219	13.6315	9.36753	11.1816	2.396	2.7534	2.23575	2.99854	2.05475	22.7273	13.3539	23.9878	14.4383	13.9061		3.90196
100515393	ATP8A1	ATPase phospholipid transporting 8A1	-	VGNC:VGNC:97894|Ensembl:ENSSSCG00000008803	protein-coding	10396	ATP8A1	ATPase phospholipid transporting 8A1	ATPASEII|ATPIA|ATPP2	MIM:609542|HGNC:HGNC:13531|Ensembl:ENSG00000124406	protein-coding	-1.49739	55.9567	7.4085e-14	3.36997e-12		334	485	675	727	840	663	503	714	756	1418	289	421	316	226	166		388.243	446.259	575.079	567.516	626.167	529.515	461.653	532.109	566.725	728.41	243.267	401.57	180.48	171.74	144.276		8.60453
100627455	SNX9	sorting nexin 9	-	VGNC:VGNC:93326|Ensembl:ENSSSCG00000030535	protein-coding	51429	SNX9	sorting nexin 9	SDP1|SH3PX1|SH3PXD3A|WISP	MIM:605952|HGNC:HGNC:14973|Ensembl:ENSG00000130340	protein-coding	2.63133	55.8845	7.68555e-14	3.47902e-12		28	23	18	35	41	8	1	0	6	11	34	18	42	39	29		32.5473	21.1628	15.3354	27.322	30.5629	6.38932	0.917799	0	4.49781	5.65057	28.6196	17.1692	23.9878	29.6365	25.2048		5.06813
110257929	LOC110257929	RNA-binding motif protein, X chromosome-like	-	-	protein-coding	27316	RBMX	RNA binding motif protein X-linked	HNRNPG|HNRPG|MRXS11|RBMXP1|RBMXRT|RNMX|hnRNP-G	MIM:300199|HGNC:HGNC:9910|Ensembl:ENSG00000147274	protein-coding	5.95044	55.8639	7.76663e-14	3.49873e-12		7	13	6	20	20	0	0	1	0	1	35	4	16	42	85		8.13683	11.9616	5.11181	15.6126	14.9087	0	0	0.74525	0	0.513688	29.4614	3.81539	9.1382	31.9163	73.8761		3.19169
100154117	M6PR	mannose-6-phosphate receptor, cation dependent	-	VGNC:VGNC:89931|Ensembl:ENSSSCG00000040743	protein-coding	4074	M6PR	mannose-6-phosphate receptor, cation dependent	CD-M6PR|CD-MPR|MPR 46|MPR-46|MPR46|SMPR	MIM:154540|HGNC:HGNC:6752|Ensembl:ENSG00000003056	protein-coding	-1.09266	55.841	7.85741e-14	3.52261e-12		108	172	203	215	252	315	385	361	361	448	166	136	203	171	132		125.54	158.261	172.95	167.835	187.85	251.58	353.353	269.035	270.619	230.132	139.731	129.723	115.941	129.945	114.725		6.98345
110261485	LOC110261485	histone H2B type 1-like	-	-	pseudo	255626	H2BC1	H2B clustered histone 1	H2BFU|HIST1H2BA|STBP|TH2B|TSH2B|TSH2B.1|bA317E16.3|hTSH2B	MIM:609904|HGNC:HGNC:18730|Ensembl:ENSG00000146047	protein-coding	-1.57554	55.8077	7.99182e-14	3.56573e-12		49	86	87	113	145	189	125	224	290	294	49	74	61	72	73		56.9578	79.1305	74.1213	88.2109	108.088	150.948	114.725	166.936	217.394	151.024	41.2459	70.5847	34.8394	54.7136	63.4466		5.85693
100516124	DLG3	discs large MAGUK scaffold protein 3	-	VGNC:VGNC:87327|Ensembl:ENSSSCG00000012375	protein-coding	1741	DLG3	discs large MAGUK scaffold protein 3	MRX|MRX90|NEDLG|PPP1R82|SAP102|XLMR	MIM:300189|HGNC:HGNC:2902|Ensembl:ENSG00000082458	protein-coding	-1.2128	55.7545	8.21095e-14	3.64605e-12		43	50	55	54	71	136	124	143	138	185	52	59	75	67	30		49.9834	46.0061	46.8583	42.1539	52.926	108.618	113.807	106.571	103.45	95.0324	43.7712	56.277	42.8353	50.9141	26.0739		5.67195
100520169	TBC1D13	TBC1 domain family member 13	-	VGNC:VGNC:93763|Ensembl:ENSSSCG00000005660	protein-coding	54662	TBC1D13	TBC1 domain family member 13	-	MIM:616218|HGNC:HGNC:25571|Ensembl:ENSG00000107021	protein-coding	-1.30104	55.6997	8.44309e-14	3.73136e-12		42	57	48	79	59	109	137	134	148	222	39	52	64	72	52		48.821	52.4469	40.8945	61.6696	43.9808	87.0545	125.739	99.8635	110.946	114.039	32.8284	49.6	36.5528	54.7136	45.1948		5.63868
100134984	PRELID3B	PRELI domain containing 3B	C17H20orf45|SLMO2	Ensembl:ENSSSCG00000007525	protein-coding	51012	PRELID3B	PRELI domain containing 3B	C20orf45|SLMO2|dJ543J19.5	HGNC:HGNC:15892|Ensembl:ENSG00000101166	protein-coding	-1.1865	55.6078	8.84741e-14	3.89161e-12		303	346	518	611	617	988	1083	1094	740	1165	400	364	501	420	372		352.208	318.362	441.32	476.964	459.935	789.081	993.977	815.304	554.73	598.447	336.701	347.2	286.14	319.163	323.317		8.46438
397565	CNN2	calponin 2	Calponin-2	VGNC:VGNC:99619|Ensembl:ENSSSCG00000039542	protein-coding	1265	CNN2	calponin 2	-	MIM:602373|HGNC:HGNC:2156|Ensembl:ENSG00000064666	protein-coding	2.16093	55.5342	9.18477e-14	4.02103e-12		13	31	44	34	52	22	28	19	14	10	81	60	136	73	57		15.1113	28.5238	37.4866	26.5413	38.7627	17.5706	25.6984	14.1598	10.4949	5.13688	68.182	57.2308	77.6747	55.4735	49.5405		4.01
100153171	DNPEP	aspartyl aminopeptidase	-	VGNC:VGNC:96230|Ensembl:ENSSSCG00000016220	protein-coding	23549	DNPEP	aspartyl aminopeptidase	ASPEP|DAP	MIM:611367|HGNC:HGNC:2981|Ensembl:ENSG00000123992	protein-coding	-1.46646	55.4483	9.59502e-14	4.18101e-12		13	29	21	31	23	69	49	93	76	119	23	24	40	27	21		15.1113	26.6835	17.8913	24.1995	17.145	55.1079	44.9722	69.3083	56.9723	61.1289	19.3603	22.8923	22.8455	20.5176	18.2518		4.01
100152815	EZR	ezrin	-	VGNC:VGNC:87856	protein-coding	7430	EZR	ezrin	CVIL|CVL|HEL-S-105|VIL2	MIM:123900|HGNC:HGNC:12691|Ensembl:ENSG00000092820	protein-coding	-0.976794	55.2505	1.06107e-13	4.60209e-12		825	1092	1217	1629	1760	2132	1739	2359	2252	3213	1099	1052	1174	950	1069		958.983	1004.77	1036.85	1271.64	1311.97	1702.75	1596.05	1758.04	1688.18	1650.48	925.087	1003.45	670.516	721.916	929.101		9.90687
100515937	COPG2	COPI coat complex subunit gamma 2	-	VGNC:VGNC:86898|Ensembl:ENSSSCG00000016553	protein-coding	26958	COPG2	COPI coat complex subunit gamma 2	2-COP|gamma-2-COP	MIM:604355|HGNC:HGNC:2237|Ensembl:ENSG00000158623	protein-coding	1.49401	55.1768	1.10159e-13	4.75571e-12		55	43	62	63	67	14	18	32	28	35	53	51	103	74	57		63.9322	39.5652	52.8221	49.1795	49.9443	11.1813	16.5204	23.848	20.9898	17.9791	44.6129	48.6462	58.8272	56.2334	49.5405		6.02086
100624503	SLC6A9	solute carrier family 6 member 9	-	VGNC:VGNC:93168|Ensembl:ENSSSCG00000039770	protein-coding	6536	SLC6A9	solute carrier family 6 member 9	GCENSG|GLYT1	MIM:601019|HGNC:HGNC:11056|Ensembl:ENSG00000196517	protein-coding	3.23926	55.104	1.14315e-13	4.91239e-12		25	32	42	36	42	13	4	6	1	3	17	44	24	48	47		29.0601	29.4439	35.7827	28.1026	31.3084	10.3826	3.6712	4.4715	0.749636	1.54107	14.3098	41.9693	13.7073	36.4757	40.8492		4.90978
100511863	SUGP2	SURP and G-patch domain containing 2	-	VGNC:VGNC:93610|Ensembl:ENSSSCG00000025839	protein-coding	10147	SUGP2	SURP and G-patch domain containing 2	SFRS14|SRFS14	MIM:607993|HGNC:HGNC:18641|Ensembl:ENSG00000064607	protein-coding	1.78651	55.0115	1.19826e-13	5.12558e-12		24	40	29	39	41	13	7	15	18	31	35	54	65	53	56		27.8977	36.8049	24.7071	30.4445	30.5629	10.3826	6.4246	11.1788	13.4934	15.9243	29.4614	51.5077	37.124	40.2753	48.6713		4.85288
100359358	MDK	midkine	-	VGNC:VGNC:100167	protein-coding	4192	MDK	midkine	ARAP|MK|NEGF2	MIM:162096|HGNC:HGNC:6972|Ensembl:ENSG00000110492	protein-coding	1.26538	54.9964	1.20752e-13	5.14159e-12		258	344	462	408	428	181	130	317	258	356	562	378	645	699	430		299.9	316.522	393.61	318.496	319.047	144.558	119.314	236.244	193.406	182.873	473.065	360.554	368.384	531.178	373.726		8.23314
100620922	C3H16orf72	chromosome 3 C16orf72 homolog	-	VGNC:VGNC:86016|Ensembl:ENSSSCG00000028454	protein-coding	29035	C16orf72	chromosome 16 open reading frame 72	PRO0149	HGNC:HGNC:30103|Ensembl:ENSG00000182831	protein-coding	-1.21621	54.7664	1.35739e-13	5.75347e-12		146	212	211	231	288	583	545	583	362	598	217	181	245	247	212		169.711	195.066	179.765	180.325	214.686	465.622	500.201	434.481	271.368	307.186	182.661	172.646	139.929	187.698	184.256		7.41541
100192448	SLC9A3R2	SLC9A3 regulator 2	-	VGNC:VGNC:93185|Ensembl:ENSSSCG00000008038	protein-coding	9351	SLC9A3R2	SLC9A3 regulator 2	E3KARP|NHE3RF2|NHERF-2|NHERF2|OCTS2|SIP-1|SIP1|TKA-1	MIM:606553|HGNC:HGNC:11076|Ensembl:ENSG00000065054	protein-coding	-2.98173	54.7341	1.37989e-13	5.82238e-12		3	16	3	2	4	27	22	38	28	33	4	1	4	3	5		3.48721	14.7219	2.55591	1.56126	2.98175	21.564	20.1916	28.3195	20.9898	16.9517	3.36701	0.953847	2.28455	2.27973	4.34566		2.16582
100154877	PXDC1	PX domain containing 1	-	VGNC:VGNC:92013|Ensembl:ENSSSCG00000025582	protein-coding	221749	PXDC1	PX domain containing 1	C6orf145	HGNC:HGNC:21361|Ensembl:ENSG00000168994	protein-coding	4.06048	54.4827	1.56826e-13	6.58739e-12		8	21	18	31	24	1	2	0	1	2	33	26	21	10	13		9.29923	19.3226	15.3354	24.1995	17.8905	0.798665	1.8356	0	0.749636	1.02738	27.7779	24.8	11.9939	7.59911	11.2987		3.36446
100521893	NPAS2	neuronal PAS domain protein 2	-	VGNC:VGNC:90837|Ensembl:ENSSSCG00000008171	protein-coding	4862	NPAS2	neuronal PAS domain protein 2	MOP4|PASD4|bHLHe9	MIM:603347|HGNC:HGNC:7895|Ensembl:ENSG00000170485	protein-coding	2.99871	54.3855	1.64778e-13	6.89036e-12		6	11	18	24	32	2	0	4	4	5	21	21	31	20	22		6.97442	10.1213	15.3354	18.7351	23.854	1.59733	0	2.981	2.99854	2.56844	17.6768	20.0308	17.7053	15.1982	19.1209		2.99538
100739768	PARVB	parvin beta	-	VGNC:VGNC:91186|Ensembl:ENSSSCG00000000024	protein-coding	29780	PARVB	parvin beta	CGI-56	MIM:608121|HGNC:HGNC:14653|Ensembl:ENSG00000188677	protein-coding	-1.41378	54.3753	1.65629e-13	6.89506e-12		33	53	53	56	56	105	81	104	145	159	37	45	43	29	48		38.3593	48.7664	45.1543	43.7151	41.7445	83.8598	74.3417	77.506	108.697	81.6765	31.1449	42.9231	24.5589	22.0374	41.7183		5.29863
100520835	ITSN2	intersectin 2	-	VGNC:VGNC:89259|Ensembl:ENSSSCG00000008583	protein-coding	50618	ITSN2	intersectin 2	PRO2015|SH3D1B|SH3P18|SWA|SWAP	MIM:604464|HGNC:HGNC:6184|Ensembl:ENSG00000198399	protein-coding	1.51733	54.2226	1.79012e-13	7.38624e-12		52	52	63	76	76	27	22	42	52	35	88	63	151	75	85		60.445	47.8463	53.674	59.3277	56.6532	21.564	20.1916	31.3005	38.9811	17.9791	74.0743	60.0924	86.2418	56.9934	73.8761		5.94122
100525104	REL	REL proto-oncogene, NF-kB subunit	-	VGNC:VGNC:92202|Ensembl:ENSSSCG00000008388	protein-coding	5966	REL	REL proto-oncogene, NF-kB subunit	C-Rel	MIM:164910|HGNC:HGNC:9954|Ensembl:ENSG00000162924	protein-coding	3.093	54.2238	1.78904e-13	7.38624e-12		5	10	16	8	13	3	11	1	4	10	57	23	74	28	28		5.81202	9.20122	13.6315	6.24502	9.69068	2.396	10.0958	0.74525	2.99854	5.13688	47.98	21.9385	42.2642	21.2775	24.3357		2.76808
100737194	SEMA5A	semaphorin 5A	-	VGNC:VGNC:92706|Ensembl:ENSSSCG00000017095	protein-coding	9037	SEMA5A	semaphorin 5A	SEMAF|semF	MIM:609297|HGNC:HGNC:10736|Ensembl:ENSG00000112902	protein-coding	1.75278	54.1014	1.90401e-13	7.82155e-12		17	36	47	17	29	32	19	34	23	43	96	48	140	92	97		19.7609	33.1244	40.0425	13.2707	21.6177	25.5573	17.4382	25.3385	17.2416	22.0886	80.8083	45.7847	79.9593	69.9119	84.3057		4.37579
100337666	MRPS6	mitochondrial ribosomal protein S6	SLC5A3	VGNC:VGNC:90399	protein-coding	64968	MRPS6	mitochondrial ribosomal protein S6	C21orf101|MRP-S6|RPMS6|S6mt	MIM:611973|HGNC:HGNC:14051|Ensembl:ENSG00000243927	protein-coding	-1.85649	54.0378	1.96669e-13	8.04357e-12		35	31	26	46	92	80	132	176	184	218	24	45	63	48	27		40.6841	28.5238	22.1512	35.9089	68.5802	63.8932	121.15	131.164	137.933	111.984	20.2021	42.9231	35.9817	36.4757	23.4665		5.38143
100622769	MAP3K5	mitogen-activated protein kinase kinase kinase 5	ASK1	VGNC:VGNC:89985|Ensembl:ENSSSCG00000026041	protein-coding	4217	MAP3K5	mitogen-activated protein kinase kinase kinase 5	ASK1|MAPKKK5|MEKK5	MIM:602448|HGNC:HGNC:6857|Ensembl:ENSG00000197442	protein-coding	3.15211	53.9573	2.04894e-13	8.34341e-12		4	9	18	6	4	2	10	5	5	3	35	21	67	26	40		4.64962	8.28109	15.3354	4.68377	2.98175	1.59733	9.17799	3.72625	3.74818	1.54107	29.4614	20.0308	38.2662	19.7577	34.7652		2.49815
100736655	LAMB3	laminin subunit beta 3	-	VGNC:VGNC:89622|Ensembl:ENSSSCG00000015618	protein-coding	3914	LAMB3	laminin subunit beta 3	AI1A|BM600-125KDA|LAM5|LAMNB1	MIM:150310|HGNC:HGNC:6490|Ensembl:ENSG00000196878	protein-coding	4.41173	53.6684	2.37349e-13	9.62294e-12		3	10	19	6	8	0	2	2	0	1	43	17	22	23	15		3.48721	9.20122	16.1874	4.68377	5.9635	0	1.8356	1.4905	0	0.513688	36.1954	16.2154	12.565	17.478	13.037		2.16582
100153829	NFKB2	nuclear factor kappa B subunit 2	NFKB2_TV2	VGNC:VGNC:90720|Ensembl:ENSSSCG00000010580	protein-coding	4791	NFKB2	nuclear factor kappa B subunit 2	CVID10|H2TF1|LYT-10|LYT10|NF-kB2|p100|p49/p100|p52	MIM:164012|HGNC:HGNC:7795|Ensembl:ENSG00000077150	protein-coding	2.3434	53.5391	2.53494e-13	1.0233e-11		17	15	23	25	22	10	4	6	10	11	28	20	70	33	54		19.7609	13.8018	19.5953	19.5157	16.3996	7.98665	3.6712	4.4715	7.49636	5.65057	23.5691	19.0769	39.9796	25.0771	46.9331		4.37579
102161782	LOC102161782	histone H3	-	-	protein-coding	333932	H3C15	H3 clustered histone 15	H3/n|H3/o|H3C13|H3C14|HIST2H3A	HGNC:HGNC:20505|Ensembl:ENSG00000203852	protein-coding	-2.35827	53.4863	2.60396e-13	1.04664e-11		5	21	31	23	52	201	208	261	465	432	46	39	27	65	92		5.81202	19.3226	26.411	17.9544	38.7627	160.532	190.902	194.51	348.581	221.913	38.7207	37.2	15.4207	49.3942	79.9601		2.76808
397105	POU2F2	POU class 2 homeobox 2	OCT2	VGNC:VGNC:91673|Ensembl:ENSSSCG00000037132	protein-coding	5452	POU2F2	POU class 2 homeobox 2	OCT2|OTF2|Oct-2	MIM:164176|HGNC:HGNC:9213|Ensembl:ENSG00000028277	protein-coding	2.72335	53.4568	2.64348e-13	1.05796e-11		50	42	29	44	33	4	5	4	5	12	15	34	51	32	54		58.1202	38.6451	24.7071	34.3476	24.5994	3.19466	4.589	2.981	3.74818	6.16426	12.6263	32.4308	29.128	24.3172	46.9331		5.88558
100626969	LPP	LIM domain containing preferred translocation partner in lipoma	-	Ensembl:ENSSSCG00000011811	protein-coding	4026	LPP	LIM domain containing preferred translocation partner in lipoma	-	MIM:600700|HGNC:HGNC:6679|Ensembl:ENSG00000145012	protein-coding	0.927882	53.2931	2.87315e-13	1.14496e-11		1373	1465	2059	2023	2244	1272	1067	1388	1288	2087	2631	2415	3159	1865	2035		1595.98	1347.98	1754.2	1579.21	1672.76	1015.9	979.292	1034.41	965.531	1072.07	2214.65	2303.54	1804.22	1417.23	1768.68		10.6411
100524518	CNTFR	ciliary neurotrophic factor receptor	-	VGNC:VGNC:95975|Ensembl:ENSSSCG00000010974	protein-coding	1271	CNTFR	ciliary neurotrophic factor receptor	-	MIM:118946|HGNC:HGNC:2170|Ensembl:ENSG00000122756	protein-coding	-1.64325	53.2773	2.89635e-13	1.1493e-11		11	31	18	36	31	81	93	119	125	159	28	26	53	23	51		12.7864	28.5238	15.3354	28.1026	23.1085	64.6919	85.3553	88.6848	93.7045	81.6765	23.5691	24.8	30.2703	17.478	44.3257		3.78518
110261478	H1-1	H1.1 linker histone, cluster member	-	-	protein-coding	3024	H1-1	H1.1 linker histone, cluster member	H1.1|H1A|H1F1|HIST1|HIST1H1A	MIM:142709|HGNC:HGNC:4715|Ensembl:ENSG00000124610	protein-coding	-2.11641	53.2185	2.98431e-13	1.17918e-11		85	133	82	132	276	313	307	493	368	494	40	82	50	106	123		98.8043	122.376	69.8614	103.043	205.741	249.982	281.764	367.408	275.866	253.762	33.6701	78.2155	28.5569	80.5506	106.903		6.64103
100511884	LOC100511884	histone H2A type 1-like	-	-	pseudo	221613	H2AC1	H2A clustered histone 1	H2AA|H2AFR|HIST1H2AA|TH2A|bA317E16.2	MIM:613499|HGNC:HGNC:18729|Ensembl:ENSG00000164508	protein-coding	-2.84927	53.1126	3.1496e-13	1.23924e-11		16	26	13	54	56	90	88	128	116	125	2	6	19	21	42		18.5985	23.9232	11.0756	42.1539	41.7445	71.8799	80.7663	95.392	86.9578	64.2111	1.68351	5.72308	10.8516	15.9581	36.5035		4.29267
100522035	TM4SF1	transmembrane 4 L six family member 1	-	VGNC:VGNC:94030|Ensembl:ENSSSCG00000033018	protein-coding	4071	TM4SF1	transmembrane 4 L six family member 1	H-L6|L6|M3S1|TAAL6	MIM:191155|HGNC:HGNC:11853|Ensembl:ENSG00000169908	protein-coding	6.84326	53.0942	3.17924e-13	1.24565e-11		0	0	0	1	1	0	0	4	0	0	55	10	47	28	11		0	0	0	0.780628	0.745437	0	0	2.981	0	0	46.2964	9.53847	26.8435	21.2775	9.56044		0
100153803	SH3PXD2A	SH3 and PX domains 2A	-	VGNC:VGNC:92829|Ensembl:ENSSSCG00000010604	protein-coding	9644	SH3PXD2A	SH3 and PX domains 2A	FISH|SH3MD1|TKS5	HGNC:HGNC:23664|Ensembl:ENSG00000107957	protein-coding	1.81538	53.0426	3.26389e-13	1.27346e-11		115	90	116	149	138	36	25	25	49	93	188	101	116	122	147		133.676	82.8109	98.8284	116.314	102.87	28.7519	22.945	18.6313	36.7322	47.773	158.25	96.3386	66.252	92.7092	127.762		7.07335
396926	CTSV	cathepsin V	CTSL|CTSL1|CTSL2	Ensembl:ENSSSCG00000011171	protein-coding	1515	CTSV	cathepsin V	CATL2|CTSL2|CTSU	MIM:603308|HGNC:HGNC:2538|Ensembl:ENSG00000136943	protein-coding	1.75721	53.0296	3.28552e-13	1.27656e-11		179	278	170	160	181	119	124	93	96	76	295	198	508	331	398		208.07	255.794	144.835	124.9	134.924	95.0412	113.807	69.3083	71.965	39.0403	248.317	188.862	290.138	251.531	345.914		7.70784
100514278	PJA2	praja ring finger ubiquitin ligase 2	-	VGNC:VGNC:91470|Ensembl:ENSSSCG00000022845	protein-coding	9867	PJA2	praja ring finger ubiquitin ligase 2	Neurodap1|RNF131	HGNC:HGNC:17481|Ensembl:ENSG00000198961	protein-coding	1.36328	52.8348	3.62817e-13	1.40385e-11		65	47	98	84	81	39	29	33	47	66	107	73	151	106	75		75.5563	43.2457	83.4929	65.5727	60.3804	31.1479	26.6162	24.5933	35.2329	33.9034	90.0676	69.6308	86.2418	80.5506	65.1848		6.25845
100525693	FAM136A	family with sequence similarity 136 member A	-	Ensembl:ENSSSCG00000026446	protein-coding	84908	FAM136A	family with sequence similarity 136 member A	-	MIM:616275|HGNC:HGNC:25911|Ensembl:ENSG00000035141	protein-coding	-1.20074	52.751	3.78636e-13	1.459e-11		52	66	75	91	133	163	130	145	176	233	50	64	87	61	79		60.445	60.728	63.8977	71.0371	99.1431	130.182	119.314	108.061	131.936	119.689	42.0877	61.0462	49.689	46.3546	68.6614		5.94122
444995	FADS1	fatty acid desaturase 1	D5FAD|FADS1a|FADS1b	VGNC:VGNC:87875|Ensembl:ENSSSCG00000024015	protein-coding	3992	FADS1	fatty acid desaturase 1	D5D|FADS6|FADSD5|LLCDL1|TU12	MIM:606148|HGNC:HGNC:3574|Ensembl:ENSG00000149485	protein-coding	-2.21916	52.5659	4.16042e-13	1.59654e-11		16	29	14	34	32	43	49	50	88	131	17	8	27	13	5		18.5985	26.6835	11.9276	26.5413	23.854	34.3426	44.9722	37.2625	65.9679	67.2932	14.3098	7.63078	15.4207	9.87885	4.34566		4.29267
100156471	TG	thyroglobulin	-	VGNC:VGNC:93926|Ensembl:ENSSSCG00000005948	protein-coding	7038	TG	thyroglobulin	AITD3|TGN	MIM:188450|HGNC:HGNC:11764|Ensembl:ENSG00000042832	protein-coding	4.78272	52.5571	4.17928e-13	1.59721e-11		6	4	5	3	5	2	0	4	0	1	14	13	75	66	19		6.97442	3.68049	4.25984	2.34188	3.72718	1.59733	0	2.981	0	0.513688	11.7845	12.4	42.8353	50.1542	16.5135		2.99538
100510904	LOC100510904	histone H1.0	-	Ensembl:ENSSSCG00000039348	protein-coding	3005	H1-0	H1.0 linker histone	H1.0|H10|H1F0|H1FV	MIM:142708|HGNC:HGNC:4714|Ensembl:ENSG00000189060	protein-coding	1.62072	52.5392	4.2175e-13	1.60523e-11		59	72	54	51	77	51	26	33	66	72	107	86	239	175	105		68.5818	66.2488	46.0063	39.812	57.3986	40.7319	23.8628	24.5933	49.476	36.9856	90.0676	82.0308	136.502	132.985	91.2588		6.12064
100625284	HP1BP3	heterochromatin protein 1 binding protein 3	-	VGNC:VGNC:88956|Ensembl:ENSSSCG00000003511	protein-coding	50809	HP1BP3	heterochromatin protein 1 binding protein 3	HP1-BP74|HP1BP74	MIM:616072|HGNC:HGNC:24973|Ensembl:ENSG00000127483	protein-coding	1.6007	52.431	4.45625e-13	1.68921e-11		49	51	54	49	49	28	18	15	41	38	58	75	113	78	61		56.9578	46.9262	46.0063	38.2508	36.5264	22.3626	16.5204	11.1788	30.7351	19.5202	48.8217	71.5385	64.5386	59.2731	53.017		5.85693
100515629	GALNT3	polypeptide N-acetylgalactosaminyltransferase 3	-	VGNC:VGNC:96313|Ensembl:ENSSSCG00000015907	protein-coding	2591	GALNT3	polypeptide N-acetylgalactosaminyltransferase 3	GalNAc-T3|HFTC|HFTC1|HHS	MIM:601756|HGNC:HGNC:4125|Ensembl:ENSG00000115339	protein-coding	1.47784	52.392	4.54581e-13	1.71618e-11		180	190	219	152	142	58	69	57	65	67	181	142	184	148	161		209.233	174.823	186.581	118.655	105.852	46.3226	63.3282	42.4793	48.7263	34.4171	152.357	135.446	105.089	112.467	139.93		7.71584
396944	GLUL	glutamate-ammonia ligase	-	Ensembl:ENSSSCG00000015545	protein-coding	2752	GLUL	glutamate-ammonia ligase	GLNS|GS|PIG43|PIG59	MIM:138290|HGNC:HGNC:4341|Ensembl:ENSG00000135821	protein-coding	0.996184	52.0259	5.47726e-13	2.05949e-11		524	657	506	657	666	319	383	426	372	529	746	516	914	877	724		609.1	604.52	431.096	512.872	496.461	254.774	351.517	317.477	278.865	271.741	627.948	492.185	522.02	666.442	629.251		9.2529
100156741	LOC100156741	histone cluster 2, H3-like	-	-	protein-coding	126961	H3C14	H3 clustered histone 14	H3|H3.2|H3/M|H3C13|H3C15|H3F2|H3FM|H3FN|HIST2H3C	MIM:142780|HGNC:HGNC:20503|Ensembl:ENSG00000203811	protein-coding	-2.44062	51.9768	5.61616e-13	2.10324e-11		5	20	19	33	41	90	97	203	186	238	2	22	29	36	35		5.81202	18.4024	16.1874	25.7607	30.5629	71.8799	89.0265	151.286	139.432	122.258	1.68351	20.9846	16.563	27.3568	30.4196		2.76808
100155348	BRI3BP	BRI3 binding protein	-	VGNC:VGNC:85879|Ensembl:ENSSSCG00000032831	protein-coding	140707	BRI3BP	BRI3 binding protein	BNAS1|HCCR-1|HCCR-2|HCCRBP-1|HCCRBP-3|KG19	MIM:615627|HGNC:HGNC:14251|Ensembl:ENSG00000184992	protein-coding	-1.35459	51.9101	5.81009e-13	2.1659e-11		35	63	52	96	119	142	125	144	190	238	63	46	94	62	41		40.6841	57.9677	44.3024	74.9403	88.707	113.41	114.725	107.316	142.431	122.258	53.0305	43.877	53.6869	47.1145	35.6344		5.38143
100170651	SLC30A2	solute carrier family 30 member 2	-	VGNC:VGNC:93056|Ensembl:ENSSSCG00000026386	protein-coding	7780	SLC30A2	solute carrier family 30 member 2	PP12488|TNZD|ZNT2|ZnT-2	MIM:609617|HGNC:HGNC:11013|Ensembl:ENSG00000158014	protein-coding	-1.80321	51.9034	5.82994e-13	2.1659e-11		30	40	28	39	36	103	123	90	154	185	31	28	19	38	54		34.8721	36.8049	23.8551	30.4445	26.8357	82.2625	112.889	67.0725	115.444	95.0324	26.0944	26.7077	10.8516	28.8766	46.9331		5.16479
100156127	LOC100156127	histone H2B type 1-M	-	Ensembl:ENSSSCG00000041733	protein-coding	8344	H2BC6	H2B clustered histone 6	H2B.h|H2B/h|H2BC10|H2BC4|H2BC7|H2BC8|H2BFH|HIST1H2BE|dJ221C16.8	MIM:602805|HGNC:HGNC:4753|Ensembl:ENSG00000274290	protein-coding	-2.02642	51.8545	5.97702e-13	2.20299e-11		37	84	59	104	149	264	186	358	370	379	33	84	67	67	107		43.0089	77.2902	50.2662	81.1853	111.07	210.848	170.711	266.8	277.365	194.688	27.7779	80.1232	38.2662	50.9141	92.997		5.45972
110261482	LOC110261482	histone H2A type 1-C	-	-	protein-coding	8334	H2AC6	H2A clustered histone 6	H2A/l|H2AFL|HIST1H2AC|dJ221C16.4	MIM:602794|HGNC:HGNC:4733|Ensembl:ENSG00000180573	protein-coding	-1.65252	51.8549	5.97588e-13	2.20299e-11		34	71	62	87	116	198	154	196	209	253	29	62	42	72	67		39.5217	65.3286	52.8221	67.9146	86.4707	158.136	141.341	146.069	156.674	129.963	24.4109	59.1385	23.9878	54.7136	58.2318		5.34062
110261495	LY6G6C	lymphocyte antigen 6 family member G6C	-	VGNC:VGNC:89902|Ensembl:ENSSSCG00000036566	protein-coding	80740	LY6G6C	lymphocyte antigen 6 family member G6C	C6orf24|G6c|NG24	MIM:610435|HGNC:HGNC:13936|Ensembl:ENSG00000204421	protein-coding	6.6582	51.8124	6.10638e-13	2.24181e-11		0	0	12	0	0	0	0	0	0	5	64	20	69	14	13		0	0	10.2236	0	0	0	0	0	0	2.56844	53.8722	19.0769	39.4085	10.6388	11.2987		0
100312976	NDUFAB1	NADH:ubiquinone oxidoreductase subunit AB1	-	Ensembl:ENSSSCG00000010795	protein-coding	4706	NDUFAB1	NADH:ubiquinone oxidoreductase subunit AB1	ACP|ACP1|FASN2A|SDAP	MIM:603836|HGNC:HGNC:7694|Ensembl:ENSG00000004779	protein-coding	-1.20955	51.8041	6.13239e-13	2.24253e-11		115	162	172	236	240	305	244	393	399	478	109	138	164	143	198		133.676	149.06	146.539	184.228	178.905	243.593	223.943	292.883	299.105	245.543	91.7511	131.631	93.6666	108.667	172.088		7.07335
100518432	MYCL	MYCL proto-oncogene, bHLH transcription factor	MYCL1	VGNC:VGNC:98509|Ensembl:ENSSSCG00000039761	protein-coding	4610	MYCL	MYCL proto-oncogene, bHLH transcription factor	L-Myc|LMYC|MYCL1|bHLHe38	MIM:164850|HGNC:HGNC:7555|Ensembl:ENSG00000116990	protein-coding	2.92785	51.7861	6.18896e-13	2.25438e-11		0	4	9	13	13	4	0	2	7	8	33	18	50	30	25		0	3.68049	7.66772	10.1482	9.69068	3.19466	0	1.4905	5.24745	4.10951	27.7779	17.1692	28.5569	22.7973	21.7283		0
100157642	THBD	thrombomodulin	-	Ensembl:ENSSSCG00000042607	protein-coding	7056	THBD	thrombomodulin	AHUS6|BDCA3|CD141|THPH12|THRM|TM	MIM:188040|HGNC:HGNC:11784|Ensembl:ENSG00000178726	protein-coding	2.56836	51.7503	6.30277e-13	2.2869e-11		8	22	43	28	16	5	4	9	4	9	30	17	54	41	34		9.29923	20.2427	36.6347	21.8576	11.927	3.99333	3.6712	6.70725	2.99854	4.6232	25.2526	16.2154	30.8414	31.1564	29.5505		3.36446
100520763	HEXIM1	HEXIM P-TEFb complex subunit 1	-	Ensembl:ENSSSCG00000017336	protein-coding	10614	HEXIM1	HEXIM P-TEFb complex subunit 1	CLP1|EDG1|HIS1|MAQ1	MIM:607328|HGNC:HGNC:24953|Ensembl:ENSG00000186834	protein-coding	-1.78028	51.5763	6.88671e-13	2.48909e-11		82	95	72	45	94	171	187	293	191	237	32	40	75	72	84		95.3171	87.4116	61.3418	35.1282	70.0711	136.572	171.628	218.358	143.18	121.744	26.9361	38.1539	42.8353	54.7136	73.007		6.58972
733698	RABGGTB	Rab geranylgeranyltransferase subunit beta	-	Ensembl:ENSSSCG00000003775	protein-coding	5876	RABGGTB	Rab geranylgeranyltransferase subunit beta	GGTB	MIM:179080|HGNC:HGNC:9796|Ensembl:ENSG00000137955	protein-coding	-1.56783	51.4349	7.40112e-13	2.66469e-11		87	102	247	177	197	657	581	575	336	624	152	163	265	226	114		101.129	93.8524	210.436	138.171	146.851	524.723	533.241	428.519	251.878	320.542	127.947	155.477	151.351	171.74	99.0809		6.67425
396959	ANKRD1	ankyrin repeat domain 1	CARP	VGNC:VGNC:85321|Ensembl:ENSSSCG00000010461	protein-coding	27063	ANKRD1	ankyrin repeat domain 1	ALRP|C-193|CARP|CVARP|MCARP|bA320F15.2	MIM:609599|HGNC:HGNC:15819|Ensembl:ENSG00000148677	protein-coding	5.07746	51.4225	7.4481e-13	2.67129e-11		7	0	6	5	0	1	11	2	1	1	88	12	109	61	28		8.13683	0	5.11181	3.90314	0	0.798665	10.0958	1.4905	0.749636	0.513688	74.0743	11.4462	62.254	46.3546	24.3357		3.19169
100512497	CDCP1	CUB domain containing protein 1	-	VGNC:VGNC:86471|Ensembl:ENSSSCG00000011298	protein-coding	64866	CDCP1	CUB domain containing protein 1	CD318|SIMA135|TRASK	MIM:611735|HGNC:HGNC:24357|Ensembl:ENSG00000163814	protein-coding	1.83379	51.361	7.68486e-13	2.73534e-11		43	50	48	42	46	20	7	23	24	18	81	59	67	56	48		49.9834	46.0061	40.8945	32.7864	34.2901	15.9733	6.4246	17.1408	17.9913	9.24639	68.182	56.277	38.2662	42.555	41.7183		5.67195
102160361	ZNF354A	zinc finger protein 354A	-	-	protein-coding	6940	ZNF354A	zinc finger protein 354A	EZNF|HEL104|HKL1|KID-1|KID1|TCF17	MIM:602444|HGNC:HGNC:11628|Ensembl:ENSG00000169131	protein-coding	1.77304	51.3609	7.68535e-13	2.73534e-11		39	48	28	56	37	28	16	16	19	41	50	58	142	76	67		45.3338	44.1658	23.8551	43.7151	27.5812	22.3626	14.6848	11.924	14.2431	21.0612	42.0877	55.3231	81.1016	57.7533	58.2318		5.53399
100519887	RNF130	ring finger protein 130	-	Ensembl:ENSSSCG00000014014	protein-coding	55819	RNF130	ring finger protein 130	G1RZFP|GOLIATH|GP	HGNC:HGNC:18280|Ensembl:ENSG00000113269	protein-coding	-1.13888	51.2591	8.09455e-13	2.87003e-11		104	102	119	147	180	246	199	264	362	531	123	115	178	110	129		120.89	93.8524	101.384	114.752	134.179	196.472	182.642	196.746	271.368	272.769	103.536	109.692	101.663	83.5903	112.118		6.92944
102158480	KIF3C	kinesin family member 3C	-	VGNC:VGNC:89471|Ensembl:ENSSSCG00000008574	protein-coding	3797	KIF3C	kinesin family member 3C	-	MIM:602845|HGNC:HGNC:6321|Ensembl:ENSG00000084731	protein-coding	4.19934	51.233	8.20282e-13	2.8974e-11		4	7	4	0	5	1	0	0	2	3	20	10	49	18	20		4.64962	6.44085	3.40788	0	3.72718	0.798665	0	0	1.49927	1.54107	16.8351	9.53847	27.9857	13.6784	17.3826		2.49815
396707	LAMB1	laminin subunit beta 1	-	VGNC:VGNC:89620|Ensembl:ENSSSCG00000015444	protein-coding	3912	LAMB1	laminin subunit beta 1	CLM|LIS5	MIM:150240|HGNC:HGNC:6486|Ensembl:ENSG00000091136	protein-coding	1.2729	51.1231	8.67497e-13	3.04113e-11		307	387	355	289	363	196	168	193	166	161	380	389	593	477	279		356.858	356.087	302.449	225.601	270.594	156.538	154.19	143.833	124.44	82.7038	319.866	371.046	338.685	362.478	242.488		8.48324
100158121	LOC100158121	histone H2A type 1	-	-	protein-coding	221613	H2AC1	H2A clustered histone 1	H2AA|H2AFR|HIST1H2AA|TH2A|bA317E16.2	MIM:613499|HGNC:HGNC:18729|Ensembl:ENSG00000164508	protein-coding	-2.37733	51.1283	8.65221e-13	3.04113e-11		9	27	23	36	77	73	82	158	136	183	20	20	5	31	21		10.4616	24.8433	19.5953	28.1026	57.3986	58.3026	75.2595	117.75	101.95	94.005	16.8351	19.0769	2.85569	23.5573	18.2518		3.51874
100156192	NT5DC1	5'-nucleotidase domain containing 1	-	VGNC:VGNC:90922|Ensembl:ENSSSCG00000004435	protein-coding	221294	NT5DC1	5'-nucleotidase domain containing 1	C6orf200|LP2642|NT5C2L1	HGNC:HGNC:21556|Ensembl:ENSG00000178425	protein-coding	-1.52137	51.0338	9.07903e-13	3.17086e-11		36	53	106	119	139	106	85	137	148	213	40	42	59	45	32		41.8465	48.7664	90.3087	92.8947	103.616	84.6585	78.0129	102.099	110.946	109.416	33.6701	40.0616	33.6971	34.196	27.8122		5.42111
100520175	TMX2	thioredoxin related transmembrane protein 2	-	VGNC:VGNC:98379|Ensembl:ENSSSCG00000013176	protein-coding	51075	TMX2	thioredoxin related transmembrane protein 2	CGI-31|NEDMCMS|PDIA12|PIG26|TXNDC14	MIM:616715|HGNC:HGNC:30739|Ensembl:ENSG00000213593	protein-coding	-0.9568	50.8849	9.79418e-13	3.40786e-11		71	95	110	112	132	218	167	221	263	317	113	92	169	112	84		82.5307	87.4116	93.7166	87.4303	98.3977	174.109	153.272	164.7	197.154	162.839	95.1181	87.7539	96.5223	85.1101	73.007		6.38423
100157220	TLN1	talin 1	talin-1	VGNC:VGNC:94020|Ensembl:ENSSSCG00000005317	protein-coding	7094	TLN1	talin 1	ILWEQ|TLN|talin-1	MIM:186745|HGNC:HGNC:11845|Ensembl:ENSG00000137076	protein-coding	1.1842	50.8751	9.84338e-13	3.41225e-11		165	262	299	419	260	120	146	186	199	288	364	286	456	501	358		191.797	241.072	254.739	327.083	193.814	95.8398	133.999	138.617	149.178	147.942	306.398	272.8	260.439	380.716	311.149		7.59094
100526021	POLB	DNA polymerase beta	-	Ensembl:ENSSSCG00000007031	protein-coding	5423	POLB	DNA polymerase beta	-	MIM:174760|HGNC:HGNC:9174|Ensembl:ENSG00000070501	protein-coding	1.10203	50.8082	1.01847e-12	3.51748e-11		74	86	92	70	109	51	42	55	59	76	99	88	147	115	114		86.0179	79.1305	78.3811	54.6439	81.2526	40.7319	38.5476	40.9888	44.2285	39.0403	83.3336	83.9385	83.9572	87.3898	99.0809		6.44324
399538	PRDX6	peroxiredoxin 6	1-Cys PRX|AOP2|PHGPX|aiPLA2	VGNC:VGNC:91785|Ensembl:ENSSSCG00000022742	protein-coding	9588	PRDX6	peroxiredoxin 6	1-Cys|AOP2|HEL-S-128m|NSGPx|PRX|aiPLA2|p29	MIM:602316|HGNC:HGNC:16753|Ensembl:ENSG00000117592	protein-coding	-0.960333	50.7487	1.04981e-12	3.61236e-11		541	663	718	755	1025	1059	1012	1554	1231	1800	473	508	783	807	610		628.86	610.041	611.714	589.374	764.073	845.786	928.813	1158.12	922.802	924.639	398.149	484.554	447.201	613.249	530.17		9.29889
100144467	ASCL2	achaete-scute family bHLH transcription factor 2	-	VGNC:VGNC:85572|Ensembl:ENSSSCG00000033507	protein-coding	430	ASCL2	achaete-scute family bHLH transcription factor 2	ASH2|HASH2|MASH2|bHLHa45	MIM:601886|HGNC:HGNC:739|Ensembl:ENSG00000183734	protein-coding	6.1372	50.6767	1.08902e-12	3.73351e-11		15	13	21	22	30	0	0	0	0	0	8	12	12	9	3		17.4361	11.9616	17.8913	17.1738	22.3631	0	0	0	0	0	6.73403	11.4462	6.85365	6.8392	2.60739		4.20446
100512350	TMPO	thymopoietin	-	Ensembl:ENSSSCG00000038487	protein-coding	7112	TMPO	thymopoietin	CMD1T|LAP2|LEMD4|PRO0868|TP	MIM:188380|HGNC:HGNC:11875|Ensembl:ENSG00000120802	protein-coding	-1.20093	50.6524	1.10259e-12	3.76618e-11		121	179	233	275	314	310	284	291	335	544	183	103	157	128	145		140.651	164.702	198.509	214.673	234.067	247.586	260.655	216.868	251.128	279.446	154.041	98.2462	89.6686	97.2687	126.024		7.1462
397186	SLC31A1	solute carrier family 31 member 1	CTR1	Ensembl:ENSSSCG00000034278	protein-coding	1317	SLC31A1	solute carrier family 31 member 1	COPT1|CTR1	MIM:603085|HGNC:HGNC:11016|Ensembl:ENSG00000136868	protein-coding	-1.14298	50.5065	1.18772e-12	4.04215e-11		560	734	1027	1556	1751	1855	1931	1964	1952	2789	972	762	1127	807	743		650.946	675.369	874.972	1214.66	1305.26	1481.52	1772.27	1463.67	1463.29	1432.68	818.184	726.831	643.672	613.249	645.764		9.34861
100620112	FBXW7	F-box and WD repeat domain containing 7	-	VGNC:VGNC:98925|Ensembl:ENSSSCG00000020879	protein-coding	55294	FBXW7	F-box and WD repeat domain containing 7	AGO|CDC4|FBW6|FBW7|FBX30|FBXO30|FBXW6|SEL-10|SEL10|hAgo|hCdc4	MIM:606278|HGNC:HGNC:16712|Ensembl:ENSG00000109670	protein-coding	1.28432	50.499	1.19225e-12	4.04282e-11		32	53	39	46	51	38	31	29	26	43	80	62	107	72	60		37.1969	48.7664	33.2268	35.9089	38.0173	30.3493	28.4518	21.6123	19.4905	22.0886	67.3403	59.1385	61.1117	54.7136	52.1479		5.25538
100151752	PPP4R1L	protein phosphatase 4, regulatory subunit 1-like	-	-	protein-coding	55370	PPP4R1L	protein phosphatase 4 regulatory subunit 1 like (pseudogene)	C20orf192|PPP4R1P1|PRO1085	HGNC:HGNC:15755	pseudo	1.7917	50.2742	1.33698e-12	4.51715e-11		48	38	69	67	58	12	32	23	17	35	79	66	67	61	77		55.7954	34.9646	58.7858	52.3021	43.2353	9.58398	29.3696	17.1408	12.7438	17.9791	66.4985	62.9539	38.2662	46.3546	66.9231		5.8277
414411	ASS1	argininosuccinate synthase 1	-	VGNC:VGNC:85590|Ensembl:ENSSSCG00000005701	protein-coding	445	ASS1	argininosuccinate synthase 1	ASS|CTLN1	MIM:603470|HGNC:HGNC:758|Ensembl:ENSG00000130707	protein-coding	-1.24274	50.1928	1.39359e-12	4.69141e-11		171	250	185	211	162	534	524	590	596	568	202	248	256	236	200		198.771	230.03	157.614	164.712	120.761	426.487	480.927	439.698	446.783	291.775	170.034	236.554	146.211	179.339	173.826		7.6422
100626455	TJP3	tight junction protein 3	-	VGNC:VGNC:94006|Ensembl:ENSSSCG00000013491	protein-coding	27134	TJP3	tight junction protein 3	ZO-3|ZO3	MIM:612689|HGNC:HGNC:11829|Ensembl:ENSG00000105289	protein-coding	1.8484	50.1149	1.45003e-12	4.86386e-11		77	94	84	121	85	20	26	57	77	39	116	137	127	136	98		89.5051	86.4914	71.5654	94.4559	63.3621	15.9733	23.8628	42.4793	57.722	20.0338	97.6434	130.677	72.5345	103.348	85.1748		6.49993
397085	MYO6	myosin VI	-	Ensembl:ENSSSCG00000004478	protein-coding	4646	MYO6	myosin VI	DFNA22|DFNB37	MIM:600970|HGNC:HGNC:7605|Ensembl:ENSG00000196586	protein-coding	1.34489	50.0949	1.46485e-12	4.89594e-11		140	151	183	199	222	43	68	101	79	123	205	132	301	245	108		162.737	138.938	155.91	155.345	165.487	34.3426	62.4104	75.2703	59.2212	63.1837	172.559	125.908	171.912	186.178	93.8662		7.35523
100155006	NEURL1	neuralized E3 ubiquitin protein ligase 1	NEURL	VGNC:VGNC:90694|Ensembl:ENSSSCG00000010603	protein-coding	9148	NEURL1	neuralized E3 ubiquitin protein ligase 1	NEUR1|NEURL|RNF67|bA416N2.1|neu|neu-1	MIM:603804|HGNC:HGNC:7761|Ensembl:ENSG00000107954	protein-coding	2.91091	50.0847	1.47249e-12	4.90393e-11		26	25	19	23	18	4	3	2	3	3	17	30	21	24	19		30.2225	23.003	16.1874	17.9544	13.4179	3.19466	2.7534	1.4905	2.24891	1.54107	14.3098	28.6154	11.9939	18.2379	16.5135		4.96451
100152321	GPCPD1	glycerophosphocholine phosphodiesterase 1	-	VGNC:VGNC:96148|Ensembl:ENSSSCG00000007043	protein-coding	56261	GPCPD1	glycerophosphocholine phosphodiesterase 1	EDI3|GDE5|GDPD6|PREI4	MIM:614124|HGNC:HGNC:26957|Ensembl:ENSG00000125772	protein-coding	1.4828	49.6403	1.84682e-12	6.11187e-11		140	192	133	169	161	40	50	50	57	160	107	128	196	168	173		162.737	176.663	113.312	131.926	120.015	31.9466	45.89	37.2625	42.7292	82.1901	90.0676	122.092	111.943	127.665	150.36		7.35523
100524607	SPTY2D1	SPT2 chromatin protein domain containing 1	-	VGNC:VGNC:100867|Ensembl:ENSSSCG00000013361	protein-coding	144108	SPTY2D1	SPT2 chromatin protein domain containing 1	Spt2	HGNC:HGNC:26818|Ensembl:ENSG00000179119	protein-coding	-1.39731	49.6387	1.84831e-12	6.11187e-11		81	98	100	121	124	431	390	387	201	374	131	108	204	101	137		94.1547	90.1719	85.1969	94.4559	92.4342	344.225	357.942	288.412	150.677	192.119	110.27	103.015	116.512	76.7511	119.071		6.5722
100626496	HNRNPC	heterogeneous nuclear ribonucleoprotein C	-	Ensembl:ENSSSCG00000038947	protein-coding	3183	HNRNPC	heterogeneous nuclear ribonucleoprotein C	C1|C2|HNRNP|HNRPC|SNRPC	MIM:164020|HGNC:HGNC:5035|Ensembl:ENSG00000092199	protein-coding	-0.893936	49.5875	1.89719e-12	6.25134e-11		295	385	381	452	546	941	689	739	660	1273	413	322	581	428	386		342.909	354.247	324.6	352.844	407.009	751.544	632.364	550.74	494.76	653.925	347.644	307.139	331.831	325.242	335.485		8.42588
397028	HSP90AA1	heat shock protein 90 alpha family class A member 1	HSP90|Hspca	Ensembl:ENSSSCG00000002535	protein-coding	3320	HSP90AA1	heat shock protein 90 alpha family class A member 1	EL52|HEL-S-65p|HSP86|HSP89A|HSP90A|HSP90N|HSPC1|HSPCA|HSPCAL1|HSPCAL4|HSPN|Hsp103|Hsp89|Hsp90|LAP-2|LAP2	MIM:140571|HGNC:HGNC:5253|Ensembl:ENSG00000080824	protein-coding	-1.03748	49.5703	1.9139e-12	6.28419e-11		1122	1365	1993	1624	1835	2855	3507	4397	3499	4540	1857	983	2551	1703	1517		1304.22	1255.97	1697.97	1267.74	1367.88	2280.19	3218.72	3276.86	2622.98	2332.15	1563.14	937.632	1456.97	1294.13	1318.47		10.3501
100511815	MTHFSD	methenyltetrahydrofolate synthetase domain containing	-	VGNC:VGNC:90452|Ensembl:ENSSSCG00000002660	protein-coding	64779	MTHFSD	methenyltetrahydrofolate synthetase domain containing	-	MIM:616820|HGNC:HGNC:25778|Ensembl:ENSG00000103248	protein-coding	1.7075	49.3814	2.1073e-12	6.88307e-11		23	24	23	29	33	12	7	8	14	19	34	36	43	40	28		26.7353	22.0829	19.5953	22.6382	24.5994	9.58398	6.4246	5.962	10.4949	9.76008	28.6196	34.3385	24.5589	30.3965	24.3357		4.79365
100515227	FAM118B	family with sequence similarity 118 member B	-	VGNC:VGNC:87894|Ensembl:ENSSSCG00000025806	protein-coding	79607	FAM118B	family with sequence similarity 118 member B	-	MIM:616587|HGNC:HGNC:26110|Ensembl:ENSG00000197798	protein-coding	-1.61665	49.3779	2.11105e-12	6.88307e-11		63	103	42	45	49	247	192	194	256	273	51	66	66	79	90		73.2314	94.7725	35.7827	35.1282	36.5264	197.27	176.217	144.579	191.907	140.237	42.9294	62.9539	37.6951	60.033	78.2218		6.21396
100517669	KRIT1	KRIT1 ankyrin repeat containing	-	Ensembl:ENSSSCG00000015313	protein-coding	889	KRIT1	KRIT1 ankyrin repeat containing	CAM|CCM1	MIM:604214|HGNC:HGNC:1573|Ensembl:ENSG00000001631	protein-coding	1.57464	49.195	2.31746e-12	7.52974e-11		39	45	58	57	66	20	13	18	19	43	67	48	103	47	41		45.3338	41.4055	49.4142	44.4958	49.1988	15.9733	11.9314	13.4145	14.2431	22.0886	56.3975	45.7847	58.8272	35.7158	35.6344		5.53399
100521403	NPHP3	nephrocystin 3	-	Ensembl:ENSSSCG00000011632	protein-coding	27031	NPHP3	nephrocystin 3	CFAP31|MKS7|NPH3|RHPD|RHPD1|SLSN3	MIM:608002|HGNC:HGNC:7907|Ensembl:ENSG00000113971	protein-coding	2.11278	49.0115	2.5446e-12	8.23904e-11		70	55	66	52	49	12	5	10	23	26	60	72	62	62	37		81.3683	50.6067	56.2299	40.5926	36.5264	9.58398	4.589	7.4525	17.2416	13.3559	50.5052	68.677	35.4105	47.1145	32.1578		6.36402
100739766	POU5F2	POU domain class 5, transcription factor 2	-	-	protein-coding	134187	POU5F2	POU domain class 5, transcription factor 2	SPRM-1	HGNC:HGNC:26367|Ensembl:ENSG00000248483	protein-coding	2.2212	48.9544	2.61987e-12	8.42422e-11		49	83	61	61	49	12	8	8	19	70	68	74	63	61	53		56.9578	76.3701	51.9701	47.6183	36.5264	9.58398	7.34239	5.962	14.2431	35.9582	57.2392	70.5847	35.9817	46.3546	46.0639		5.85693
110261665	LOC110261665	histone H2A type 1	-	-	protein-coding	8329	H2AC13	H2A clustered histone 13	H2A/c|H2AC11|H2AC15|H2AC16|H2AC17|H2AFC|HIST1H2AI	MIM:602787|HGNC:HGNC:4725|Ensembl:ENSG00000196747	protein-coding	-1.96223	48.9545	2.61967e-12	8.42422e-11		39	99	55	104	133	247	173	240	245	363	40	59	26	66	96		45.3338	91.092	46.8583	81.1853	99.1431	197.27	158.779	178.86	183.661	186.469	33.6701	56.277	14.8496	50.1542	83.4366		5.53399
100157334	ZDBF2	zinc finger DBF-type containing 2	-	VGNC:VGNC:96214|Ensembl:ENSSSCG00000016130	protein-coding	57683	ZDBF2	zinc finger DBF-type containing 2	Slx9	MIM:617059|HGNC:HGNC:29313|Ensembl:ENSG00000204186	protein-coding	1.72676	48.9314	2.65072e-12	8.49416e-11		75	114	78	53	111	66	41	78	20	100	182	124	303	162	223		87.1803	104.894	66.4536	41.3733	82.7435	52.7119	37.6298	58.1295	14.9927	51.3688	153.199	118.277	173.055	123.106	193.816		6.46238
100623420	ATP2B4	ATPase plasma membrane Ca2+ transporting 4	PMCA4	VGNC:VGNC:85651|Ensembl:ENSSSCG00000015273	protein-coding	493	ATP2B4	ATPase plasma membrane Ca2+ transporting 4	ATP2B2|MXRA1|PMCA4|PMCA4b|PMCA4x	MIM:108732|HGNC:HGNC:817|Ensembl:ENSG00000058668	protein-coding	1.07455	48.6903	2.9975e-12	9.57249e-11		203	215	271	285	259	152	139	196	225	415	445	307	542	431	315		235.968	197.826	230.884	222.479	193.068	121.397	127.574	146.069	168.668	213.181	374.58	292.831	309.557	327.522	273.776		7.88855
100520746	ORC1	origin recognition complex subunit 1	-	VGNC:VGNC:91060|Ensembl:ENSSSCG00000003861	protein-coding	4998	ORC1	origin recognition complex subunit 1	HSORC1|ORC1L|PARC1	MIM:601902|HGNC:HGNC:8487|Ensembl:ENSG00000085840	protein-coding	-1.10758	48.539	3.23778e-12	1.03046e-10		76	98	82	84	116	204	177	185	161	319	72	63	136	80	101		88.3427	90.1719	69.8614	65.5727	86.4707	162.928	162.45	137.871	120.691	163.867	60.6063	60.0924	77.6747	60.7929	87.7822		6.48128
110261663	LOC110261663	histone H2B type 1	-	-	protein-coding	255626	H2BC1	H2B clustered histone 1	H2BFU|HIST1H2BA|STBP|TH2B|TSH2B|TSH2B.1|bA317E16.3|hTSH2B	MIM:609904|HGNC:HGNC:18730|Ensembl:ENSG00000146047	protein-coding	-1.90139	48.4906	3.31881e-12	1.05265e-10		7	35	19	27	45	72	53	72	91	141	10	19	21	29	23		8.13683	32.2043	16.1874	21.0769	33.5447	57.5039	48.6434	53.658	68.2169	72.4301	8.41754	18.1231	11.9939	22.0374	19.99		3.19169
100522906	LSM11	LSM11, U7 small nuclear RNA associated	-	VGNC:VGNC:89871|Ensembl:ENSSSCG00000038248	protein-coding	134353	LSM11	LSM11, U7 small nuclear RNA associated	-	MIM:617910|HGNC:HGNC:30860|Ensembl:ENSG00000155858	protein-coding	2.79534	48.4699	3.35395e-12	1.06019e-10		11	42	35	38	28	4	3	4	12	3	23	18	50	36	19		12.7864	38.6451	29.8189	29.6639	20.8722	3.19466	2.7534	2.981	8.99563	1.54107	19.3603	17.1692	28.5569	27.3568	16.5135		3.78518
445534	S100A11	S100 calcium binding protein A11	-	VGNC:VGNC:92537|Ensembl:ENSSSCG00000006610	protein-coding	6282	S100A11	S100 calcium binding protein A11	HEL-S-43|MLN70|S100C	MIM:603114|HGNC:HGNC:10488|Ensembl:ENSG00000163191	protein-coding	1.49628	48.4608	3.3696e-12	1.06154e-10		109	124	317	280	233	92	78	144	148	183	447	237	502	285	261		126.702	114.095	270.074	218.576	173.687	73.4772	71.5883	107.316	110.946	94.005	376.264	226.062	286.711	216.575	226.843		6.99664
110260937	TERB1	telomere repeat binding bouquet formation protein 1	-	Ensembl:ENSSSCG00000035639	protein-coding	283847	TERB1	telomere repeat binding bouquet formation protein 1	CCDC79	MIM:617332|HGNC:HGNC:26675|Ensembl:ENSG00000249961	protein-coding	3.79518	48.2031	3.84288e-12	1.20656e-10		22	15	12	12	18	0	3	1	0	5	33	19	51	12	10		25.5729	13.8018	10.2236	9.36753	13.4179	0	2.7534	0.74525	0	2.56844	27.7779	18.1231	29.128	9.11894	8.69131		4.73188
100522792	PRKCB	protein kinase C beta	PKC|PRKCB1|PRKCB_tv2	Ensembl:ENSSSCG00000033674	protein-coding	5579	PRKCB	protein kinase C beta	PKC-beta|PKCB|PKCI(2)|PKCbeta|PRKCB1|PRKCB2	MIM:176970|HGNC:HGNC:9395|Ensembl:ENSG00000166501	protein-coding	-1.51963	48.0528	4.14885e-12	1.29826e-10		221	320	170	249	298	697	560	776	713	1107	230	276	188	170	306		256.891	294.439	144.835	194.376	222.14	556.67	513.968	578.314	534.49	568.653	193.603	263.262	107.374	129.185	265.954		8.01062
100627559	HDAC7	histone deacetylase 7	-	Ensembl:ENSSSCG00000027859	protein-coding	51564	HDAC7	histone deacetylase 7	HD7|HD7A|HDAC7A	MIM:606542|HGNC:HGNC:14067|Ensembl:ENSG00000061273	protein-coding	2.55517	47.9506	4.37097e-12	1.36319e-10		18	15	20	28	13	10	3	5	2	7	35	18	34	31	19		20.9233	13.8018	17.0394	21.8576	9.69068	7.98665	2.7534	3.72625	1.49927	3.59582	29.4614	17.1692	19.4187	23.5573	16.5135		4.45439
100525833	SCEL	sciellin	-	VGNC:VGNC:92618|Ensembl:ENSSSCG00000009474	protein-coding	8796	SCEL	sciellin	-	MIM:604112|HGNC:HGNC:10573|Ensembl:ENSG00000136155	protein-coding	3.59021	47.8784	4.53488e-12	1.40959e-10		2	1	12	6	5	2	1	7	3	3	71	18	55	26	24		2.32481	0.920122	10.2236	4.68377	3.72718	1.59733	0.917799	5.21675	2.24891	1.54107	59.7645	17.1692	31.4126	19.7577	20.8591		1.73327
100152541	SLC66A2	solute carrier family 66 member 2	PQLC1	VGNC:VGNC:93151|Ensembl:ENSSSCG00000023171	protein-coding	80148	SLC66A2	solute carrier family 66 member 2	PQLC1	HGNC:HGNC:26188|Ensembl:ENSG00000122490	protein-coding	-2.44302	47.7691	4.79481e-12	1.48543e-10		22	11	15	12	19	49	96	104	44	58	9	8	13	14	12		25.5729	10.1213	12.7795	9.36753	14.1633	39.1346	88.1087	77.506	32.984	29.7939	7.57578	7.63078	7.42479	10.6388	10.4296		4.73188
100517974	NOLC1	nucleolar and coiled-body phosphoprotein 1	-	VGNC:VGNC:90818|Ensembl:ENSSSCG00000010576	protein-coding	9221	NOLC1	nucleolar and coiled-body phosphoprotein 1	NOPP130|NOPP140|NS5ATP13|P130|Srp40	MIM:602394|HGNC:HGNC:15608|Ensembl:ENSG00000166197	protein-coding	-0.906117	47.7514	4.83836e-12	1.49396e-10		183	232	262	370	316	566	559	660	543	753	249	233	451	335	292		212.72	213.468	223.216	288.832	235.558	452.044	513.05	491.865	407.052	386.807	209.597	222.246	257.583	254.57	253.786		7.73958
100620983	LMNB2	lamin B2	-	VGNC:VGNC:89761|Ensembl:ENSSSCG00000026784	protein-coding	84823	LMNB2	lamin B2	EPM9|LAMB2|LMN2	MIM:150341|HGNC:HGNC:6638|Ensembl:ENSG00000176619	protein-coding	-1.10163	47.6994	4.96844e-12	1.52907e-10		50	96	62	94	91	130	129	145	138	220	62	46	75	70	73		58.1202	88.3317	52.8221	73.379	67.8348	103.826	118.396	108.061	103.45	113.011	52.1887	43.877	42.8353	53.1938	63.4466		5.88558
100519262	DHRS1	dehydrogenase/reductase 1	-	VGNC:VGNC:87281|Ensembl:ENSSSCG00000001991	protein-coding	115817	DHRS1	dehydrogenase/reductase 1	SDR19C1	MIM:610410|HGNC:HGNC:16445|Ensembl:ENSG00000157379	protein-coding	2.23601	47.6843	5.00694e-12	1.53585e-10		17	26	22	32	29	2	5	9	8	10	14	24	38	44	30		19.7609	23.9232	18.7433	24.9801	21.6177	1.59733	4.589	6.70725	5.99709	5.13688	11.7845	22.8923	21.7032	33.4361	26.0739		4.37579
100157216	WWC3	WWC family member 3	-	VGNC:VGNC:94987|Ensembl:ENSSSCG00000012108	protein-coding	55841	WWC3	WWC family member 3	BM042	HGNC:HGNC:29237|Ensembl:ENSG00000047644	protein-coding	-0.948208	47.6735	5.03451e-12	1.53829e-10		92	91	110	135	148	253	240	226	302	453	124	130	192	136	120		106.941	83.7311	93.7166	105.385	110.325	202.062	220.272	168.427	226.39	232.701	104.377	124	109.658	103.348	104.296		6.7541
100514410	ICMT	isoprenylcysteine carboxyl methyltransferase	-	VGNC:VGNC:89022	protein-coding	23463	ICMT	isoprenylcysteine carboxyl methyltransferase	HSTE14|MST098|MSTP098|PCCMT|PCMT|PPMT	MIM:605851|HGNC:HGNC:5350|Ensembl:ENSG00000116237	protein-coding	-1.34104	47.6683	5.0479e-12	1.53829e-10		45	46	85	63	77	124	113	139	92	192	29	36	75	64	39		52.3082	42.3256	72.4173	49.1795	57.3986	99.0345	103.711	103.59	68.9665	98.6282	24.4109	34.3385	42.8353	48.6343	33.8961		5.73628
100517207	MARCKS	myristoylated alanine rich protein kinase C substrate	-	VGNC:VGNC:90024|Ensembl:ENSSSCG00000037803	protein-coding	4082	MARCKS	myristoylated alanine rich protein kinase C substrate	80K-L|MACS|PKCSL|PRKCSL	MIM:177061|HGNC:HGNC:6759|Ensembl:ENSG00000277443	protein-coding	0.96896	47.5174	5.45189e-12	1.65599e-10		309	372	484	519	692	312	297	353	390	540	728	407	1025	717	557		359.183	342.285	412.353	405.146	515.842	249.184	272.586	263.073	292.358	277.392	612.797	388.216	585.416	544.857	484.106		8.49259
106506757	INAFM2	InaF motif containing 2	-	-	protein-coding	100505573	INAFM2	InaF motif containing 2	LINC00984|OGU1	HGNC:HGNC:35165|Ensembl:ENSG00000259330	protein-coding	3.72143	47.4952	5.51398e-12	1.66941e-10		15	15	13	17	12	0	0	1	8	3	23	11	34	17	9		17.4361	13.8018	11.0756	13.2707	8.94524	0	0	0.74525	5.99709	1.54107	19.3603	10.4923	19.4187	12.9185	7.82218		4.20446
595105	CASP8	caspase 8	-	VGNC:VGNC:95639|Ensembl:ENSSSCG00000028157	protein-coding	841	CASP8	caspase 8	ALPS2B|CAP4|Casp-8|FLICE|MACH|MCH5	MIM:601763|HGNC:HGNC:1509|Ensembl:ENSG00000064012	protein-coding	3.01678	47.4732	5.57621e-12	1.68279e-10		9	5	14	18	7	3	7	5	4	5	33	9	74	28	46		10.4616	4.60061	11.9276	14.0513	5.21806	2.396	6.4246	3.72625	2.99854	2.56844	27.7779	8.58462	42.2642	21.2775	39.98		3.51874
100736666	LOC100736666	uncharacterized LOC100736666	-	-	ncRNA							3.40861	47.4074	5.76653e-12	1.73461e-10		13	18	14	15	15	0	0	5	1	12	29	21	25	15	17		15.1113	16.5622	11.9276	11.7094	11.1816	0	0	3.72625	0.749636	6.16426	24.4109	20.0308	14.2784	11.3987	14.7752		4.01
397538	ME1	malic enzyme 1	-	VGNC:VGNC:90095|Ensembl:ENSSSCG00000004454	protein-coding	4199	ME1	malic enzyme 1	HUMNDME|MES	MIM:154250|HGNC:HGNC:6983|Ensembl:ENSG00000065833	protein-coding	2.2174	47.3817	5.84263e-12	1.74623e-10		28	34	41	30	34	2	25	12	6	20	41	27	85	59	38		32.5473	31.2841	34.9307	23.4188	25.3449	1.59733	22.945	8.943	4.49781	10.2738	34.5119	25.7539	48.5467	44.8348	33.027		5.06813
100513481	PTPN9	protein tyrosine phosphatase non-receptor type 9	-	VGNC:VGNC:91983|Ensembl:ENSSSCG00000001878	protein-coding	5780	PTPN9	protein tyrosine phosphatase non-receptor type 9	MEG2|PTPMEG2	MIM:600768|HGNC:HGNC:9661|Ensembl:ENSG00000169410	protein-coding	1.99388	47.3868	5.82733e-12	1.74623e-10		21	18	26	36	33	5	5	8	19	13	35	27	41	34	25		24.4105	16.5622	22.1512	28.1026	24.5994	3.99333	4.589	5.962	14.2431	6.67795	29.4614	25.7539	23.4166	25.837	21.7283		4.66735
100738366	ADAM33	ADAM metallopeptidase domain 33	-	VGNC:VGNC:95643|Ensembl:ENSSSCG00000007145	protein-coding	80332	ADAM33	ADAM metallopeptidase domain 33	C20orf153|DJ964F7.1	MIM:607114|HGNC:HGNC:15478|Ensembl:ENSG00000149451	protein-coding	2.50676	47.1706	6.50702e-12	1.93859e-10		25	13	14	17	11	4	5	3	8	6	32	29	27	31	19		29.0601	11.9616	11.9276	13.2707	8.19981	3.19466	4.589	2.23575	5.99709	3.08213	26.9361	27.6616	15.4207	23.5573	16.5135		4.90978
100153006	ATP8B1	ATPase phospholipid transporting 8B1	-	VGNC:VGNC:85679|Ensembl:ENSSSCG00000004921	protein-coding	5205	ATP8B1	ATPase phospholipid transporting 8B1	ATPIC|BRIC|FIC1|ICP1|PFIC|PFIC1	MIM:602397|HGNC:HGNC:3706|Ensembl:ENSG00000081923	protein-coding	2.37083	46.9952	7.11601e-12	2.11327e-10		21	15	32	26	28	7	10	10	6	10	62	25	65	48	14		24.4105	13.8018	27.263	20.2963	20.8722	5.59066	9.17799	7.4525	4.49781	5.13688	52.1887	23.8462	37.124	36.4757	12.1678		4.66735
102166512	ANXA3	annexin A3	-	-	protein-coding	306	ANXA3	annexin A3	ANX3	MIM:106490|HGNC:HGNC:541|Ensembl:ENSG00000138772	protein-coding	2.96875	46.4889	9.21383e-12	2.72759e-10		14	6	16	14	12	4	1	0	3	7	22	26	19	22	21		16.2737	5.52073	13.6315	10.9288	8.94524	3.19466	0.917799	0	2.24891	3.59582	18.5186	24.8	10.8516	16.7181	18.2518		4.1105
100526080	KIF11	kinesin family member 11	Eg5	VGNC:VGNC:89452|Ensembl:ENSSSCG00000010471	protein-coding	3832	KIF11	kinesin family member 11	EG5|HKSP|KNSL1|MCLMR|TRIP5	MIM:148760|HGNC:HGNC:6388|Ensembl:ENSG00000138160	protein-coding	-0.964365	46.3467	9.90752e-12	2.92366e-10		142	144	186	200	250	309	254	349	263	397	146	140	212	126	128		165.061	132.498	158.466	156.126	186.359	246.788	233.121	260.092	197.154	203.934	122.896	133.539	121.081	95.7488	111.249		7.37557
100153442	SMPDL3A	sphingomyelin phosphodiesterase acid like 3A	-	VGNC:VGNC:93265|Ensembl:ENSSSCG00000004233	protein-coding	10924	SMPDL3A	sphingomyelin phosphodiesterase acid like 3A	ASM3A|ASML3a|yR36GH4.1	MIM:610728|HGNC:HGNC:17389|Ensembl:ENSG00000172594	protein-coding	-1.47779	46.3263	1.00112e-11	2.94493e-10		35	47	65	46	62	148	112	133	120	124	27	37	78	30	51		40.6841	43.2457	55.378	35.9089	46.2171	118.202	102.794	99.1183	89.9563	63.6974	22.7273	35.2923	44.5487	22.7973	44.3257		5.38143
100522412	SPG11	SPG11 vesicle trafficking associated, spatacsin	-	VGNC:VGNC:93402|Ensembl:ENSSSCG00000004684	protein-coding	80208	SPG11	SPG11 vesicle trafficking associated, spatacsin	ALS5|CMT2X|KIAA1840	MIM:610844|HGNC:HGNC:11226|Ensembl:ENSG00000104133	protein-coding	1.18551	46.2571	1.03708e-11	3.03302e-10		110	174	252	214	196	75	73	77	127	174	181	186	351	201	179		127.864	160.101	214.696	167.054	146.106	59.8999	66.9994	57.3843	95.2037	89.3818	152.357	177.416	200.469	152.742	155.574		7.00971
100737142	LOC100737142	zinc finger protein 154	-	-	protein-coding	7710	ZNF154	zinc finger protein 154	pHZ-92	MIM:604085|HGNC:HGNC:12939|Ensembl:ENSG00000179909	protein-coding	2.17241	46.2562	1.03757e-11	3.03302e-10		27	22	24	14	25	5	6	7	10	15	23	27	57	51	25		31.3849	20.2427	20.4473	10.9288	18.6359	3.99333	5.5068	5.21675	7.49636	7.70533	19.3603	25.7539	32.5549	38.7555	21.7283		5.01725
100525148	PLCB3	phospholipase C beta 3	-	VGNC:VGNC:91516|Ensembl:ENSSSCG00000013034	protein-coding	5331	PLCB3	phospholipase C beta 3	SMDCD	MIM:600230|HGNC:HGNC:9056|Ensembl:ENSG00000149782	protein-coding	-1.23757	46.2325	1.0502e-11	3.06034e-10		62	71	62	94	88	272	209	202	252	383	91	57	121	125	148		72.069	65.3286	52.8221	73.379	65.5985	217.237	191.82	150.541	188.908	196.743	76.5996	54.3693	69.1077	94.9889	128.631		6.19119
100520441	NIPAL1	NIPA like domain containing 1	-	VGNC:VGNC:90748|Ensembl:ENSSSCG00000037950	protein-coding	152519	NIPAL1	NIPA like domain containing 1	NPAL1	HGNC:HGNC:27194|Ensembl:ENSG00000163293	protein-coding	1.48094	46.2252	1.05413e-11	3.06222e-10		30	39	34	48	29	47	67	60	27	71	164	119	196	114	115		34.8721	35.8847	28.9669	37.4701	21.6177	37.5373	61.4926	44.715	20.2402	36.4719	138.048	113.508	111.943	86.6299	99.9501		5.16479
100624347	GPD1L	glycerol-3-phosphate dehydrogenase 1 like	-	Ensembl:ENSSSCG00000021977	protein-coding	23171	GPD1L	glycerol-3-phosphate dehydrogenase 1 like	GPD1-L	MIM:611778|HGNC:HGNC:28956|Ensembl:ENSG00000152642	protein-coding	-0.907754	46.1673	1.08574e-11	3.14427e-10		3281	4243	3784	4122	5521	5884	6404	6615	5860	9172	3043	3649	3889	3060	3311		3813.85	3904.08	3223.85	3217.75	4115.56	4699.35	5877.59	4929.83	4392.87	4711.55	2561.46	3480.59	2221.15	2325.33	2877.69		11.8974
100511341	EI24	EI24 autophagy associated transmembrane protein	-	VGNC:VGNC:87602	protein-coding	9538	EI24	EI24 autophagy associated transmembrane protein	EPG4|PIG8|TP53I8	MIM:605170|HGNC:HGNC:13276|Ensembl:ENSG00000149547	protein-coding	-1.28625	46.1158	1.11468e-11	3.20813e-10		91	128	175	262	322	252	255	271	390	461	94	108	154	145	113		105.779	117.776	149.095	204.524	240.031	201.264	234.039	201.963	292.358	236.81	79.1248	103.015	87.9552	110.187	98.2118		6.73848
100620722	ZNF277	zinc finger protein 277	-	VGNC:VGNC:95215|Ensembl:ENSSSCG00000025910	protein-coding	11179	ZNF277	zinc finger protein 277	NRIF4|ZNF277P	MIM:605465|HGNC:HGNC:13070|Ensembl:ENSG00000198839	protein-coding	1.41294	46.1163	1.11439e-11	3.20813e-10		43	55	77	82	80	33	28	60	24	61	104	64	146	109	67		49.9834	50.6067	65.6016	64.0115	59.635	26.356	25.6984	44.715	17.9913	31.335	87.5424	61.0462	83.3861	82.8303	58.2318		5.67195
100622761	LPGAT1	lysophosphatidylglycerol acyltransferase 1	-	VGNC:VGNC:89792|Ensembl:ENSSSCG00000015603	protein-coding	9926	LPGAT1	lysophosphatidylglycerol acyltransferase 1	FAM34A|FAM34A1|NET8	MIM:610473|HGNC:HGNC:28985|Ensembl:ENSG00000123684	protein-coding	1.41596	45.968	1.20199e-11	3.44879e-10		22	30	47	40	49	39	32	44	34	37	94	81	165	74	66		25.5729	27.6036	40.0425	31.2251	36.5264	31.1479	29.3696	32.791	25.4876	19.0065	79.1248	77.2616	94.2377	56.2334	57.3627		4.73188
100517640	ISOC1	isochorismatase domain containing 1	-	VGNC:VGNC:99766|Ensembl:ENSSSCG00000014258	protein-coding	51015	ISOC1	isochorismatase domain containing 1	CGI-111	HGNC:HGNC:24254|Ensembl:ENSG00000066583	protein-coding	-1.4223	45.8669	1.26568e-11	3.62039e-10		37	28	51	65	88	96	66	112	75	133	27	24	51	29	36		43.0089	25.7634	43.4504	50.7408	65.5985	76.6719	60.5748	83.468	56.2227	68.3206	22.7273	22.8923	29.128	22.0374	31.2887		5.45972
100620568	C4H1orf226	chromosome 4 C1orf226 homolog	NOS1AP	Ensembl:ENSSSCG00000006344	protein-coding	9722	NOS1AP	nitric oxide synthase 1 adaptor protein	6330408P19Rik|CAPON	MIM:605551|HGNC:HGNC:16859|Ensembl:ENSG00000198929	protein-coding	4.1998	45.8254	1.29275e-11	3.68651e-10		8	15	16	13	5	6	1	2	0	1	73	24	30	25	11		9.29923	13.8018	13.6315	10.1482	3.72718	4.79199	0.917799	1.4905	0	0.513688	61.448	22.8923	17.1341	18.9978	9.56044		3.36446
100157662	HOXD1	homeobox D1	-	VGNC:VGNC:96350|Ensembl:ENSSSCG00000015986	protein-coding	3231	HOXD1	homeobox D1	HOX4|HOX4G|Hox-4.7	MIM:142987|HGNC:HGNC:5132|Ensembl:ENSG00000128645	protein-coding	-3.14794	45.7768	1.32525e-11	3.76766e-10		3	14	4	5	2	46	42	45	26	21	6	3	7	2	2		3.48721	12.8817	3.40788	3.90314	1.49087	36.7386	38.5476	33.5363	19.4905	10.7875	5.05052	2.86154	3.99796	1.51982	1.73826		2.16582
100152372	RCSD1	RCSD domain containing 1	-	VGNC:VGNC:92186|Ensembl:ENSSSCG00000006307	protein-coding	92241	RCSD1	RCSD domain containing 1	CAPZIP|MK2S4	MIM:610579|HGNC:HGNC:28310|Ensembl:ENSG00000198771	protein-coding	-1.32529	45.7697	1.33004e-11	3.7698e-10		49	89	62	63	92	149	126	138	156	191	33	53	60	64	73		56.9578	81.8908	52.8221	49.1795	68.5802	119.001	115.643	102.845	116.943	98.1145	27.7779	50.5539	34.2683	48.6343	63.4466		5.85693
100519390	PARP9	poly(ADP-ribose) polymerase family member 9	-	Ensembl:ENSSSCG00000027709	protein-coding	83666	PARP9	poly(ADP-ribose) polymerase family member 9	ARTD9|BAL|BAL1|MGC:7868	MIM:612065|HGNC:HGNC:24118|Ensembl:ENSG00000138496	protein-coding	4.83533	45.5315	1.50207e-11	4.24448e-10		19	12	6	5	9	1	0	0	0	1	7	14	29	12	10		22.0857	11.0415	5.11181	3.90314	6.70893	0.798665	0	0	0	0.513688	5.89227	13.3539	16.563	9.11894	8.69131		4.52893
100525927	KIF1B	kinesin family member 1B	-	VGNC:VGNC:89460|Ensembl:ENSSSCG00000003401	protein-coding	23095	KIF1B	kinesin family member 1B	CMT2|CMT2A|CMT2A1|HMSNII|KLP|NBLST1	MIM:605995|HGNC:HGNC:16636|Ensembl:ENSG00000054523	protein-coding	1.08062	45.4995	1.52682e-11	4.30138e-10		123	131	141	165	152	131	103	143	99	160	171	167	388	295	250		142.976	120.536	120.128	128.804	113.306	104.625	94.5333	106.571	74.2139	82.1901	143.94	159.292	221.601	224.174	217.283		7.16968
100622095	FAM210A	family with sequence similarity 210 member A	-	-	protein-coding	125228	FAM210A	family with sequence similarity 210 member A	C18orf19|HsT2329	MIM:617975|HGNC:HGNC:28346|Ensembl:ENSG00000177150	protein-coding	-1.23308	45.4559	1.56116e-11	4.38489e-10		108	124	196	162	242	213	204	249	182	290	80	108	94	103	74		125.54	114.095	166.986	126.462	180.396	170.116	187.231	185.567	136.434	148.97	67.3403	103.015	53.6869	78.2709	64.3157		6.98345
100517574	MAPK8IP1	mitogen-activated protein kinase 8 interacting protein 1	-	VGNC:VGNC:90007|Ensembl:ENSSSCG00000013269	protein-coding	9479	MAPK8IP1	mitogen-activated protein kinase 8 interacting protein 1	IB1|JIP-1|JIP1|PRKM8IP	MIM:604641|HGNC:HGNC:6882|Ensembl:ENSG00000121653	protein-coding	3.02445	45.4404	1.57358e-11	4.40649e-10		7	25	28	42	30	6	3	4	2	11	59	14	40	71	24		8.13683	23.003	23.8551	32.7864	22.3631	4.79199	2.7534	2.981	1.49927	5.65057	49.6635	13.3539	22.8455	53.9537	20.8591		3.19169
100511890	HSPA8	heat shock protein family A (Hsp70) member 8	-	Ensembl:ENSSSCG00000015140	protein-coding	3312	HSPA8	heat shock protein family A (Hsp70) member 8	HEL-33|HEL-S-72p|HSC54|HSC70|HSC71|HSP71|HSP73|HSPA10|LAP-1|LAP1|NIP71	MIM:600816|HGNC:HGNC:5241|Ensembl:ENSG00000109971	protein-coding	-1.04753	45.3461	1.65114e-11	4.59609e-10		2802	3424	4426	3702	3854	7158	8392	9393	6489	8002	4073	2728	4677	4043	2762		3257.06	3150.5	3770.81	2889.88	2872.91	5716.85	7702.17	7000.13	4864.39	4110.53	3428.46	2602.09	2671.21	3072.32	2400.54		11.6698
100628069	ZNF24	zinc finger protein 24	-	VGNC:VGNC:98422|Ensembl:ENSSSCG00000023276	protein-coding	7572	ZNF24	zinc finger protein 24	KOX17|RSG-A|ZNF191|ZSCAN3|Zfp191	MIM:194534|HGNC:HGNC:13032|Ensembl:ENSG00000172466	protein-coding	1.07656	45.3465	1.6508e-11	4.59609e-10		59	63	95	83	90	42	48	54	52	82	103	80	178	99	90		68.5818	57.9677	80.937	64.7921	67.0893	33.5439	44.0544	40.2435	38.9811	42.1224	86.7006	76.3078	101.663	75.2312	78.2218		6.12064
396924	AKR1A1	aldo-keto reductase family 1 member A1	ALR1|Akr1a4	VGNC:VGNC:85229|Ensembl:ENSSSCG00000029256	protein-coding	10327	AKR1A1	aldo-keto reductase family 1 member A1	ALDR1|ALR|ARM|DD3|HEL-S-6	MIM:103830|HGNC:HGNC:380|Ensembl:ENSG00000117448	protein-coding	-1.58923	45.3285	1.66608e-11	4.61938e-10		9	13	10	14	19	40	44	38	52	75	15	8	27	16	11		10.4616	11.9616	8.51969	10.9288	14.1633	31.9466	40.3832	28.3195	38.9811	38.5266	12.6263	7.63078	15.4207	12.1586	9.56044		3.51874
100155709	RIN3	Ras and Rab interactor 3	-	VGNC:VGNC:92311|Ensembl:ENSSSCG00000002451	protein-coding	79890	RIN3	Ras and Rab interactor 3	-	MIM:610223|HGNC:HGNC:18751|Ensembl:ENSG00000100599	protein-coding	-1.2539	45.3246	1.66942e-11	4.61938e-10		100	180	92	198	185	294	272	403	379	435	131	178	149	146	114		116.24	165.622	78.3811	154.564	137.906	234.808	249.641	300.336	284.112	223.454	110.27	169.785	85.0995	110.947	99.0809		6.87333
397436	CASQ2	calsequestrin 2	-	VGNC:VGNC:86206|Ensembl:ENSSSCG00000006745	protein-coding	845	CASQ2	calsequestrin 2	PDIB2	MIM:114251|HGNC:HGNC:1513|Ensembl:ENSG00000118729	protein-coding	2.23132	45.3076	1.68397e-11	4.64588e-10		23	24	42	38	48	8	22	11	0	9	36	26	55	31	42		26.7353	22.0829	35.7827	29.6639	35.781	6.38932	20.1916	8.19775	0	4.6232	30.3031	24.8	31.4126	23.5573	36.5035		4.79365
100517535	SMIM13	small integral membrane protein 13	-	Ensembl:ENSSSCG00000032146	protein-coding	221710	SMIM13	small integral membrane protein 13	C6orf228	HGNC:HGNC:27356|Ensembl:ENSG00000224531	protein-coding	-1.76	45.1977	1.78118e-11	4.89955e-10		12	22	30	41	75	76	102	113	95	137	11	21	52	35	24		13.9488	20.2427	25.5591	32.0057	55.9078	60.6986	93.6155	84.2133	71.2154	70.3753	9.25929	20.0308	29.6992	26.5969	20.8591		3.90196
100626537	EML2	EMAP like 2	-	VGNC:VGNC:87683|Ensembl:ENSSSCG00000038229	protein-coding	24139	EML2	EMAP like 2	ELP70|EMAP-2|EMAP2	MIM:617494|HGNC:HGNC:18035|Ensembl:ENSG00000125746	protein-coding	1.73621	45.1049	1.86759e-11	5.12213e-10		43	40	70	69	75	5	8	23	21	21	58	44	59	44	40		49.9834	36.8049	59.6378	53.8633	55.9078	3.99333	7.34239	17.1408	15.7424	10.7875	48.8217	41.9693	33.6971	33.4361	34.7652		5.67195
110257482	LAMA5	laminin subunit alpha 5	-	Ensembl:ENSSSCG00000032761	protein-coding	3911	LAMA5	laminin subunit alpha 5	-	MIM:601033|HGNC:HGNC:6485|Ensembl:ENSG00000130702	protein-coding	1.05455	45.0548	1.91597e-11	5.23941e-10		249	360	351	442	291	152	155	271	219	302	444	344	467	409	382		289.439	331.244	299.041	345.037	216.922	121.397	142.259	201.963	164.17	155.134	373.739	328.123	266.721	310.804	332.008		8.18209
100518065	SLC20A1	solute carrier family 20 member 1	-	VGNC:VGNC:92970|Ensembl:ENSSSCG00000032288	protein-coding	6574	SLC20A1	solute carrier family 20 member 1	GLVR1|Glvr-1|PIT1|PiT-1	MIM:137570|HGNC:HGNC:10946|Ensembl:ENSG00000144136	protein-coding	1.95052	45.0315	1.93889e-11	5.28659e-10		251	237	540	633	421	132	260	374	260	304	1674	449	1569	1144	587		291.763	218.069	460.063	494.137	313.829	105.424	238.628	278.724	194.905	156.161	1409.1	428.277	896.115	869.339	510.18		8.19359
100038033	LGALS3	galectin 3	-	VGNC:VGNC:89694|Ensembl:ENSSSCG00000005055	protein-coding	3958	LGALS3	galectin 3	CBP35|GAL3|GALBP|GALIG|L31|LGALS2|MAC2	MIM:153619|HGNC:HGNC:6563|Ensembl:ENSG00000131981	protein-coding	1.53914	44.9942	1.97617e-11	5.37252e-10		72	96	126	138	140	20	37	43	59	57	219	71	139	125	114		83.6931	88.3317	107.348	107.727	104.361	15.9733	33.9586	32.0458	44.2285	29.2802	184.344	67.7231	79.3881	94.9889	99.0809		6.40417
100153369	NOTCH2	notch receptor 2	-	Ensembl:ENSSSCG00000006709	protein-coding	4853	NOTCH2	notch receptor 2	AGS2|HJCYS|hN2	MIM:600275|HGNC:HGNC:7882|Ensembl:ENSG00000134250	protein-coding	2.55426	44.939	2.03272e-11	5.5102e-10		9	20	14	14	17	3	2	3	7	16	26	18	45	20	38		10.4616	18.4024	11.9276	10.9288	12.6724	2.396	1.8356	2.23575	5.24745	8.21901	21.8856	17.1692	25.7012	15.1982	33.027		3.51874
397454	ITPR1	inositol 1,4,5-trisphosphate receptor type 1	IP3R1	VGNC:VGNC:89253|Ensembl:ENSSSCG00000023437	protein-coding	3708	ITPR1	inositol 1,4,5-trisphosphate receptor type 1	ACV|CLA4|INSP3R1|IP3R|IP3R1|PPP1R94|SCA15|SCA16|SCA29	MIM:147265|HGNC:HGNC:6180|Ensembl:ENSG00000150995	protein-coding	-1.74819	44.7796	2.20506e-11	5.96004e-10		8	6	17	8	11	74	45	58	45	78	9	13	19	21	20		9.29923	5.52073	14.4835	6.24502	8.19981	59.1012	41.301	43.2245	33.7336	40.0677	7.57578	12.4	10.8516	15.9581	17.3826		3.36446
100523679	CCNI	cyclin I	-	VGNC:VGNC:98916|Ensembl:ENSSSCG00000008987	protein-coding	10983	CCNI	cyclin I	CCNI1|CYC1|CYI	MIM:618783|HGNC:HGNC:1595|Ensembl:ENSG00000118816	protein-coding	1.02633	44.7343	2.25664e-11	6.08184e-10		201	177	285	212	264	177	143	178	149	224	370	273	416	356	237		233.643	162.862	242.811	165.493	196.795	141.364	131.245	132.655	111.696	115.066	311.449	260.4	237.593	270.528	205.984		7.87432
448810	MYC	MYC proto-oncogene, bHLH transcription factor	c-Myc|c-Myc-a|c-Myc-b	-	protein-coding	4609	MYC	MYC proto-oncogene, bHLH transcription factor	MRTL|MYCC|bHLHe39|c-Myc	MIM:190080|HGNC:HGNC:7553|Ensembl:ENSG00000136997	protein-coding	-1.81163	44.7002	2.29637e-11	6.17108e-10		32	14	32	52	60	49	88	87	106	89	18	24	27	24	19		37.1969	12.8817	27.263	40.5926	44.7262	39.1346	80.7663	64.8368	79.4614	45.7183	15.1516	22.8923	15.4207	18.2379	16.5135		5.25538
396912	GATA2	GATA binding protein 2	-	VGNC:VGNC:88364|Ensembl:ENSSSCG00000011618	protein-coding	2624	GATA2	GATA binding protein 2	DCML|IMD21|MONOMAC|NFE1B	MIM:137295|HGNC:HGNC:4171|Ensembl:ENSG00000179348	protein-coding	-1.15213	44.6086	2.40638e-11	6.44812e-10		242	298	340	426	459	456	444	750	616	801	262	321	244	263	196		281.302	274.196	289.669	332.547	342.156	364.191	407.503	558.938	461.776	411.464	220.539	306.185	139.358	199.857	170.35		8.14109
100136902	SALL4	spalt like transcription factor 4	-	Ensembl:ENSSSCG00000007478	protein-coding	57167	SALL4	spalt like transcription factor 4	DRRS|HSAL4|ZNF797	MIM:607343|HGNC:HGNC:15924|Ensembl:ENSG00000101115	protein-coding	-0.871457	44.5643	2.46145e-11	6.57679e-10		383	400	411	471	473	776	547	863	969	1264	329	371	638	513	386		445.201	368.049	350.159	367.676	352.592	619.764	502.036	643.151	726.397	649.302	276.937	353.877	364.386	389.835	335.485		8.80155
100152017	MBOAT1	membrane bound O-acyltransferase domain containing 1	-	VGNC:VGNC:90057|Ensembl:ENSSSCG00000001078	protein-coding	154141	MBOAT1	membrane bound O-acyltransferase domain containing 1	LPEAT1|LPLAT|LPLAT 1|LPSAT|OACT1|dJ434O11.1	MIM:611732|HGNC:HGNC:21579|Ensembl:ENSG00000172197	protein-coding	1.77908	44.5356	2.49771e-11	6.65462e-10		12	24	27	23	11	15	21	19	18	16	65	42	88	42	56		13.9488	22.0829	23.0032	17.9544	8.19981	11.98	19.2738	14.1598	13.4934	8.21901	54.714	40.0616	50.2601	31.9163	48.6713		3.90196
100522775	NDUFB11	NADH:ubiquinone oxidoreductase subunit B11	-	VGNC:VGNC:90645|Ensembl:ENSSSCG00000034487	protein-coding	54539	NDUFB11	NADH:ubiquinone oxidoreductase subunit B11	CI-ESSS|ESSS|MC1DN30|NP17.3|Np15|P17.3	MIM:300403|HGNC:HGNC:20372|Ensembl:ENSG00000147123	protein-coding	-1.2591	44.5219	2.51527e-11	6.6823e-10		48	97	56	83	78	130	136	206	210	249	58	64	81	69	97		55.7954	89.2518	47.7103	64.7921	58.1441	103.826	124.821	153.522	157.424	127.908	48.8217	61.0462	46.2622	52.4339	84.3057		5.8277
100156830	PTI	pancreatic trypsin inhibitor	-	Ensembl:ENSSSCG00000039858	protein-coding	5269	SERPINB6	serpin family B member 6	CAP|DFNB91|MSTP057|PI-6|PI6|PTI|SPI3	MIM:173321|HGNC:HGNC:8950|Ensembl:ENSG00000124570	protein-coding	4.17964	44.4219	2.64706e-11	7.01244e-10		15	36	19	37	23	2	0	1	0	2	3	35	33	23	8		17.4361	33.1244	16.1874	28.8832	17.145	1.59733	0	0.74525	0	1.02738	2.52526	33.3846	18.8475	17.478	6.95305		4.20446
100522283	PCGF5	polycomb group ring finger 5	-	Ensembl:ENSSSCG00000036083	protein-coding	84333	PCGF5	polycomb group ring finger 5	RNF159	MIM:617407|HGNC:HGNC:28264|Ensembl:ENSG00000180628	protein-coding	-1.53787	44.4004	2.67637e-11	7.07001e-10		279	312	279	271	364	802	872	1145	350	851	229	332	300	278	250		324.311	287.078	237.699	211.55	271.339	640.529	800.321	853.311	262.373	437.149	192.762	316.677	171.341	211.255	217.283		8.34567
100512302	HABP4	hyaluronan binding protein 4	-	VGNC:VGNC:95828|Ensembl:ENSSSCG00000035956	protein-coding	22927	HABP4	hyaluronan binding protein 4	IHABP-4|IHABP4|Ki-1/57|SERBP1L	MIM:617369|HGNC:HGNC:17062|Ensembl:ENSG00000130956	protein-coding	2.28668	44.369	2.71954e-11	7.16376e-10		34	22	19	18	20	4	4	6	8	6	28	24	37	26	15		39.5217	20.2427	16.1874	14.0513	14.9087	3.19466	3.6712	4.4715	5.99709	3.08213	23.5691	22.8923	21.1321	19.7577	13.037		5.34062
100622780	LOC100622780	lamina-associated polypeptide 2, isoforms beta/gamma	-	Ensembl:ENSSSCG00000000887	protein-coding	7112	TMPO	thymopoietin	CMD1T|LAP2|LEMD4|PRO0868|TP	MIM:188380|HGNC:HGNC:11875|Ensembl:ENSG00000120802	protein-coding	-1.13969	44.3607	2.73113e-11	7.17402e-10		122	166	220	300	331	312	278	310	323	571	175	122	151	145	139		141.813	152.74	187.433	234.188	246.74	249.184	255.148	231.028	242.132	293.316	147.307	116.369	86.2418	110.187	120.809		7.15799
100145887	ARHGEF2	Rho/Rac guanine nucleotide exchange factor 2	GEF-H1	VGNC:VGNC:85493|Ensembl:ENSSSCG00000006502	protein-coding	9181	ARHGEF2	Rho/Rac guanine nucleotide exchange factor 2	GEF|GEF-H1|GEFH1|LFP40|Lfc|NEDMHM|P40	MIM:607560|HGNC:HGNC:682|Ensembl:ENSG00000116584	protein-coding	3.82535	44.2343	2.91327e-11	7.60959e-10		0	1	9	8	6	1	2	0	0	5	17	15	32	21	16		0	0.920122	7.66772	6.24502	4.47262	0.798665	1.8356	0	0	2.56844	14.3098	14.3077	18.2764	15.9581	13.9061		0
100519266	CACYBP	calcyclin binding protein	-	VGNC:VGNC:86133|Ensembl:ENSSSCG00000015504	protein-coding	27101	CACYBP	calcyclin binding protein	GIG5|PNAS-107|S100A6BP|SIP	MIM:606186|HGNC:HGNC:30423|Ensembl:ENSG00000116161	protein-coding	-0.909781	44.2386	2.907e-11	7.60959e-10		113	137	130	132	162	239	208	246	263	357	131	91	218	121	104		131.352	126.057	110.756	103.043	120.761	190.881	190.902	183.332	197.154	183.387	110.27	86.8001	124.508	91.9493	90.3896		7.04823
100519114	SLC16A14	solute carrier family 16 member 14	-	VGNC:VGNC:96129|Ensembl:ENSSSCG00000016260	protein-coding	151473	SLC16A14	solute carrier family 16 member 14	MCT14	HGNC:HGNC:26417|Ensembl:ENSG00000163053	protein-coding	5.71271	44.1031	3.11521e-11	8.11434e-10		2	8	14	8	7	0	0	1	0	0	18	5	19	14	5		2.32481	7.36097	11.9276	6.24502	5.21806	0	0	0.74525	0	0	15.1516	4.76924	10.8516	10.6388	4.34566		1.73327
100524695	SLC39A8	solute carrier family 39 member 8	-	VGNC:VGNC:93109|Ensembl:ENSSSCG00000009169	protein-coding	64116	SLC39A8	solute carrier family 39 member 8	BIGM103|CDG2N|LZT-Hs6|PP3105|ZIP8	MIM:608732|HGNC:HGNC:20862|Ensembl:ENSG00000138821	protein-coding	4.27288	44.0895	3.13693e-11	8.14814e-10		9	1	14	5	6	1	1	0	1	1	9	15	33	15	14		10.4616	0.920122	11.9276	3.90314	4.47262	0.798665	0.917799	0	0.749636	0.513688	7.57578	14.3077	18.8475	11.3987	12.1678		3.51874
100152215	CDKN1A	cyclin dependent kinase inhibitor 1A	-	VGNC:VGNC:86514	protein-coding	1026	CDKN1A	cyclin dependent kinase inhibitor 1A	CAP20|CDKN1|CIP1|MDA-6|P21|SDI1|WAF1|p21CIP1	MIM:116899|HGNC:HGNC:1784|Ensembl:ENSG00000124762	protein-coding	2.26748	44.0432	3.21212e-11	8.32029e-10		18	46	15	17	17	12	5	22	13	18	68	24	89	48	75		20.9233	42.3256	12.7795	13.2707	12.6724	9.58398	4.589	16.3955	9.74527	9.24639	57.2392	22.8923	50.8313	36.4757	65.1848		4.45439
100154896	CASP10	caspase 10	-	VGNC:VGNC:95638|Ensembl:ENSSSCG00000026940	protein-coding	843	CASP10	caspase 10	ALPS2|FLICE-2|FLICE2|MCH4	MIM:601762|HGNC:HGNC:1500|Ensembl:ENSG00000003400	protein-coding	1.82675	43.9108	3.43695e-11	8.87799e-10		39	26	70	53	34	23	69	43	25	60	139	70	195	125	120		45.3338	23.9232	59.6378	41.3733	25.3449	18.3693	63.3282	32.0458	18.7409	30.8213	117.004	66.7693	111.372	94.9889	104.296		5.53399
100520976	SLC13A5	solute carrier family 13 member 5	-	VGNC:VGNC:92932|Ensembl:ENSSSCG00000017888	protein-coding	284111	SLC13A5	solute carrier family 13 member 5	EIEE25|INDY|NACT|mIndy	MIM:608305|HGNC:HGNC:23089|Ensembl:ENSG00000141485	protein-coding	-0.920131	43.8887	3.47582e-11	8.95359e-10		324	465	455	495	442	748	693	883	1020	1744	468	410	503	540	412		376.619	427.857	387.646	386.411	329.483	597.402	636.035	658.056	764.628	895.873	393.941	391.077	287.282	410.352	358.082		8.56079
100157763	LOC100157763	histone H2A type 1-H	-	-	protein-coding	8331	H2AC14	H2A clustered histone 14	H2A/E|H2AFE|HIST1H2AJ|dJ160A22.4	MIM:602791|HGNC:HGNC:4727|Ensembl:ENSG00000276368	protein-coding	-1.61678	43.7897	3.65622e-11	9.39236e-10		27	40	32	72	91	130	64	151	122	211	22	37	52	43	46		31.3849	36.8049	27.263	56.2052	67.8348	103.826	58.7392	112.533	91.4556	108.388	18.5186	35.2923	29.6992	32.6762	39.98		5.01725
100154945	RRBP1	ribosome binding protein 1	-	VGNC:VGNC:95474|Ensembl:ENSSSCG00000024692	protein-coding	6238	RRBP1	ribosome binding protein 1	ES/130|ES130|RRp|hES	MIM:601418|HGNC:HGNC:10448|Ensembl:ENSG00000125844	protein-coding	-0.867509	43.6835	3.86009e-11	9.87688e-10		283	409	419	518	454	645	457	574	617	1008	275	329	391	379	272		328.96	376.33	356.975	404.365	338.428	515.139	419.434	427.774	462.525	517.798	231.482	313.816	223.315	288.006	236.404		8.36615
100512746	PANK3	pantothenate kinase 3	-	VGNC:VGNC:91165|Ensembl:ENSSSCG00000017014	protein-coding	79646	PANK3	pantothenate kinase 3	-	MIM:606161|HGNC:HGNC:19365|Ensembl:ENSG00000120137	protein-coding	-0.830986	43.6805	3.86602e-11	9.87688e-10		455	499	553	579	685	1232	1219	1266	1121	1888	747	686	831	672	541		528.894	459.141	471.139	451.983	510.624	983.955	1118.8	943.487	840.342	969.844	628.79	654.339	474.615	510.66	470.2		9.04956
100627868	LOC100627868	uncharacterized LOC100627868	-	-	ncRNA	441951	ZFAS1	ZNFX1 antisense RNA 1	C20orf199|HSUP1|HSUP2|NCRNA00275|ZNFX1-AS1	HGNC:HGNC:33101|Ensembl:ENSG00000177410	ncRNA	-1.42905	43.6329	3.96117e-11	1.00923e-09		42	82	106	63	79	351	260	459	223	373	124	84	120	155	82		48.821	75.45	90.3087	49.1795	58.8895	280.331	238.628	342.07	167.169	191.606	104.377	80.1232	68.5365	117.786	71.2687		5.63868
100517459	ENC1	ectodermal-neural cortex 1	-	VGNC:VGNC:87696|Ensembl:ENSSSCG00000014072	protein-coding	8507	ENC1	ectodermal-neural cortex 1	CCL28|ENC-1|KLHL35|KLHL37|NRPB|PIG10|TP53I10	MIM:605173|HGNC:HGNC:3345|Ensembl:ENSG00000171617	protein-coding	2.8057	43.6187	3.99018e-11	1.01385e-09		1	6	3	13	10	4	7	6	9	8	58	8	79	46	34		1.1624	5.52073	2.55591	10.1482	7.45437	3.19466	6.4246	4.4715	6.74672	4.10951	48.8217	7.63078	45.1199	34.9559	29.5505		1.11264
397135	CAST	calpastatin	-	VGNC:VGNC:99603|Ensembl:ENSSSCG00000014170	protein-coding	831	CAST	calpastatin	BS-17|PLACK	MIM:114090|HGNC:HGNC:1515|Ensembl:ENSG00000153113	protein-coding	1.30554	43.5383	4.15748e-11	1.05174e-09		67	59	97	99	103	29	26	58	39	70	79	93	151	77	95		77.8811	54.2872	82.641	77.2821	76.78	23.1613	23.8628	43.2245	29.2358	35.9582	66.4985	88.7078	86.2418	58.5132	82.5675		6.30161
100625728	C3AR1	complement C3a receptor 1	-	-	protein-coding	719	C3AR1	complement C3a receptor 1	AZ3B|C3AR|HNFAG09	MIM:605246|HGNC:HGNC:1319|Ensembl:ENSG00000171860	protein-coding	4.14779	43.5362	4.16183e-11	1.05174e-09		1	3	29	10	7	3	1	1	0	8	55	13	75	36	15		1.1624	2.76036	24.7071	7.80628	5.21806	2.396	0.917799	0.74525	0	4.10951	46.2964	12.4	42.8353	27.3568	13.037		1.11264
110260403	PLEC	plectin	-	VGNC:VGNC:91530|Ensembl:ENSSSCG00000039094	protein-coding	5339	PLEC	plectin	EBS1|EBSMD|EBSND|EBSO|EBSOG|EBSPA|HD1|LGMD2Q|LGMDR17|PCN|PLEC1|PLEC1b|PLTN	MIM:601282|HGNC:HGNC:9069|Ensembl:ENSG00000178209	protein-coding	-1.24974	43.4495	4.35043e-11	1.09643e-09		168	252	165	280	138	561	650	706	532	656	198	199	321	245	273		195.284	231.871	140.575	218.576	102.87	448.051	596.57	526.147	398.806	336.98	166.667	189.816	183.335	186.178	237.273		7.6168
574051	H1-2	H1.2 linker histone, cluster member	-	-	protein-coding	3006	H1-2	H1.2 linker histone, cluster member	H1.2|H1C|H1F2|H1s-1|HIST1H1C	MIM:142710|HGNC:HGNC:4716|Ensembl:ENSG00000187837	protein-coding	-1.4669	43.4371	4.3781e-11	1.10043e-09		139	199	121	201	290	427	326	551	392	469	100	161	150	135	218		161.574	183.104	103.088	156.906	216.177	341.03	299.203	410.633	293.857	240.92	84.1754	153.569	85.6707	102.588	189.471		7.34495
100154940	FUCA2	alpha-L-fucosidase 2	-	VGNC:VGNC:88263|Ensembl:ENSSSCG00000004133	protein-coding	2519	FUCA2	alpha-L-fucosidase 2	dJ20N2.5	MIM:136820|HGNC:HGNC:4008|Ensembl:ENSG00000001036	protein-coding	2.36634	43.4315	4.39067e-11	1.10062e-09		14	13	21	20	26	3	4	6	13	7	32	26	48	15	21		16.2737	11.9616	17.8913	15.6126	19.3814	2.396	3.6712	4.4715	9.74527	3.59582	26.9361	24.8	27.4146	11.3987	18.2518		4.1105
100517665	OSTC	oligosaccharyltransferase complex non-catalytic subunit	-	VGNC:VGNC:98951|Ensembl:ENSSSCG00000009145	protein-coding	58505	OSTC	oligosaccharyltransferase complex non-catalytic subunit	DC2	HGNC:HGNC:24448|Ensembl:ENSG00000198856	protein-coding	-1.18575	43.404	4.45275e-11	1.11319e-09		37	48	50	63	96	119	104	135	165	188	68	39	94	45	47		43.0089	44.1658	42.5984	49.1795	71.5619	95.0412	95.4511	100.609	123.69	96.5734	57.2392	37.2	53.6869	34.196	40.8492		5.45972
100151872	TMEM63B	transmembrane protein 63B	-	VGNC:VGNC:94197|Ensembl:ENSSSCG00000001697	protein-coding	55362	TMEM63B	transmembrane protein 63B	C6orf110	HGNC:HGNC:17735|Ensembl:ENSG00000137216	protein-coding	1.35223	43.1954	4.95371e-11	1.23512e-09		28	51	56	48	39	31	23	28	23	50	56	47	124	78	67		32.5473	46.9262	47.7103	37.4701	29.072	24.7586	21.1094	20.867	17.2416	25.6844	47.1382	44.8308	70.8211	59.2731	58.2318		5.06813
100294678	PDHA1	pyruvate dehydrogenase E1 subunit alpha 1	-	Ensembl:ENSSSCG00000023643	protein-coding	5160	PDHA1	pyruvate dehydrogenase E1 subunit alpha 1	PDHA|PDHAD|PDHCE1A|PHE1A	MIM:300502|HGNC:HGNC:8806|Ensembl:ENSG00000131828	protein-coding	-0.735004	43.1425	5.08949e-11	1.26559e-09		375	460	518	577	627	679	664	705	829	1145	419	421	585	409	388		435.901	423.256	441.32	450.422	467.389	542.294	609.419	525.401	621.448	588.173	352.695	401.57	334.116	310.804	337.223		8.77116
654407	PTGES	prostaglandin E synthase	-	VGNC:VGNC:91950|Ensembl:ENSSSCG00000005688	protein-coding	9536	PTGES	prostaglandin E synthase	MGST-IV|MGST1-L1|MGST1L1|MPGES|PGES|PIG12|PP102|PP1294|TP53I12|mPGES-1	MIM:605172|HGNC:HGNC:9599|Ensembl:ENSG00000148344	protein-coding	-1.18123	43.1364	5.10537e-11	1.26616e-09		159	206	196	317	332	400	364	496	551	626	186	200	146	171	213		184.822	189.545	166.986	247.459	247.485	319.466	334.079	369.644	413.049	321.569	156.566	190.769	83.3861	129.945	185.125		7.53778
100049668	TFAP2A	transcription factor AP-2 alpha	-	VGNC:VGNC:93908|Ensembl:ENSSSCG00000001036	protein-coding	7020	TFAP2A	transcription factor AP-2 alpha	AP-2|AP-2alpha|AP2TF|BOFS|TFAP2	MIM:107580|HGNC:HGNC:11742|Ensembl:ENSG00000137203	protein-coding	1.10922	43.0403	5.36246e-11	1.32639e-09		325	277	368	412	471	191	221	178	266	284	515	428	437	491	355		377.781	254.874	313.525	321.619	351.101	152.545	202.834	132.655	199.403	145.888	433.503	408.247	249.587	373.117	308.542		8.56522
100514284	KIDINS220	kinase D interacting substrate 220	-	VGNC:VGNC:89451|Ensembl:ENSSSCG00000008644	protein-coding	57498	KIDINS220	kinase D interacting substrate 220	ARMS|SINO	MIM:615759|HGNC:HGNC:29508|Ensembl:ENSG00000134313	protein-coding	2.09697	42.979	5.53299e-11	1.36135e-09		22	15	32	20	22	10	12	15	5	16	30	31	115	49	43		25.5729	13.8018	27.263	15.6126	16.3996	7.98665	11.0136	11.1788	3.74818	8.21901	25.2526	29.5693	65.6808	37.2357	37.3726		4.73188
102157615	ZBTB39	zinc finger and BTB domain containing 39	-	VGNC:VGNC:95073	protein-coding	9880	ZBTB39	zinc finger and BTB domain containing 39	ZNF922	HGNC:HGNC:29014|Ensembl:ENSG00000166860	protein-coding	2.11385	42.9822	5.52402e-11	1.36135e-09		23	33	20	44	31	10	5	5	15	21	22	31	77	38	56		26.7353	30.364	17.0394	34.3476	23.1085	7.98665	4.589	3.72625	11.2445	10.7875	18.5186	29.5693	43.9776	28.8766	48.6713		4.79365
100515363	RASGRF2	Ras protein specific guanine nucleotide releasing factor 2	-	VGNC:VGNC:92112|Ensembl:ENSSSCG00000014127	protein-coding	5924	RASGRF2	Ras protein specific guanine nucleotide releasing factor 2	GRF2|RAS-GRF2	MIM:606614|HGNC:HGNC:9876|Ensembl:ENSG00000113319	protein-coding	-1.68202	42.72	6.31634e-11	1.55e-09		56	41	148	232	275	282	171	215	263	398	74	65	90	73	73		65.0946	37.725	126.091	181.106	204.995	225.224	156.944	160.229	197.154	204.448	62.2898	62.0001	51.4024	55.4735	63.4466		6.04646
100154113	C7H15orf39	chromosome 7 C15orf39 homolog	-	VGNC:VGNC:86070|Ensembl:ENSSSCG00000001885	protein-coding	56905	C15orf39	chromosome 15 open reading frame 39	-	HGNC:HGNC:24497|Ensembl:ENSG00000167173	protein-coding	-1.05761	42.6005	6.71426e-11	1.64332e-09		54	60	68	92	64	134	139	161	185	215	68	72	72	78	72		62.7698	55.2073	57.9339	71.8177	47.708	107.021	127.574	119.985	138.683	110.443	57.2392	68.677	41.1219	59.2731	62.5774		5.9948
110260060	LOC110260060	uncharacterized LOC110260060	-	-	ncRNA							2.35685	42.5796	6.78629e-11	1.6566e-09		19	17	25	28	33	3	15	3	6	15	56	33	40	27	25		22.0857	15.6421	21.2992	21.8576	24.5994	2.396	13.767	2.23575	4.49781	7.70533	47.1382	31.477	22.8455	20.5176	21.7283		4.52893
100627470	CDYL2	chromodomain Y like 2	-	VGNC:VGNC:86529|Ensembl:ENSSSCG00000038128	protein-coding	124359	CDYL2	chromodomain Y like 2	PCCP1	MIM:618816|HGNC:HGNC:23030|Ensembl:ENSG00000166446	protein-coding	1.51287	42.5477	6.89803e-11	1.67948e-09		33	48	39	64	56	12	23	16	26	52	59	66	76	67	54		38.3593	44.1658	33.2268	49.9602	41.7445	9.58398	21.1094	11.924	19.4905	26.7118	49.6635	62.9539	43.4065	50.9141	46.9331		5.29863
100523570	ACTL6A	actin like 6A	-	VGNC:VGNC:85042|Ensembl:ENSSSCG00000011762	protein-coding	86	ACTL6A	actin like 6A	ACTL6|ARPN-BETA|Arp4|BAF53A|INO80K	MIM:604958|HGNC:HGNC:24124|Ensembl:ENSG00000136518	protein-coding	-1.20642	42.5324	6.95214e-11	1.68825e-09		18	42	40	50	57	104	85	116	77	126	41	33	63	37	33		20.9233	38.6451	34.0788	39.0314	42.4899	83.0612	78.0129	86.449	57.722	64.7247	34.5119	31.477	35.9817	28.1167	28.6813		4.45439
100512826	NUCB2	nucleobindin 2	-	Ensembl:ENSSSCG00000013380	protein-coding	4925	NUCB2	nucleobindin 2	HEL-S-109|NEFA	MIM:608020|HGNC:HGNC:8044|Ensembl:ENSG00000070081	protein-coding	-1.82045	42.4063	7.41511e-11	1.796e-09		15	29	18	19	12	58	97	108	107	165	22	20	49	8	34		17.4361	26.6835	15.3354	14.8319	8.94524	46.3226	89.0265	80.487	80.211	84.7586	18.5186	19.0769	27.9857	6.07929	29.5505		4.20446
100620536	C6H16orf70	chromosome 6 C16orf70 homolog	-	VGNC:VGNC:86052|Ensembl:ENSSSCG00000040749	protein-coding	80262	C16orf70	chromosome 16 open reading frame 70	C16orf6|LIN10|lin-10	HGNC:HGNC:29564|Ensembl:ENSG00000125149	protein-coding	-1.21038	42.3667	7.56673e-11	1.82797e-09		33	35	44	48	52	140	118	123	92	145	49	41	59	42	59		38.3593	32.2043	37.4866	37.4701	38.7627	111.813	108.3	91.6658	68.9665	74.4848	41.2459	39.1077	33.6971	31.9163	51.2787		5.29863
100157716	CPS1	carbamoyl-phosphate synthase 1	-	VGNC:VGNC:95991|Ensembl:ENSSSCG00000016159	protein-coding	1373	CPS1	carbamoyl-phosphate synthase 1	CPSASE1|PHN	MIM:608307|HGNC:HGNC:2323|Ensembl:ENSG00000021826	protein-coding	1.53064	42.3577	7.60159e-11	1.83165e-09		94	90	55	94	142	24	23	28	33	24	73	53	81	72	80		109.266	82.8109	46.8583	73.379	105.852	19.168	21.1094	20.867	24.738	12.3285	61.448	50.5539	46.2622	54.7136	69.5305		6.78484
399654	LRPAP1	LDL receptor related protein associated protein 1	LREAP1	VGNC:VGNC:89823|Ensembl:ENSSSCG00000008701	protein-coding	4043	LRPAP1	LDL receptor related protein associated protein 1	A2MRAP|A2RAP|HBP44|MRAP|MYP23|RAP|alpha-2-MRAP	MIM:104225|HGNC:HGNC:6701|Ensembl:ENSG00000163956	protein-coding	-0.992244	42.2869	7.88191e-11	1.8943e-09		359	470	448	580	473	579	567	720	707	976	264	320	334	321	438		417.303	432.457	381.682	452.764	352.592	462.427	520.392	536.58	529.992	501.36	222.223	305.231	190.76	243.932	380.679		8.7084
100512360	PPP1R15B	protein phosphatase 1 regulatory subunit 15B	-	VGNC:VGNC:91726|Ensembl:ENSSSCG00000015282	protein-coding	84919	PPP1R15B	protein phosphatase 1 regulatory subunit 15B	CREP|MSSGM2	MIM:613257|HGNC:HGNC:14951|Ensembl:ENSG00000158615	protein-coding	-1.66238	42.2797	7.9111e-11	1.89643e-09		237	183	280	337	339	918	1415	1387	419	746	261	254	365	342	264		275.49	168.382	238.551	263.072	252.703	733.175	1298.69	1033.66	314.097	383.212	219.698	242.277	208.465	259.89	229.451		8.11108
110259959	LOC110259959	uncharacterized LOC110259959	-	-	ncRNA							3.85153	42.1565	8.42528e-11	2.01451e-09		81	132	13	26	7	17	3	6	7	13	33	139	157	143	110		94.1547	121.456	11.0756	20.2963	5.21806	13.5773	2.7534	4.4715	5.24745	6.67795	27.7779	132.585	89.6686	108.667	95.6044		6.5722
100141306	PYGL	glycogen phosphorylase L	-	VGNC:VGNC:92019|Ensembl:ENSSSCG00000005024	protein-coding	5836	PYGL	glycogen phosphorylase L	GSD6	MIM:613741|HGNC:HGNC:9725|Ensembl:ENSG00000100504	protein-coding	3.07769	41.9281	9.46944e-11	2.25838e-09		16	16	42	14	19	3	7	4	2	4	23	7	71	38	26		18.5985	14.7219	35.7827	10.9288	14.1633	2.396	6.4246	2.981	1.49927	2.05475	19.3603	6.67693	40.5508	28.8766	22.5974		4.29267
397002	HNF1B	HNF1 homeobox B	TCF2|vHNF-1	Ensembl:ENSSSCG00000022417	protein-coding	6928	HNF1B	HNF1 homeobox B	FJHN|HNF-1-beta|HNF-1B|HNF1beta|HNF2|HPC11|LF-B3|LFB3|MODY5|TCF-2|TCF2|VHNF1	MIM:189907|HGNC:HGNC:11630|Ensembl:ENSG00000275410	protein-coding	1.55129	41.7199	1.05332e-10	2.50568e-09		10	17	17	20	19	12	6	16	16	20	30	32	58	45	27		11.624	15.6421	14.4835	15.6126	14.1633	9.58398	5.5068	11.924	11.9942	10.2738	25.2526	30.5231	33.126	34.196	23.4665		3.6581
100156132	NOP58	NOP58 ribonucleoprotein	-	VGNC:VGNC:96232|Ensembl:ENSSSCG00000022225	protein-coding	51602	NOP58	NOP58 ribonucleoprotein	HSPC120|NOP5|NOP5/NOP58	MIM:616742|HGNC:HGNC:29926|Ensembl:ENSG00000055044	protein-coding	-0.944594	41.6723	1.07927e-10	2.56086e-09		217	275	311	342	337	661	664	856	510	768	320	259	457	345	340		252.242	253.033	264.962	266.975	251.212	527.918	609.419	637.934	382.314	394.513	269.361	247.046	261.01	262.169	295.505		7.98437
100154795	LRIG2	leucine rich repeats and immunoglobulin like domains 2	-	VGNC:VGNC:89811|Ensembl:ENSSSCG00000034581	protein-coding	9860	LRIG2	leucine rich repeats and immunoglobulin like domains 2	LIG-2|LIG2|UFS2	MIM:608869|HGNC:HGNC:20889|Ensembl:ENSG00000198799	protein-coding	1.38049	41.6551	1.08878e-10	2.57688e-09		110	100	120	72	99	72	33	39	42	81	105	104	156	149	96		127.864	92.0122	102.236	56.2052	73.7983	57.5039	30.2874	29.0648	31.4847	41.6088	88.3841	99.2001	89.0975	113.227	83.4366		7.00971
641347	SLC34A2	solute carrier family 34 member 2	Npt2B	VGNC:VGNC:93065|Ensembl:ENSSSCG00000008758	protein-coding	10568	SLC34A2	solute carrier family 34 member 2	NAPI-3B|NAPI-IIb|NPTIIb|PULAM	MIM:604217|HGNC:HGNC:11020|Ensembl:ENSG00000157765	protein-coding	-2.18778	41.6453	1.09426e-10	2.5833e-09		19	45	20	31	32	465	523	344	300	412	49	114	47	79	139		22.0857	41.4055	17.0394	24.1995	23.854	371.379	480.009	256.366	224.891	211.64	41.2459	108.739	26.8435	60.033	120.809		4.52893
100522249	CHMP3	charged multivesicular body protein 3	-	Ensembl:ENSSSCG00000008222	protein-coding	51652	CHMP3	charged multivesicular body protein 3	CGI-149|NEDF|VPS24	MIM:610052|HGNC:HGNC:29865|Ensembl:ENSG00000115561	protein-coding	1.13238	41.502	1.17753e-10	2.77285e-09		82	75	102	97	101	37	44	54	73	61	112	86	150	95	91		95.3171	69.0091	86.9008	75.7209	75.2891	29.5506	40.3832	40.2435	54.7234	31.335	94.2764	82.0308	85.6707	72.1916	79.0909		6.58972
100152364	AKNA	AT-hook transcription factor	-	VGNC:VGNC:85228|Ensembl:ENSSSCG00000023894	protein-coding	80709	AKNA	AT-hook transcription factor	-	MIM:605729|HGNC:HGNC:24108|Ensembl:ENSG00000106948	protein-coding	3.80574	41.2707	1.32539e-10	3.11317e-09		9	10	14	24	8	1	0	1	6	3	13	37	22	13	33		10.4616	9.20122	11.9276	18.7351	5.9635	0.798665	0	0.74525	4.49781	1.54107	10.9428	35.2923	12.565	9.87885	28.6813		3.51874
100517950	TINAGL1	tubulointerstitial nephritis antigen like 1	-	VGNC:VGNC:93999|Ensembl:ENSSSCG00000003600	protein-coding	64129	TINAGL1	tubulointerstitial nephritis antigen like 1	ARG1|LCN7|LIECG3|TINAGRP	MIM:616064|HGNC:HGNC:19168|Ensembl:ENSG00000142910	protein-coding	2.59035	41.2124	1.36551e-10	3.19934e-09		14	15	45	16	18	3	11	25	6	4	31	33	47	39	43		16.2737	13.8018	38.3386	12.49	13.4179	2.396	10.0958	18.6313	4.49781	2.05475	26.0944	31.477	26.8435	29.6365	37.3726		4.1105
396676	ST6GALNAC4	ST6 N-acetylgalactosaminide alpha-2,6-sialyltransferase 4	SIAT7B|ST6GALNAC-IV	VGNC:VGNC:93512|Ensembl:ENSSSCG00000005628	protein-coding	27090	ST6GALNAC4	ST6 N-acetylgalactosaminide alpha-2,6-sialyltransferase 4	IV|SIAT3-C|SIAT3C|SIAT7-D|SIAT7D|ST6GALNACIV|ST6GalNAc	MIM:606378|HGNC:HGNC:17846|Ensembl:ENSG00000136840	protein-coding	-1.65988	41.1694	1.39588e-10	3.25415e-09		20	29	13	22	23	85	78	86	77	89	14	47	34	23	24		23.2481	26.6835	11.0756	17.1738	17.145	67.8865	71.5883	64.0915	57.722	45.7183	11.7845	44.8308	19.4187	17.478	20.8591		4.5998
100516847	INCENP	inner centromere protein	-	VGNC:VGNC:89130	protein-coding	3619	INCENP	inner centromere protein	-	MIM:604411|HGNC:HGNC:6058|Ensembl:ENSG00000149503	protein-coding	-0.948198	41.1725	1.39368e-10	3.25415e-09		93	144	108	139	133	242	182	214	226	351	110	98	125	112	130		108.104	132.498	92.0126	108.507	99.1431	193.277	167.039	159.484	169.418	180.305	92.5929	93.477	71.3922	85.1101	112.987		6.76955
100521094	FBLIM1	filamin binding LIM protein 1	-	VGNC:VGNC:88023|Ensembl:ENSSSCG00000003465	protein-coding	54751	FBLIM1	filamin binding LIM protein 1	CAL|FBLP-1|FBLP1	MIM:607747|HGNC:HGNC:24686|Ensembl:ENSG00000162458	protein-coding	1.19632	41.1637	1.39995e-10	3.2555e-09		33	47	48	52	61	40	27	34	35	40	94	62	102	62	64		38.3593	43.2457	40.8945	40.5926	45.4717	31.9466	24.7806	25.3385	26.2373	20.5475	79.1248	59.1385	58.256	47.1145	55.6244		5.29863
110260428	BEND3	BEN domain containing 3	-	VGNC:VGNC:85800|Ensembl:ENSSSCG00000031159	protein-coding	57673	BEND3	BEN domain containing 3	KIAA1553	MIM:616374|HGNC:HGNC:23040|Ensembl:ENSG00000178409	protein-coding	-1.06845	41.1187	1.43262e-10	3.32318e-09		78	79	110	88	111	201	120	151	161	295	63	55	104	91	93		90.6675	72.6896	93.7166	68.6952	82.7435	160.532	110.136	112.533	120.691	151.538	53.0305	52.4616	59.3983	69.1519	80.8292		6.51834
100155278	ERMP1	endoplasmic reticulum metallopeptidase 1	-	VGNC:VGNC:87777|Ensembl:ENSSSCG00000005207	protein-coding	79956	ERMP1	endoplasmic reticulum metallopeptidase 1	FXNA|KIAA1815|bA207C16.3	MIM:611156|HGNC:HGNC:23703|Ensembl:ENSG00000099219	protein-coding	0.987726	41.0658	1.47187e-10	3.39733e-09		258	310	283	265	351	140	133	138	108	211	244	261	318	307	201		299.9	285.238	241.107	206.866	261.648	111.813	122.067	102.845	80.9607	108.388	205.388	248.954	181.622	233.293	174.695		8.23314
100524645	RAB11FIP4	RAB11 family interacting protein 4	-	VGNC:VGNC:92041|Ensembl:ENSSSCG00000017747	protein-coding	84440	RAB11FIP4	RAB11 family interacting protein 4	FIP4-Rab11|RAB11-FIP4	MIM:611999|HGNC:HGNC:30267|Ensembl:ENSG00000131242	protein-coding	-1.14707	41.0676	1.47056e-10	3.39733e-09		305	464	362	406	453	647	671	648	891	1016	254	408	273	380	297		354.533	426.936	308.413	316.935	337.683	516.736	615.843	482.922	667.925	521.907	213.805	389.17	155.921	288.766	258.132		8.47384
396942	ANXA1	annexin A1	ANX1	Ensembl:ENSSSCG00000005267	protein-coding	301	ANXA1	annexin A1	ANX1|LPC1	MIM:151690|HGNC:HGNC:533|Ensembl:ENSG00000135046	protein-coding	1.45652	41.039	1.49224e-10	3.42736e-09		188	181	314	283	261	189	233	343	178	203	769	301	866	513	551		218.532	166.542	267.518	220.918	194.559	150.948	213.847	255.621	133.435	104.279	647.308	287.108	494.605	389.835	478.891		7.77829
100625699	NUAK2	NUAK family kinase 2	-	VGNC:VGNC:90941|Ensembl:ENSSSCG00000038471	protein-coding	81788	NUAK2	NUAK family kinase 2	SNARK	MIM:608131|HGNC:HGNC:29558|Ensembl:ENSG00000163545	protein-coding	-1.55231	41.0415	1.49028e-10	3.42736e-09		28	25	31	37	39	114	85	253	138	149	54	42	37	47	25		32.5473	23.003	26.411	28.8832	29.072	91.0478	78.0129	188.548	103.45	76.5396	45.4547	40.0616	21.1321	35.7158	21.7283		5.06813
100522455	LOC100522455	multidrug resistance protein 1	PgpIC	Ensembl:ENSSSCG00000035073	protein-coding	5243	ABCB1	ATP binding cassette subfamily B member 1	ABC20|CD243|CLCS|GP170|MDR1|P-GP|PGY1	MIM:171050|HGNC:HGNC:40|Ensembl:ENSG00000085563	protein-coding	2.59613	41.0317	1.49781e-10	3.43171e-09		4	46	22	8	14	12	7	10	6	19	39	39	149	39	71		4.64962	42.3256	18.7433	6.24502	10.4361	9.58398	6.4246	7.4525	4.49781	9.76008	32.8284	37.2	85.0995	29.6365	61.7083		2.49815
100514255	ARL4C	ADP ribosylation factor like GTPase 4C	-	VGNC:VGNC:96419|Ensembl:ENSSSCG00000034293	protein-coding	10123	ARL4C	ADP ribosylation factor like GTPase 4C	ARL7|LAK	MIM:604787|HGNC:HGNC:698|Ensembl:ENSG00000188042	protein-coding	1.62048	41.0109	1.51384e-10	3.45994e-09		53	71	51	54	81	19	12	29	68	42	81	74	78	78	73		61.6074	65.3286	43.4504	42.1539	60.3804	15.1746	11.0136	21.6123	50.9752	21.5749	68.182	70.5847	44.5487	59.2731	63.4466		5.96826
100517663	RUFY3	RUN and FYVE domain containing 3	-	VGNC:VGNC:98959|Ensembl:ENSSSCG00000025514	protein-coding	22902	RUFY3	RUN and FYVE domain containing 3	RIPX|SINGAR1|ZFYVE30	MIM:611194|HGNC:HGNC:30285|Ensembl:ENSG00000018189	protein-coding	1.23477	40.8184	1.67052e-10	3.80495e-09		141	141	220	236	260	57	54	70	140	127	210	139	236	168	129		163.899	129.737	187.433	184.228	193.814	45.5239	49.5612	52.1675	104.949	65.2384	176.768	132.585	134.789	127.665	112.118		7.36544
100533549	AKAP1	A-kinase anchoring protein 1	-	VGNC:VGNC:85214|Ensembl:ENSSSCG00000034994	protein-coding	8165	AKAP1	A-kinase anchoring protein 1	AKAP|AKAP121|AKAP149|AKAP84|D-AKAP1|PPP1R43|PRKA1|SAKAP84|TDRD17	MIM:602449|HGNC:HGNC:367|Ensembl:ENSG00000121057	protein-coding	-1.47612	40.8156	1.67295e-10	3.80495e-09		17	28	21	29	31	45	50	45	69	105	19	14	28	16	27		19.7609	25.7634	17.8913	22.6382	23.1085	35.9399	45.89	33.5363	51.7249	53.9373	15.9933	13.3539	15.9919	12.1586	23.4665		4.37579
100520218	ADAMTS9	ADAM metallopeptidase with thrombospondin type 1 motif 9	-	VGNC:VGNC:85089|Ensembl:ENSSSCG00000011496	protein-coding	56999	ADAMTS9	ADAM metallopeptidase with thrombospondin type 1 motif 9	-	MIM:605421|HGNC:HGNC:13202|Ensembl:ENSG00000163638	protein-coding	2.2859	40.6198	1.84922e-10	4.19561e-09		24	39	10	18	13	10	2	9	16	13	43	26	60	55	45		27.8977	35.8847	8.51969	14.0513	9.69068	7.98665	1.8356	6.70725	11.9942	6.67795	36.1954	24.8	34.2683	41.7951	39.1109		4.85288
397001	POLR2B	RNA polymerase II subunit B	RpB2	VGNC:VGNC:91647|Ensembl:ENSSSCG00000022955	protein-coding	5431	POLR2B	RNA polymerase II subunit B	POL2RB|RPB2|hRPB140	MIM:180661|HGNC:HGNC:9188|Ensembl:ENSG00000047315	protein-coding	-0.833539	40.5498	1.91667e-10	4.3381e-09		142	140	171	168	204	392	304	342	302	522	172	140	277	201	186		165.061	128.817	145.687	131.145	152.069	313.077	279.011	254.876	226.39	268.145	144.782	133.539	158.205	152.742	161.658		7.37557
100621029	KIAA1522	KIAA1522	-	VGNC:VGNC:89444|Ensembl:ENSSSCG00000037621	protein-coding	57648	KIAA1522	KIAA1522	-	HGNC:HGNC:29301|Ensembl:ENSG00000162522	protein-coding	1.37803	40.4084	2.06051e-10	4.65235e-09		54	108	114	156	135	34	37	48	87	122	149	113	187	147	116		62.7698	99.3731	97.1244	121.778	100.634	27.1546	33.9586	35.772	65.2183	62.67	125.421	107.785	106.803	111.707	100.819		5.9948
100158047	KDM1B	lysine demethylase 1B	-	VGNC:VGNC:89409|Ensembl:ENSSSCG00000001074	protein-coding	221656	KDM1B	lysine demethylase 1B	AOF1|C6orf193|LSD2	MIM:613081|HGNC:HGNC:21577|Ensembl:ENSG00000165097	protein-coding	1.91767	40.3919	2.07803e-10	4.68059e-09		22	31	31	33	34	2	6	7	19	29	38	30	48	42	33		25.5729	28.5238	26.411	25.7607	25.3449	1.59733	5.5068	5.21675	14.2431	14.897	31.9866	28.6154	27.4146	31.9163	28.6813		4.73188
100625538	MYNN	myoneurin	MYNN-1|MYNN-2	VGNC:VGNC:90521|Ensembl:ENSSSCG00000026829	protein-coding	55892	MYNN	myoneurin	OSZF|SBBIZ1|ZBTB31|ZNF902	MIM:606042|HGNC:HGNC:14955|Ensembl:ENSG00000085274	protein-coding	-1.19421	40.3625	2.10948e-10	4.73997e-09		47	68	86	89	93	154	171	216	108	185	67	51	103	74	57		54.633	62.5683	73.2693	69.4759	69.3256	122.994	156.944	160.974	80.9607	95.0324	56.3975	48.6462	58.8272	56.2334	49.5405		5.79787
396904	MYH9	myosin heavy chain 9	-	VGNC:VGNC:90512	protein-coding	4627	MYH9	myosin heavy chain 9	BDPLT6|DFNA17|EPSTS|FTNS|MATINS|MHA|NMHC-II-A|NMMHC-IIA|NMMHCA	MIM:160775|HGNC:HGNC:7579|Ensembl:ENSG00000100345	protein-coding	0.795539	40.2339	2.25306e-10	5.05043e-09		854	1097	1083	1363	1069	734	691	820	759	1126	1213	1235	1288	1338	1275		992.693	1009.37	922.682	1064	796.872	586.22	634.199	611.105	568.974	578.413	1021.05	1178	735.625	1016.76	1108.14		9.95666
100522267	LOC100522267	multidrug resistance protein 1-like	-	Ensembl:ENSSSCG00000032456	protein-coding	5243	ABCB1	ATP binding cassette subfamily B member 1	ABC20|CD243|CLCS|GP170|MDR1|P-GP|PGY1	MIM:171050|HGNC:HGNC:40|Ensembl:ENSG00000085563	protein-coding	2.37539	40.2179	2.27159e-10	5.06858e-09		10	18	11	14	17	9	4	3	6	5	21	18	61	20	24		11.624	16.5622	9.37166	10.9288	12.6724	7.18799	3.6712	2.23575	4.49781	2.56844	17.6768	17.1692	34.8394	15.1982	20.8591		3.6581
110261488	LOC110261488	histone H3.1t-like	-	-	pseudo	8290	H3-4	H3.4 histone	H3.4|H3/g|H3FT|H3t|HIST3H3	MIM:602820|HGNC:HGNC:4778|Ensembl:ENSG00000168148	protein-coding	-1.8197	40.2175	2.27203e-10	5.06858e-09		60	132	85	121	220	190	200	461	306	416	44	70	50	115	92		69.7442	121.456	72.4173	94.4559	163.996	151.746	183.56	343.56	229.389	213.694	37.0372	66.7693	28.5569	87.3898	79.9601		6.14454
768108	TRA2B	transformer 2 beta homolog	SFRS10	VGNC:VGNC:94354|Ensembl:ENSSSCG00000030225	protein-coding	6434	TRA2B	transformer 2 beta homolog	Htra2-beta|PPP1R156|SFRS10|SRFS10|TRA2-BETA|TRAN2B	MIM:602719|HGNC:HGNC:10781|Ensembl:ENSG00000136527	protein-coding	-0.82696	40.2036	2.28823e-10	5.09255e-09		172	242	285	328	357	465	396	549	437	593	253	215	381	247	202		199.933	222.669	242.811	256.046	266.121	371.379	363.449	409.142	327.591	304.617	212.964	205.077	217.603	187.698	175.564		7.65057
100625212	RAB11FIP1	RAB11 family interacting protein 1	-	Ensembl:ENSSSCG00000015823	protein-coding	80223	RAB11FIP1	RAB11 family interacting protein 1	NOEL1A|RCP|rab11-FIP1	MIM:608737|HGNC:HGNC:30265|Ensembl:ENSG00000156675	protein-coding	-0.977105	40.1786	2.31779e-10	5.14604e-09		445	479	470	628	712	819	920	982	858	1216	453	507	430	445	400		517.27	440.738	400.425	490.234	530.751	654.107	844.375	731.836	643.187	624.645	381.314	483.6	245.589	338.161	347.652		9.01756
397500	ABAT	4-aminobutyrate aminotransferase	GABAT	VGNC:VGNC:96910|Ensembl:ENSSSCG00000007909	protein-coding	18	ABAT	4-aminobutyrate aminotransferase	GABA-AT|GABAT|NPD009	MIM:137150|HGNC:HGNC:23|Ensembl:ENSG00000183044	protein-coding	1.83139	40.1596	2.34037e-10	5.1815e-09		20	53	55	42	39	7	9	8	21	23	48	38	47	41	37		23.2481	48.7664	46.8583	32.7864	29.072	5.59066	8.26019	5.962	15.7424	11.8148	40.4042	36.2462	26.8435	31.1564	32.1578		4.5998
503660	SLC30A1	solute carrier family 30 member 1	ZnT-1	VGNC:VGNC:93055|Ensembl:ENSSSCG00000039472	protein-coding	7779	SLC30A1	solute carrier family 30 member 1	ZNT1|ZRC1	MIM:609521|HGNC:HGNC:11012|Ensembl:ENSG00000170385	protein-coding	-2.89037	40.1559	2.34487e-10	5.1815e-09		5	13	20	13	8	66	224	184	80	98	8	2	41	17	17		5.81202	11.9616	17.0394	10.1482	5.9635	52.7119	205.587	137.126	59.9709	50.3415	6.73403	1.90769	23.4166	12.9185	14.7752		2.76808
100515755	MYL3	myosin light chain 3	-	VGNC:VGNC:90515|Ensembl:ENSSSCG00000011325	protein-coding	4634	MYL3	myosin light chain 3	CMH8|MLC-lV/sb|MLC1SB|MLC1V|VLC1|VLCl	MIM:160790|HGNC:HGNC:7584|Ensembl:ENSG00000160808	protein-coding	1.69384	40.1227	2.38505e-10	5.25783e-09		25	24	35	49	46	5	12	13	17	19	44	44	50	31	32		29.0601	22.0829	29.8189	38.2508	34.2901	3.99333	11.0136	9.68825	12.7438	9.76008	37.0372	41.9693	28.5569	23.5573	27.8122		4.90978
100525263	FAXDC2	fatty acid hydroxylase domain containing 2	-	VGNC:VGNC:88021|Ensembl:ENSSSCG00000017068	protein-coding	10826	FAXDC2	fatty acid hydroxylase domain containing 2	C5orf4	HGNC:HGNC:1334|Ensembl:ENSG00000170271	protein-coding	-1.56481	40.1097	2.40094e-10	5.28037e-09		44	92	55	57	81	123	127	179	162	153	31	73	45	44	60		51.1458	84.6512	46.8583	44.4958	60.3804	98.2358	116.561	133.4	121.441	78.5943	26.0944	69.6308	25.7012	33.4361	52.1479		5.70448
100155893	ARG2	arginase 2	-	VGNC:VGNC:85455|Ensembl:ENSSSCG00000002294	protein-coding	384	ARG2	arginase 2	-	MIM:107830|HGNC:HGNC:664|Ensembl:ENSG00000081181	protein-coding	-2.31607	39.8481	2.74499e-10	6.02283e-09		6	9	9	8	3	60	24	39	61	50	8	0	14	14	6		6.97442	8.28109	7.66772	6.24502	2.23631	47.9199	22.0272	29.0648	45.7278	25.6844	6.73403	0	7.99593	10.6388	5.21479		2.99538
100157656	IQGAP1	IQ motif containing GTPase activating protein 1	-	Ensembl:ENSSSCG00000001814	protein-coding	8826	IQGAP1	IQ motif containing GTPase activating protein 1	HUMORFA01|SAR1|p195	MIM:603379|HGNC:HGNC:6110|Ensembl:ENSG00000140575	protein-coding	0.856914	39.7326	2.91228e-10	6.37488e-09		695	776	1032	1143	1144	575	678	806	562	796	1034	856	1788	1187	991		807.871	714.014	879.232	892.257	852.78	459.232	622.268	600.672	421.295	408.896	870.373	816.493	1021.19	902.015	861.309		9.65977
100736981	EIF1	eukaryotic translation initiation factor 1	-	VGNC:VGNC:98988|Ensembl:ENSSSCG00000017430	protein-coding	10209	EIF1	eukaryotic translation initiation factor 1	A121|EIF-1|EIF1A|ISO1|SUI1	HGNC:HGNC:3249|Ensembl:ENSG00000173812	protein-coding	-0.971988	39.6998	2.96163e-10	6.46773e-09		367	421	538	481	595	1267	942	1351	842	1088	541	413	661	567	551		426.602	387.371	458.359	375.482	443.535	1011.91	864.567	1006.83	631.193	558.893	455.389	393.939	377.522	430.87	478.891		8.74013
100522126	ACSL6	acyl-CoA synthetase long chain family member 6	-	VGNC:VGNC:99581|Ensembl:ENSSSCG00000014272	protein-coding	23305	ACSL6	acyl-CoA synthetase long chain family member 6	ACS2|FACL6|LACS 6|LACS2|LACS5	MIM:604443|HGNC:HGNC:16496|Ensembl:ENSG00000164398	protein-coding	-1.13293	39.6626	3.01847e-10	6.57646e-09		492	527	748	745	802	901	791	1084	1411	1825	526	572	362	443	443		571.903	484.904	637.273	581.568	597.84	719.597	725.979	807.851	1057.74	937.481	442.762	545.601	206.752	336.641	385.025		9.16215
100518650	POLK	DNA polymerase kappa	-	VGNC:VGNC:91637|Ensembl:ENSSSCG00000014082	protein-coding	51426	POLK	DNA polymerase kappa	DINB1|DINP|POLQ	MIM:605650|HGNC:HGNC:9183|Ensembl:ENSG00000122008	protein-coding	1.59027	39.6031	3.11188e-10	6.76417e-09		34	39	46	44	51	11	12	20	18	76	54	42	77	43	52		39.5217	35.8847	39.1906	34.3476	38.0173	8.78532	11.0136	14.905	13.4934	39.0403	45.4547	40.0616	43.9776	32.6762	45.1948		5.34062
100153356	ZNF239	zinc finger protein 239	-	VGNC:VGNC:95210|Ensembl:ENSSSCG00000029576	protein-coding	8187	ZNF239	zinc finger protein 239	HOK-2|MOK2	MIM:601069|HGNC:HGNC:13031|Ensembl:ENSG00000196793	protein-coding	2.16828	39.592	3.12968e-10	6.78704e-09		16	32	31	22	40	3	3	5	22	11	25	20	36	24	28		18.5985	29.4439	26.411	17.1738	29.8175	2.396	2.7534	3.72625	16.492	5.65057	21.0438	19.0769	20.561	18.2379	24.3357		4.29267
100153507	TUBB2B	tubulin, beta 2B class IIb	-	Ensembl:ENSSSCG00000033655	protein-coding	347733	TUBB2B	tubulin beta 2B class IIb	CDCBM7|PMGYSA|bA506K6.1	MIM:612850|HGNC:HGNC:30829|Ensembl:ENSG00000137285	protein-coding	3.47325	39.5641	3.17459e-10	6.85255e-09		4	45	36	33	32	3	7	32	2	10	11	51	112	86	89		4.64962	41.4055	30.6709	25.7607	23.854	2.396	6.4246	23.848	1.49927	5.13688	9.25929	48.6462	63.9674	65.3524	77.3527		2.49815
100517856	SH3BP5	SH3 domain binding protein 5	-	VGNC:VGNC:92819|Ensembl:ENSSSCG00000024938	protein-coding	9467	SH3BP5	SH3 domain binding protein 5	SAB|SH3BP-5	MIM:605612|HGNC:HGNC:10827|Ensembl:ENSG00000131370	protein-coding	-1.32637	39.5667	3.17046e-10	6.85255e-09		93	97	69	69	94	178	190	247	153	228	57	74	79	69	94		108.104	89.2518	58.7858	53.8633	70.0711	142.162	174.382	184.077	114.694	117.121	47.98	70.5847	45.1199	52.4339	81.6983		6.76955
100286859	NRP1	neuropilin 1	-	Ensembl:ENSSSCG00000011102	protein-coding	8829	NRP1	neuropilin 1	BDCA4|CD304|NP1|NRP|VEGF165R	MIM:602069|HGNC:HGNC:8004|Ensembl:ENSG00000099250	protein-coding	2.41475	39.5503	3.19724e-10	6.88551e-09		7	12	11	9	7	4	5	1	3	6	23	17	24	15	17		8.13683	11.0415	9.37166	7.02565	5.21806	3.19466	4.589	0.74525	2.24891	3.08213	19.3603	16.2154	13.7073	11.3987	14.7752		3.19169
110261668	LOC110261668	histone H2A type 1-H	-	Ensembl:ENSSSCG00000047716	protein-coding	85235	H2AC12	H2A clustered histone 12	H2A/S|H2AFALii|H2AH|HIST1H2AH|dJ86C11.1	MIM:615013|HGNC:HGNC:13671|Ensembl:ENSG00000274997	protein-coding	-1.93954	39.5371	3.21881e-10	6.91598e-09		28	63	65	167	203	171	226	264	284	387	37	73	42	78	71		32.5473	57.9677	55.378	130.365	151.324	136.572	207.423	196.746	212.897	198.797	31.1449	69.6308	23.9878	59.2731	61.7083		5.06813
110261264	LOC110261264	uncharacterized LOC110261264	-	-	ncRNA							2.06302	39.5106	3.26282e-10	6.99444e-09		32	26	27	52	37	9	13	8	1	20	49	45	52	42	20		37.1969	23.9232	23.0032	40.5926	27.5812	7.18799	11.9314	5.962	0.749636	10.2738	41.2459	42.9231	29.6992	31.9163	17.3826		5.25538
100286877	PRMT1	protein arginine methyltransferase 1	-	VGNC:VGNC:91820|Ensembl:ENSSSCG00000003189	protein-coding	3276	PRMT1	protein arginine methyltransferase 1	ANM1|HCP1|HRMT1L2|IR1B4	MIM:602950|HGNC:HGNC:5187|Ensembl:ENSG00000126457	protein-coding	-1.14677	39.461	3.34683e-10	7.15806e-09		60	126	64	156	127	199	232	261	216	378	103	69	130	117	116		69.7442	115.935	54.526	121.778	94.6705	158.934	212.929	194.51	161.921	194.174	86.7006	65.8154	74.2479	88.9096	100.819		6.14454
100154071	LOC100154071	histone H2A type 1-like	-	Ensembl:ENSSSCG00000032609	protein-coding	3013	H2AC7	H2A clustered histone 7	H2A.3|H2A/g|H2AFG|HIST1H2AD	MIM:602792|HGNC:HGNC:4729|Ensembl:ENSG00000196866	protein-coding	-1.95738	39.4513	3.36341e-10	7.17707e-09		24	55	36	78	105	148	87	168	191	235	18	51	23	46	46		27.8977	50.6067	30.6709	60.889	78.2709	118.202	79.8485	125.202	143.18	120.717	15.1516	48.6462	13.1362	34.9559	39.98		4.85288
110261666	LOC110261666	histone H2A type 1	-	Ensembl:ENSSSCG00000033451	protein-coding	8969	H2AC11	H2A clustered histone 11	H2A.1b|H2A/p|H2AC13|H2AC15|H2AC16|H2AC17|H2AFP|H2AG|HIST1H2AG|pH2A/f	MIM:615012|HGNC:HGNC:4737|Ensembl:ENSG00000196787	protein-coding	-1.873	39.3691	3.50802e-10	7.46855e-09		49	80	55	133	169	183	132	308	230	333	19	55	51	75	81		56.9578	73.6097	46.8583	103.823	125.979	146.156	121.15	229.537	172.416	171.058	15.9933	52.4616	29.128	56.9934	70.3996		5.85693
397564	HBEGF	heparin binding EGF like growth factor	DTR	VGNC:VGNC:88792|Ensembl:ENSSSCG00000014362	protein-coding	1839	HBEGF	heparin binding EGF like growth factor	DTR|DTS|DTSF|HEGFL	MIM:126150|HGNC:HGNC:3059|Ensembl:ENSG00000113070	protein-coding	2.28994	39.3198	3.59782e-10	7.64229e-09		10	21	8	14	16	1	12	9	16	12	82	48	52	39	35		11.624	19.3226	6.81575	10.9288	11.927	0.798665	11.0136	6.70725	11.9942	6.16426	69.0238	45.7847	29.6992	29.6365	30.4196		3.6581
110261486	LOC110261486	histone H2B type 1-B	-	-	protein-coding	3018	H2BC3	H2B clustered histone 3	H2B.1|H2B/f|H2BFF|HIST1H2BB	MIM:602803|HGNC:HGNC:4751|Ensembl:ENSG00000276410	protein-coding	-1.47429	39.299	3.63624e-10	7.70636e-09		45	97	55	54	111	148	102	116	172	225	34	33	70	90	48		52.3082	89.2518	46.8583	42.1539	82.7435	118.202	93.6155	86.449	128.937	115.58	28.6196	31.477	39.9796	68.392	41.7183		5.73628
100157387	SPINT1	serine peptidase inhibitor, Kunitz type 1	HAI-1	VGNC:VGNC:93410|Ensembl:ENSSSCG00000004759	protein-coding	6692	SPINT1	serine peptidase inhibitor, Kunitz type 1	HAI|HAI1|MANSC2	MIM:605123|HGNC:HGNC:11246|Ensembl:ENSG00000166145	protein-coding	0.877992	39.2635	3.70305e-10	7.83014e-09		293	400	436	436	367	209	171	234	241	306	494	313	467	419	329		340.584	368.049	371.458	340.354	273.575	166.921	156.944	174.389	180.662	157.189	415.826	298.554	266.721	318.403	285.944		8.4161
100154266	ABHD4	abhydrolase domain containing 4, N-acyl phospholipase B	-	VGNC:VGNC:97859|Ensembl:ENSSSCG00000002051	protein-coding	63874	ABHD4	abhydrolase domain containing 4, N-acyl phospholipase B	ABH4	HGNC:HGNC:20154|Ensembl:ENSG00000100439	protein-coding	1.47146	39.201	3.82347e-10	8.06648e-09		52	74	129	153	117	46	39	54	74	42	135	72	195	158	118		60.445	68.089	109.904	119.436	87.2161	36.7386	35.7942	40.2435	55.473	21.5749	113.637	68.677	111.372	120.066	102.557		5.94122
100519315	PANX2	pannexin 2	-	VGNC:VGNC:91167|Ensembl:ENSSSCG00000000975	protein-coding	56666	PANX2	pannexin 2	PX2|hPANX2	MIM:608421|HGNC:HGNC:8600|Ensembl:ENSG00000073150	protein-coding	3.44947	39.1203	3.98486e-10	8.38799e-09		5	10	15	10	10	1	0	1	5	9	5	26	33	51	27		5.81202	9.20122	12.7795	7.80628	7.45437	0.798665	0	0.74525	3.74818	4.6232	4.20877	24.8	18.8475	38.7555	23.4665		2.76808
100519789	CRYAB	crystallin alpha B	-	VGNC:VGNC:87013|Ensembl:ENSSSCG00000036724	protein-coding	1410	CRYAB	crystallin alpha B	CMD1II|CRYA2|CTPP2|CTRCT16|HEL-S-101|HSPB5|MFM2	MIM:123590|HGNC:HGNC:2389|Ensembl:ENSG00000109846	protein-coding	5.67751	39.0309	4.1715e-10	8.76109e-09		0	0	0	0	0	0	1	2	0	0	18	1	80	30	42		0	0	0	0	0	0	0.917799	1.4905	0	0	15.1516	0.953847	45.691	22.7973	36.5035		0
397446	ECE1	endothelin converting enzyme 1	ECE-1	VGNC:VGNC:87531|Ensembl:ENSSSCG00000003513	protein-coding	1889	ECE1	endothelin converting enzyme 1	ECE	MIM:600423|HGNC:HGNC:3146|Ensembl:ENSG00000117298	protein-coding	2.10612	38.9165	4.42335e-10	9.26915e-09		10	32	18	20	12	4	8	11	7	16	19	25	63	38	42		11.624	29.4439	15.3354	15.6126	8.94524	3.19466	7.34239	8.19775	5.24745	8.21901	15.9933	23.8462	35.9817	28.8766	36.5035		3.6581
100216430	DKC1	dyskerin pseudouridine synthase 1	-	VGNC:VGNC:87320|Ensembl:ENSSSCG00000012823	protein-coding	1736	DKC1	dyskerin pseudouridine synthase 1	CBF5|DKC|DKCX|NAP57|NOLA4|XAP101	MIM:300126|HGNC:HGNC:2890|Ensembl:ENSG00000130826	protein-coding	-0.991566	38.8888	4.48642e-10	9.38024e-09		51	103	103	123	96	228	226	200	241	330	126	107	133	96	105		59.2826	94.7725	87.7528	96.0172	71.5619	182.096	207.423	149.05	180.662	169.517	106.061	102.062	75.9613	72.9515	91.2588		5.91367
100155050	MGMT	O-6-methylguanine-DNA methyltransferase	-	VGNC:VGNC:90200|Ensembl:ENSSSCG00000010756	protein-coding	4255	MGMT	O-6-methylguanine-DNA methyltransferase	-	MIM:156569|HGNC:HGNC:7059|Ensembl:ENSG00000170430	protein-coding	2.05478	38.8751	4.51801e-10	9.42515e-09		8	29	19	11	11	12	4	9	9	11	37	26	33	35	41		9.29923	26.6835	16.1874	8.5869	8.19981	9.58398	3.6712	6.70725	6.74672	5.65057	31.1449	24.8	18.8475	26.5969	35.6344		3.36446
100521442	ZNF514	zinc finger protein 514	-	VGNC:VGNC:95255|Ensembl:ENSSSCG00000031072	protein-coding	84874	ZNF514	zinc finger protein 514	-	HGNC:HGNC:25894|Ensembl:ENSG00000144026	protein-coding	2.74388	38.7312	4.86374e-10	1.01237e-08		11	20	7	19	13	3	0	4	4	4	28	13	23	15	18		12.7864	18.4024	5.96378	14.8319	9.69068	2.396	0	2.981	2.99854	2.05475	23.5691	12.4	13.1362	11.3987	15.6444		3.78518
100188906	CHD3	chromodomain helicase DNA binding protein 3	-	VGNC:VGNC:86631|Ensembl:ENSSSCG00000021363	protein-coding	1107	CHD3	chromodomain helicase DNA binding protein 3	Mi-2a|Mi2-ALPHA|SNIBCPS|ZFH	MIM:602120|HGNC:HGNC:1918|Ensembl:ENSG00000170004	protein-coding	1.0659	38.6944	4.95629e-10	1.02934e-08		76	72	130	106	97	60	59	65	51	102	119	136	171	131	96		88.3427	66.2488	110.756	82.7465	72.3074	47.9199	54.1502	48.4413	38.2314	52.3962	100.169	129.723	97.6646	99.5484	83.4366		6.48128
110261669	LOC110261669	histone H2B type 1	-	-	protein-coding	8344	H2BC6	H2B clustered histone 6	H2B.h|H2B/h|H2BC10|H2BC4|H2BC7|H2BC8|H2BFH|HIST1H2BE|dJ221C16.8	MIM:602805|HGNC:HGNC:4753|Ensembl:ENSG00000274290	protein-coding	-1.59302	38.6697	5.01948e-10	1.04015e-08		37	38	34	74	89	129	82	179	177	248	20	36	56	70	55		43.0089	34.9646	28.9669	57.7664	66.3439	103.028	75.2595	133.4	132.686	127.395	16.8351	34.3385	31.9837	53.1938	47.8022		5.45972
100513521	BTBD2	BTB domain containing 2	-	VGNC:VGNC:85906|Ensembl:ENSSSCG00000013444	protein-coding	55643	BTBD2	BTB domain containing 2	-	MIM:608531|HGNC:HGNC:15504|Ensembl:ENSG00000133243	protein-coding	1.56468	38.647	5.07815e-10	1.04997e-08		45	54	106	115	117	17	19	38	46	35	90	83	93	71	66		52.3082	49.6866	90.3087	89.7722	87.2161	13.5773	17.4382	28.3195	34.4832	17.9791	75.7578	79.1693	53.1158	53.9537	57.3627		5.73628
397205	PPP1R14B	protein phosphatase 1 regulatory inhibitor subunit 14B	PHI-1|pPHI-1	VGNC:VGNC:91723|Ensembl:ENSSSCG00000037999	protein-coding	26472	PPP1R14B	protein phosphatase 1 regulatory inhibitor subunit 14B	PHI-1|PLCB3N|PNG|SOM172	MIM:601140|HGNC:HGNC:9057|Ensembl:ENSG00000173457	protein-coding	-0.924643	38.6065	5.18466e-10	1.06962e-08		54	80	70	81	101	143	113	209	189	243	80	64	112	101	78		62.7698	73.6097	59.6378	63.2308	75.2891	114.209	103.711	155.757	141.681	124.826	67.3403	61.0462	63.9674	76.7511	67.7922		5.9948
100525821	LOC100525821	uncharacterized LOC100525821	-	-	protein-coding							-1.80981	38.5604	5.30853e-10	1.09276e-08		59	208	107	171	250	418	409	562	545	600	49	133	94	182	158		68.5818	191.385	91.1607	133.487	186.359	333.842	375.38	418.831	408.551	308.213	41.2459	126.862	53.6869	138.304	137.323		6.12064
780411	PSEN1	presenilin 1	-	VGNC:VGNC:91897|Ensembl:ENSSSCG00000002340	protein-coding	5663	PSEN1	presenilin 1	ACNINV3|AD3|FAD|PS-1|PS1|S182	MIM:104311|HGNC:HGNC:9508|Ensembl:ENSG00000080815	protein-coding	-1.00939	38.4353	5.65995e-10	1.16253e-08		95	133	114	137	151	268	165	202	206	351	94	116	108	111	103		110.428	122.376	97.1244	106.946	112.561	214.042	151.437	150.541	154.425	180.305	79.1248	110.646	61.6829	84.3502	89.5205		6.79997
100152734	ARHGAP29	Rho GTPase activating protein 29	-	VGNC:VGNC:85468|Ensembl:ENSSSCG00000006889	protein-coding	9411	ARHGAP29	Rho GTPase activating protein 29	PARG1	MIM:610496|HGNC:HGNC:30207|Ensembl:ENSG00000137962	protein-coding	1.48869	38.4019	5.75775e-10	1.18002e-08		87	100	91	78	89	62	106	50	35	59	138	133	137	126	151		101.129	92.0122	77.5292	60.889	66.3439	49.5172	97.2867	37.2625	26.2373	30.3076	116.162	126.862	78.2459	95.7488	131.239		6.67425
100524927	ZFP62	ZFP62 zinc finger protein	-	VGNC:VGNC:95148|Ensembl:ENSSSCG00000014539	protein-coding	643836	ZFP62	ZFP62 zinc finger protein	ZET|ZNF755	MIM:610281|HGNC:HGNC:23241|Ensembl:ENSG00000196670	protein-coding	2.70885	38.3505	5.91118e-10	1.20881e-08		16	28	28	38	40	2	2	2	12	29	27	40	38	19	34		18.5985	25.7634	23.8551	29.6639	29.8175	1.59733	1.8356	1.4905	8.99563	14.897	22.7273	38.1539	21.7032	14.4383	29.5505		4.29267
110261262	CMC2	C-X9-C motif containing 2	-	Ensembl:ENSSSCG00000032060	protein-coding	56942	CMC2	C-X9-C motif containing 2	2310061C15Rik|C16orf61|DC13	HGNC:HGNC:24447|Ensembl:ENSG00000103121	protein-coding	-1.14908	38.2695	6.16197e-10	1.25734e-08		31	67	79	76	77	111	94	118	122	125	43	50	52	41	52		36.0345	61.6482	67.3055	59.3277	57.3986	88.6518	86.2731	87.9395	91.4556	64.2111	36.1954	47.6924	29.6992	31.1564	45.1948		5.2108
100522493	SHCBP1	SHC binding and spindle associated 1	-	VGNC:VGNC:92839|Ensembl:ENSSSCG00000002849	protein-coding	79801	SHCBP1	SHC binding and spindle associated 1	PAL	MIM:611027|HGNC:HGNC:29547|Ensembl:ENSG00000171241	protein-coding	-1.35583	38.2604	6.19073e-10	1.26045e-08		130	144	138	148	215	173	220	339	186	315	73	119	92	63	102		151.113	132.498	117.572	115.533	160.269	138.169	201.916	252.64	139.432	161.812	61.448	113.508	52.5447	47.8744	88.6514		7.24899
100152540	FAM204A	family with sequence similarity 204 member A	C10orf84|C14H10orf84	Ensembl:ENSSSCG00000010674	protein-coding	63877	FAM204A	family with sequence similarity 204 member A	C10orf84|bA319I23.1	HGNC:HGNC:25794|Ensembl:ENSG00000165669	protein-coding	1.0636	38.0951	6.738e-10	1.36889e-08		83	67	80	89	100	65	61	60	64	65	132	106	184	119	91		96.4795	61.6482	68.1575	69.4759	74.5437	51.9132	55.9858	44.715	47.9767	33.3897	111.111	101.108	105.089	90.4295	79.0909		6.60703
100137084	LIMA1	LIM domain and actin binding 1	EPLIN	VGNC:VGNC:98070|Ensembl:ENSSSCG00000032269	protein-coding	51474	LIMA1	LIM domain and actin binding 1	EPLIN|LDLCQ8|SREBP3	MIM:608364|HGNC:HGNC:24636|Ensembl:ENSG00000050405	protein-coding	1.53589	38.0646	6.84413e-10	1.38742e-08		99	130	208	268	213	132	99	141	69	103	532	222	482	259	199		115.078	119.616	177.21	209.208	158.778	105.424	90.8621	105.08	51.7249	52.9099	447.813	211.754	275.288	196.817	172.957		6.85895
100154511	HIST1H3E	histone cluster 1, H3e	-	-	protein-coding	8353	H3C6	H3 clustered histone 6	H3.1|H3/d|H3C1|H3C10|H3C11|H3C12|H3C2|H3C3|H3C4|H3C7|H3C8|H3FD|HIST1H3E	MIM:602813|HGNC:HGNC:4769|Ensembl:ENSG00000274750	protein-coding	-2.1255	38.0086	7.04329e-10	1.4247e-08		7	40	11	29	39	74	118	132	134	93	19	28	15	23	30		8.13683	36.8049	9.37166	22.6382	29.072	59.1012	108.3	98.373	100.451	47.773	15.9933	26.7077	8.56707	17.478	26.0739		3.19169
100512008	DNAJA1	DnaJ heat shock protein family (Hsp40) member A1	-	Ensembl:ENSSSCG00000011000	protein-coding	3301	DNAJA1	DnaJ heat shock protein family (Hsp40) member A1	DJ-2|DjA1|HDJ2|HSDJ|HSJ-2|HSJ2|HSPF4|NEDD7|hDJ-2	MIM:602837|HGNC:HGNC:5229|Ensembl:ENSG00000086061	protein-coding	-1.14906	37.9995	7.07635e-10	1.42829e-08		219	286	345	267	267	643	707	930	536	684	322	187	498	286	254		254.566	263.155	293.929	208.428	199.032	513.542	648.884	693.083	401.805	351.363	271.045	178.369	284.427	217.335	220.759		7.99755
100151743	PPP1R18	protein phosphatase 1 regulatory subunit 18	-	-	protein-coding	170954	PPP1R18	protein phosphatase 1 regulatory subunit 18	HKMT1098|KIAA1949	MIM:610990|HGNC:HGNC:29413|Ensembl:ENSG00000146112	protein-coding	2.2603	37.9744	7.16808e-10	1.44368e-08		8	4	13	24	13	6	13	9	6	6	43	23	45	39	21		9.29923	3.68049	11.0756	18.7351	9.69068	4.79199	11.9314	6.70725	4.49781	3.08213	36.1954	21.9385	25.7012	29.6365	18.2518		3.36446
397441	CD86	CD86 molecule	-	VGNC:VGNC:86435|Ensembl:ENSSSCG00000011877	protein-coding	942	CD86	CD86 molecule	B7-2|B7.2|B70|CD28LG2|LAB72	MIM:601020|HGNC:HGNC:1705|Ensembl:ENSG00000114013	protein-coding	1.71006	37.9108	7.40551e-10	1.48828e-08		129	159	128	88	87	68	64	73	36	45	175	184	224	125	199		149.95	146.299	109.052	68.6952	64.853	54.3092	58.7392	54.4033	26.9869	23.116	147.307	175.508	127.935	94.9889	172.957		7.23793
100526019	INPP5D	inositol polyphosphate-5-phosphatase D	-	VGNC:VGNC:96374|Ensembl:ENSSSCG00000016298	protein-coding	3635	INPP5D	inositol polyphosphate-5-phosphatase D	SHIP|SHIP-1|SHIP1|SIP-145|hp51CN|p150Ship	MIM:601582|HGNC:HGNC:6079|Ensembl:ENSG00000168918	protein-coding	2.30883	37.9028	7.43566e-10	1.49113e-08		13	32	47	16	30	7	3	7	7	20	41	29	44	22	49		15.1113	29.4439	40.0425	12.49	22.3631	5.59066	2.7534	5.21675	5.24745	10.2738	34.5119	27.6616	25.1301	16.7181	42.5874		4.01
100513606	RBM47	RNA binding motif protein 47	-	VGNC:VGNC:92158|Ensembl:ENSSSCG00000008796	protein-coding	54502	RBM47	RNA binding motif protein 47	NET18	HGNC:HGNC:30358|Ensembl:ENSG00000163694	protein-coding	-0.871912	37.7807	7.9162e-10	1.58409e-08		656	666	567	737	791	1197	1130	1275	950	1774	629	638	717	666	524		762.537	612.801	483.066	575.323	589.641	956.002	1037.11	950.194	712.154	911.283	529.463	608.554	409.506	506.101	455.425		9.57655
110260108	LOC110260108	uncharacterized LOC110260108	-	-	protein-coding							2.16841	37.7557	8.01816e-10	1.60106e-08		11	19	11	11	10	6	4	10	1	11	30	22	41	33	15		12.7864	17.4823	9.37166	8.5869	7.45437	4.79199	3.6712	7.4525	0.749636	5.65057	25.2526	20.9846	23.4166	25.0771	13.037		3.78518
110261092	SPSB1	splA/ryanodine receptor domain and SOCS box containing 1	-	VGNC:VGNC:93430|Ensembl:ENSSSCG00000035940	protein-coding	80176	SPSB1	splA/ryanodine receptor domain and SOCS box containing 1	SSB-1|SSB1	MIM:611657|HGNC:HGNC:30628|Ensembl:ENSG00000171621	protein-coding	-1.21923	37.7438	8.06733e-10	1.60743e-08		42	50	47	75	50	116	140	183	134	159	53	62	62	48	66		48.821	46.0061	40.0425	58.5471	37.2718	92.6452	128.492	136.381	100.451	81.6765	44.6129	59.1385	35.4105	36.4757	57.3627		5.63868
595116	RAB1A	RAB1A, member RAS oncogene family	RAB1B	Ensembl:ENSSSCG00000008359	protein-coding	5861	RAB1A	RAB1A, member RAS oncogene family	RAB1|YPT1	MIM:179508|HGNC:HGNC:9758|Ensembl:ENSG00000138069	protein-coding	-0.943159	37.6616	8.41453e-10	1.67304e-08		70	86	112	129	164	183	164	248	204	266	115	70	135	97	99		81.3683	79.1305	95.4205	100.701	122.252	146.156	150.519	184.822	152.926	136.641	96.8017	66.7693	77.1036	73.7114	86.044		6.36402
100513670	NCAPG	non-SMC condensin I complex subunit G	-	VGNC:VGNC:90599|Ensembl:ENSSSCG00000008747	protein-coding	64151	NCAPG	non-SMC condensin I complex subunit G	CAPG|CHCG|NY-MEL-3|YCG1	MIM:606280|HGNC:HGNC:24304|Ensembl:ENSG00000109805	protein-coding	-1.04409	37.6291	8.55572e-10	1.69749e-08		76	112	98	159	146	243	200	290	154	340	106	79	190	107	95		88.3427	103.054	83.4929	124.12	108.834	194.076	183.56	216.123	115.444	174.654	89.2259	75.3539	108.516	81.3105	82.5675		6.48128
100511037	ARMC7	armadillo repeat containing 7	-	VGNC:VGNC:85530|Ensembl:ENSSSCG00000017214	protein-coding	79637	ARMC7	armadillo repeat containing 7	-	HGNC:HGNC:26168|Ensembl:ENSG00000125449	protein-coding	1.42812	37.592	8.72005e-10	1.72642e-08		37	61	38	41	38	26	18	22	26	43	74	70	90	58	39		43.0089	56.1274	32.3748	32.0057	28.3266	20.7653	16.5204	16.3955	19.4905	22.0886	62.2898	66.7693	51.4024	44.0749	33.8961		5.45972
100522116	KIF23	kinesin family member 23	-	Ensembl:ENSSSCG00000004969	protein-coding	9493	KIF23	kinesin family member 23	CHO1|KNSL5|MKLP-1|MKLP1	MIM:605064|HGNC:HGNC:6392|Ensembl:ENSG00000137807	protein-coding	-1.22164	37.5829	8.76091e-10	1.73084e-08		145	191	201	227	192	418	452	542	250	438	226	140	189	170	167		168.549	175.743	171.246	177.202	143.124	333.842	414.845	403.926	187.409	224.996	190.236	133.539	107.945	129.185	145.145		7.40555
397620	FN1	fibronectin 1	-	VGNC:VGNC:96305|Ensembl:ENSSSCG00000016174	protein-coding	2335	FN1	fibronectin 1	CIG|ED-B|FINC|FN|FNZ|GFND|GFND2|LETS|MSF|SMDCF	MIM:135600|HGNC:HGNC:3778|Ensembl:ENSG00000115414	protein-coding	1.59165	37.5765	8.78953e-10	1.73282e-08		427	495	1346	1062	861	446	595	633	623	1196	1775	755	3601	2650	1042		496.346	455.46	1146.75	829.027	641.821	356.205	546.091	471.743	467.023	614.371	1494.11	720.155	2056.67	2013.77	905.635		8.95811
100152480	PEA15	proliferation and apoptosis adaptor protein 15	-	VGNC:VGNC:98181|Ensembl:ENSSSCG00000032164	protein-coding	8682	PEA15	proliferation and apoptosis adaptor protein 15	HMAT1|HUMMAT1H|MAT1|MAT1H|PEA-15|PED|PED-PEA15|PED/PEA15	MIM:603434|HGNC:HGNC:8822|Ensembl:ENSG00000162734	protein-coding	1.89838	37.5483	8.91755e-10	1.75435e-08		39	34	48	57	33	33	55	39	39	25	234	80	238	86	112		45.3338	31.2841	40.8945	44.4958	24.5994	26.356	50.479	29.0648	29.2358	12.8422	196.97	76.3078	135.931	65.3524	97.3427		5.53399
100157625	UBR5	ubiquitin protein ligase E3 component n-recognin 5	-	VGNC:VGNC:94671|Ensembl:ENSSSCG00000022479	protein-coding	51366	UBR5	ubiquitin protein ligase E3 component n-recognin 5	DD5|EDD|EDD1|HYD	MIM:608413|HGNC:HGNC:16806|Ensembl:ENSG00000104517	protein-coding	-0.923787	37.5333	8.98641e-10	1.76417e-08		277	384	356	351	399	781	825	744	495	935	336	294	495	383	366		321.986	353.327	303.301	274	297.429	623.757	757.184	554.466	371.07	480.299	282.829	280.431	282.713	291.046	318.102		8.33533
100739655	STXBP4	syntaxin binding protein 4	-	VGNC:VGNC:93598|Ensembl:ENSSSCG00000017602	protein-coding	252983	STXBP4	syntaxin binding protein 4	Synip	MIM:610415|HGNC:HGNC:19694|Ensembl:ENSG00000166263	protein-coding	-2.27208	37.4404	9.42492e-10	1.84637e-08		17	6	15	18	22	68	50	78	15	73	13	9	14	5	16		19.7609	5.52073	12.7795	14.0513	16.3996	54.3092	45.89	58.1295	11.2445	37.4993	10.9428	8.58462	7.99593	3.79956	13.9061		4.37579
100514493	ATP1B3	ATPase Na+/K+ transporting subunit beta 3	-	Ensembl:ENSSSCG00000011676	protein-coding	483	ATP1B3	ATPase Na+/K+ transporting subunit beta 3	ATPB-3|CD298	MIM:601867|HGNC:HGNC:806|Ensembl:ENSG00000069849	protein-coding	-0.903199	37.3874	9.6846e-10	1.89327e-08		238	385	440	427	521	608	489	512	531	746	233	275	280	311	290		276.652	354.247	374.866	333.328	388.373	485.588	448.804	381.568	398.057	383.212	196.129	262.308	159.919	236.332	252.048		8.11713
100624383	TCEA3	transcription elongation factor A3	-	VGNC:VGNC:93812|Ensembl:ENSSSCG00000032674	protein-coding	6920	TCEA3	transcription elongation factor A3	TFIIS|TFIIS.H	MIM:604128|HGNC:HGNC:11615|Ensembl:ENSG00000204219	protein-coding	4.57643	37.3395	9.92552e-10	1.93631e-08		8	2	8	8	8	0	0	1	0	3	4	7	21	30	24		9.29923	1.84024	6.81575	6.24502	5.9635	0	0	0.74525	0	1.54107	3.36701	6.67693	11.9939	22.7973	20.8591		3.36446
100515447	USP43	ubiquitin specific peptidase 43	-	VGNC:VGNC:94765|Ensembl:ENSSSCG00000017995	protein-coding	124739	USP43	ubiquitin specific peptidase 43	-	HGNC:HGNC:20072|Ensembl:ENSG00000154914	protein-coding	-1.75241	37.3129	1.00616e-09	1.95875e-08		29	68	42	42	58	248	245	286	102	162	54	87	73	57	57		33.7097	62.5683	35.7827	32.7864	43.2353	198.069	224.861	213.142	76.4628	83.2175	45.4547	82.9847	41.6931	43.315	49.5405		5.11727
100155151	CRABP2	cellular retinoic acid binding protein 2	-	VGNC:VGNC:86972|Ensembl:ENSSSCG00000006472	protein-coding	1382	CRABP2	cellular retinoic acid binding protein 2	CRABP-II|RBP6	MIM:180231|HGNC:HGNC:2339|Ensembl:ENSG00000143320	protein-coding	-1.77905	37.2836	1.02139e-09	1.98425e-08		18	13	44	75	69	68	63	99	139	182	35	23	31	25	28		20.9233	11.9616	37.4866	58.5471	51.4351	54.3092	57.8214	73.7798	104.199	93.4913	29.4614	21.9385	17.7053	18.9978	24.3357		4.45439
100512277	ATP6V1C2	ATPase H+ transporting V1 subunit C2	-	VGNC:VGNC:85673|Ensembl:ENSSSCG00000008634	protein-coding	245973	ATP6V1C2	ATPase H+ transporting V1 subunit C2	ATP6C2|VMA5	MIM:618070|HGNC:HGNC:18264|Ensembl:ENSG00000143882	protein-coding	-1.08697	37.2039	1.06401e-09	2.05848e-08		49	90	49	58	87	208	147	215	264	303	112	94	106	82	91		56.9578	82.8109	41.7465	45.2764	64.853	166.122	134.917	160.229	197.904	155.648	94.2764	89.6616	60.5406	62.3127	79.0909		5.85693
101101688	LAMB2	laminin subunit beta 2	-	VGNC:VGNC:89621|Ensembl:ENSSSCG00000011377	protein-coding	3913	LAMB2	laminin subunit beta 2	LAMS|NPHS5	MIM:150325|HGNC:HGNC:6487|Ensembl:ENSG00000172037	protein-coding	1.94905	37.2069	1.06237e-09	2.05848e-08		8	29	30	20	22	4	6	10	10	15	23	29	45	44	21		9.29923	26.6835	25.5591	15.6126	16.3996	3.19466	5.5068	7.4525	7.49636	7.70533	19.3603	27.6616	25.7012	33.4361	18.2518		3.36446
110261019	DKKL1	dickkopf like acrosomal protein 1	-	VGNC:VGNC:87324|Ensembl:ENSSSCG00000038579	protein-coding	27120	DKKL1	dickkopf like acrosomal protein 1	CT34|SGY|SGY-1|SGY1	MIM:605418|HGNC:HGNC:16528|Ensembl:ENSG00000104901	protein-coding	2.16148	37.1057	1.11897e-09	2.16032e-08		9	4	14	19	14	7	4	7	3	8	29	17	28	31	17		10.4616	3.68049	11.9276	14.8319	10.4361	5.59066	3.6712	5.21675	2.24891	4.10951	24.4109	16.2154	15.9919	23.5573	14.7752		3.51874
100516141	MEP1B	meprin A subunit beta	-	VGNC:VGNC:90143|Ensembl:ENSSSCG00000003732	protein-coding	4225	MEP1B	meprin A subunit beta	-	MIM:600389|HGNC:HGNC:7020|Ensembl:ENSG00000141434	protein-coding	1.59981	37.0771	1.13547e-09	2.18766e-08		95	88	125	126	163	52	13	36	22	36	90	123	88	68	61		110.428	80.9707	106.496	98.3591	121.506	41.5306	11.9314	26.829	16.492	18.4928	75.7578	117.323	50.2601	51.674	53.017		6.79997
100462674	CPEB2	cytoplasmic polyadenylation element binding protein 2	-	VGNC:VGNC:86937|Ensembl:ENSSSCG00000038410	protein-coding	132864	CPEB2	cytoplasmic polyadenylation element binding protein 2	CPE-BP2|CPEB-2|hCPEB-2	MIM:610605|HGNC:HGNC:21745|Ensembl:ENSG00000137449	protein-coding	2.11108	37.0536	1.14927e-09	2.20967e-08		28	18	31	30	54	0	8	12	11	27	65	28	74	40	35		32.5473	16.5622	26.411	23.4188	40.2536	0	7.34239	8.943	8.24599	13.8696	54.714	26.7077	42.2642	30.3965	30.4196		5.06813
100512960	TRIB1	tribbles pseudokinase 1	-	VGNC:VGNC:94391|Ensembl:ENSSSCG00000038500	protein-coding	10221	TRIB1	tribbles pseudokinase 1	C8FW|GIG-2|GIG2|SKIP1|TRB-1|TRB1	MIM:609461|HGNC:HGNC:16891|Ensembl:ENSG00000173334	protein-coding	2.27547	37.0402	1.1572e-09	2.22034e-08		10	33	10	4	17	5	8	7	15	22	56	21	56	57	60		11.624	30.364	8.51969	3.12251	12.6724	3.99333	7.34239	5.21675	11.2445	11.3011	47.1382	20.0308	31.9837	43.315	52.1479		3.6581
100620089	LOC100620089	zinc finger protein 11-like	-	Ensembl:ENSSSCG00000008892	protein-coding	91664	ZNF845	zinc finger protein 845	-	HGNC:HGNC:25112|Ensembl:ENSG00000213799	protein-coding	1.64451	36.9952	1.18421e-09	2.26378e-08		33	26	55	40	54	19	10	13	12	17	33	26	46	57	45		38.3593	23.9232	46.8583	31.2251	40.2536	15.1746	9.17799	9.68825	8.99563	8.7327	27.7779	24.8	26.2723	43.315	39.1109		5.29863
100620496	ALYREF	Aly/REF export factor	-	VGNC:VGNC:98973|Ensembl:ENSSSCG00000032655	protein-coding	10189	ALYREF	Aly/REF export factor	ALY|ALY/REF|BEF|REF|THOC4	MIM:604171|HGNC:HGNC:19071|Ensembl:ENSG00000183684	protein-coding	-1.08198	36.9944	1.18469e-09	2.26378e-08		19	55	48	59	61	109	135	159	112	168	52	50	84	56	61		22.0857	50.6067	40.8945	46.057	45.4717	87.0545	123.903	118.495	83.9592	86.2997	43.7712	47.6924	47.9756	42.555	53.017		4.52893
100514317	LRRC59	leucine rich repeat containing 59	-	VGNC:VGNC:98082|Ensembl:ENSSSCG00000028019	protein-coding	55379	LRRC59	leucine rich repeat containing 59	PRO1855|p34	MIM:614854|HGNC:HGNC:28817|Ensembl:ENSG00000108829	protein-coding	-0.852842	36.9745	1.19682e-09	2.28228e-08		206	234	287	333	320	449	526	541	536	582	243	207	435	246	268		239.455	215.308	244.515	259.949	238.54	358.601	482.762	403.18	401.805	298.967	204.546	197.446	248.445	186.938	232.927		7.90962
100144417	RBM4	RNA binding motif protein 4	-	Ensembl:ENSSSCG00000038008	protein-coding	5936	RBM4	RNA binding motif protein 4	LARK|RBM4A|ZCCHC21|ZCRB3A	MIM:602571|HGNC:HGNC:9901|Ensembl:ENSG00000173933	protein-coding	-1.07125	36.6629	1.40428e-09	2.67117e-08		97	163	123	138	157	308	270	348	234	295	144	93	148	132	144		112.753	149.98	104.792	107.727	117.034	245.989	247.806	259.347	175.415	151.538	121.213	88.7078	84.5284	100.308	125.155		6.82976
100156392	SERP1	stress associated endoplasmic reticulum protein 1	-	VGNC:VGNC:92731|Ensembl:ENSSSCG00000037465	protein-coding	27230	SERP1	stress associated endoplasmic reticulum protein 1	RAMP4	MIM:617674|HGNC:HGNC:10759|Ensembl:ENSG00000120742	protein-coding	-1.10006	36.6559	1.40935e-09	2.67117e-08		95	119	128	128	164	291	367	270	324	328	158	74	211	128	110		110.428	109.494	109.052	99.9203	122.252	232.412	336.832	201.218	242.882	168.49	132.997	70.5847	120.51	97.2687	95.6044		6.79997
100515339	KRT19	keratin 19	-	Ensembl:ENSSSCG00000017448	protein-coding	3880	KRT19	keratin 19	CK19|K19|K1CS	MIM:148020|HGNC:HGNC:6436|Ensembl:ENSG00000171345	protein-coding	2.7169	36.658	1.40781e-09	2.67117e-08		79	71	166	271	224	10	32	92	9	25	132	82	218	200	49		91.8299	65.3286	141.427	211.55	166.978	7.98665	29.3696	68.563	6.74672	12.8422	111.111	78.2155	124.508	151.982	42.5874		6.53652
100519740	SPECC1L	sperm antigen with calponin homology and coiled-coil domains 1 like	-	Ensembl:ENSSSCG00000010053	protein-coding	23384	SPECC1L	sperm antigen with calponin homology and coiled-coil domains 1 like	CYTSA|GBBB2|OBLFC1|TBHS	MIM:614140|HGNC:HGNC:29022|Ensembl:ENSG00000100014	protein-coding	-0.94352	36.6205	1.43518e-09	2.71461e-08		79	90	95	99	128	159	128	207	181	316	96	101	124	78	73		91.8299	82.8109	80.937	77.2821	95.4159	126.988	117.478	154.267	135.684	162.326	80.8083	96.3386	70.8211	59.2731	63.4466		6.53652
106505679	LOC106505679	HIG1 domain family member 1A, mitochondrial pseudogene	-	-	pseudo	25994	HIGD1A	HIG1 hypoxia inducible domain family member 1A	HIG1|RCF1a	MIM:618623|HGNC:HGNC:29527|Ensembl:ENSG00000181061	protein-coding	3.47095	36.5843	1.46204e-09	2.75983e-08		26	20	10	16	14	3	3	0	0	4	27	27	28	19	3		30.2225	18.4024	8.51969	12.49	10.4361	2.396	2.7534	0	0	2.05475	22.7273	25.7539	15.9919	14.4383	2.60739		4.96451
100518606	SERTAD2	SERTA domain containing 2	-	VGNC:VGNC:92750|Ensembl:ENSSSCG00000037002	protein-coding	9792	SERTAD2	SERTA domain containing 2	Sei-2|TRIP-Br2|TRIPBR2	MIM:617851|HGNC:HGNC:30784|Ensembl:ENSG00000179833	protein-coding	-1.05805	36.5575	1.48231e-09	2.79244e-08		39	70	77	60	93	148	146	193	145	167	76	48	102	78	65		45.3338	64.4085	65.6016	46.8377	69.3256	118.202	133.999	143.833	108.697	85.786	63.9733	45.7847	58.256	59.2731	56.4935		5.53399
100620951	PYCR1	pyrroline-5-carboxylate reductase 1	-	VGNC:VGNC:92018|Ensembl:ENSSSCG00000034723	protein-coding	5831	PYCR1	pyrroline-5-carboxylate reductase 1	ARCL2B|ARCL3B|P5C|P5CR|PIG45|PP222|PRO3|PYCR	MIM:179035|HGNC:HGNC:9721|Ensembl:ENSG00000183010	protein-coding	2.36738	36.5055	1.52235e-09	2.86208e-08		18	24	20	31	20	2	3	3	8	8	12	34	23	23	27		20.9233	22.0829	17.0394	24.1995	14.9087	1.59733	2.7534	2.23575	5.99709	4.10951	10.101	32.4308	13.1362	17.478	23.4665		4.45439
110256390	LOC110256390	uncharacterized LOC110256390	-	-	ncRNA							2.85294	36.4774	1.5445e-09	2.89788e-08		5	3	5	10	6	3	8	3	1	3	22	20	32	21	9		5.81202	2.76036	4.25984	7.80628	4.47262	2.396	7.34239	2.23575	0.749636	1.54107	18.5186	19.0769	18.2764	15.9581	7.82218		2.76808
100337661	MSH2	mutS homolog 2	-	VGNC:VGNC:90418|Ensembl:ENSSSCG00000008428	protein-coding	4436	MSH2	mutS homolog 2	COCA1|FCC1|HNPCC|HNPCC1|LCFS2|hMSH2	MIM:609309|HGNC:HGNC:7325|Ensembl:ENSG00000095002	protein-coding	-0.860029	36.4522	1.56458e-09	2.92966e-08		100	151	138	153	168	209	161	186	219	345	81	85	149	130	121		116.24	138.938	117.572	119.436	125.233	166.921	147.766	138.617	164.17	177.223	68.182	81.077	85.0995	98.7885	105.165		6.87333
397637	PPIA	peptidylprolyl isomerase A	CYPA	Ensembl:ENSSSCG00000016737	protein-coding	5478	PPIA	peptidylprolyl isomerase A	CYPA|CYPH|HEL-S-69p	MIM:123840|HGNC:HGNC:9253|Ensembl:ENSG00000196262	protein-coding	-0.655224	36.4396	1.57469e-09	2.93805e-08		1002	1162	1236	1567	1632	1681	1519	2158	2204	3000	1244	968	1483	1240	1185		1164.73	1069.18	1053.03	1223.24	1216.55	1342.56	1394.14	1608.25	1652.2	1541.07	1047.14	923.324	846.997	942.29	1029.92		10.187
110261260	GCSH	glycine cleavage system protein H	-	Ensembl:ENSSSCG00000040203	protein-coding	2653	GCSH	glycine cleavage system protein H	GCE|NKH	MIM:238330|HGNC:HGNC:4208|Ensembl:ENSG00000140905	protein-coding	-1.23971	36.4388	1.57536e-09	2.93805e-08		272	346	409	359	484	663	802	1044	816	1099	444	479	338	232	311		316.174	318.362	348.455	280.245	360.791	529.515	736.075	778.041	611.703	564.544	373.739	456.893	193.045	176.299	270.3		8.30913
100523672	LOC100523672	heat shock factor protein 4	HSF4|NOL3	Ensembl:ENSSSCG00000002792|Ensembl:ENSSSCG00000040125	protein-coding	3299	HSF4	heat shock transcription factor 4	CTM|CTRCT5	MIM:602438|HGNC:HGNC:5227|Ensembl:ENSG00000102878	protein-coding	2.74883	36.4202	1.59044e-09	2.95435e-08		8	3	6	11	11	8	5	2	2	2	15	14	43	24	19		9.29923	2.76036	5.11181	8.5869	8.19981	6.38932	4.589	1.4905	1.49927	1.02738	12.6263	13.3539	24.5589	18.2379	16.5135		3.36446
102158906	LOC102158906	protein ZNF738-like	-	-	protein-coding	342926	ZNF677	zinc finger protein 677	-	HGNC:HGNC:28730|Ensembl:ENSG00000197928	protein-coding	1.40354	36.4233	1.5879e-09	2.95435e-08		41	69	58	72	62	42	14	26	26	77	93	56	125	81	64		47.6586	63.4884	49.4142	56.2052	46.2171	33.5439	12.8492	19.3765	19.4905	39.554	78.2831	53.4154	71.3922	61.5528	55.6244		5.60462
100155479	SPRTN	SprT-like N-terminal domain	C14H1orf124	VGNC:VGNC:93423|Ensembl:ENSSSCG00000040087	protein-coding	83932	SPRTN	SprT-like N-terminal domain	C1orf124|DVC1|PRO4323|spartan	MIM:616086|HGNC:HGNC:25356|Ensembl:ENSG00000010072	protein-coding	-1.25008	36.3726	1.62977e-09	3.02139e-08		30	32	36	25	30	61	78	89	78	108	24	32	41	25	40		34.8721	29.4439	30.6709	19.5157	22.3631	48.7186	71.5883	66.3273	58.4716	55.4783	20.2021	30.5231	23.4166	18.9978	34.7652		5.16479
100155930	ANXA8	annexin A8	-	Ensembl:ENSSSCG00000010370	protein-coding	653145	ANXA8	annexin A8	ANX8|CH17-360D5.2	MIM:602396|HGNC:HGNC:546|Ensembl:ENSG00000265190	protein-coding	4.59116	36.3337	1.66264e-09	3.07622e-08		0	0	1	4	1	1	1	0	1	4	21	2	70	24	63		0	0	0.851969	3.12251	0.745437	0.798665	0.917799	0	0.749636	2.05475	17.6768	1.90769	39.9796	18.2379	54.7553		0
100511401	TBC1D16	TBC1 domain family member 16	-	VGNC:VGNC:93765|Ensembl:ENSSSCG00000017159	protein-coding	125058	TBC1D16	TBC1 domain family member 16	-	MIM:616637|HGNC:HGNC:28356|Ensembl:ENSG00000167291	protein-coding	2.2826	36.2951	1.69587e-09	3.13147e-08		19	17	22	7	15	9	7	9	3	17	38	17	56	39	67		22.0857	15.6421	18.7433	5.46439	11.1816	7.18799	6.4246	6.70725	2.24891	8.7327	31.9866	16.2154	31.9837	29.6365	58.2318		4.52893
100157687	MTFP1	mitochondrial fission process 1	-	VGNC:VGNC:90446|Ensembl:ENSSSCG00000010007	protein-coding	51537	MTFP1	mitochondrial fission process 1	HSPC242|MTP18	MIM:610235|HGNC:HGNC:26945|Ensembl:ENSG00000242114	protein-coding	-1.42736	36.2624	1.72456e-09	3.17708e-08		21	30	24	28	36	40	27	40	52	63	9	17	15	18	16		24.4105	27.6036	20.4473	21.8576	26.8357	31.9466	24.7806	29.81	38.9811	32.3624	7.57578	16.2154	8.56707	13.6784	13.9061		4.66735
100627178	CPPED1	calcineurin like phosphoesterase domain containing 1	-	VGNC:VGNC:86957|Ensembl:ENSSSCG00000024206	protein-coding	55313	CPPED1	calcineurin like phosphoesterase domain containing 1	CSTP1	MIM:615603|HGNC:HGNC:25632|Ensembl:ENSG00000103381	protein-coding	-1.30833	36.2593	1.72738e-09	3.17708e-08		30	58	58	47	76	104	61	99	114	146	45	46	57	26	23		34.8721	53.3671	49.4142	36.6895	56.6532	83.0612	55.9858	73.7798	85.4585	74.9985	37.8789	43.877	32.5549	19.7577	19.99		5.16479
100523234	LHFPL2	LHFPL tetraspan subfamily member 2	-	VGNC:VGNC:89705|Ensembl:ENSSSCG00000028536	protein-coding	10184	LHFPL2	LHFPL tetraspan subfamily member 2	-	MIM:609718|HGNC:HGNC:6588|Ensembl:ENSG00000145685	protein-coding	1.40446	36.2432	1.74164e-09	3.19701e-08		139	129	181	182	150	113	42	60	119	139	261	229	177	261	168		161.574	118.696	154.206	142.074	111.816	90.2492	38.5476	44.715	89.2067	71.4027	219.698	218.431	101.091	198.337	146.014		7.34495
100158126	ZNF462	zinc finger protein 462	-	VGNC:VGNC:95244|Ensembl:ENSSSCG00000031592	protein-coding	58499	ZNF462	zinc finger protein 462	WSKA|ZFPIP|Zfp462	MIM:617371|HGNC:HGNC:21684|Ensembl:ENSG00000148143	protein-coding	1.20147	36.23	1.75352e-09	3.21248e-08		35	71	54	86	51	40	36	58	57	97	109	67	174	128	127		40.6841	65.3286	46.0063	67.134	38.0173	31.9466	33.0408	43.2245	42.7292	49.8278	91.7511	63.9078	99.378	97.2687	110.38		5.38143
100626722	KRT7	keratin 7	-	Ensembl:ENSSSCG00000038966	ncRNA	3855	KRT7	keratin 7	CK7|K2C7|K7|SCL	MIM:148059|HGNC:HGNC:6445|Ensembl:ENSG00000135480	protein-coding	2.0068	36.1994	1.78126e-09	3.25692e-08		74	77	68	114	114	12	16	49	19	16	107	38	69	120	45		86.0179	70.8494	57.9339	88.9916	84.9798	9.58398	14.6848	36.5173	14.2431	8.21901	90.0676	36.2462	39.4085	91.1894	39.1109		6.44324
100514962	MEAK7	MTOR associated protein, eak-7 homolog	TLDC1	VGNC:VGNC:90099|Ensembl:ENSSSCG00000002672	protein-coding	57707	MEAK7	MTOR associated protein, eak-7 homolog	KIAA1609|TLDC1|mEAK-7	HGNC:HGNC:29325|Ensembl:ENSG00000140950	protein-coding	2.55668	36.1185	1.85674e-09	3.38827e-08		7	6	11	10	12	1	3	3	1	6	12	8	26	19	15		8.13683	5.52073	9.37166	7.80628	8.94524	0.798665	2.7534	2.23575	0.749636	3.08213	10.101	7.63078	14.8496	14.4383	13.037		3.19169
100153484	GLMP	glycosylated lysosomal membrane protein	C4H1orf85	VGNC:VGNC:88487|Ensembl:ENSSSCG00000006488	protein-coding	112770	GLMP	glycosylated lysosomal membrane protein	C1orf85|NCU-G1	HGNC:HGNC:29436|Ensembl:ENSG00000198715	protein-coding	0.988814	36.1142	1.86087e-09	3.38918e-08		33	42	60	57	70	37	46	40	59	71	94	72	132	93	77		38.3593	38.6451	51.1181	44.4958	52.1806	29.5506	42.2188	29.81	44.2285	36.4719	79.1248	68.677	75.3902	70.6718	66.9231		5.29863
106507887	LOC106507887	uncharacterized LOC106507887	-	-	ncRNA							2.59974	36.077	1.89672e-09	3.44774e-08		12	6	19	5	8	8	8	1	5	4	27	30	49	34	15		13.9488	5.52073	16.1874	3.90314	5.9635	6.38932	7.34239	0.74525	3.74818	2.05475	22.7273	28.6154	27.9857	25.837	13.037		3.90196
100626864	ALS2	alsin Rho guanine nucleotide exchange factor ALS2	-	VGNC:VGNC:96327|Ensembl:ENSSSCG00000016109	protein-coding	57679	ALS2	alsin Rho guanine nucleotide exchange factor ALS2	ALS2CR6|ALSJ|IAHSP|PLSJ	MIM:606352|HGNC:HGNC:443|Ensembl:ENSG00000003393	protein-coding	2.17832	36.0526	1.92061e-09	3.47761e-08		9	26	15	10	13	13	10	9	4	19	22	27	103	51	49		10.4616	23.9232	12.7795	7.80628	9.69068	10.3826	9.17799	6.70725	2.99854	9.76008	18.5186	25.7539	58.8272	38.7555	42.5874		3.51874
102165141	DPRX	divergent-paired related homeobox	-	Ensembl:ENSSSCG00000046881	protein-coding	503834	DPRX	divergent-paired related homeobox	-	MIM:611165|HGNC:HGNC:32166|Ensembl:ENSG00000204595	protein-coding	-2.1652	36.0531	1.92016e-09	3.47761e-08		13	8	21	9	14	80	72	183	69	54	18	18	33	11	8		15.1113	7.36097	17.8913	7.02565	10.4361	63.8932	66.0816	136.381	51.7249	27.7392	15.1516	17.1692	18.8475	8.35903	6.95305		4.01
100156710	DEPDC5	DEP domain containing 5, GATOR1 subcomplex subunit	-	Ensembl:ENSSSCG00000010034	protein-coding	9681	DEPDC5	DEP domain containing 5, GATOR1 subcomplex subunit	DEP.5|FFEVF|FFEVF1	MIM:614191|HGNC:HGNC:18423|Ensembl:ENSG00000100150	protein-coding	-1.39235	36.0052	1.96796e-09	3.55645e-08		51	45	23	34	46	97	57	88	114	124	34	35	41	39	19		59.2826	41.4055	19.5953	26.5413	34.2901	77.4705	52.3146	65.582	85.4585	63.6974	28.6196	33.3846	23.4166	29.6365	16.5135		5.91367
100154604	TCP11	t-complex 11	-	VGNC:VGNC:93833|Ensembl:ENSSSCG00000001535	protein-coding	6954	TCP11	t-complex 11	D6S230E|FPPR	MIM:186982|HGNC:HGNC:11658|Ensembl:ENSG00000124678	protein-coding	1.8144	35.9956	1.97759e-09	3.56692e-08		72	113	53	49	51	28	18	36	20	58	99	150	144	63	80		83.6931	103.974	45.1543	38.2508	38.0173	22.3626	16.5204	26.829	14.9927	29.7939	83.3336	143.077	82.2438	47.8744	69.5305		6.40417
100312978	PECR	peroxisomal trans-2-enoyl-CoA reductase	-	VGNC:VGNC:95880|Ensembl:ENSSSCG00000022758	protein-coding	55825	PECR	peroxisomal trans-2-enoyl-CoA reductase	DCRRP|HPDHASE|HSA250303|PVIARL|SDR29C1|TERP	MIM:605843|HGNC:HGNC:18281|Ensembl:ENSG00000115425	protein-coding	-1.63063	35.9569	2.01733e-09	3.63158e-08		10	18	11	15	11	44	53	83	65	77	13	7	40	23	18		11.624	16.5622	9.37166	11.7094	8.19981	35.1413	48.6434	61.8558	48.7263	39.554	10.9428	6.67693	22.8455	17.478	15.6444		3.6581
474165	JPT2	Jupiter microtubule associated homolog 2	HN1L	Ensembl:ENSSSCG00000008019	protein-coding	90861	JPT2	Jupiter microtubule associated homolog 2	C16orf34|HN1L|L11	HGNC:HGNC:14137|Ensembl:ENSG00000206053	protein-coding	-1.21838	35.9428	2.03196e-09	3.65088e-08		23	33	32	52	32	75	58	72	80	95	31	26	33	24	40		26.7353	30.364	27.263	40.5926	23.854	59.8999	53.2324	53.658	59.9709	48.8004	26.0944	24.8	18.8475	18.2379	34.7652		4.79365
100515779	DYRK2	dual specificity tyrosine phosphorylation regulated kinase 2	-	VGNC:VGNC:87507|Ensembl:ENSSSCG00000000958	protein-coding	8445	DYRK2	dual specificity tyrosine phosphorylation regulated kinase 2	-	MIM:603496|HGNC:HGNC:3093|Ensembl:ENSG00000127334	protein-coding	2.16451	35.9387	2.03624e-09	3.65153e-08		34	44	46	55	50	3	7	9	22	37	38	31	55	90	73		39.5217	40.4854	39.1906	42.9345	37.2718	2.396	6.4246	6.70725	16.492	19.0065	31.9866	29.5693	31.4126	68.392	63.4466		5.34062
100514707	AIMP2	aminoacyl tRNA synthetase complex interacting multifunctional protein 2	-	VGNC:VGNC:85203|Ensembl:ENSSSCG00000024245	protein-coding	7965	AIMP2	aminoacyl tRNA synthetase complex interacting multifunctional protein 2	HLD17|JTV-1|JTV1|P38	MIM:600859|HGNC:HGNC:20609|Ensembl:ENSG00000106305	protein-coding	-1.33391	35.9047	2.07205e-09	3.70861e-08		16	26	25	37	35	50	57	70	78	62	20	17	31	28	24		18.5985	23.9232	21.2992	28.8832	26.0903	39.9333	52.3146	52.1675	58.4716	31.8487	16.8351	16.2154	17.7053	21.2775	20.8591		4.29267
100156896	SLC39A4	solute carrier family 39 member 4	ZIP4	VGNC:VGNC:93105|Ensembl:ENSSSCG00000005905	protein-coding	55630	SLC39A4	solute carrier family 39 member 4	AEZ|AWMS2|ZIP4	MIM:607059|HGNC:HGNC:17129|Ensembl:ENSG00000147804	protein-coding	-2.08508	35.8909	2.08685e-09	3.72795e-08		6	14	8	21	24	47	46	56	96	69	8	14	7	15	22		6.97442	12.8817	6.81575	16.3932	17.8905	37.5373	42.2188	41.734	71.965	35.4445	6.73403	13.3539	3.99796	11.3987	19.1209		2.99538
100624229	RALB	RAS like proto-oncogene B	-	VGNC:VGNC:96529|Ensembl:ENSSSCG00000025455	protein-coding	5899	RALB	RAS like proto-oncogene B	-	MIM:179551|HGNC:HGNC:9840|Ensembl:ENSG00000144118	protein-coding	0.878005	35.8466	2.13477e-09	3.80626e-08		156	167	180	263	287	98	88	102	133	139	171	167	261	195	165		181.335	153.66	153.354	205.305	213.94	78.2692	80.7663	76.0155	99.7016	71.4027	143.94	159.292	149.067	148.183	143.407		7.51045
100515025	SNX7	sorting nexin 7	-	VGNC:VGNC:93324|Ensembl:ENSSSCG00000006877	protein-coding	51375	SNX7	sorting nexin 7	-	MIM:614904|HGNC:HGNC:14971|Ensembl:ENSG00000162627	protein-coding	-0.891221	35.7971	2.18969e-09	3.88931e-08		200	218	256	249	269	307	287	378	261	499	171	188	185	169	151		232.481	200.587	218.104	194.376	200.523	245.19	263.408	281.705	195.655	256.331	143.94	179.323	105.66	128.425	131.239		7.86716
100623006	KMT2A	lysine methyltransferase 2A	MLL	Ensembl:ENSSSCG00000023324	protein-coding	4297	KMT2A	lysine methyltransferase 2A	ALL-1|CXXC7|HRX|HTRX1|MLL|MLL1|MLL1A|TRX1|WDSTS	MIM:159555|HGNC:HGNC:7132|Ensembl:ENSG00000118058	protein-coding	1.63316	35.7979	2.18879e-09	3.88931e-08		15	26	23	35	34	15	10	20	10	18	36	27	84	51	27		17.4361	23.9232	19.5953	27.322	25.3449	11.98	9.17799	14.905	7.49636	9.24639	30.3031	25.7539	47.9756	38.7555	23.4665		4.20446
100525229	LOC100525229	translation initiation factor IF-2-like	-	Ensembl:ENSSSCG00000039279	protein-coding	100129098	LOC100129098	translation initiation factor IF-2	-	-	protein-coding	1.61211	35.7225	2.27523e-09	4.03357e-08		29	34	43	33	33	11	7	7	12	19	23	21	42	44	30		33.7097	31.2841	36.6347	25.7607	24.5994	8.78532	6.4246	5.21675	8.99563	9.76008	19.3603	20.0308	23.9878	33.4361	26.0739		5.11727
100620323	ILDR1	immunoglobulin like domain containing receptor 1	-	VGNC:VGNC:89117|Ensembl:ENSSSCG00000025436	protein-coding	286676	ILDR1	immunoglobulin like domain containing receptor 1	DFNB42|ILDR1alpha|ILDR1alpha'|ILDR1beta	MIM:609739|HGNC:HGNC:28741|Ensembl:ENSG00000145103	protein-coding	1.88219	35.6881	2.31578e-09	4.09765e-08		18	16	21	14	25	12	4	9	4	9	27	21	27	25	25		20.9233	14.7219	17.8913	10.9288	18.6359	9.58398	3.6712	6.70725	2.99854	4.6232	22.7273	20.0308	15.4207	18.9978	21.7283		4.45439
100621443	SMURF1	SMAD specific E3 ubiquitin protein ligase 1	-	VGNC:VGNC:93270|Ensembl:ENSSSCG00000030153	protein-coding	57154	SMURF1	SMAD specific E3 ubiquitin protein ligase 1	-	MIM:605568|HGNC:HGNC:16807|Ensembl:ENSG00000198742	protein-coding	1.63873	35.6479	2.36406e-09	4.17516e-08		45	47	31	31	29	9	11	12	19	29	35	35	61	48	49		52.3082	43.2457	26.411	24.1995	21.6177	7.18799	10.0958	8.943	14.2431	14.897	29.4614	33.3846	34.8394	36.4757	42.5874		5.73628
100623382	SPIRE1	spire type actin nucleation factor 1	-	VGNC:VGNC:98336|Ensembl:ENSSSCG00000039769	protein-coding	56907	SPIRE1	spire type actin nucleation factor 1	Spir-1	MIM:609216|HGNC:HGNC:30622|Ensembl:ENSG00000134278	protein-coding	1.65406	35.6393	2.37448e-09	4.18564e-08		12	10	20	15	23	11	9	10	7	13	36	20	40	30	22		13.9488	9.20122	17.0394	11.7094	17.145	8.78532	8.26019	7.4525	5.24745	6.67795	30.3031	19.0769	22.8455	22.7973	19.1209		3.90196
100521065	BAD	BCL2 associated agonist of cell death	-	VGNC:VGNC:85743	protein-coding	572	BAD	BCL2 associated agonist of cell death	BBC2|BCL2L8	MIM:603167|HGNC:HGNC:936|Ensembl:ENSG00000002330	protein-coding	-1.92349	35.6349	2.37988e-09	4.18725e-08		10	33	7	11	3	53	60	58	57	81	8	16	16	14	29		11.624	30.364	5.96378	8.5869	2.23631	42.3293	55.068	43.2245	42.7292	41.6088	6.73403	15.2616	9.1382	10.6388	25.2048		3.6581
100524613	UQCRC2	ubiquinol-cytochrome c reductase core protein 2	-	VGNC:VGNC:94729|Ensembl:ENSSSCG00000007845	protein-coding	7385	UQCRC2	ubiquinol-cytochrome c reductase core protein 2	MC3DN5|QCR2|UQCR2	MIM:191329|HGNC:HGNC:12586|Ensembl:ENSG00000140740	protein-coding	-0.791797	35.5447	2.49268e-09	4.37745e-08		288	432	407	434	505	617	484	594	697	794	269	326	394	419	293		334.772	397.493	346.751	338.792	376.446	492.776	444.215	442.679	522.496	407.869	226.432	310.954	225.028	318.403	254.655		8.39134
397463	GLRX	glutaredoxin	GLRX1|GRX1|TTF	Ensembl:ENSSSCG00000039731	protein-coding	2745	GLRX	glutaredoxin	GRX|GRX1	MIM:600443|HGNC:HGNC:4330|Ensembl:ENSG00000173221	protein-coding	-1.24867	35.5075	2.54068e-09	4.45336e-08		116	244	215	154	144	1054	509	869	642	948	316	258	498	190	252		134.839	224.51	183.173	120.217	107.343	841.793	467.16	647.622	481.266	486.977	265.994	246.093	284.427	144.383	219.021		7.08575
100626991	MACC1	MET transcriptional regulator MACC1	-	VGNC:VGNC:89935|Ensembl:ENSSSCG00000024802	protein-coding	346389	MACC1	MET transcriptional regulator MACC1	7A5|SH3BP4L	MIM:612646|HGNC:HGNC:30215|Ensembl:ENSG00000183742	protein-coding	3.1323	35.3966	2.68961e-09	4.70556e-08		1	2	4	9	8	0	4	2	4	8	49	9	55	24	21		1.1624	1.84024	3.40788	7.02565	5.9635	0	3.6712	1.4905	2.99854	4.10951	41.2459	8.58462	31.4126	18.2379	18.2518		1.11264
100519746	DAB2	DAB adaptor protein 2	-	VGNC:VGNC:87144|Ensembl:ENSSSCG00000016857	protein-coding	1601	DAB2	DAB adaptor protein 2	DOC-2|DOC2	MIM:601236|HGNC:HGNC:2662|Ensembl:ENSG00000153071	protein-coding	-1.10991	35.3401	2.76874e-09	4.83492e-08		883	1042	988	1152	1403	2285	1943	2400	1874	2489	1013	1132	712	728	965		1026.4	958.767	841.745	899.283	1045.85	1824.95	1783.28	1788.6	1404.82	1278.57	852.696	1079.75	406.65	553.216	838.711		10.0048
100512557	DDX42	DEAD-box helicase 42	-	VGNC:VGNC:87222|Ensembl:ENSSSCG00000017289	protein-coding	11325	DDX42	DEAD-box helicase 42	DDX42P|RHELP|RNAHP|SF3B8|SF3b125	MIM:613369|HGNC:HGNC:18676|Ensembl:ENSG00000198231	protein-coding	0.770139	35.3293	2.78406e-09	4.8526e-08		144	150	182	194	214	112	115	135	103	179	189	175	261	204	187		167.386	138.018	155.058	151.442	159.524	89.4505	105.547	100.609	77.2125	91.9502	159.091	166.923	149.067	155.022	162.528		7.39563
100525912	DHFR	dihydrofolate reductase	-	Ensembl:ENSSSCG00000031117	protein-coding	1719	DHFR	dihydrofolate reductase	DHFRP1|DYR	MIM:126060|HGNC:HGNC:2861|Ensembl:ENSG00000228716	protein-coding	-1.06487	35.3153	2.80415e-09	4.87848e-08		57	55	89	80	113	174	139	206	143	188	69	62	81	78	88		66.257	50.6067	75.8252	62.4502	84.2344	138.968	127.574	153.522	107.198	96.5734	58.081	59.1385	46.2622	59.2731	76.4835		6.07161
100152117	CPEB3	cytoplasmic polyadenylation element binding protein 3	-	VGNC:VGNC:86938|Ensembl:ENSSSCG00000010468	protein-coding	22849	CPEB3	cytoplasmic polyadenylation element binding protein 3	-	MIM:610606|HGNC:HGNC:21746|Ensembl:ENSG00000107864	protein-coding	-1.29485	35.2642	2.87882e-09	4.99907e-08		40	25	53	68	56	143	85	136	76	139	37	33	66	37	47		46.4962	23.003	45.1543	53.0827	41.7445	114.209	78.0129	101.354	56.9723	71.4027	31.1449	31.477	37.6951	28.1167	40.8492		5.56974
100156932	LOC100156932	histone H2B type 1	-	-	protein-coding	8344	H2BC6	H2B clustered histone 6	H2B.h|H2B/h|H2BC10|H2BC4|H2BC7|H2BC8|H2BFH|HIST1H2BE|dJ221C16.8	MIM:602805|HGNC:HGNC:4753|Ensembl:ENSG00000274290	protein-coding	-1.56543	35.2383	2.91736e-09	5.05657e-08		78	128	67	151	179	245	130	257	292	336	32	79	67	92	104		90.6675	117.776	57.0819	117.875	133.433	195.673	119.314	191.529	218.894	172.599	26.9361	75.3539	38.2662	69.9119	90.3896		6.51834
100513629	ATP5MC3	ATP synthase membrane subunit c locus 3	ATP5G3	Ensembl:ENSSSCG00000015973	protein-coding	518	ATP5MC3	ATP synthase membrane subunit c locus 3	ATP5G3|P3	MIM:602736|HGNC:HGNC:843|Ensembl:ENSG00000154518	protein-coding	-0.884654	35.2346	2.92289e-09	5.05675e-08		393	600	704	710	725	685	644	1016	1183	1439	411	447	516	490	516		456.825	552.073	599.786	554.246	540.442	547.086	591.063	757.174	886.819	739.198	345.961	426.37	294.707	372.357	448.472		8.83865
403165	PCK2	phosphoenolpyruvate carboxykinase 2, mitochondrial	PEPCK	VGNC:VGNC:91223|Ensembl:ENSSSCG00000002009	protein-coding	5106	PCK2	phosphoenolpyruvate carboxykinase 2, mitochondrial	PEPCK|PEPCK-M|PEPCK2	MIM:614095|HGNC:HGNC:8725|Ensembl:ENSG00000100889	protein-coding	1.41913	35.2132	2.95519e-09	5.10317e-08		107	173	137	152	156	55	44	42	102	44	110	161	127	154	112		124.377	159.181	116.72	118.655	116.288	43.9266	40.3832	31.3005	76.4628	22.6023	92.5929	153.569	72.5345	117.026	97.3427		6.97013
100525092	PHKA1	phosphorylase kinase regulatory subunit alpha 1	-	VGNC:VGNC:91393|Ensembl:ENSSSCG00000012411	protein-coding	5255	PHKA1	phosphorylase kinase regulatory subunit alpha 1	PHKA	MIM:311870|HGNC:HGNC:8925|Ensembl:ENSG00000067177	protein-coding	1.5203	35.1924	2.98681e-09	5.14824e-08		25	40	51	60	61	21	34	16	27	57	87	67	139	80	34		29.0601	36.8049	43.4504	46.8377	45.4717	16.772	31.2052	11.924	20.2402	29.2802	73.2326	63.9078	79.3881	60.7929	29.5505		4.90978
100622559	PIK3CB	phosphatidylinositol-4,5-bisphosphate 3-kinase catalytic subunit beta	-	VGNC:VGNC:91441|Ensembl:ENSSSCG00000021203	protein-coding	5291	PIK3CB	phosphatidylinositol-4,5-bisphosphate 3-kinase catalytic subunit beta	P110BETA|PI3K|PI3KBETA|PIK3C1	MIM:602925|HGNC:HGNC:8976|Ensembl:ENSG00000051382	protein-coding	0.851115	35.1669	3.02624e-09	5.20658e-08		338	347	433	369	439	210	218	245	252	454	472	348	574	554	322		392.893	319.282	368.902	288.052	327.247	167.72	200.08	182.586	188.908	233.215	397.308	331.939	327.833	420.991	279.86		8.62166
100155860	HEBP2	heme binding protein 2	-	-	protein-coding	23593	HEBP2	heme binding protein 2	C6ORF34B|C6orf34|PP23|SOUL	MIM:605825|HGNC:HGNC:15716|Ensembl:ENSG00000051620	protein-coding	3.55866	35.1386	3.07055e-09	5.27309e-08		8	7	30	24	17	0	7	4	3	0	48	14	42	30	9		9.29923	6.44085	25.5591	18.7351	12.6724	0	6.4246	2.981	2.24891	0	40.4042	13.3539	23.9878	22.7973	7.82218		3.36446
397663	APP	amyloid beta precursor protein	-	Ensembl:ENSSSCG00000012022	protein-coding	351	APP	amyloid beta precursor protein	AAA|ABETA|ABPP|AD1|APPI|CTFgamma|CVAP|PN-II|PN2|preA4	MIM:104760|HGNC:HGNC:620|Ensembl:ENSG00000142192	protein-coding	2.46903	34.9895	3.31494e-09	5.68231e-08		18	18	38	19	23	9	8	10	7	7	10	21	70	54	82		20.9233	16.5622	32.3748	14.8319	17.145	7.18799	7.34239	7.4525	5.24745	3.59582	8.41754	20.0308	39.9796	41.0352	71.2687		4.45439
497236	SLC26A6	solute carrier family 26 member 6	-	VGNC:VGNC:93031|Ensembl:ENSSSCG00000011361	protein-coding	65010	SLC26A6	solute carrier family 26 member 6	-	MIM:610068|HGNC:HGNC:14472|Ensembl:ENSG00000225697	protein-coding	1.62531	34.9733	3.34255e-09	5.71914e-08		12	22	52	35	30	10	12	16	21	26	62	30	64	40	47		13.9488	20.2427	44.3024	27.322	22.3631	7.98665	11.0136	11.924	15.7424	13.3559	52.1887	28.6154	36.5528	30.3965	40.8492		3.90196
100158015	TMED10	transmembrane p24 trafficking protein 10	-	VGNC:VGNC:94054|Ensembl:ENSSSCG00000035684	protein-coding	10972	TMED10	transmembrane p24 trafficking protein 10	P24(DELTA)|S31I125|S31III125|TMP21|Tmp-21-I|p23|p24d1	MIM:605406|HGNC:HGNC:16998|Ensembl:ENSG00000170348	protein-coding	-0.750008	34.9409	3.3986e-09	5.80439e-08		335	360	452	515	543	644	624	657	577	862	370	260	597	378	305		389.405	331.244	385.09	402.023	404.772	514.34	572.707	489.629	432.54	442.799	311.449	248	340.969	287.247	265.085		8.60883
396688	COASY	Coenzyme A synthase	PPAT/DPCK	VGNC:VGNC:97935|Ensembl:ENSSSCG00000017398	protein-coding	80347	COASY	Coenzyme A synthase	DPCK|NBIA6|NBP|PCH12|PPAT|UKR1|pOV-2	MIM:609855|HGNC:HGNC:29932|Ensembl:ENSG00000068120	protein-coding	1.51602	34.9006	3.46972e-09	5.91501e-08		29	28	49	49	34	6	11	12	16	20	34	24	46	40	30		33.7097	25.7634	41.7465	38.2508	25.3449	4.79199	10.0958	8.943	11.9942	10.2738	28.6196	22.8923	26.2723	30.3965	26.0739		5.11727
100154744	GLRX5	glutaredoxin 5	-	VGNC:VGNC:88496|Ensembl:ENSSSCG00000002496	protein-coding	51218	GLRX5	glutaredoxin 5	C14orf87|FLB4739|GRX5|PR01238|PRO1238|PRSA|SIDBA3|SPAHGC	MIM:609588|HGNC:HGNC:20134|Ensembl:ENSG00000182512	protein-coding	-1.08872	34.864	3.53549e-09	6.01614e-08		32	43	39	49	56	79	82	105	129	130	35	36	51	64	45		37.1969	39.5652	33.2268	38.2508	41.7445	63.0945	75.2595	78.2513	96.703	66.7795	29.4614	34.3385	29.128	48.6343	39.1109		5.25538
768117	SRSF2	serine and arginine rich splicing factor 2	SFRS2	VGNC:VGNC:99085|Ensembl:ENSSSCG00000036592	protein-coding	6427	SRSF2	serine and arginine rich splicing factor 2	PR264|SC-35|SC35|SFRS2|SFRS2A|SRp30b	MIM:600813|HGNC:HGNC:10783|Ensembl:ENSG00000161547	protein-coding	-0.969706	34.8297	3.59836e-09	6.11197e-08		314	380	473	592	725	669	1004	1116	781	1103	467	366	565	393	387		364.995	349.646	402.981	462.132	540.442	534.307	921.471	831.699	585.466	566.598	393.099	349.108	322.693	298.645	336.354		8.51568
100515770	HIPK3	homeodomain interacting protein kinase 3	-	VGNC:VGNC:88889|Ensembl:ENSSSCG00000013312	protein-coding	10114	HIPK3	homeodomain interacting protein kinase 3	DYRK6|FIST3|PKY|YAK1	MIM:604424|HGNC:HGNC:4915|Ensembl:ENSG00000110422	protein-coding	0.777741	34.8086	3.63764e-09	6.16745e-08		206	272	267	296	332	165	147	180	203	288	365	254	418	313	229		239.455	250.273	227.476	231.066	247.485	131.78	134.917	134.145	152.176	147.942	307.24	242.277	238.736	237.852	199.031		7.90962
100523834	HCFC1	host cell factor C1	-	Ensembl:ENSSSCG00000012793	protein-coding	3054	HCFC1	host cell factor C1	CFF|HCF|HCF-1|HCF1|HFC1|MRX3|PPP1R89|VCAF	MIM:300019|HGNC:HGNC:4839|Ensembl:ENSG00000172534	protein-coding	-0.92093	34.7476	3.75337e-09	6.35212e-08		92	134	95	192	138	314	318	356	312	433	150	126	195	206	176		106.941	123.296	80.937	149.881	102.87	250.781	291.86	265.309	233.886	222.427	126.263	120.185	111.372	156.542	152.967		6.7541
100515055	PXYLP1	2-phosphoxylose phosphatase 1	ACPL2	VGNC:VGNC:92017|Ensembl:ENSSSCG00000011670	protein-coding	92370	PXYLP1	2-phosphoxylose phosphatase 1	ACPL2|HEL124|XYLP	HGNC:HGNC:26303|Ensembl:ENSG00000155893	protein-coding	1.28564	34.7286	3.7902e-09	6.40283e-08		48	67	59	80	83	22	15	16	18	52	53	41	59	51	44		55.7954	61.6482	50.2662	62.4502	61.8713	17.5706	13.767	11.924	13.4934	26.7118	44.6129	39.1077	33.6971	38.7555	38.2418		5.8277
100620940	IGF2BP1	insulin like growth factor 2 mRNA binding protein 1	-	VGNC:VGNC:99006|Ensembl:ENSSSCG00000023128	protein-coding	10642	IGF2BP1	insulin like growth factor 2 mRNA binding protein 1	CRD-BP|CRDBP|IMP-1|IMP1|VICKZ1|ZBP1	MIM:608288|HGNC:HGNC:28866|Ensembl:ENSG00000159217	protein-coding	-0.750546	34.7079	3.83079e-09	6.45969e-08		138	223	228	315	306	471	400	472	459	762	266	249	340	275	260		160.412	205.187	194.249	245.898	228.104	376.171	367.12	351.758	344.083	391.431	223.906	237.508	194.187	208.976	225.974		7.3346
100049650	MYO1D	myosin ID	-	VGNC:VGNC:90527|Ensembl:ENSSSCG00000017728	protein-coding	4642	MYO1D	myosin ID	PPP1R108|myr4	MIM:606539|HGNC:HGNC:7598|Ensembl:ENSG00000176658	protein-coding	1.64537	34.6502	3.94606e-09	6.64206e-08		27	32	18	26	32	16	25	22	23	29	97	60	88	30	58		31.3849	29.4439	15.3354	20.2963	23.854	12.7786	22.945	16.3955	17.2416	14.897	81.6501	57.2308	50.2601	22.7973	50.4096		5.01725
100622986	G6PD	glucose-6-phosphate dehydrogenase	-	VGNC:VGNC:88292|Ensembl:ENSSSCG00000025108	protein-coding	2539	G6PD	glucose-6-phosphate dehydrogenase	G6PD1	MIM:305900|HGNC:HGNC:4057|Ensembl:ENSG00000160211	protein-coding	-1.12182	34.6372	3.97235e-09	6.67427e-08		66	100	47	88	76	134	161	202	240	277	100	64	128	65	76		76.7187	92.0122	40.0425	68.6952	56.6532	107.021	147.766	150.541	179.913	142.292	84.1754	61.0462	73.1056	49.3942	66.054		6.28019
100625917	TMED2	transmembrane p24 trafficking protein 2	-	Ensembl:ENSSSCG00000009772	protein-coding	10959	TMED2	transmembrane p24 trafficking protein 2	P24A|RNP24|p24|p24b1|p24beta1	HGNC:HGNC:16996|Ensembl:ENSG00000086598	protein-coding	-0.752872	34.6303	3.98661e-09	6.68617e-08		198	247	313	365	390	356	375	367	356	571	215	167	319	235	189		230.156	227.27	266.666	284.929	290.72	284.325	344.175	273.507	266.87	293.316	180.977	159.292	182.193	178.579	164.266		7.85272
100337675	ADAP2	ArfGAP with dual PH domains 2	-	VGNC:VGNC:85096|Ensembl:ENSSSCG00000017738	protein-coding	55803	ADAP2	ArfGAP with dual PH domains 2	CENTA2|HSA272195|cent-b	MIM:608635|HGNC:HGNC:16487|Ensembl:ENSG00000184060	protein-coding	2.67468	34.6116	4.02511e-09	6.72913e-08		4	16	7	7	5	4	2	2	8	5	32	21	35	11	22		4.64962	14.7219	5.96378	5.46439	3.72718	3.19466	1.8356	1.4905	5.99709	2.56844	26.9361	20.0308	19.9898	8.35903	19.1209		2.49815
100519845	DNAJC16	DnaJ heat shock protein family (Hsp40) member C16	-	VGNC:VGNC:96624|Ensembl:ENSSSCG00000003464	protein-coding	23341	DNAJC16	DnaJ heat shock protein family (Hsp40) member C16	-	HGNC:HGNC:29157|Ensembl:ENSG00000116138	protein-coding	1.49782	34.6108	4.02665e-09	6.72913e-08		41	25	48	44	41	16	14	8	28	34	56	47	69	43	51		47.6586	23.003	40.8945	34.3476	30.5629	12.7786	12.8492	5.962	20.9898	17.4654	47.1382	44.8308	39.4085	32.6762	44.3257		5.60462
100158093	KHNYN	KH and NYN domain containing	-	VGNC:VGNC:89426|Ensembl:ENSSSCG00000001984	protein-coding	23351	KHNYN	KH and NYN domain containing	KIAA0323	HGNC:HGNC:20166|Ensembl:ENSG00000100441	protein-coding	1.34679	34.5719	4.10788e-09	6.8526e-08		93	94	71	95	80	54	37	28	69	89	111	136	113	140	133		108.104	86.4914	60.4898	74.1596	59.635	43.1279	33.9586	20.867	51.7249	45.7183	93.4346	129.723	64.5386	106.388	115.594		6.76955
100523886	SF1	splicing factor 1	-	-	protein-coding	7536	SF1	splicing factor 1	BBP|D11S636|MBBP|ZCCHC25|ZFM1|ZNF162	MIM:601516|HGNC:HGNC:12950|Ensembl:ENSG00000168066	protein-coding	-0.963289	34.5309	4.19545e-09	6.98617e-08		149	124	145	199	159	363	340	436	274	410	174	160	238	160	151		173.198	114.095	123.535	155.345	118.524	289.915	312.052	324.929	205.4	210.612	146.465	152.616	135.931	121.586	131.239		7.44459
100037972	SLC7A7	solute carrier family 7 member 7	-	VGNC:VGNC:93175|Ensembl:ENSSSCG00000002041	protein-coding	9056	SLC7A7	solute carrier family 7 member 7	LAT3|LPI|MOP-2|Y+LAT1|y+LAT-1	MIM:603593|HGNC:HGNC:11065|Ensembl:ENSG00000155465	protein-coding	-1.10127	34.5187	4.22171e-09	7.01738e-08		71	111	97	112	143	178	161	230	223	275	64	127	83	105	95		82.5307	102.134	82.641	87.4303	106.597	142.162	147.766	171.408	167.169	141.264	53.8722	121.139	47.4044	79.7907	82.5675		6.38423
100515840	PABPC4	poly(A) binding protein cytoplasmic 4	-	VGNC:VGNC:98525|Ensembl:ENSSSCG00000003660	protein-coding	8761	PABPC4	poly(A) binding protein cytoplasmic 4	APP-1|APP1|PABP4|iPABP	MIM:603407|HGNC:HGNC:8557|Ensembl:ENSG00000090621	protein-coding	-0.802136	34.5137	4.23263e-09	7.023e-08		317	446	361	445	419	821	650	712	744	1038	348	431	486	498	350		368.482	410.374	307.561	347.379	312.338	655.704	596.57	530.618	557.729	533.209	292.93	411.108	277.573	378.436	304.196		8.52936
100516643	LOC100516643	uncharacterized LOC100516643	PRSS42	-	protein-coding	339906	PRSS42P	serine protease 42, pseudogene	PRSS42|TESSP2	HGNC:HGNC:30716|Ensembl:ENSG00000178055	pseudo	2.49147	34.4978	4.26723e-09	7.06783e-08		13	23	21	29	20	5	2	2	1	6	23	21	18	13	9		15.1113	21.1628	17.8913	22.6382	14.9087	3.99333	1.8356	1.4905	0.749636	3.08213	19.3603	20.0308	10.2805	9.87885	7.82218		4.01
100514935	ATP6AP2	ATPase H+ transporting accessory protein 2	-	VGNC:VGNC:85662|Ensembl:ENSSSCG00000012247	protein-coding	10159	ATP6AP2	ATPase H+ transporting accessory protein 2	APT6M8-9|ATP6IP2|ATP6M8-9|CDG2R|ELDF10|HT028|M8-9|MRXE|MRXSH|MSTP009|PRR|RENR|XMRE|XPDS	MIM:300556|HGNC:HGNC:18305|Ensembl:ENSG00000182220	protein-coding	-1.00897	34.4606	4.34965e-09	7.19158e-08		79	124	215	160	209	348	290	340	421	536	180	155	305	150	117		91.8299	114.095	183.173	124.9	155.796	277.935	266.162	253.385	315.597	275.337	151.516	147.846	174.197	113.987	101.688		6.53652
100739329	DEGS2	delta 4-desaturase, sphingolipid 2	-	VGNC:VGNC:87242|Ensembl:ENSSSCG00000002512	protein-coding	123099	DEGS2	delta 4-desaturase, sphingolipid 2	C14orf66|DES2|FADS8	MIM:610862|HGNC:HGNC:20113|Ensembl:ENSG00000168350	protein-coding	-2.15637	34.3786	4.53687e-09	7.48784e-08		2	16	7	9	4	40	45	50	71	32	12	12	10	6	11		2.32481	14.7219	5.96378	7.02565	2.98175	31.9466	41.301	37.2625	53.2241	16.438	10.101	11.4462	5.71138	4.55947	9.56044		1.73327
100738461	CEMIP	cell migration inducing hyaluronidase 1	-	VGNC:VGNC:86542|Ensembl:ENSSSCG00000038929	protein-coding	57214	CEMIP	cell migration inducing hyaluronidase 1	CCSP1|HYBID|KIAA1199|TMEM2L	MIM:608366|HGNC:HGNC:29213|Ensembl:ENSG00000103888	protein-coding	2.98618	34.3264	4.66012e-09	7.67767e-08		21	18	17	14	3	9	0	8	0	9	74	24	49	34	32		24.4105	16.5622	14.4835	10.9288	2.23631	7.18799	0	5.962	0	4.6232	62.2898	22.8923	27.9857	25.837	27.8122		4.66735
102163438	LOC102163438	uncharacterized LOC102163438	-	-	ncRNA							-2.02754	34.3103	4.69878e-09	7.72771e-08		28	25	19	31	33	72	25	34	35	107	9	14	7	11	13		32.5473	23.003	16.1874	24.1995	24.5994	57.5039	22.945	25.3385	26.2373	54.9647	7.57578	13.3539	3.99796	8.35903	11.2987		5.06813
102158609	LOC102158609	phosphoethanolamine/phosphocholine phosphatase	-	-	protein-coding	162466	PHOSPHO1	phosphoethanolamine/phosphocholine phosphatase 1	-	HGNC:HGNC:16815|Ensembl:ENSG00000173868	protein-coding	-1.66305	34.2639	4.81226e-09	7.90041e-08		24	89	51	65	56	118	85	135	225	213	30	65	35	39	53		27.8977	81.8908	43.4504	50.7408	41.7445	94.2425	78.0129	100.609	168.668	109.416	25.2526	62.0001	19.9898	29.6365	46.0639		4.85288
100523497	NUP62	nucleoporin 62	-	VGNC:VGNC:90984	protein-coding	23636	NUP62	nucleoporin 62	IBSN|SNDI|p62	MIM:605815|HGNC:HGNC:8066|Ensembl:ENSG00000213024	protein-coding	-1.21413	34.2232	4.91384e-09	8.053e-08		28	46	49	77	44	134	114	129	96	135	48	40	60	39	63		32.5473	42.3256	41.7465	60.1083	32.7992	107.021	104.629	96.1373	71.965	69.3479	40.4042	38.1539	34.2683	29.6365	54.7553		5.06813
100737701	PDE2A	phosphodiesterase 2A	-	VGNC:VGNC:91251|Ensembl:ENSSSCG00000029388	protein-coding	5138	PDE2A	phosphodiesterase 2A	CGS-PDE|PDE2A1|PED2A4|cGSPDE	MIM:602658|HGNC:HGNC:8777|Ensembl:ENSG00000186642	protein-coding	2.92408	34.2162	4.93156e-09	8.06786e-08		4	12	2	1	2	6	2	4	1	3	13	16	40	20	28		4.64962	11.0415	1.70394	0.780628	1.49087	4.79199	1.8356	2.981	0.749636	1.54107	10.9428	15.2616	22.8455	15.1982	24.3357		2.49815
110261332	TRIM28	tripartite motif containing 28	-	VGNC:VGNC:94403|Ensembl:ENSSSCG00000037920	protein-coding	10155	TRIM28	tripartite motif containing 28	KAP1|PPP1R157|RNF96|TF1B|TIF1B	MIM:601742|HGNC:HGNC:16384|Ensembl:ENSG00000130726	protein-coding	-0.889889	34.1523	5.09623e-09	8.32266e-08		180	302	248	348	281	561	488	615	630	782	229	270	345	346	392		209.233	277.877	211.288	271.658	209.468	448.051	447.886	458.329	472.271	401.704	192.762	257.539	197.043	262.929	340.699		7.71584
100037999	TPM1	tropomyosin 1	-	Ensembl:ENSSSCG00000004570	protein-coding	7168	TPM1	tropomyosin 1	C15orf13|CMD1Y|CMH3|HEL-S-265|HTM-alpha|LVNC9|TMSA	MIM:191010|HGNC:HGNC:12010|Ensembl:ENSG00000140416	protein-coding	-0.907133	34.1066	5.21743e-09	8.50569e-08		363	505	412	488	540	939	933	1035	818	1091	416	443	528	470	611		421.953	464.661	351.011	380.946	402.536	749.947	856.307	771.334	613.202	560.434	350.169	422.554	301.561	357.158	531.039		8.72435
100049700	AP3D1	adaptor related protein complex 3 subunit delta 1	-	VGNC:VGNC:85389|Ensembl:ENSSSCG00000040157	protein-coding	8943	AP3D1	adaptor related protein complex 3 subunit delta 1	ADTD|HPS10|hBLVR	MIM:607246|HGNC:HGNC:568|Ensembl:ENSG00000065000	protein-coding	-0.69775	34.0714	5.31276e-09	8.63093e-08		266	358	339	429	469	643	478	558	571	828	320	334	431	356	307		309.199	329.404	288.817	334.889	349.61	513.542	438.708	415.85	428.042	425.334	269.361	318.585	246.16	270.528	266.823		8.27705
100627099	PLCD1	phospholipase C delta 1	-	VGNC:VGNC:91517|Ensembl:ENSSSCG00000027550	protein-coding	5333	PLCD1	phospholipase C delta 1	NDNC3|PLC-III	MIM:602142|HGNC:HGNC:9060|Ensembl:ENSG00000187091	protein-coding	1.16818	34.0727	5.30913e-09	8.63093e-08		70	87	123	141	116	34	46	36	49	54	93	85	74	101	82		81.3683	80.0506	104.792	110.069	86.4707	27.1546	42.2188	26.829	36.7322	27.7392	78.2831	81.077	42.2642	76.7511	71.2687		6.36402
106505749	LOC106505749	uncharacterized LOC106505749	-	-	ncRNA							1.7211	34.0311	5.42372e-09	8.79585e-08		22	15	33	29	37	20	12	8	11	26	27	60	66	40	47		25.5729	13.8018	28.115	22.6382	27.5812	15.9733	11.0136	5.962	8.24599	13.3559	22.7273	57.2308	37.6951	30.3965	40.8492		4.73188
100511891	LOC100511891	uncharacterized LOC100511891	SSLP-1|SSLP1	-	ncRNA							-1.24322	34.0076	5.4898e-09	8.88757e-08		114	108	240	310	345	246	298	479	437	432	167	109	204	136	134		132.514	99.3731	204.473	241.995	257.176	196.472	273.504	356.975	327.591	221.913	140.573	103.969	116.512	103.348	116.464		7.06085
110261293	LOC110261293	zinc finger protein 347-like	-	-	protein-coding	388558	ZNF808	zinc finger protein 808	-	HGNC:HGNC:33230|Ensembl:ENSG00000198482	protein-coding	1.86647	34.0005	5.50983e-09	8.90454e-08		10	20	12	20	24	4	6	6	10	10	27	22	40	16	19		11.624	18.4024	10.2236	15.6126	17.8905	3.19466	5.5068	4.4715	7.49636	5.13688	22.7273	20.9846	22.8455	12.1586	16.5135		3.6581
100519184	CANX	calnexin	-	VGNC:VGNC:86167|Ensembl:ENSSSCG00000014020	protein-coding	821	CANX	calnexin	CNX|IP90|P90	MIM:114217|HGNC:HGNC:1473|Ensembl:ENSG00000127022	protein-coding	-0.818668	33.932	5.70722e-09	9.20759e-08		665	692	1078	957	1165	1613	1643	1394	1278	1955	764	669	1290	754	698		772.999	636.724	918.422	747.061	868.434	1288.25	1507.94	1038.88	958.035	1004.26	643.1	638.124	736.768	572.973	606.653		9.59619
397011	OPTN	optineurin	-	VGNC:VGNC:95832|Ensembl:ENSSSCG00000023247	protein-coding	10133	OPTN	optineurin	ALS12|FIP2|GLC1E|HIP7|HYPL|NRP|TFIIIA-INTP	MIM:602432|HGNC:HGNC:17142|Ensembl:ENSG00000123240	protein-coding	1.04293	33.9266	5.72297e-09	9.21705e-08		88	106	111	105	98	76	78	102	84	103	218	124	285	149	118		102.292	97.5329	94.5685	81.9659	73.0528	60.6986	71.5883	76.0155	62.9694	52.9099	183.502	118.277	162.774	113.227	102.557		6.69058
100154460	PRTG	protogenin	-	Ensembl:ENSSSCG00000035798	protein-coding	283659	PRTG	protogenin	IGDCC5	MIM:613261|HGNC:HGNC:26373|Ensembl:ENSG00000166450	protein-coding	2.08298	33.9215	5.7381e-09	9.22548e-08		12	17	11	8	10	11	5	6	9	6	21	18	62	35	23		13.9488	15.6421	9.37166	6.24502	7.45437	8.78532	4.589	4.4715	6.74672	3.08213	17.6768	17.1692	35.4105	26.5969	19.99		3.90196
100154449	ETS2	ETS proto-oncogene 2, transcription factor	-	VGNC:VGNC:87809|Ensembl:ENSSSCG00000038948	protein-coding	2114	ETS2	ETS proto-oncogene 2, transcription factor	ETS2IT1	MIM:164740|HGNC:HGNC:3489|Ensembl:ENSG00000157557	protein-coding	-1.45085	33.8801	5.8614e-09	9.40749e-08		52	63	61	70	74	177	181	266	108	104	75	42	80	56	55		60.445	57.9677	51.9701	54.6439	55.1623	141.364	166.122	198.237	80.9607	53.4236	63.1315	40.0616	45.691	42.555	47.8022		5.94122
102159115	ATP6AP1	ATPase H+ transporting accessory protein 1	-	VGNC:VGNC:85660|Ensembl:ENSSSCG00000037310	protein-coding	537	ATP6AP1	ATPase H+ transporting accessory protein 1	16A|ATP6IP1|ATP6S1|Ac45|CF2|VATPS1|XAP-3|XAP3	MIM:300197|HGNC:HGNC:868|Ensembl:ENSG00000071553	protein-coding	-0.89989	33.8679	5.89844e-09	9.45067e-08		70	138	133	199	181	259	241	284	369	387	119	121	213	163	152		81.3683	126.977	113.312	155.345	134.924	206.854	221.19	211.651	276.616	198.797	100.169	115.415	121.652	123.866	132.108		6.36402
102166244	TMEFF1	transmembrane protein with EGF like and two follistatin like domains 1	-	Ensembl:ENSSSCG00000005391	protein-coding	8577	TMEFF1	transmembrane protein with EGF like and two follistatin like domains 1	C9orf2|CT120.1|H7365|TR-1	MIM:603421|HGNC:HGNC:11866|Ensembl:ENSG00000241697	protein-coding	-1.71537	33.8561	5.93433e-09	9.49187e-08		5	12	5	16	12	43	88	76	49	71	23	13	23	13	16		5.81202	11.0415	4.25984	12.49	8.94524	34.3426	80.7663	56.639	36.7322	36.4719	19.3603	12.4	13.1362	9.87885	13.9061		2.76808
100152505	ERH	ERH mRNA splicing and mitosis factor	-	VGNC:VGNC:87772|Ensembl:ENSSSCG00000002307	protein-coding	2079	ERH	ERH mRNA splicing and mitosis factor	DROER	MIM:601191|HGNC:HGNC:3447|Ensembl:ENSG00000100632	protein-coding	-0.732822	33.7916	6.13444e-09	9.79514e-08		117	150	162	181	207	254	181	288	276	404	151	129	210	143	142		136.001	138.018	138.019	141.294	154.305	202.861	166.122	214.632	206.899	207.53	127.105	123.046	119.939	108.667	123.417		7.09805
397271	AIF1	allograft inflammatory factor 1	AIF-1	VGNC:VGNC:85197|Ensembl:ENSSSCG00000032341	protein-coding	199	AIF1	allograft inflammatory factor 1	AIF-1|IBA1|IRT-1|IRT1	MIM:601833|HGNC:HGNC:352|Ensembl:ENSG00000204472	protein-coding	3.05008	33.7873	6.14787e-09	9.79982e-08		4	11	20	3	6	1	2	3	3	10	24	15	47	13	39		4.64962	10.1213	17.0394	2.34188	4.47262	0.798665	1.8356	2.23575	2.24891	5.13688	20.2021	14.3077	26.8435	9.87885	33.8961		2.49815
100188978	APPL1	adaptor protein, phosphotyrosine interacting with PH domain and leucine zipper 1	-	VGNC:VGNC:85426|Ensembl:ENSSSCG00000032357	protein-coding	26060	APPL1	adaptor protein, phosphotyrosine interacting with PH domain and leucine zipper 1	APPL|DIP13alpha|MODY14	MIM:604299|HGNC:HGNC:24035|Ensembl:ENSG00000157500	protein-coding	1.94416	33.7425	6.29105e-09	1.00109e-07		11	11	25	15	23	8	11	9	4	7	31	14	43	26	27		12.7864	10.1213	21.2992	11.7094	17.145	6.38932	10.0958	6.70725	2.99854	3.59582	26.0944	13.3539	24.5589	19.7577	23.4665		3.78518
100642182	PNPT1	polyribonucleotide nucleotidyltransferase 1	-	VGNC:VGNC:91612|Ensembl:ENSSSCG00000031882	protein-coding	87178	PNPT1	polyribonucleotide nucleotidyltransferase 1	COXPD13|DFNB70|OLD35|PNPASE|old-35	MIM:610316|HGNC:HGNC:23166|Ensembl:ENSG00000138035	protein-coding	-0.801532	33.65	6.59751e-09	1.04807e-07		91	85	135	134	141	169	126	158	177	236	83	81	122	86	87		105.779	78.2103	115.016	104.604	105.107	134.974	115.643	117.75	132.686	121.23	69.8655	77.2616	69.6788	65.3524	75.6144		6.73848
414914	COL17A1	collagen type XVII alpha 1 chain	-	VGNC:VGNC:86868|Ensembl:ENSSSCG00000010607	protein-coding	1308	COL17A1	collagen type XVII alpha 1 chain	BA16H23.2|BP180|BPA-2|BPAG2|ERED|LAD-1	MIM:113811|HGNC:HGNC:2194|Ensembl:ENSG00000065618	protein-coding	3.3997	33.5894	6.80629e-09	1.07757e-07		1	1	7	9	6	1	0	4	2	4	13	11	71	21	22		1.1624	0.920122	5.96378	7.02565	4.47262	0.798665	0	2.981	1.49927	2.05475	10.9428	10.4923	40.5508	15.9581	19.1209		1.11264
102163666	ZNHIT1	zinc finger HIT-type containing 1	-	VGNC:VGNC:95313|Ensembl:ENSSSCG00000033982	protein-coding	10467	ZNHIT1	zinc finger HIT-type containing 1	CG1I|ZNFN4A1	MIM:618617|HGNC:HGNC:21688|Ensembl:ENSG00000106400	protein-coding	1.29612	33.5921	6.79674e-09	1.07757e-07		46	66	66	91	80	35	22	30	41	30	58	89	71	82	70		53.4706	60.728	56.2299	71.0371	59.635	27.9533	20.1916	22.3575	30.7351	15.4107	48.8217	84.8924	40.5508	62.3127	60.8392		5.76741
100151745	MGAT2	alpha-1,6-mannosyl-glycoprotein 2-beta-N-acetylglucosaminyltransferase	-	-	protein-coding	4247	MGAT2	alpha-1,6-mannosyl-glycoprotein 2-beta-N-acetylglucosaminyltransferase	CDG2A|CDGS2|GLCNACTII|GNT-II|GNT2	MIM:602616|HGNC:HGNC:7045|Ensembl:ENSG00000168282	protein-coding	-1.45282	33.5749	6.85713e-09	1.08377e-07		18	26	28	33	40	75	108	111	60	78	29	21	49	23	26		20.9233	23.9232	23.8551	25.7607	29.8175	59.8999	99.1223	82.7228	44.9781	40.0677	24.4109	20.0308	27.9857	17.478	22.5974		4.45439
397018	SCARB1	scavenger receptor class B member 1	-	VGNC:VGNC:92613|Ensembl:ENSSSCG00000009759	protein-coding	949	SCARB1	scavenger receptor class B member 1	CD36L1|CLA-1|CLA1|HDLQTL6|SR-BI|SRB1	MIM:601040|HGNC:HGNC:1664|Ensembl:ENSG00000073060	protein-coding	2.68823	33.5572	6.91991e-09	1.09185e-07		12	14	29	9	8	2	2	5	1	8	13	13	32	21	30		13.9488	12.8817	24.7071	7.02565	5.9635	1.59733	1.8356	3.72625	0.749636	4.10951	10.9428	12.4	18.2764	15.9581	26.0739		3.90196
100739759	GPR160	G protein-coupled receptor 160	-	VGNC:VGNC:88612|Ensembl:ENSSSCG00000035883	protein-coding	26996	GPR160	G protein-coupled receptor 160	GPCR1|GPCR150	HGNC:HGNC:23693|Ensembl:ENSG00000173890	protein-coding	-1.15	33.5048	7.10897e-09	1.11978e-07		39	69	84	63	105	113	96	91	152	194	33	57	76	50	50		45.3338	63.4884	71.5654	49.1795	78.2709	90.2492	88.1087	67.8178	113.945	99.6556	27.7779	54.3693	43.4065	37.9956	43.4566		5.53399
106504110	ALDH7A1	aldehyde dehydrogenase 7 family member A1	-	VGNC:VGNC:85243|Ensembl:ENSSSCG00000014247	protein-coding	501	ALDH7A1	aldehyde dehydrogenase 7 family member A1	ATQ1|EPD|PDE	MIM:107323|HGNC:HGNC:877|Ensembl:ENSG00000164904	protein-coding	-0.86985	33.491	7.1594e-09	1.12582e-07		64	65	108	95	105	158	142	196	179	232	101	89	99	87	79		74.3938	59.8079	92.0126	74.1596	78.2709	126.189	130.328	146.069	134.185	119.176	85.0171	84.8924	56.5426	66.1123	68.6614		6.23637
100737517	SLC40A1	solute carrier family 40 member 1	-	VGNC:VGNC:95497|Ensembl:ENSSSCG00000027157	protein-coding	30061	SLC40A1	solute carrier family 40 member 1	FPN1|HFE4|IREG1|MST079|MSTP079|MTP1|SLC11A3	MIM:604653|HGNC:HGNC:10909|Ensembl:ENSG00000138449	protein-coding	2.3421	33.4651	7.25558e-09	1.13903e-07		10	17	11	10	11	6	6	6	10	15	30	8	77	31	68		11.624	15.6421	9.37166	7.80628	8.19981	4.79199	5.5068	4.4715	7.49636	7.70533	25.2526	7.63078	43.9776	23.5573	59.1009		3.6581
100518583	METTL21A	methyltransferase like 21A	-	VGNC:VGNC:96242|Ensembl:ENSSSCG00000036466	protein-coding	151194	METTL21A	methyltransferase like 21A	FAM119A|HCA557b|HSPA-KMT	MIM:615257|HGNC:HGNC:30476|Ensembl:ENSG00000144401	protein-coding	-2.14112	33.3863	7.55548e-09	1.18412e-07		9	20	13	13	26	30	43	43	54	49	3	7	20	4	22		10.4616	18.4024	11.0756	10.1482	19.3814	23.96	39.4654	32.0458	40.4803	25.1707	2.52526	6.67693	11.4228	3.03965	19.1209		3.51874
110259662	LOC110259662	zinc finger protein 57-like	-	Ensembl:ENSSSCG00000036792	protein-coding	126295	ZNF57	zinc finger protein 57	ZNF424	HGNC:HGNC:13125|Ensembl:ENSG00000171970	protein-coding	-2.24784	33.3339	7.76187e-09	1.21442e-07		6	8	11	10	8	43	42	69	24	31	4	11	16	6	4		6.97442	7.36097	9.37166	7.80628	5.9635	34.3426	38.5476	51.4223	17.9913	15.9243	3.36701	10.4923	9.1382	4.55947	3.47652		2.99538
106504047	ZNF76	zinc finger protein 76	-	Ensembl:ENSSSCG00000001537	protein-coding	7629	ZNF76	zinc finger protein 76	D6S229E|ZNF523|Zfp523	MIM:194549|HGNC:HGNC:13149|Ensembl:ENSG00000065029	protein-coding	1.55476	33.3248	7.79812e-09	1.21805e-07		25	37	30	31	24	10	7	13	12	21	30	40	38	36	27		29.0601	34.0445	25.5591	24.1995	17.8905	7.98665	6.4246	9.68825	8.99563	10.7875	25.2526	38.1539	21.7032	27.3568	23.4665		4.90978
110260406	EPPK1	epiplakin 1	-	-	protein-coding	83481	EPPK1	epiplakin 1	EPIPL|EPIPL1	MIM:607553|HGNC:HGNC:15577|Ensembl:ENSG00000261150	protein-coding	-1.04119	33.2984	7.90457e-09	1.23261e-07		434	647	530	758	488	918	993	1334	1158	1286	440	627	489	586	460		504.483	595.319	451.543	591.716	363.773	733.175	911.375	994.164	868.078	660.603	370.372	598.062	279.286	445.308	399.8		8.98152
396637	UCHL1	ubiquitin C-terminal hydrolase L1	UCH-L1	VGNC:VGNC:94680|Ensembl:ENSSSCG00000022945	protein-coding	7345	UCHL1	ubiquitin C-terminal hydrolase L1	HEL-117|HEL-S-53|NDGOA|PARK5|PGP 9.5|PGP9.5|PGP95|SPG79|Uch-L1	MIM:191342|HGNC:HGNC:12513|Ensembl:ENSG00000154277	protein-coding	6.11398	33.2611	8.05799e-09	1.25444e-07		0	0	5	1	3	0	0	3	2	0	11	1	282	126	51		0	0	4.25984	0.780628	2.23631	0	0	2.23575	1.49927	0	9.25929	0.953847	161.061	95.7488	44.3257		0
100171387	SLC7A3	solute carrier family 7 member 3	-	VGNC:VGNC:98327|Ensembl:ENSSSCG00000024346	protein-coding	84889	SLC7A3	solute carrier family 7 member 3	ATRC3|CAT-3|CAT3	MIM:300443|HGNC:HGNC:11061|Ensembl:ENSG00000165349	protein-coding	-1.2483	33.2469	8.11679e-09	1.26148e-07		54	81	69	83	80	349	391	379	211	267	129	140	154	134	94		62.7698	74.5299	58.7858	64.7921	59.635	278.734	358.86	282.45	158.173	137.155	108.586	133.539	87.9552	101.828	81.6983		5.9948
110261673	LOC110261673	histone H4	-	Ensembl:ENSSSCG00000047841	protein-coding	8359	H4C1	H4 clustered histone 1	H4-16|H4C11|H4C12|H4C13|H4C14|H4C15|H4C2|H4C3|H4C4|H4C5|H4C6|H4C8|H4C9|H4FA|HIST1H4A	MIM:602822|HGNC:HGNC:4781|Ensembl:ENSG00000278637	protein-coding	-1.74366	33.192	8.34942e-09	1.29548e-07		9	36	37	45	73	58	86	96	118	116	14	28	23	29	42		10.4616	33.1244	31.5228	35.1282	54.4169	46.3226	78.9307	71.544	88.457	59.5879	11.7845	26.7077	13.1362	22.0374	36.5035		3.51874
100233172	AGPAT5	1-acylglycerol-3-phosphate O-acyltransferase 5	-	VGNC:VGNC:95954|Ensembl:ENSSSCG00000015755	protein-coding	55326	AGPAT5	1-acylglycerol-3-phosphate O-acyltransferase 5	1AGPAT5|LPAATE	MIM:614796|HGNC:HGNC:20886|Ensembl:ENSG00000155189	protein-coding	-1.00816	33.1558	8.50619e-09	1.31761e-07		297	362	610	626	793	639	580	631	704	1140	393	355	379	279	256		345.234	333.084	519.701	488.673	591.131	510.347	532.324	470.253	527.744	585.605	330.809	338.616	216.461	212.015	222.498		8.4356
100511709	CHEK1	checkpoint kinase 1	-	VGNC:VGNC:86637|Ensembl:ENSSSCG00000015215	protein-coding	1111	CHEK1	checkpoint kinase 1	CHK1	MIM:603078|HGNC:HGNC:1925|Ensembl:ENSG00000149554	protein-coding	-1.46573	33.1475	8.54263e-09	1.32106e-07		26	44	35	67	70	162	136	131	65	180	22	45	66	43	56		30.2225	40.4854	29.8189	52.3021	52.1806	129.384	124.821	97.6278	48.7263	92.4639	18.5186	42.9231	37.6951	32.6762	48.6713		4.96451
100170145	CDS2	CDP-diacylglycerol synthase 2	-	VGNC:VGNC:95869|Ensembl:ENSSSCG00000030123	protein-coding	8760	CDS2	CDP-diacylglycerol synthase 2	-	MIM:603549|HGNC:HGNC:1801|Ensembl:ENSG00000101290	protein-coding	-1.1577	33.1008	8.75018e-09	1.34919e-07		41	63	93	106	105	126	202	206	114	233	72	56	101	64	67		47.6586	57.9677	79.2331	82.7465	78.2709	100.632	185.395	153.522	85.4585	119.689	60.6063	53.4154	57.6849	48.6343	58.2318		5.60462
100620515	GOLGB1	golgin B1	-	VGNC:VGNC:88554|Ensembl:ENSSSCG00000011882	protein-coding	2804	GOLGB1	golgin B1	GCP|GCP372|GOLIM1	MIM:602500|HGNC:HGNC:4429|Ensembl:ENSG00000173230	protein-coding	0.802049	33.1001	8.75347e-09	1.34919e-07		257	325	431	373	412	224	146	200	259	389	357	325	560	424	284		298.738	299.04	367.199	291.174	307.12	178.901	133.999	149.05	194.156	199.825	300.506	310	319.837	322.202	246.833		8.22756
110259283	ARL14EP	ADP ribosylation factor like GTPase 14 effector protein	-	VGNC:VGNC:85518|Ensembl:ENSSSCG00000039889	protein-coding	120534	ARL14EP	ADP ribosylation factor like GTPase 14 effector protein	ARF7EP|C11orf46|dJ299F11.1	MIM:612295|HGNC:HGNC:26798|Ensembl:ENSG00000152219	protein-coding	0.83447	33.0842	8.82517e-09	1.358e-07		123	124	171	163	150	111	105	95	137	177	190	146	330	210	174		142.976	114.095	145.687	127.242	111.816	88.6518	96.3689	70.7988	102.7	90.9228	159.933	139.262	188.475	159.581	151.229		7.16968
100144508	ID4	inhibitor of DNA binding 4, HLH protein	-	VGNC:VGNC:89024|Ensembl:ENSSSCG00000024312	protein-coding	3400	ID4	inhibitor of DNA binding 4, HLH protein	IDB4|bHLHb27	MIM:600581|HGNC:HGNC:5363|Ensembl:ENSG00000172201	protein-coding	-1.71215	33.0776	8.8555e-09	1.36042e-07		9	7	7	6	6	30	27	39	44	48	12	13	12	11	1		10.4616	6.44085	5.96378	4.68377	4.47262	23.96	24.7806	29.0648	32.984	24.657	10.101	12.4	6.85365	8.35903	0.869131		3.51874
100622868	CLIC6	chloride intracellular channel 6	-	Ensembl:ENSSSCG00000028112	protein-coding	54102	CLIC6	chloride intracellular channel 6	CLIC1L	MIM:615321|HGNC:HGNC:2065|Ensembl:ENSG00000159212	protein-coding	1.55576	33.0479	8.99146e-09	1.37904e-07		23	32	53	48	54	19	13	37	38	54	87	44	176	106	52		26.7353	29.4439	45.1543	37.4701	40.2536	15.1746	11.9314	27.5743	28.4862	27.7392	73.2326	41.9693	100.52	80.5506	45.1948		4.79365
100517643	SPNS1	sphingolipid transporter 1 (putative)	-	Ensembl:ENSSSCG00000007811	protein-coding	83985	SPNS1	sphingolipid transporter 1 (putative)	HSpin1|LAT|PP2030|SLC62A1|SPIN1|SPINL|nrs	MIM:612583|HGNC:HGNC:30621|Ensembl:ENSG00000169682	protein-coding	-0.958307	33.0282	9.08299e-09	1.39079e-07		45	67	77	97	107	110	85	122	139	145	51	59	77	50	50		52.3082	61.6482	65.6016	75.7209	79.7618	87.8532	78.0129	90.9205	104.199	74.4848	42.9294	56.277	43.9776	37.9956	43.4566		5.73628
100510985	DOCK5	dedicator of cytokinesis 5	-	VGNC:VGNC:87395|Ensembl:ENSSSCG00000009650	protein-coding	80005	DOCK5	dedicator of cytokinesis 5	-	MIM:616904|HGNC:HGNC:23476|Ensembl:ENSG00000147459	protein-coding	1.91562	32.9973	9.22882e-09	1.4108e-07		37	16	19	24	34	3	13	13	8	31	55	29	53	42	47		43.0089	14.7219	16.1874	18.7351	25.3449	2.396	11.9314	9.68825	5.99709	15.9243	46.2964	27.6616	30.2703	31.9163	40.8492		5.45972
100516520	HNRNPA3	heterogeneous nuclear ribonucleoprotein A3	-	Ensembl:ENSSSCG00000015988	protein-coding	220988	HNRNPA3	heterogeneous nuclear ribonucleoprotein A3	2610510D13Rik|D10S102|FBRNP|HNRPA3	MIM:605372|HGNC:HGNC:24941|Ensembl:ENSG00000170144	protein-coding	-0.708244	32.9832	9.29568e-09	1.41869e-07		1009	1035	1297	1236	1618	1793	1710	2051	1424	2975	1138	1015	1542	1110	907		1172.87	952.326	1105	964.856	1206.12	1432.01	1569.44	1528.51	1067.48	1528.22	957.916	968.155	880.694	843.502	788.302		10.1971
100737870	TMEM87B	transmembrane protein 87B	-	VGNC:VGNC:94213|Ensembl:ENSSSCG00000026954	protein-coding	84910	TMEM87B	transmembrane protein 87B	-	MIM:617203|HGNC:HGNC:25913|Ensembl:ENSG00000153214	protein-coding	1.23259	32.772	1.03628e-08	1.57897e-07		67	61	82	59	90	34	34	30	26	72	78	100	97	82	66		77.8811	56.1274	69.8614	46.057	67.0893	27.1546	31.2052	22.3575	19.4905	36.9856	65.6568	95.3847	55.4004	62.3127	57.3627		6.30161
100153985	SIX4	SIX homeobox 4	-	VGNC:VGNC:92895|Ensembl:ENSSSCG00000005089	protein-coding	51804	SIX4	SIX homeobox 4	AREC3	MIM:606342|HGNC:HGNC:10890|Ensembl:ENSG00000100625	protein-coding	2.40951	32.7643	1.04038e-08	1.58264e-07		18	19	21	24	18	6	3	4	4	2	16	3	38	25	15		20.9233	17.4823	17.8913	18.7351	13.4179	4.79199	2.7534	2.981	2.99854	1.02738	13.4681	2.86154	21.7032	18.9978	13.037		4.45439
100622411	TKTL1	transketolase like 1	-	VGNC:VGNC:94009|Ensembl:ENSSSCG00000029443	protein-coding	8277	TKTL1	transketolase like 1	TKR|TKT2	MIM:300044|HGNC:HGNC:11835|Ensembl:ENSG00000007350	protein-coding	-3.10264	32.7273	1.06039e-08	1.61044e-07		0	14	3	0	5	46	19	45	19	32	2	3	10	1	3		0	12.8817	2.55591	0	3.72718	36.7386	17.4382	33.5363	14.2431	16.438	1.68351	2.86154	5.71138	0.759911	2.60739		0
449528	EIF4G1	eukaryotic translation initiation factor 4 gamma 1	EIF4GI	VGNC:VGNC:87631|Ensembl:ENSSSCG00000030255	protein-coding	1981	EIF4G1	eukaryotic translation initiation factor 4 gamma 1	EIF-4G1|EIF4F|EIF4G|EIF4GI|P220|PARK18	MIM:600495|HGNC:HGNC:3296|Ensembl:ENSG00000114867	protein-coding	-0.690708	32.7035	1.07345e-08	1.62763e-07		597	777	798	1100	999	1325	1253	1559	1163	1658	742	628	1084	827	785		693.955	714.935	679.871	858.69	744.691	1058.23	1150	1161.84	871.826	851.695	624.581	599.016	619.113	628.447	682.268		9.44078
100518636	GJA1	gap junction protein alpha 1	CX43	Ensembl:ENSSSCG00000004241	protein-coding	2697	GJA1	gap junction protein alpha 1	AVSD3|CMDR|CX43|EKVP|EKVP3|GJAL|HLHS1|HSS|ODDD|PPKCA	MIM:121014|HGNC:HGNC:4274|Ensembl:ENSG00000152661	protein-coding	3.76761	32.6757	1.0889e-08	1.64838e-07		1	8	12	4	5	1	5	1	0	1	14	5	28	15	14		1.1624	7.36097	10.2236	3.12251	3.72718	0.798665	4.589	0.74525	0	0.513688	11.7845	4.76924	15.9919	11.3987	12.1678		1.11264
100523641	TOMM70	translocase of outer mitochondrial membrane 70	-	VGNC:VGNC:94307|Ensembl:ENSSSCG00000011963	protein-coding	9868	TOMM70	translocase of outer mitochondrial membrane 70	TOMM70A|Tom70	MIM:606081|HGNC:HGNC:11985|Ensembl:ENSG00000154174	protein-coding	-0.719648	32.6557	1.10014e-08	1.6627e-07		332	399	456	488	575	655	635	634	529	797	316	311	502	384	332		385.918	367.129	388.498	380.946	428.626	523.126	582.803	472.489	396.557	409.41	265.994	296.646	286.711	291.806	288.552		8.59588
100522112	GCNT3	glucosaminyl (N-acetyl) transferase 3, mucin type	-	Ensembl:ENSSSCG00000004584	protein-coding	9245	GCNT3	glucosaminyl (N-acetyl) transferase 3, mucin type	C2/4GnT|C24GNT|C2GNT2|C2GNTM|GNTM	MIM:606836|HGNC:HGNC:4205|Ensembl:ENSG00000140297	protein-coding	2.92086	32.5664	1.15187e-08	1.73805e-07		21	45	43	11	13	7	32	30	11	5	161	64	114	96	86		24.4105	41.4055	36.6347	8.5869	9.69068	5.59066	29.3696	22.3575	8.24599	2.56844	135.522	61.0462	65.1097	72.9515	74.7453		4.66735
100157000	TRAF3IP2	TRAF3 interacting protein 2	-	VGNC:VGNC:94361|Ensembl:ENSSSCG00000004420	protein-coding	10758	TRAF3IP2	TRAF3 interacting protein 2	ACT1|C6orf2|C6orf4|C6orf5|C6orf6|CANDF8|CIKS|PSORS13	MIM:607043|HGNC:HGNC:1343|Ensembl:ENSG00000056972	protein-coding	2.9614	32.4649	1.21363e-08	1.82829e-07		9	17	10	13	6	2	3	3	1	1	20	8	17	11	21		10.4616	15.6421	8.51969	10.1482	4.47262	1.59733	2.7534	2.23575	0.749636	0.513688	16.8351	7.63078	9.70934	8.35903	18.2518		3.51874
100622890	CSRP1	cysteine and glycine rich protein 1	-	VGNC:VGNC:96051|Ensembl:ENSSSCG00000020976	protein-coding	1465	CSRP1	cysteine and glycine rich protein 1	CRP|CRP1|CSRP|CYRP|D1S181E|HEL-141|HEL-S-286	MIM:123876|HGNC:HGNC:2469|Ensembl:ENSG00000159176	protein-coding	-1.59506	32.4295	1.23597e-08	1.85893e-07		15	28	21	34	22	198	161	150	84	123	40	24	47	66	52		17.4361	25.7634	17.8913	26.5413	16.3996	158.136	147.766	111.788	62.9694	63.1837	33.6701	22.8923	26.8435	50.1542	45.1948		4.20446
100156865	OAT	ornithine aminotransferase	-	Ensembl:ENSSSCG00000010734	protein-coding	4942	OAT	ornithine aminotransferase	GACR|HOGA|OATASE|OKT	MIM:613349|HGNC:HGNC:8091|Ensembl:ENSG00000065154	protein-coding	1.06831	32.1074	1.45879e-08	2.19053e-07		95	120	267	173	155	128	135	142	178	256	358	189	504	391	207		110.428	110.415	227.476	135.049	115.543	102.229	123.903	105.826	133.435	131.504	301.348	180.277	287.853	297.125	179.91		6.79997
100520933	CKS2	CDC28 protein kinase regulatory subunit 2	-	Ensembl:ENSSSCG00000021161	protein-coding	1164	CKS2	CDC28 protein kinase regulatory subunit 2	CKSHS2	MIM:116901|HGNC:HGNC:2000|Ensembl:ENSG00000123975	protein-coding	-0.999951	32.0808	1.47893e-08	2.21721e-07		88	97	112	149	137	200	228	304	181	313	156	87	128	114	102		102.292	89.2518	95.4205	116.314	102.125	159.733	209.258	226.556	135.684	160.784	131.314	82.9847	73.1056	86.6299	88.6514		6.69058
100141311	H2AFZ	H2A histone family, member Z	H2A.Z|H2A.Z-1	Ensembl:ENSSSCG00000009178	protein-coding	3015	H2AZ1	H2A.Z variant histone 1	H2A.Z-1|H2A.z|H2A/z|H2AFZ|H2AZ	MIM:142763|HGNC:HGNC:4741|Ensembl:ENSG00000164032	protein-coding	-0.937905	31.9768	1.56023e-08	2.33366e-07		197	308	310	426	464	515	646	708	477	677	256	223	362	291	326		228.994	283.397	264.11	332.547	345.883	411.313	592.898	527.637	357.576	347.767	215.489	212.708	206.752	221.134	283.337		7.84545
100521910	PTPN13	protein tyrosine phosphatase non-receptor type 13	-	VGNC:VGNC:91974|Ensembl:ENSSSCG00000026655	protein-coding	5783	PTPN13	protein tyrosine phosphatase non-receptor type 13	FAP-1|PNP1|PTP-BAS|PTP-BL|PTP1E|PTPL1|PTPLE|hPTP1E	MIM:600267|HGNC:HGNC:9646|Ensembl:ENSG00000163629	protein-coding	1.40684	31.9751	1.56162e-08	2.33366e-07		110	118	221	222	222	75	194	116	64	142	300	223	282	284	134		127.864	108.574	188.285	173.299	165.487	59.8999	178.053	86.449	47.9767	72.9438	252.526	212.708	161.061	215.815	116.464		7.00971
100154509	SRSF5	serine and arginine rich splicing factor 5	SFRS5	VGNC:VGNC:93476|Ensembl:ENSSSCG00000032583	protein-coding	6430	SRSF5	serine and arginine rich splicing factor 5	HRS|SFRS5|SRP40	MIM:600914|HGNC:HGNC:10787|Ensembl:ENSG00000100650	protein-coding	-0.74124	31.9696	1.56603e-08	2.33651e-07		170	174	216	237	277	287	323	350	277	508	191	155	254	194	172		197.609	160.101	184.025	185.009	206.486	229.217	296.449	260.838	207.649	260.954	160.775	147.846	145.069	147.423	149.491		7.63378
448813	DDX39B	DExD-box helicase 39B	BAT1	Ensembl:ENSSSCG00000001400	protein-coding	7919	DDX39B	DExD-box helicase 39B	BAT1|D6S81E|UAP56	MIM:142560|HGNC:HGNC:13917|Ensembl:ENSG00000198563	protein-coding	-0.866321	31.9157	1.61013e-08	2.39848e-07		189	283	299	327	319	495	539	610	354	643	291	246	329	262	244		219.694	260.394	254.739	255.265	237.794	395.339	494.694	454.603	265.371	330.302	244.95	234.646	187.904	199.097	212.068		7.78591
100157842	BTRC	beta-transducin repeat containing E3 ubiquitin protein ligase	-	Ensembl:ENSSSCG00000010563	protein-coding	8945	BTRC	beta-transducin repeat containing E3 ubiquitin protein ligase	BETA-TRCP|FBW1A|FBXW1|FBXW1A|FWD1|bTrCP|bTrCP1|betaTrCP	MIM:603482|HGNC:HGNC:1144|Ensembl:ENSG00000166167	protein-coding	-1.14823	31.8384	1.67549e-08	2.49186e-07		171	211	149	139	155	419	363	346	514	759	145	205	198	184	244		198.771	194.146	126.943	108.507	115.543	334.641	333.161	257.857	385.313	389.89	122.054	195.539	113.085	139.824	212.068		7.6422
100519001	RBBP7	RB binding protein 7, chromatin remodeling factor	-	VGNC:VGNC:92137|Ensembl:ENSSSCG00000012149	protein-coding	5931	RBBP7	RB binding protein 7, chromatin remodeling factor	RbAp46	MIM:300825|HGNC:HGNC:9890|Ensembl:ENSG00000102054	protein-coding	-0.9597	31.7964	1.71214e-08	2.53826e-07		78	127	83	99	168	239	220	225	250	354	124	117	118	118	118		90.6675	116.855	70.7134	77.2821	125.233	190.881	201.916	167.681	187.409	181.846	104.377	111.6	67.3943	89.6695	102.557		6.51834
110261137	GJB3	gap junction protein beta 3	-	VGNC:VGNC:88463|Ensembl:ENSSSCG00000038677	protein-coding	2707	GJB3	gap junction protein beta 3	CX31|DFNA2|DFNA2B|EKV|EKVP1	MIM:603324|HGNC:HGNC:4285|Ensembl:ENSG00000188910	protein-coding	-1.08742	31.7977	1.71095e-08	2.53826e-07		104	202	90	153	143	392	248	319	403	419	138	144	134	164	167		120.89	185.865	76.6772	119.436	106.597	313.077	227.614	237.735	302.103	215.235	116.162	137.354	76.5325	124.625	145.145		6.92944
396887	UPTI	plasmin trypsin inhibitor	-	Ensembl:ENSSSCG00000035724	protein-coding							2.18781	31.773	1.73288e-08	2.56494e-07		262	273	617	526	530	11	41	80	95	80	337	399	200	309	78		304.55	251.193	525.665	410.61	395.082	8.78532	37.6298	59.62	71.2154	41.0951	283.671	380.585	114.228	234.813	67.7922		8.25526
397674	CAMK2D	calcium/calmodulin dependent protein kinase II delta	-	VGNC:VGNC:97911|Ensembl:ENSSSCG00000009123	protein-coding	817	CAMK2D	calcium/calmodulin dependent protein kinase II delta	CAMKD	MIM:607708|HGNC:HGNC:1462|Ensembl:ENSG00000145349	protein-coding	1.05789	31.7527	1.75103e-08	2.5877e-07		45	76	60	79	76	47	39	51	36	52	95	84	98	99	59		52.3082	69.9292	51.1181	61.6696	56.6532	37.5373	35.7942	38.0078	26.9869	26.7118	79.9666	80.1232	55.9715	75.2312	51.2787		5.73628
100154676	GOLT1B	golgi transport 1B	-	VGNC:VGNC:88557|Ensembl:ENSSSCG00000000579	protein-coding	51026	GOLT1B	golgi transport 1B	CGI-141|GCT2|GOT1|GOT1B|YMR292W	MIM:615078|HGNC:HGNC:20175|Ensembl:ENSG00000111711	protein-coding	-0.871274	31.7088	1.79104e-08	2.64264e-07		121	133	203	199	247	210	233	251	225	362	126	142	156	125	105		140.651	122.376	172.95	155.345	184.123	167.72	213.847	187.058	168.668	185.955	106.061	135.446	89.0975	94.9889	91.2588		7.1462
100513826	SLC19A3	solute carrier family 19 member 3	-	VGNC:VGNC:95805|Ensembl:ENSSSCG00000021968	protein-coding	80704	SLC19A3	solute carrier family 19 member 3	BBGD|THMD2|THTR2|thTr-2	MIM:606152|HGNC:HGNC:16266|Ensembl:ENSG00000135917	protein-coding	-1.14318	31.6462	1.84972e-08	2.72491e-07		140	175	151	149	199	457	232	301	333	346	95	185	186	109	139		162.737	161.021	128.647	116.314	148.342	364.99	212.929	224.32	249.629	177.736	79.9666	176.462	106.232	82.8303	120.809		7.35523
100625322	PLD3	phospholipase D family member 3	-	VGNC:VGNC:91527|Ensembl:ENSSSCG00000025109	protein-coding	23646	PLD3	phospholipase D family member 3	AD19|HU-K4|HUK4|SCA46	MIM:615698|HGNC:HGNC:17158|Ensembl:ENSG00000105223	protein-coding	1.1007	31.5886	1.90545e-08	2.80258e-07		68	53	61	62	61	34	24	36	49	57	60	74	103	68	88		79.0435	48.7664	51.9701	48.3989	45.4717	27.1546	22.0272	26.829	36.7322	29.2802	50.5052	70.5847	58.8272	51.674	76.4835		6.32271
100154415	LOC100154415	zinc finger protein 268	ZNF268	Ensembl:ENSSSCG00000035148	protein-coding	10795	ZNF268	zinc finger protein 268	HZF3	MIM:604753|HGNC:HGNC:13061|Ensembl:ENSG00000090612	protein-coding	1.96715	31.5022	1.99211e-08	2.92542e-07		19	21	16	19	29	1	10	6	9	13	36	24	50	27	11		22.0857	19.3226	13.6315	14.8319	21.6177	0.798665	9.17799	4.4715	6.74672	6.67795	30.3031	22.8923	28.5569	20.5176	9.56044		4.52893
100523287	PKP4	plakophilin 4	-	VGNC:VGNC:96488|Ensembl:ENSSSCG00000015878	protein-coding	8502	PKP4	plakophilin 4	p0071	MIM:604276|HGNC:HGNC:9026|Ensembl:ENSG00000144283	protein-coding	-1.16613	31.4691	2.02636e-08	2.97104e-07		50	54	63	75	93	136	94	175	74	157	59	42	55	49	54		58.1202	49.6866	53.674	58.5471	69.3256	108.618	86.2731	130.419	55.473	80.6491	49.6635	40.0616	31.4126	37.2357	46.9331		5.88558
100517041	DHX15	DEAH-box helicase 15	-	VGNC:VGNC:87286|Ensembl:ENSSSCG00000008756	protein-coding	1665	DHX15	DEAH-box helicase 15	DBP1|DDX15|HRH2|PRP43|PRPF43|PrPp43p	MIM:603403|HGNC:HGNC:2738|Ensembl:ENSG00000109606	protein-coding	-0.901783	31.4548	2.04139e-08	2.98837e-07		283	380	415	439	461	778	740	924	505	795	413	281	540	348	403		328.96	349.646	353.567	342.696	343.646	621.361	679.172	688.611	378.566	408.382	347.644	268.031	308.414	264.449	350.26		8.36615
100513342	LMNB1	lamin B1	-	VGNC:VGNC:89760|Ensembl:ENSSSCG00000014248	protein-coding	4001	LMNB1	lamin B1	ADLD|LMN|LMN2|LMNB	MIM:150340|HGNC:HGNC:6637|Ensembl:ENSG00000113368	protein-coding	-1.03808	31.4041	2.0954e-08	3.06263e-07		113	137	138	255	288	275	211	238	281	487	117	140	141	117	133		131.352	126.057	117.572	199.06	214.686	219.633	193.656	177.37	210.648	250.166	98.4852	133.539	80.5304	88.9096	115.594		7.04823
100521104	KIAA1109	KIAA1109	-	VGNC:VGNC:89439|Ensembl:ENSSSCG00000009090	protein-coding	84162	KIAA1109	KIAA1109	ALKKUCS|FSA|Tweek	MIM:611565|HGNC:HGNC:26953|Ensembl:ENSG00000138688	protein-coding	0.806907	31.4005	2.09929e-08	3.06352e-07		311	309	404	388	481	158	170	163	203	320	310	256	533	330	228		361.508	284.318	344.195	302.884	358.555	126.189	156.026	121.476	152.176	164.38	260.944	244.185	304.416	250.771	198.162		8.50187
100515940	DDX3X	DEAD-box helicase 3 X-linked	-	Ensembl:ENSSSCG00000012252	protein-coding	1654	DDX3X	DEAD-box helicase 3 X-linked	CAP-Rf|DBX|DDX14|DDX3|HLP2|MRX102|MRXSSB	MIM:300160|HGNC:HGNC:2745|Ensembl:ENSG00000215301	protein-coding	-1.03361	31.397	2.10309e-08	3.06427e-07		336	427	551	575	635	1171	1572	1831	921	1491	642	493	1015	571	418		390.568	392.892	469.435	448.861	473.352	935.237	1442.78	1364.55	690.415	765.909	540.406	470.247	579.705	433.909	363.297		8.61312
100515845	PCF11	PCF11 cleavage and polyadenylation factor subunit	-	VGNC:VGNC:91218|Ensembl:ENSSSCG00000014901	protein-coding	51585	PCF11	PCF11 cleavage and polyadenylation factor subunit	-	MIM:608876|HGNC:HGNC:30097|Ensembl:ENSG00000165494	protein-coding	-1.04594	31.3518	2.15263e-08	3.13155e-07		183	207	199	282	289	684	354	610	266	790	241	249	306	203	218		212.72	190.465	169.542	220.137	215.431	546.287	324.901	454.603	199.403	405.814	202.863	237.508	174.768	154.262	189.471		7.73958
100622968	DUSP6	dual specificity phosphatase 6	-	VGNC:VGNC:87488|Ensembl:ENSSSCG00000037910	protein-coding	1848	DUSP6	dual specificity phosphatase 6	HH19|MKP3|PYST1	MIM:602748|HGNC:HGNC:3072|Ensembl:ENSG00000139318	protein-coding	5.25609	31.3302	2.17669e-08	3.16162e-07		0	3	5	17	19	0	0	0	5	1	27	2	31	27	25		0	2.76036	4.25984	13.2707	14.1633	0	0	0	3.74818	0.513688	22.7273	1.90769	17.7053	20.5176	21.7283		0
100521593	DNAJB9	DnaJ heat shock protein family (Hsp40) member B9	-	VGNC:VGNC:96687	protein-coding	4189	DNAJB9	DnaJ heat shock protein family (Hsp40) member B9	ERdj4|MDG-1|MDG1|MST049|MSTP049	MIM:602634|HGNC:HGNC:6968|Ensembl:ENSG00000128590	protein-coding	-1.73776	31.3147	2.19413e-08	3.182e-07		15	24	30	41	32	212	197	144	66	99	44	35	66	35	29		17.4361	22.0829	25.5591	32.0057	23.854	169.317	180.806	107.316	49.476	50.8552	37.0372	33.3846	37.6951	26.5969	25.2048		4.20446
396703	SON	SON DNA and RNA binding protein	DBP-5	VGNC:VGNC:93336|Ensembl:ENSSSCG00000023674	protein-coding	6651	SON	SON DNA and RNA binding protein	BASS1|C21orf50|DBP-5|NREBP|SON3|TOKIMS	MIM:182465|HGNC:HGNC:11183|Ensembl:ENSG00000159140	protein-coding	-0.683442	31.291	2.22112e-08	3.21614e-07		759	940	1116	1339	1405	1802	1788	1995	1391	2458	1044	865	1642	1093	1001		882.265	864.914	950.797	1045.26	1047.34	1439.19	1641.03	1486.77	1042.74	1262.65	878.791	825.078	937.808	830.583	870		9.7867
100155608	TSC22D2	TSC22 domain family member 2	-	VGNC:VGNC:94482|Ensembl:ENSSSCG00000011708	protein-coding	9819	TSC22D2	TSC22 domain family member 2	TILZ4a|TILZ4b|TILZ4c	MIM:617724|HGNC:HGNC:29095|Ensembl:ENSG00000196428	protein-coding	-1.43659	31.273	2.2418e-08	3.22774e-07		73	91	115	125	155	373	511	659	233	356	199	105	209	115	113		84.8555	83.7311	97.9764	97.5785	115.543	297.902	468.995	491.12	174.665	182.873	167.509	100.154	119.368	87.3898	98.2118		6.42384
100512547	UBA6	ubiquitin like modifier activating enzyme 6	-	VGNC:VGNC:94630|Ensembl:ENSSSCG00000008924	protein-coding	55236	UBA6	ubiquitin like modifier activating enzyme 6	E1-L2|MOP-4|UBE1L2	MIM:611361|HGNC:HGNC:25581|Ensembl:ENSG00000033178	protein-coding	1.12634	31.2719	2.24297e-08	3.22774e-07		67	103	126	106	113	52	41	33	55	105	112	57	190	118	96		77.8811	94.7725	107.348	82.7465	84.2344	41.5306	37.6298	24.5933	41.23	53.9373	94.2764	54.3693	108.516	89.6695	83.4366		6.30161
100515702	TMLHE	trimethyllysine hydroxylase, epsilon	-	VGNC:VGNC:94226|Ensembl:ENSSSCG00000038442	protein-coding	55217	TMLHE	trimethyllysine hydroxylase, epsilon	AUTSX6|BBOX2|TMLD|TMLH|TMLHED|XAP130	MIM:300777|HGNC:HGNC:18308|Ensembl:ENSG00000185973	protein-coding	1.58157	31.2721	2.24276e-08	3.22774e-07		17	13	16	23	25	6	8	10	9	11	19	18	41	27	20		19.7609	11.9616	13.6315	17.9544	18.6359	4.79199	7.34239	7.4525	6.74672	5.65057	15.9933	17.1692	23.4166	20.5176	17.3826		4.37579
100624439	BCLAF3	BCLAF1 and THRAP3 family member 3	CXHXorf23	VGNC:VGNC:85788|Ensembl:ENSSSCG00000023334	protein-coding	256643	BCLAF3	BCLAF1 and THRAP3 family member 3	CXorf23	HGNC:HGNC:27413|Ensembl:ENSG00000173681	protein-coding	1.74401	31.2764	2.23783e-08	3.22774e-07		22	15	47	32	36	10	11	31	12	23	42	44	94	44	28		25.5729	13.8018	40.0425	24.9801	26.8357	7.98665	10.0958	23.1028	8.99563	11.8148	35.3536	41.9693	53.6869	33.4361	24.3357		4.73188
100154503	SRC	SRC proto-oncogene, non-receptor tyrosine kinase	c-Src	VGNC:VGNC:95516|Ensembl:ENSSSCG00000007334	protein-coding	6714	SRC	SRC proto-oncogene, non-receptor tyrosine kinase	ASV|SRC1|THC6|c-SRC|p60-Src	MIM:190090|HGNC:HGNC:11283|Ensembl:ENSG00000197122	protein-coding	2.04641	31.2619	2.25467e-08	3.23957e-07		17	13	8	15	10	2	5	3	8	8	17	15	25	24	20		19.7609	11.9616	6.81575	11.7094	7.45437	1.59733	4.589	2.23575	5.99709	4.10951	14.3098	14.3077	14.2784	18.2379	17.3826		4.37579
100523014	ZMYND11	zinc finger MYND-type containing 11	ZYMND11	VGNC:VGNC:95827|Ensembl:ENSSSCG00000011166	protein-coding	10771	ZMYND11	zinc finger MYND-type containing 11	BRAM1|BS69|MRD30	MIM:608668|HGNC:HGNC:16966|Ensembl:ENSG00000015171	protein-coding	0.912679	31.1966	2.3317e-08	3.34509e-07		73	74	105	77	103	45	40	54	66	96	87	85	131	118	97		84.8555	68.089	89.4567	60.1083	76.78	35.9399	36.712	40.2435	49.476	49.3141	73.2326	81.077	74.819	89.6695	84.3057		6.42384
100625970	CALCOCO1	calcium binding and coiled-coil domain 1	-	VGNC:VGNC:86140|Ensembl:ENSSSCG00000028481	protein-coding	57658	CALCOCO1	calcium binding and coiled-coil domain 1	Cocoa|PP13275|calphoglin	HGNC:HGNC:29306|Ensembl:ENSG00000012822	protein-coding	1.80947	31.0996	2.45127e-08	3.51123e-07		9	22	14	20	13	13	13	5	6	11	35	21	54	25	24		10.4616	20.2427	11.9276	15.6126	9.69068	10.3826	11.9314	3.72625	4.49781	5.65057	29.4614	20.0308	30.8414	18.9978	20.8591		3.51874
100127155	LMO4	LIM domain only 4	-	Ensembl:ENSSSCG00000047605	protein-coding	8543	LMO4	LIM domain only 4	-	MIM:603129|HGNC:HGNC:6644|Ensembl:ENSG00000143013	protein-coding	1.42238	31.0682	2.49118e-08	3.56293e-07		27	45	36	60	61	14	16	20	20	55	53	60	55	56	44		31.3849	41.4055	30.6709	46.8377	45.4717	11.1813	14.6848	14.905	14.9927	28.2529	44.6129	57.2308	31.4126	42.555	38.2418		5.01725
110259962	LOC110259962	uncharacterized LOC110259962	-	-	ncRNA							4.61779	31.0404	2.52707e-08	3.60872e-07		7	27	3	0	2	1	0	0	1	1	5	22	26	20	10		8.13683	24.8433	2.55591	0	1.49087	0.798665	0	0	0.749636	0.513688	4.20877	20.9846	14.8496	15.1982	8.69131		3.19169
100737653	MAGEF1	MAGE family member F1	-	Ensembl:ENSSSCG00000011787	protein-coding	64110	MAGEF1	MAGE family member F1	MAGE-F1	MIM:609267|HGNC:HGNC:29639|Ensembl:ENSG00000177383	protein-coding	2.46032	31.0218	2.55147e-08	3.63799e-07		10	8	11	14	8	5	3	3	4	1	15	9	37	18	13		11.624	7.36097	9.37166	10.9288	5.9635	3.99333	2.7534	2.23575	2.99854	0.513688	12.6263	8.58462	21.1321	13.6784	11.2987		3.6581
100623437	DSC3	desmocollin 3	-	Ensembl:ENSSSCG00000024800	protein-coding	1825	DSC3	desmocollin 3	CDHF3|DSC|DSC1|DSC2|DSC4|HT-CP	MIM:600271|HGNC:HGNC:3037|Ensembl:ENSG00000134762	protein-coding	3.47271	31.0084	2.56916e-08	3.65762e-07		3	4	12	5	15	2	3	4	1	4	16	3	120	35	34		3.48721	3.68049	10.2236	3.90314	11.1816	1.59733	2.7534	2.981	0.749636	2.05475	13.4681	2.86154	68.5365	26.5969	29.5505		2.16582
100144769	PRPF19	pre-mRNA processing factor 19	nmp-200	VGNC:VGNC:91839|Ensembl:ENSSSCG00000013107	protein-coding	27339	PRPF19	pre-mRNA processing factor 19	NMP200|PRP19|PSO4|SNEV|UBOX4|hPSO4	MIM:608330|HGNC:HGNC:17896|Ensembl:ENSG00000110107	protein-coding	-0.909884	30.9984	2.58244e-08	3.67093e-07		76	95	76	120	85	175	172	197	170	192	76	78	115	99	92		88.3427	87.4116	64.7496	93.6753	63.3621	139.766	157.861	146.814	127.438	98.6282	63.9733	74.4001	65.6808	75.2312	79.9601		6.48128
397035	FTL	ferritin light chain	-	Ensembl:ENSSSCG00000003153	protein-coding	2512	FTL	ferritin light chain	LFTD|NBIA3	MIM:134790|HGNC:HGNC:3999|Ensembl:ENSG00000087086	protein-coding	1.31959	30.9784	2.60919e-08	3.7033e-07		1017	1645	1759	1352	1154	1647	2364	3177	2309	2172	3957	2146	10068	6969	5102		1182.16	1513.6	1498.61	1055.41	860.234	1315.4	2169.68	2367.66	1730.91	1115.73	3330.82	2046.96	5750.21	5295.82	4434.31		10.2084
100525283	SEMA4C	semaphorin 4C	-	VGNC:VGNC:92702|Ensembl:ENSSSCG00000008197	protein-coding	54910	SEMA4C	semaphorin 4C	M-SEMA-F|SEMACL1|SEMAF|SEMAI	MIM:604462|HGNC:HGNC:10731|Ensembl:ENSG00000168758	protein-coding	-1.83776	30.93	2.67508e-08	3.79105e-07		11	12	4	18	18	50	40	29	80	90	9	10	16	18	25		12.7864	11.0415	3.40788	14.0513	13.4179	39.9333	36.712	21.6123	59.9709	46.232	7.57578	9.53847	9.1382	13.6784	21.7283		3.78518
100155306	SEC61A1	SEC61 translocon subunit alpha 1	-	VGNC:VGNC:92682|Ensembl:ENSSSCG00000011621	protein-coding	29927	SEC61A1	SEC61 translocon subunit alpha 1	HNFJ4|HSEC61|SEC61|SEC61A	MIM:609213|HGNC:HGNC:18276|Ensembl:ENSG00000058262	protein-coding	-0.877934	30.912	2.70003e-08	3.8206e-07		218	264	228	294	284	517	689	595	448	643	248	184	390	312	287		253.404	242.912	194.249	229.505	211.704	412.91	632.364	443.424	335.837	330.302	208.755	175.508	222.744	237.092	249.441		7.99098
100523451	PAPLN	papilin, proteoglycan like sulfated glycoprotein	-	VGNC:VGNC:91169	protein-coding	89932	PAPLN	papilin, proteoglycan like sulfated glycoprotein	PPN	MIM:617785|HGNC:HGNC:19262|Ensembl:ENSG00000100767	protein-coding	1.81893	30.9074	2.70639e-08	3.82381e-07		26	55	54	74	33	16	8	17	23	19	58	86	40	43	54		30.2225	50.6067	46.0063	57.7664	24.5994	12.7786	7.34239	12.6693	17.2416	9.76008	48.8217	82.0308	22.8455	32.6762	46.9331		4.96451
100519916	EVPL	envoplakin	-	VGNC:VGNC:97989|Ensembl:ENSSSCG00000017192	protein-coding	2125	EVPL	envoplakin	EVPK	MIM:601590|HGNC:HGNC:3503|Ensembl:ENSG00000167880	protein-coding	1.94118	30.8994	2.71759e-08	3.83382e-07		31	22	61	63	55	37	8	13	7	24	29	44	49	76	53		36.0345	20.2427	51.9701	49.1795	40.999	29.5506	7.34239	9.68825	5.24745	12.3285	24.4109	41.9693	27.9857	57.7533	46.0639		5.2108
100517509	STYX	serine/threonine/tyrosine interacting protein	-	VGNC:VGNC:93602|Ensembl:ENSSSCG00000005039	protein-coding	6815	STYX	serine/threonine/tyrosine interacting protein	-	MIM:615814|HGNC:HGNC:11447|Ensembl:ENSG00000198252	protein-coding	-0.853485	30.8715	2.75688e-08	3.88337e-07		99	121	119	114	169	187	205	218	152	321	108	99	146	99	107		115.078	111.335	101.384	88.9916	125.979	149.35	188.149	162.465	113.945	164.894	90.9094	94.4309	83.3861	75.2312	92.997		6.85895
102163816	LOC102163816	uncharacterized LOC102163816	-	-	ncRNA							2.06138	30.8055	2.85226e-08	4.01166e-07		32	54	25	40	35	74	55	18	11	42	150	94	209	84	102		37.1969	49.6866	21.2992	31.2251	26.0903	59.1012	50.479	13.4145	8.24599	21.5749	126.263	89.6616	119.368	63.8326	88.6514		5.25538
100153858	PDK3	pyruvate dehydrogenase kinase 3	-	VGNC:VGNC:91279|Ensembl:ENSSSCG00000012181	protein-coding	5165	PDK3	pyruvate dehydrogenase kinase 3	CMTX6|GS1-358P8.4	MIM:300906|HGNC:HGNC:8811|Ensembl:ENSG00000067992	protein-coding	-1.70905	30.7575	2.92373e-08	4.106e-07		15	13	16	29	47	43	58	41	57	80	14	8	27	30	8		17.4361	11.9616	13.6315	22.6382	35.0355	34.3426	53.2324	30.5553	42.7292	41.0951	11.7845	7.63078	15.4207	22.7973	6.95305		4.20446
100625759	SMIM1	small integral membrane protein 1 (Vel blood group)	-	Ensembl:ENSSSCG00000036305	protein-coding	388588	SMIM1	small integral membrane protein 1 (Vel blood group)	Vel	MIM:615242|HGNC:HGNC:44204|Ensembl:ENSG00000235169	protein-coding	-2.36027	30.7538	2.92935e-08	4.1077e-07		8	22	4	3	5	42	15	48	46	44	2	7	11	4	11		9.29923	20.2427	3.40788	2.34188	3.72718	33.5439	13.767	35.772	34.4832	22.6023	1.68351	6.67693	6.28252	3.03965	9.56044		3.36446
110261061	UBE2S	ubiquitin conjugating enzyme E2 S	-	VGNC:VGNC:94651|Ensembl:ENSSSCG00000035344	protein-coding	27338	UBE2S	ubiquitin conjugating enzyme E2 S	E2-EPF|E2EPF|EPF5	MIM:610309|HGNC:HGNC:17895|Ensembl:ENSG00000108106	protein-coding	-1.21106	30.6811	3.04114e-08	4.25806e-07		96	102	67	105	90	148	114	219	214	197	47	85	81	65	82		111.591	93.8524	57.0819	81.9659	67.0893	118.202	104.629	163.21	160.422	101.197	39.5624	81.077	46.2622	49.3942	71.2687		6.81494
100519688	ATXN7	ataxin 7	-	VGNC:VGNC:99704|Ensembl:ENSSSCG00000011493	protein-coding	6314	ATXN7	ataxin 7	ADCAII|OPCA3|SCA7|SGF73	MIM:607640|HGNC:HGNC:10560|Ensembl:ENSG00000163635	protein-coding	-1.02135	30.6651	3.06635e-08	4.28691e-07		59	82	81	87	114	173	244	269	136	281	97	97	136	85	92		68.5818	75.45	69.0095	67.9146	84.9798	138.169	223.943	200.472	101.95	144.346	81.6501	92.5232	77.6747	64.5925	79.9601		6.12064
100520434	LIG1	DNA ligase 1	-	VGNC:VGNC:89720|Ensembl:ENSSSCG00000003128	protein-coding	3978	LIG1	DNA ligase 1	-	MIM:126391|HGNC:HGNC:6598|Ensembl:ENSG00000105486	protein-coding	-1.20087	30.6503	3.08982e-08	4.31175e-07		40	62	44	56	52	149	89	120	95	128	44	42	40	42	58		46.4962	57.0475	37.4866	43.7151	38.7627	119.001	81.6841	89.43	71.2154	65.7521	37.0372	40.0616	22.8455	31.9163	50.4096		5.56974
100627258	SCAF4	SR-related CTD associated factor 4	-	VGNC:VGNC:92603|Ensembl:ENSSSCG00000021023	protein-coding	57466	SCAF4	SR-related CTD associated factor 4	SFRS15|SRA4	MIM:616023|HGNC:HGNC:19304|Ensembl:ENSG00000156304	protein-coding	-1.0644	30.6481	3.09337e-08	4.31175e-07		156	141	135	243	191	547	376	581	303	455	222	172	274	218	165		181.335	129.737	115.016	189.693	142.378	436.87	345.093	432.99	227.14	233.728	186.869	164.062	156.492	165.661	143.407		7.51045
100625706	DAZL	deleted in azoospermia like	-	Ensembl:ENSSSCG00000030671	protein-coding	1618	DAZL	deleted in azoospermia like	DAZH|DAZL1|DAZLA|SPGYLA	MIM:601486|HGNC:HGNC:2685|Ensembl:ENSG00000092345	protein-coding	2.44827	30.6382	3.10906e-08	4.32716e-07		17	27	11	23	12	4	5	18	0	9	19	34	48	32	18		19.7609	24.8433	9.37166	17.9544	8.94524	3.19466	4.589	13.4145	0	4.6232	15.9933	32.4308	27.4146	24.3172	15.6444		4.37579
100144418	RBM4B	RNA binding motif protein 4B	RBM30	Ensembl:ENSSSCG00000038304	protein-coding	83759	RBM4B	RNA binding motif protein 4B	RBM30|RBM4L|ZCCHC15|ZCCHC21B|ZCRB3B	HGNC:HGNC:28842|Ensembl:ENSG00000173914	protein-coding	-1.17336	30.6353	3.11376e-08	4.32724e-07		21	34	24	40	49	81	56	83	78	90	30	22	49	21	40		24.4105	31.2841	20.4473	31.2251	36.5264	64.6919	51.3968	61.8558	58.4716	46.232	25.2526	20.9846	27.9857	15.9581	34.7652		4.66735
100520369	ATF7IP2	activating transcription factor 7 interacting protein 2	-	VGNC:VGNC:85612|Ensembl:ENSSSCG00000020675	protein-coding	80063	ATF7IP2	activating transcription factor 7 interacting protein 2	MCAF2	MIM:613645|HGNC:HGNC:20397|Ensembl:ENSG00000166669	protein-coding	1.36707	30.6206	3.13743e-08	4.35366e-07		55	89	78	73	71	12	23	38	45	47	81	73	94	119	45		63.9322	81.8908	66.4536	56.9858	52.926	9.58398	21.1094	28.3195	33.7336	24.1434	68.182	69.6308	53.6869	90.4295	39.1109		6.02086
100154006	BCAS2	BCAS2 pre-mRNA processing factor	-	-	protein-coding	10286	BCAS2	BCAS2 pre-mRNA processing factor	DAM1|SPF27|Snt309	MIM:605783|HGNC:HGNC:975|Ensembl:ENSG00000116752	protein-coding	-0.967505	30.5751	3.21185e-08	4.44981e-07		60	60	84	86	82	179	198	269	154	235	97	66	148	83	100		69.7442	55.2073	71.5654	67.134	61.1258	142.961	181.724	200.472	115.444	120.717	81.6501	62.9539	84.5284	63.0726	86.9131		6.14454
102164419	SLC2A1	solute carrier family 2 member 1	GLUT1	Ensembl:ENSSSCG00000023920	protein-coding	6513	SLC2A1	solute carrier family 2 member 1	CSE|DYT17|DYT18|DYT9|EIG12|GLUT|GLUT-1|GLUT1|GLUT1DS|HTLVR|PED|SDCHCN	MIM:138140|HGNC:HGNC:11005|Ensembl:ENSG00000117394	protein-coding	-1.09641	30.5725	3.21627e-08	4.44981e-07		113	129	218	318	236	454	794	756	609	784	311	264	288	307	244		131.352	118.696	185.729	248.24	175.923	362.594	728.733	563.409	456.528	402.732	261.785	251.816	164.488	233.293	212.068		7.04823
100624596	PCYOX1	prenylcysteine oxidase 1	-	VGNC:VGNC:91235|Ensembl:ENSSSCG00000029790	protein-coding	51449	PCYOX1	prenylcysteine oxidase 1	PCL1	MIM:610995|HGNC:HGNC:20588|Ensembl:ENSG00000116005	protein-coding	1.03915	30.5388	3.27252e-08	4.52093e-07		100	97	131	78	113	47	48	38	55	78	95	102	128	89	88		116.24	89.2518	111.608	60.889	84.2344	37.5373	44.0544	28.3195	41.23	40.0677	79.9666	97.2924	73.1056	67.6321	76.4835		6.87333
100517932	APC	APC regulator of WNT signaling pathway	APC1	VGNC:VGNC:99584|Ensembl:ENSSSCG00000014207	protein-coding	324	APC	APC regulator of WNT signaling pathway	BTPS2|DESMD|DP2|DP2.5|DP3|GS|PPP1R46	MIM:611731|HGNC:HGNC:583|Ensembl:ENSG00000134982	protein-coding	0.962258	30.5138	3.31494e-08	4.57275e-07		62	67	101	109	103	56	57	45	55	114	100	81	189	129	93		72.069	61.6482	86.0488	85.0884	76.78	44.7252	52.3146	33.5363	41.23	58.5605	84.1754	77.2616	107.945	98.0286	80.8292		6.19119
100156630	MAPK14	mitogen-activated protein kinase 14	-	VGNC:VGNC:90000|Ensembl:ENSSSCG00000001556	protein-coding	1432	MAPK14	mitogen-activated protein kinase 14	CSBP|CSBP1|CSBP2|CSPB1|EXIP|Mxi2|PRKM14|PRKM15|RK|SAPK2A|p38|p38ALPHA	MIM:600289|HGNC:HGNC:6876|Ensembl:ENSG00000112062	protein-coding	-0.930006	30.5063	3.32786e-08	4.58361e-07		48	65	100	110	157	180	138	180	153	257	76	73	113	112	67		55.7954	59.8079	85.1969	85.869	117.034	143.76	126.656	134.145	114.694	132.018	63.9733	69.6308	64.5386	85.1101	58.2318		5.8277
110260954	CHD9	chromodomain helicase DNA binding protein 9	-	VGNC:VGNC:86635|Ensembl:ENSSSCG00000033591	protein-coding	80205	CHD9	chromodomain helicase DNA binding protein 9	AD013|CHD-9|CReMM|KISH2|PRIC320	MIM:616936|HGNC:HGNC:25701|Ensembl:ENSG00000177200	protein-coding	1.28927	30.5035	3.33264e-08	4.58361e-07		60	101	94	111	107	25	38	25	74	102	110	95	142	132	87		69.7442	92.9323	80.0851	86.6497	79.7618	19.9666	34.8764	18.6313	55.473	52.3962	92.5929	90.6155	81.1016	100.308	75.6144		6.14454
100152303	ACAT2	acetyl-CoA acetyltransferase 2	-	VGNC:VGNC:85005|Ensembl:ENSSSCG00000004049	protein-coding	39	ACAT2	acetyl-CoA acetyltransferase 2	-	MIM:100678|HGNC:HGNC:94|Ensembl:ENSG00000120437	protein-coding	-1.2378	30.4929	3.35092e-08	4.60197e-07		127	182	76	74	70	152	229	228	238	274	91	67	127	78	86		147.625	167.462	64.7496	57.7664	52.1806	121.397	210.176	169.917	178.413	140.751	76.5996	63.9078	72.5345	59.2731	74.7453		7.21554
100624868	BNIP3	BCL2 interacting protein 3	-	VGNC:VGNC:85855|Ensembl:ENSSSCG00000024388	protein-coding	664	BNIP3	BCL2 interacting protein 3	NIP3	MIM:603293|HGNC:HGNC:1084|Ensembl:ENSG00000176171	protein-coding	-1.42316	30.4753	3.38138e-08	4.63696e-07		101	169	80	118	107	180	193	264	303	349	58	112	62	85	116		117.403	155.501	68.1575	92.1141	79.7618	143.76	177.135	196.746	227.14	179.277	48.8217	106.831	35.4105	64.5925	100.819		6.88756
100511522	C9H11orf87	chromosome 9 C11orf87 homolog	-	Ensembl:ENSSSCG00000036943	protein-coding	399947	C11orf87	chromosome 11 open reading frame 87	LOH11CR1A|NEURIM1	HGNC:HGNC:33788|Ensembl:ENSG00000185742	protein-coding	2.28155	30.4714	3.38817e-08	4.63945e-07		30	37	14	16	12	9	2	5	5	11	19	15	53	33	29		34.8721	34.0445	11.9276	12.49	8.94524	7.18799	1.8356	3.72625	3.74818	5.65057	15.9933	14.3077	30.2703	25.0771	25.2048		5.16479
100512167	IKBIP	IKBKB interacting protein	-	Ensembl:ENSSSCG00000038772	protein-coding	121457	IKBIP	IKBKB interacting protein	IKIP	MIM:609861|HGNC:HGNC:26430|Ensembl:ENSG00000166130	protein-coding	2.82691	30.4623	3.40417e-08	4.65453e-07		8	16	13	6	14	4	0	0	3	8	15	13	48	18	12		9.29923	14.7219	11.0756	4.68377	10.4361	3.19466	0	0	2.24891	4.10951	12.6263	12.4	27.4146	13.6784	10.4296		3.36446
100156815	SPTSSA	serine palmitoyltransferase small subunit A	-	-	protein-coding	171546	SPTSSA	serine palmitoyltransferase small subunit A	C14orf147|SSSPTA	MIM:613540|HGNC:HGNC:20361|Ensembl:ENSG00000165389	protein-coding	-1.25992	30.42	3.47919e-08	4.73645e-07		38	84	56	44	56	167	129	136	162	190	60	83	63	35	67		44.1713	77.2902	47.7103	34.3476	41.7445	133.377	118.396	101.354	121.441	97.6008	50.5052	79.1693	35.9817	26.5969	58.2318		5.49734
100316853	RRM2	ribonucleotide reductase regulatory subunit M2	-	Ensembl:ENSSSCG00000031741	protein-coding	6241	RRM2	ribonucleotide reductase regulatory subunit M2	C2orf48|R2|RR2|RR2M	MIM:180390|HGNC:HGNC:10452|Ensembl:ENSG00000171848	protein-coding	-0.916658	30.4199	3.47932e-08	4.73645e-07		169	200	189	203	293	400	359	378	396	717	151	131	343	239	266		196.446	184.024	161.022	158.467	218.413	319.466	329.49	281.705	296.856	368.315	127.105	124.954	195.9	181.619	231.189		7.62532
106504183	LENG8	leukocyte receptor cluster member 8	-	VGNC:VGNC:89681|Ensembl:ENSSSCG00000030857	protein-coding	114823	LENG8	leukocyte receptor cluster member 8	pp13842	MIM:616575|HGNC:HGNC:15500|Ensembl:ENSG00000167615	protein-coding	1.06021	30.4227	3.47436e-08	4.73645e-07		152	153	131	172	134	91	72	83	117	210	213	233	250	188	165		176.685	140.779	111.608	134.268	99.8885	72.6785	66.0816	61.8558	87.7074	107.875	179.294	222.246	142.784	142.863	143.407		7.47318
106504120	SORT1	sortilin 1	-	VGNC:VGNC:93343|Ensembl:ENSSSCG00000006831	protein-coding	6272	SORT1	sortilin 1	Gp95|LDLCQ6|NT3|NTR3	MIM:602458|HGNC:HGNC:11186|Ensembl:ENSG00000134243	protein-coding	2.26077	30.408	3.50086e-08	4.75883e-07		13	15	22	15	4	5	9	9	4	3	17	20	48	37	20		15.1113	13.8018	18.7433	11.7094	2.98175	3.99333	8.26019	6.70725	2.99854	1.54107	14.3098	19.0769	27.4146	28.1167	17.3826		4.01
100625022	RAB6A	RAB6A, member RAS oncogene family	-	Ensembl:ENSSSCG00000014828	protein-coding	5870	RAB6A	RAB6A, member RAS oncogene family	RAB6	MIM:179513|HGNC:HGNC:9786|Ensembl:ENSG00000175582	protein-coding	0.74177	30.3968	3.52114e-08	4.77942e-07		159	173	247	240	208	162	144	160	164	243	276	207	410	275	202		184.822	159.181	210.436	187.351	155.051	129.384	132.163	119.24	122.94	124.826	232.324	197.446	234.166	208.976	175.564		7.53778
100152846	TCN2	transcobalamin 2	-	VGNC:VGNC:93830|Ensembl:ENSSSCG00000010011	protein-coding	6948	TCN2	transcobalamin 2	D22S676|D22S750|II|TC|TC II|TC-2|TC2|TCII	MIM:613441|HGNC:HGNC:11653|Ensembl:ENSG00000185339	protein-coding	2.22921	30.3936	3.52689e-08	4.78027e-07		7	26	19	25	13	3	4	8	7	12	16	17	86	35	26		8.13683	23.9232	16.1874	19.5157	9.69068	2.396	3.6712	5.962	5.24745	6.16426	13.4681	16.2154	49.1178	26.5969	22.5974		3.19169
100522048	SLC13A4	solute carrier family 13 member 4	-	VGNC:VGNC:92931	protein-coding	26266	SLC13A4	solute carrier family 13 member 4	NAS2|SUT-1|SUT1	MIM:604309|HGNC:HGNC:15827|Ensembl:ENSG00000164707	protein-coding	1.70682	30.3046	3.69245e-08	4.9974e-07		4	5	19	16	25	15	11	14	12	20	32	21	77	54	42		4.64962	4.60061	16.1874	12.49	18.6359	11.98	10.0958	10.4335	8.99563	10.2738	26.9361	20.0308	43.9776	41.0352	36.5035		2.49815
100625807	LCT	lactase	-	Ensembl:ENSSSCG00000015691	protein-coding	3938	LCT	lactase	LAC|LPH|LPH1	MIM:603202|HGNC:HGNC:6530|Ensembl:ENSG00000115850	protein-coding	-2.70969	30.2869	3.72628e-08	5.03587e-07		0	7	6	4	3	64	48	43	5	76	9	2	13	9	3		0	6.44085	5.11181	3.12251	2.23631	51.1146	44.0544	32.0458	3.74818	39.0403	7.57578	1.90769	7.42479	6.8392	2.60739		0
110256624	TRIAP1	TP53 regulated inhibitor of apoptosis 1	-	Ensembl:ENSSSCG00000031152	protein-coding	51499	TRIAP1	TP53 regulated inhibitor of apoptosis 1	HSPC132|MDM35|P53CSV|WF-1	MIM:614943|HGNC:HGNC:26937|Ensembl:ENSG00000170855	protein-coding	-0.817809	30.2822	3.73532e-08	5.04079e-07		84	74	113	103	116	117	106	139	148	187	68	73	87	68	67		97.6419	68.089	96.2725	80.4046	86.4707	93.4438	97.2867	103.59	110.946	96.0597	57.2392	69.6308	49.689	51.674	58.2318		6.62413
100627213	R3HDM2	R3H domain containing 2	-	VGNC:VGNC:98233|Ensembl:ENSSSCG00000026498	protein-coding	22864	R3HDM2	R3H domain containing 2	CAG6|PR01365	HGNC:HGNC:29167|Ensembl:ENSG00000179912	protein-coding	0.945095	30.223	3.8512e-08	5.18966e-07		157	195	201	172	187	67	59	113	106	182	169	172	246	190	133		182.497	179.424	171.246	134.268	139.397	53.5106	54.1502	84.2133	79.4614	93.4913	142.256	164.062	140.5	144.383	115.594		7.51962
100513812	TOPORS	TOP1 binding arginine/serine rich protein, E3 ubiquitin ligase	-	VGNC:VGNC:95973|Ensembl:ENSSSCG00000011004	protein-coding	10210	TOPORS	TOP1 binding arginine/serine rich protein, E3 ubiquitin ligase	LUN|P53BP3|RP31|TP53BPL	MIM:609507|HGNC:HGNC:21653|Ensembl:ENSG00000197579	protein-coding	-1.02356	30.1226	4.05575e-08	5.45741e-07		52	81	100	84	126	240	242	289	151	249	109	92	137	122	101		60.445	74.5299	85.1969	65.5727	93.9251	191.68	222.107	215.377	113.195	127.908	91.7511	87.7539	78.2459	92.7092	87.7822		5.94122
100512802	PUS3	pseudouridine synthase 3	-	VGNC:VGNC:98228|Ensembl:ENSSSCG00000015222	protein-coding	83480	PUS3	pseudouridine synthase 3	2610020J05Rik|FKSG32|MRT55	MIM:616283|HGNC:HGNC:25461|Ensembl:ENSG00000110060	protein-coding	-1.23129	30.0951	4.11368e-08	5.52738e-07		42	44	43	53	35	145	102	115	63	124	47	29	57	50	38		48.821	40.4854	36.6347	41.3733	26.0903	115.806	93.6155	85.7038	47.2271	63.6974	39.5624	27.6616	32.5549	37.9956	33.027		5.63868
100518845	DNAJC11	DnaJ heat shock protein family (Hsp40) member C11	-	VGNC:VGNC:96622|Ensembl:ENSSSCG00000003384	protein-coding	55735	DNAJC11	DnaJ heat shock protein family (Hsp40) member C11	dJ126A5.1	MIM:614827|HGNC:HGNC:25570|Ensembl:ENSG00000007923	protein-coding	-0.870279	30.0839	4.13746e-08	5.55134e-07		70	90	57	91	103	152	112	136	193	241	74	67	102	85	89		81.3683	82.8109	48.5622	71.0371	76.78	121.397	102.794	101.354	144.68	123.799	62.2898	63.9078	58.256	64.5925	77.3527		6.36402
100625306	PPIP5K2	diphosphoinositol pentakisphosphate kinase 2	-	VGNC:VGNC:91701|Ensembl:ENSSSCG00000024999	protein-coding	23262	PPIP5K2	diphosphoinositol pentakisphosphate kinase 2	CFAP160|DFNB100|HISPPD1|IP7K2|VIP2	MIM:611648|HGNC:HGNC:29035|Ensembl:ENSG00000145725	protein-coding	1.07685	30.0754	4.1558e-08	5.56794e-07		58	51	105	95	100	52	35	50	55	61	104	70	169	102	62		67.4194	46.9262	89.4567	74.1596	74.5437	41.5306	32.123	37.2625	41.23	31.335	87.5424	66.7693	96.5223	77.511	53.8861		6.09633
594852	BID	BH3 interacting domain death agonist	p22 BID	VGNC:VGNC:85824|Ensembl:ENSSSCG00000000769	protein-coding	637	BID	BH3 interacting domain death agonist	FP497	MIM:601997|HGNC:HGNC:1050|Ensembl:ENSG00000015475	protein-coding	-1.66206	30.032	4.24977e-08	5.68448e-07		59	62	46	48	44	113	140	182	125	85	50	24	43	33	76		68.5818	57.0475	39.1906	37.4701	32.7992	90.2492	128.492	135.636	93.7045	43.6635	42.0877	22.8923	24.5589	25.0771	66.054		6.12064
100515580	ARL8B	ADP ribosylation factor like GTPase 8B	-	Ensembl:ENSSSCG00000011535	protein-coding	55207	ARL8B	ADP ribosylation factor like GTPase 8B	ARL10C|Gie1	MIM:616596|HGNC:HGNC:25564|Ensembl:ENSG00000134108	protein-coding	-0.969236	30.0296	4.25498e-08	5.68448e-07		134	123	269	282	380	384	367	363	482	659	250	146	292	199	182		155.762	113.175	229.18	220.137	283.266	306.687	336.832	270.526	361.324	338.521	210.438	139.262	166.772	151.222	158.182		7.29243
100516721	CCDC151	coiled-coil domain containing 151	-	VGNC:VGNC:99608|Ensembl:ENSSSCG00000013625	protein-coding	115948	CCDC151	coiled-coil domain containing 151	CILD30|ODA10	MIM:615956|HGNC:HGNC:28303|Ensembl:ENSG00000198003	protein-coding	-2.36426	29.99	4.34286e-08	5.79359e-07		4	6	7	9	18	27	17	21	15	26	5	5	6	0	2		4.64962	5.52073	5.96378	7.02565	13.4179	21.564	15.6026	15.6503	11.2445	13.3559	4.20877	4.76924	3.42683	0	1.73826		2.49815
100144587	INPP5F	inositol polyphosphate-5-phosphatase F	-	VGNC:VGNC:89145|Ensembl:ENSSSCG00000010687	protein-coding	22876	INPP5F	inositol polyphosphate-5-phosphatase F	MSTP007|MSTPO47|SAC2|hSAC2	MIM:609389|HGNC:HGNC:17054|Ensembl:ENSG00000198825	protein-coding	1.12451	29.9812	4.36265e-08	5.81167e-07		48	63	89	66	74	48	54	45	57	77	177	93	161	74	98		55.7954	57.9677	75.8252	51.5214	55.1623	38.3359	49.5612	33.5363	42.7292	39.554	148.99	88.7078	91.9532	56.2334	85.1748		5.8277
102163392	HNRNPL	heterogeneous nuclear ribonucleoprotein L	-	-	protein-coding	3191	HNRNPL	heterogeneous nuclear ribonucleoprotein L	HNRPL|P/OKcl.14|hnRNP-L	MIM:603083|HGNC:HGNC:5045|Ensembl:ENSG00000104824	protein-coding	-0.840426	29.946	4.44259e-08	5.90972e-07		379	489	475	459	513	1045	969	1170	692	1103	473	378	709	616	545		440.551	449.939	404.685	358.308	382.409	834.605	889.348	871.943	518.748	566.598	398.149	360.554	404.937	468.105	473.676		8.78644
100517646	POLE4	DNA polymerase epsilon 4, accessory subunit	-	VGNC:VGNC:91632|Ensembl:ENSSSCG00000038307	protein-coding	56655	POLE4	DNA polymerase epsilon 4, accessory subunit	YHHQ1|p12	MIM:607269|HGNC:HGNC:18755|Ensembl:ENSG00000115350	protein-coding	-1.01439	29.9209	4.50024e-08	5.97789e-07		34	53	45	43	52	89	72	92	119	159	37	31	79	41	61		39.5217	48.7664	38.3386	33.567	38.7627	71.0812	66.0816	68.563	89.2067	81.6765	31.1449	29.5693	45.1199	31.1564	53.017		5.34062
100514585	RAB3B	RAB3B, member RAS oncogene family	-	VGNC:VGNC:98265|Ensembl:ENSSSCG00000021036	protein-coding	5865	RAB3B	RAB3B, member RAS oncogene family	-	MIM:179510|HGNC:HGNC:9778|Ensembl:ENSG00000169213	protein-coding	2.49029	29.9012	4.54642e-08	6.03064e-07		7	6	21	21	31	7	15	14	2	6	60	34	86	33	20		8.13683	5.52073	17.8913	16.3932	23.1085	5.59066	13.767	10.4335	1.49927	3.08213	50.5052	32.4308	49.1178	25.0771	17.3826		3.19169
100626434	ADI1	acireductone dioxygenase 1	-	VGNC:VGNC:85139|Ensembl:ENSSSCG00000029161	protein-coding	55256	ADI1	acireductone dioxygenase 1	APL1|ARD|Fe-ARD|HMFT1638|MTCBP1|Ni-ARD|SIPL|mtnD	MIM:613400|HGNC:HGNC:30576|Ensembl:ENSG00000182551	protein-coding	-1.63544	29.8852	4.58404e-08	6.0719e-07		31	20	26	48	41	42	35	83	119	105	12	23	23	20	25		36.0345	18.4024	22.1512	37.4701	30.5629	33.5439	32.123	61.8558	89.2067	53.9373	10.101	21.9385	13.1362	15.1982	21.7283		5.2108
100737787	MCPH1	microcephalin 1	-	VGNC:VGNC:96417|Ensembl:ENSSSCG00000015754	protein-coding	79648	MCPH1	microcephalin 1	BRIT1|MCT	MIM:607117|HGNC:HGNC:6954|Ensembl:ENSG00000147316	protein-coding	-0.878112	29.8774	4.6024e-08	6.08757e-07		37	54	56	55	54	118	85	123	85	153	62	46	79	54	44		43.0089	49.6866	47.7103	42.9345	40.2536	94.2425	78.0129	91.6658	63.719	78.5943	52.1887	43.877	45.1199	41.0352	38.2418		5.45972
100155766	SEC23A	Sec23 homolog A, COPII coat complex component	-	VGNC:VGNC:98307|Ensembl:ENSSSCG00000001934	protein-coding	10484	SEC23A	Sec23 homolog A, COPII coat complex component	CLSD|hSec23A	MIM:610511|HGNC:HGNC:10701|Ensembl:ENSG00000100934	protein-coding	1.63772	29.8691	4.62228e-08	6.1052e-07		17	15	31	23	34	17	12	27	15	21	25	31	108	66	49		19.7609	13.8018	26.411	17.9544	25.3449	13.5773	11.0136	20.1218	11.2445	10.7875	21.0438	29.5693	61.6829	50.1542	42.5874		4.37579
110257936	LOC110257936	putative GTP-binding protein 6	-	Ensembl:ENSSSCG00000033858	protein-coding	8225	GTPBP6	GTP binding protein 6 (putative)	PGPL	MIM:300124|HGNC:HGNC:30189|Ensembl:ENSG00000178605	protein-coding	-1.92236	29.8628	4.63722e-08	6.11627e-07		3	5	5	8	6	38	21	27	41	31	9	5	6	7	13		3.48721	4.60061	4.25984	6.24502	4.47262	30.3493	19.2738	20.1218	30.7351	15.9243	7.57578	4.76924	3.42683	5.31938	11.2987		2.16582
100156538	MAN2C1	mannosidase alpha class 2C member 1	-	VGNC:VGNC:89969|Ensembl:ENSSSCG00000001881	protein-coding	4123	MAN2C1	mannosidase alpha class 2C member 1	MAN6A8|MANA|MANA1	MIM:154580|HGNC:HGNC:6827|Ensembl:ENSG00000140400	protein-coding	1.39571	29.8323	4.7107e-08	6.20442e-07		42	36	50	65	57	13	17	15	27	34	49	52	45	71	34		48.821	33.1244	42.5984	50.7408	42.4899	10.3826	15.6026	11.1788	20.2402	17.4654	41.2459	49.6	25.7012	53.9537	29.5505		5.63868
110261686	ZBTB25	zinc finger and BTB domain containing 25	-	VGNC:VGNC:95065|Ensembl:ENSSSCG00000039616	protein-coding	7597	ZBTB25	zinc finger and BTB domain containing 25	C14orf51|KUP|ZNF46	MIM:194541|HGNC:HGNC:13112|Ensembl:ENSG00000089775	protein-coding	2.26076	29.7847	4.8279e-08	6.34981e-07		13	7	8	16	15	3	7	2	3	6	18	18	18	23	12		15.1113	6.44085	6.81575	12.49	11.1816	2.396	6.4246	1.4905	2.24891	3.08213	15.1516	17.1692	10.2805	17.478	10.4296		4.01
100144461	TRIM15	tripartite motif containing 15	znfb7	VGNC:VGNC:94395|Ensembl:ENSSSCG00000001235	protein-coding	89870	TRIM15	tripartite motif containing 15	RNF93|ZNF178|ZNFB7	HGNC:HGNC:16284|Ensembl:ENSG00000204610	protein-coding	1.35935	29.7677	4.87038e-08	6.39666e-07		33	55	73	84	56	24	10	21	34	41	67	60	51	68	51		38.3593	50.6067	62.1937	65.5727	41.7445	19.168	9.17799	15.6503	25.4876	21.0612	56.3975	57.2308	29.128	51.674	44.3257		5.29863
110260639	XPNPEP3	X-prolyl aminopeptidase 3	-	VGNC:VGNC:95002|Ensembl:ENSSSCG00000033823	protein-coding	63929	XPNPEP3	X-prolyl aminopeptidase 3	APP3|ICP55|NPHPL1	MIM:613553|HGNC:HGNC:28052|Ensembl:ENSG00000196236	protein-coding	-0.955454	29.7386	4.94403e-08	6.48426e-07		52	68	77	75	82	200	126	125	155	225	70	44	94	104	79		60.445	62.5683	65.6016	58.5471	61.1258	159.733	115.643	93.1563	116.194	115.58	58.9227	41.9693	53.6869	79.0308	68.6614		5.94122
100623923	STIP1	stress induced phosphoprotein 1	-	VGNC:VGNC:93548|Ensembl:ENSSSCG00000021620	protein-coding	10963	STIP1	stress induced phosphoprotein 1	HEL-S-94n|HOP|IEF-SSP-3521|P60|STI1|STI1L	MIM:605063|HGNC:HGNC:11387|Ensembl:ENSG00000168439	protein-coding	-0.765375	29.7226	4.98503e-08	6.52886e-07		271	454	408	435	386	775	686	982	851	1001	472	288	687	453	477		315.011	417.735	347.603	339.573	287.739	618.965	629.61	731.836	637.94	514.202	397.308	274.708	392.372	344.24	414.576		8.30383
110261675	LOC110261675	histone H4	-	Ensembl:ENSSSCG00000044948	protein-coding	8363	H4C11	H4 clustered histone 11	H4-16|H4/e|H4C1|H4C12|H4C13|H4C14|H4C15|H4C2|H4C3|H4C4|H4C5|H4C6|H4C8|H4C9|H4F2iv|H4FE|HIST1H4J|dJ160A22.2	MIM:602826|HGNC:HGNC:4785|Ensembl:ENSG00000197238	protein-coding	-1.85589	29.7069	5.02561e-08	6.57277e-07		14	34	32	58	53	58	54	71	121	147	13	20	12	53	26		16.2737	31.2841	27.263	45.2764	39.5082	46.3226	49.5612	52.9128	90.7059	75.5122	10.9428	19.0769	6.85365	40.2753	22.5974		4.1105
100520446	PIP4K2A	phosphatidylinositol-5-phosphate 4-kinase type 2 alpha	-	VGNC:VGNC:96485|Ensembl:ENSSSCG00000011079	protein-coding	5305	PIP4K2A	phosphatidylinositol-5-phosphate 4-kinase type 2 alpha	PI5P4KA|PIP5K2A|PIP5KII-alpha|PIP5KIIA|PIPK	MIM:603140|HGNC:HGNC:8997|Ensembl:ENSG00000150867	protein-coding	-0.843879	29.6821	5.09023e-08	6.64795e-07		81	98	108	114	145	214	147	176	266	409	119	90	162	125	112		94.1547	90.1719	92.0126	88.9916	108.088	170.914	134.917	131.164	199.403	210.099	100.169	85.8462	92.5243	94.9889	97.3427		6.5722
100512042	REXO5	RNA exonuclease 5	-	VGNC:VGNC:92230|Ensembl:ENSSSCG00000007855	protein-coding	81691	REXO5	RNA exonuclease 5	NEF-sp	HGNC:HGNC:24661|Ensembl:ENSG00000005189	protein-coding	1.07682	29.6325	5.2221e-08	6.81064e-07		126	98	102	83	125	77	42	47	46	90	121	89	142	129	88		146.463	90.1719	86.9008	64.7921	93.1796	61.4972	38.5476	35.0268	34.4832	46.232	101.852	84.8924	81.1016	98.0286	76.4835		7.20421
100156043	CIB2	calcium and integrin binding family member 2	-	-	protein-coding	10518	CIB2	calcium and integrin binding family member 2	DFNB48|KIP2|USH1J	MIM:605564|HGNC:HGNC:24579|Ensembl:ENSG00000136425	protein-coding	1.15551	29.6238	5.24555e-08	6.83168e-07		87	94	97	105	101	29	27	50	49	78	94	92	72	117	68		101.129	86.4914	82.641	81.9659	75.2891	23.1613	24.7806	37.2625	36.7322	40.0677	79.1248	87.7539	41.1219	88.9096	59.1009		6.67425
100155832	CEP290	centrosomal protein 290	-	VGNC:VGNC:86567|Ensembl:ENSSSCG00000000926	protein-coding	80184	CEP290	centrosomal protein 290	3H11Ag|BBS14|CT87|JBTS5|LCA10|MKS4|NPHP6|POC3|SLSN6|rd16	MIM:610142|HGNC:HGNC:29021|Ensembl:ENSG00000198707	protein-coding	1.0369	29.5412	5.47405e-08	7.11932e-07		32	39	39	44	54	29	25	28	22	39	44	54	80	57	39		37.1969	35.8847	33.2268	34.3476	40.2536	23.1613	22.945	20.867	16.492	20.0338	37.0372	51.5077	45.691	43.315	33.8961		5.25538
100512366	ELF1	E74 like ETS transcription factor 1	-	VGNC:VGNC:87641|Ensembl:ENSSSCG00000009440	protein-coding	1997	ELF1	E74 like ETS transcription factor 1	EFTUD1|RIA1	MIM:189973|HGNC:HGNC:3316|Ensembl:ENSG00000120690	protein-coding	-0.827103	29.5315	5.50142e-08	7.14495e-07		166	190	224	269	264	542	403	432	346	505	242	202	261	228	210		192.959	174.823	190.841	209.989	196.795	432.877	369.873	321.948	259.374	259.413	203.704	192.677	149.067	173.26	182.518		7.59961
448816	STS	steroid sulfatase	-	Ensembl:ENSSSCG00000026520|Ensembl:ENSSSCG00000036122	protein-coding	412	STS	steroid sulfatase	ARSC|ARSC1|ASC|ES|SSDD|XLI	MIM:300747|HGNC:HGNC:11425|Ensembl:ENSG00000101846	protein-coding	-1.1586	29.5066	5.57278e-08	7.22756e-07		190	194	191	280	361	367	424	580	412	500	266	199	201	195	104		220.857	178.504	162.726	218.576	269.103	293.11	389.147	432.245	308.85	256.844	223.906	189.816	114.799	148.183	90.3896		7.79348
100154949	CNIH1	cornichon family AMPA receptor auxiliary protein 1	CNIH	VGNC:VGNC:86820|Ensembl:ENSSSCG00000027256	protein-coding	10175	CNIH1	cornichon family AMPA receptor auxiliary protein 1	CNIH|CNIH-1|CNIL|TGAM77	MIM:611287|HGNC:HGNC:19431|Ensembl:ENSG00000100528	protein-coding	-0.780176	29.4947	5.60686e-08	7.26166e-07		123	169	155	178	217	239	181	158	219	309	114	103	166	109	114		142.976	155.501	132.055	138.952	161.76	190.881	166.122	117.75	164.17	158.73	95.9599	98.2462	94.8089	82.8303	99.0809		7.16968
100514581	PIH1D1	PIH1 domain containing 1	-	VGNC:VGNC:91433|Ensembl:ENSSSCG00000003169	protein-coding	55011	PIH1D1	PIH1 domain containing 1	MOT48|NOP17|Pih1	MIM:611480|HGNC:HGNC:26075|Ensembl:ENSG00000104872	protein-coding	-1.61851	29.4819	5.64427e-08	7.29997e-07		9	13	11	19	15	23	21	24	27	55	5	5	18	9	8		10.4616	11.9616	9.37166	14.8319	11.1816	18.3693	19.2738	17.886	20.2402	28.2529	4.20877	4.76924	10.2805	6.8392	6.95305		3.51874
100153939	CNOT9	CCR4-NOT transcription complex subunit 9	-	VGNC:VGNC:95473|Ensembl:ENSSSCG00000016193	protein-coding	9125	CNOT9	CCR4-NOT transcription complex subunit 9	CAF40|CT129|RCD-1|RCD1|RQCD1	MIM:612054|HGNC:HGNC:10445|Ensembl:ENSG00000144580	protein-coding	-0.874416	29.4618	5.703e-08	7.36571e-07		44	78	78	85	86	114	120	112	116	187	57	54	89	54	80		51.1458	71.7695	66.4536	66.3534	64.1076	91.0478	110.136	83.468	86.9578	96.0597	47.98	51.5077	50.8313	41.0352	69.5305		5.70448
110257666	UBQLN2	ubiquilin 2	-	VGNC:VGNC:94665	protein-coding	29978	UBQLN2	ubiquilin 2	ALS15|CHAP1|DSK2|HRIHFB2157|N4BP4|PLIC2	MIM:300264|HGNC:HGNC:12509|Ensembl:ENSG00000188021	protein-coding	1.13834	29.4282	5.80271e-08	7.48413e-07		44	41	58	57	67	28	23	30	41	62	63	56	147	56	73		51.1458	37.725	49.4142	44.4958	49.9443	22.3626	21.1094	22.3575	30.7351	31.8487	53.0305	53.4154	83.9572	42.555	63.4466		5.70448
100738488	ZDHHC21	zinc finger DHHC-type palmitoyltransferase 21	-	VGNC:VGNC:95123|Ensembl:ENSSSCG00000035730	protein-coding	340481	ZDHHC21	zinc finger DHHC-type palmitoyltransferase 21	DHHC-21|DHHC21|DNZ1|HSPC097	MIM:614605|HGNC:HGNC:20750|Ensembl:ENSG00000175893	protein-coding	2.02286	29.4067	5.86753e-08	7.55728e-07		52	18	61	73	70	11	7	5	25	64	50	51	105	53	44		60.445	16.5622	51.9701	56.9858	52.1806	8.78532	6.4246	3.72625	18.7409	32.8761	42.0877	48.6462	59.9695	40.2753	38.2418		5.94122
100522963	KIAA0895	KIAA0895	-	VGNC:VGNC:89436|Ensembl:ENSSSCG00000016659	protein-coding	23366	KIAA0895	KIAA0895	-	HGNC:HGNC:22206|Ensembl:ENSG00000164542	protein-coding	2.17881	29.3975	5.89526e-08	7.58252e-07		19	15	11	14	20	4	11	10	8	9	43	23	83	34	8		22.0857	13.8018	9.37166	10.9288	14.9087	3.19466	10.0958	7.4525	5.99709	4.6232	36.1954	21.9385	47.4044	25.837	6.95305		4.52893
100737962	PA2G4	proliferation-associated 2G4	-	Ensembl:ENSSSCG00000000377	protein-coding	5036	PA2G4	proliferation-associated 2G4	EBP1|HG4-1|p38-2G4	MIM:602145|HGNC:HGNC:8550|Ensembl:ENSG00000170515	protein-coding	-0.641701	29.3944	5.90478e-08	7.5843e-07		292	337	351	392	474	466	511	580	498	775	335	274	417	340	312		339.422	310.081	299.041	306.006	353.337	372.178	468.995	432.245	373.319	398.109	281.987	261.354	238.164	258.37	271.169		8.41118
100153621	FAM214A	family with sequence similarity 214 member A	-	VGNC:VGNC:87952|Ensembl:ENSSSCG00000004617	protein-coding	56204	FAM214A	family with sequence similarity 214 member A	KIAA1370	HGNC:HGNC:25609|Ensembl:ENSG00000047346	protein-coding	1.69924	29.3557	6.02377e-08	7.7265e-07		15	38	41	43	25	21	13	21	24	7	46	37	116	46	60		17.4361	34.9646	34.9307	33.567	18.6359	16.772	11.9314	15.6503	17.9913	3.59582	38.7207	35.2923	66.252	34.9559	52.1479		4.20446
100520542	ANO5	anoctamin 5	-	VGNC:VGNC:85358|Ensembl:ENSSSCG00000013344	protein-coding	203859	ANO5	anoctamin 5	GDD1|LGMD2L|LGMDR12|TMEM16E	MIM:608662|HGNC:HGNC:27337|Ensembl:ENSG00000171714	protein-coding	1.44685	29.3257	6.11793e-08	7.8365e-07		43	29	27	18	28	19	15	16	12	25	38	34	45	52	49		49.9834	26.6835	23.0032	14.0513	20.8722	15.1746	13.767	11.924	8.99563	12.8422	31.9866	32.4308	25.7012	39.5154	42.5874		5.67195
110258925	LOC110258925	putative GTP-binding protein 6	-	Ensembl:ENSSSCG00000037491	protein-coding	8225	GTPBP6	GTP binding protein 6 (putative)	PGPL	MIM:300124|HGNC:HGNC:30189|Ensembl:ENSG00000178605	protein-coding	-1.929	29.2933	6.22116e-08	7.95779e-07		2	5	5	6	5	38	21	27	42	31	9	5	6	7	13		2.32481	4.60061	4.25984	4.68377	3.72718	30.3493	19.2738	20.1218	31.4847	15.9243	7.57578	4.76924	3.42683	5.31938	11.2987		1.73327
100512932	ASAH1	N-acylsphingosine amidohydrolase 1	-	VGNC:VGNC:96424|Ensembl:ENSSSCG00000006995	protein-coding	427	ASAH1	N-acylsphingosine amidohydrolase 1	AC|ACDase|ASAH|PHP|PHP32|SMAPME	MIM:613468|HGNC:HGNC:735|Ensembl:ENSG00000104763	protein-coding	1.40246	29.2393	6.39693e-08	8.17142e-07		35	45	80	62	89	29	32	18	44	36	83	41	153	63	77		40.6841	41.4055	68.1575	48.3989	66.3439	23.1613	29.3696	13.4145	32.984	18.4928	69.8655	39.1077	87.3841	47.8744	66.9231		5.38143
110261477	LOC110261477	histone H4	-	Ensembl:ENSSSCG00000033566	protein-coding	8363	H4C11	H4 clustered histone 11	H4-16|H4/e|H4C1|H4C12|H4C13|H4C14|H4C15|H4C2|H4C3|H4C4|H4C5|H4C6|H4C8|H4C9|H4F2iv|H4FE|HIST1H4J|dJ160A22.2	MIM:602826|HGNC:HGNC:4785|Ensembl:ENSG00000197238	protein-coding	-1.65584	29.2103	6.49324e-08	8.28311e-07		7	14	9	15	40	46	29	40	43	93	7	9	17	20	18		8.13683	12.8817	7.66772	11.7094	29.8175	36.7386	26.6162	29.81	32.2343	47.773	5.89227	8.58462	9.70934	15.1982	15.6444		3.19169
100626970	SNX2	sorting nexin 2	-	VGNC:VGNC:93312|Ensembl:ENSSSCG00000022790	protein-coding	6643	SNX2	sorting nexin 2	TRG-9	MIM:605929|HGNC:HGNC:11173|Ensembl:ENSG00000205302	protein-coding	-0.783393	29.192	6.55508e-08	8.35056e-07		397	425	560	560	765	847	704	1108	865	1159	532	474	606	382	474		461.474	391.052	477.103	437.151	570.259	676.469	646.131	825.737	648.435	595.365	447.813	452.123	346.109	290.286	411.968		8.85323
397471	MMP14	matrix metallopeptidase 14	MT1-MMP	Ensembl:ENSSSCG00000002039	protein-coding	4323	MMP14	matrix metallopeptidase 14	MMP-14|MMP-X1|MT-MMP|MT-MMP 1|MT1-MMP|MT1MMP|MTMMP1|WNCHRS	MIM:600754|HGNC:HGNC:7160|Ensembl:ENSG00000157227	protein-coding	1.56058	29.1281	6.77466e-08	8.61852e-07		58	69	80	110	89	22	27	13	47	29	62	39	66	119	86		67.4194	63.4884	68.1575	85.869	66.3439	17.5706	24.7806	9.68825	35.2329	14.897	52.1887	37.2	37.6951	90.4295	74.7453		6.09633
397010	VDAC1	voltage dependent anion channel 1	-	VGNC:VGNC:100881|Ensembl:ENSSSCG00000014296	protein-coding	7416	VDAC1	voltage dependent anion channel 1	PORIN|VDAC-1	MIM:604492|HGNC:HGNC:12669|Ensembl:ENSG00000213585	protein-coding	-0.810173	29.1134	6.82616e-08	8.67219e-07		384	413	648	696	829	606	593	734	930	917	412	366	463	361	355		446.363	380.01	552.076	543.317	617.967	483.991	544.255	547.014	697.161	471.052	346.802	349.108	264.437	274.328	308.542		8.8053
100521760	SND1	staphylococcal nuclease and tudor domain containing 1	-	VGNC:VGNC:93287|Ensembl:ENSSSCG00000016590	protein-coding	27044	SND1	staphylococcal nuclease and tudor domain containing 1	TDRD11|Tudor-SN|p100	MIM:602181|HGNC:HGNC:30646|Ensembl:ENSG00000197157	protein-coding	-0.782714	29.1072	6.84824e-08	8.68841e-07		240	349	255	410	360	562	501	625	474	626	315	267	406	311	236		278.977	321.122	217.252	320.057	268.357	448.85	459.817	465.781	355.327	321.569	265.152	254.677	231.882	236.332	205.115		8.12916
110255959	SYNGR2	synaptogyrin 2	-	Ensembl:ENSSSCG00000031600	protein-coding	9144	SYNGR2	synaptogyrin 2	-	MIM:603926|HGNC:HGNC:11499|Ensembl:ENSG00000108639	protein-coding	1.12207	29.0474	7.06275e-08	8.94839e-07		34	57	37	49	44	23	22	31	36	41	50	46	83	89	51		39.5217	52.4469	31.5228	38.2508	32.7992	18.3693	20.1916	23.1028	26.9869	21.0612	42.0877	43.877	47.4044	67.6321	44.3257		5.34062
100157057	MIEF1	mitochondrial elongation factor 1	SMCR7L	Ensembl:ENSSSCG00000039538	protein-coding	54471	MIEF1	mitochondrial elongation factor 1	AltMIEF1|HSU79252|MID51|MIEF1-MP|SMCR7L|dJ1104E15.3	MIM:615497|HGNC:HGNC:25979|Ensembl:ENSG00000100335	protein-coding	-0.880743	29.0299	7.12711e-08	9.01769e-07		77	93	97	120	105	164	229	213	184	216	95	68	122	111	100		89.5051	85.5713	82.641	93.6753	78.2709	130.981	210.176	158.738	137.933	110.957	79.9666	64.8616	69.6788	84.3502	86.9131		6.49993
110255500	LOC110255500	uncharacterized LOC110255500	-	-	ncRNA							2.07036	28.9977	7.24634e-08	9.15612e-07		18	6	18	8	9	15	6	8	4	31	41	51	56	32	35		20.9233	5.52073	15.3354	6.24502	6.70893	11.98	5.5068	5.962	2.99854	15.9243	34.5119	48.6462	31.9837	24.3172	30.4196		4.45439
100513044	KIAA0100	KIAA0100	-	VGNC:VGNC:89428|Ensembl:ENSSSCG00000017764	protein-coding	9703	KIAA0100	KIAA0100	BCOX|BCOX1|CT101|FMP27	MIM:610664|HGNC:HGNC:28960|Ensembl:ENSG00000007202	protein-coding	0.919453	28.9694	7.35305e-08	9.27837e-07		83	93	108	136	125	62	46	71	62	138	118	100	126	140	130		96.4795	85.5713	92.0126	106.165	93.1796	49.5172	42.2188	52.9128	46.4774	70.889	99.3269	95.3847	71.9634	106.388	112.987		6.60703
100515118	LOC100515118	protein PBDC1	PBDC1	Ensembl:ENSSSCG00000030577	protein-coding	51260	PBDC1	polysaccharide biosynthesis domain containing 1	CXorf26	HGNC:HGNC:28790|Ensembl:ENSG00000102390	protein-coding	-1.02687	28.9467	7.43976e-08	9.3751e-07		57	45	56	66	102	82	99	121	121	183	61	39	58	69	44		66.257	41.4055	47.7103	51.5214	76.0346	65.4905	90.8621	90.1753	90.7059	94.005	51.347	37.2	33.126	52.4339	38.2418		6.07161
100519836	FAM102B	family with sequence similarity 102 member B	-	VGNC:VGNC:87884|Ensembl:ENSSSCG00000006850	protein-coding	284611	FAM102B	family with sequence similarity 102 member B	SYM-3B	HGNC:HGNC:27637|Ensembl:ENSG00000162636	protein-coding	1.76438	28.9315	7.49824e-08	9.43605e-07		11	11	23	30	35	4	10	14	8	21	52	22	50	31	30		12.7864	10.1213	19.5953	23.4188	26.0903	3.19466	9.17799	10.4335	5.99709	10.7875	43.7712	20.9846	28.5569	23.5573	26.0739		3.78518
100513810	GPATCH2	G-patch domain containing 2	-	VGNC:VGNC:96089|Ensembl:ENSSSCG00000027207	protein-coding	55105	GPATCH2	G-patch domain containing 2	CT110|GPATC2|PPP1R30|Pfa1	MIM:616836|HGNC:HGNC:25499|Ensembl:ENSG00000092978	protein-coding	1.24298	28.8588	7.78533e-08	9.78412e-07		75	51	90	82	72	40	41	22	46	81	109	78	179	98	59		87.1803	46.9262	76.6772	64.0115	53.6715	31.9466	37.6298	16.3955	34.4832	41.6088	91.7511	74.4001	102.234	74.4713	51.2787		6.46238
100524105	YPEL2	yippee like 2	-	VGNC:VGNC:95036|Ensembl:ENSSSCG00000035400	protein-coding	388403	YPEL2	yippee like 2	FKSG4	MIM:609723|HGNC:HGNC:18326|Ensembl:ENSG00000175155	protein-coding	-0.991128	28.828	7.91006e-08	9.9275e-07		20	41	21	22	23	95	72	80	80	115	45	37	45	42	36		23.2481	37.725	17.8913	17.1738	17.145	75.8732	66.0816	59.62	59.9709	59.0742	37.8789	35.2923	25.7012	31.9163	31.2887		4.5998
100513970	RALGDS	ral guanine nucleotide dissociation stimulator	-	Ensembl:ENSSSCG00000005738	protein-coding	5900	RALGDS	ral guanine nucleotide dissociation stimulator	RGDS|RGF|RalGEF	MIM:601619|HGNC:HGNC:9842|Ensembl:ENSG00000160271	protein-coding	-1.45325	28.8213	7.93729e-08	9.94829e-07		115	144	124	159	138	170	202	254	221	150	52	127	47	98	60		133.676	132.498	105.644	124.12	102.87	135.773	185.395	189.294	165.67	77.0533	43.7712	121.139	26.8435	74.4713	52.1479		7.07335
100518629	WDR48	WD repeat domain 48	-	VGNC:VGNC:94925|Ensembl:ENSSSCG00000011261	protein-coding	57599	WDR48	WD repeat domain 48	P80|SPG60|UAF1	MIM:612167|HGNC:HGNC:30914|Ensembl:ENSG00000114742	protein-coding	0.835	28.8071	7.99567e-08	1.0008e-06		63	55	67	86	73	59	45	65	54	97	100	75	151	96	106		73.2314	50.6067	57.0819	67.134	54.4169	47.1212	41.301	48.4413	40.4803	49.8278	84.1754	71.5385	86.2418	72.9515	92.1279		6.21396
100621145	LARP1B	La ribonucleoprotein 1B	-	VGNC:VGNC:89640|Ensembl:ENSSSCG00000034280	protein-coding	55132	LARP1B	La ribonucleoprotein 1B	LARP2	HGNC:HGNC:24704|Ensembl:ENSG00000138709	protein-coding	-0.930368	28.7458	8.25285e-08	1.03161e-06		69	84	75	86	114	172	151	156	108	191	89	61	93	85	59		80.2059	77.2902	63.8977	67.134	84.9798	137.37	138.588	116.259	80.9607	98.1145	74.9161	58.1847	53.1158	64.5925	51.2787		6.34351
397590	PTGS2	prostaglandin-endoperoxide synthase 2	COX-2|COX2|PGHS-2	VGNC:VGNC:91959|Ensembl:ENSSSCG00000015579	protein-coding	5743	PTGS2	prostaglandin-endoperoxide synthase 2	COX-2|COX2|GRIPGHS|PGG/HS|PGHS-2|PHS-2|hCox-2	MIM:600262|HGNC:HGNC:9605|Ensembl:ENSG00000073756	protein-coding	-1.05999	28.7173	8.375e-08	1.04547e-06		2332	2431	3028	2838	3293	3076	5016	5580	5605	4263	2256	2307	1747	2399	1798		2710.73	2236.82	2579.76	2215.42	2454.72	2456.69	4603.68	4158.5	4201.71	2189.85	1899	2200.53	997.778	1823.03	1562.7		11.405
100154411	ALG5	ALG5 dolichyl-phosphate beta-glucosyltransferase	-	VGNC:VGNC:85252|Ensembl:ENSSSCG00000009360	protein-coding	29880	ALG5	ALG5 dolichyl-phosphate beta-glucosyltransferase	bA421P11.2	MIM:604565|HGNC:HGNC:20266|Ensembl:ENSG00000120697	protein-coding	-1.38645	28.683	8.52478e-08	1.06275e-06		13	18	13	18	28	61	38	59	62	58	26	24	23	13	13		15.1113	16.5622	11.0756	14.0513	20.8722	48.7186	34.8764	43.9698	46.4774	29.7939	21.8856	22.8923	13.1362	9.87885	11.2987		4.01
100621901	DCTPP1	dCTP pyrophosphatase 1	-	Ensembl:ENSSSCG00000007795	protein-coding	79077	DCTPP1	dCTP pyrophosphatase 1	CDA03|RS21C6|XTP3TPA	MIM:615840|HGNC:HGNC:28777|Ensembl:ENSG00000179958	protein-coding	-1.90204	28.6756	8.55768e-08	1.06543e-06		5	14	10	15	14	21	9	29	35	49	4	4	11	6	10		5.81202	12.8817	8.51969	11.7094	10.4361	16.772	8.26019	21.6123	26.2373	25.1707	3.36701	3.81539	6.28252	4.55947	8.69131		2.76808
110255833	LOC110255833	uncharacterized LOC110255833	-	-	ncRNA							2.6428	28.6368	8.7305e-08	1.08549e-06		3	15	7	4	4	1	3	2	3	5	8	18	30	15	14		3.48721	13.8018	5.96378	3.12251	2.98175	0.798665	2.7534	1.4905	2.24891	2.56844	6.73403	17.1692	17.1341	11.3987	12.1678		2.16582
397052	SULT1E1	sulfotransferase family 1E, estrogen-preferring, member 1	STE	Ensembl:ENSSSCG00000039341	protein-coding	6783	SULT1E1	sulfotransferase family 1E member 1	EST|EST-1|ST1E1|STE	MIM:600043|HGNC:HGNC:11377|Ensembl:ENSG00000109193	protein-coding	-2.98213	28.5925	8.93287e-08	1.10917e-06		36	42	15	17	5	313	216	123	252	203	13	18	9	46	112		41.8465	38.6451	12.7795	13.2707	3.72718	249.982	198.245	91.6658	188.908	104.279	10.9428	17.1692	5.14024	34.9559	97.3427		5.42111
102158403	ZNF792	zinc finger protein 792	-	VGNC:VGNC:95304|Ensembl:ENSSSCG00000036886	protein-coding	126375	ZNF792	zinc finger protein 792	-	HGNC:HGNC:24751|Ensembl:ENSG00000180884	protein-coding	2.92297	28.5804	8.98862e-08	1.11461e-06		4	3	7	7	7	2	3	1	5	2	22	4	45	23	10		4.64962	2.76036	5.96378	5.46439	5.21806	1.59733	2.7534	0.74525	3.74818	1.02738	18.5186	3.81539	25.7012	17.478	8.69131		2.49815
100037920	MT1D	metallothionein-1E	-	Ensembl:ENSSSCG00000024911	protein-coding	4501	MT1X	metallothionein 1X	MT-1l|MT1	MIM:156359|HGNC:HGNC:7405|Ensembl:ENSG00000187193	protein-coding	3.78135	28.5727	9.02467e-08	1.11721e-06		0	5	6	0	0	2	0	4	0	10	22	18	37	32	101		0	4.60061	5.11181	0	0	1.59733	0	2.981	0	5.13688	18.5186	17.1692	21.1321	24.3172	87.7822		0
100526059	LOC100526059	zinc finger protein 11-like	-	-	protein-coding	7644	ZNF91	zinc finger protein 91	HPF7|HTF10	MIM:603971|HGNC:HGNC:13166|Ensembl:ENSG00000167232	protein-coding	1.4672	28.5708	9.03356e-08	1.11721e-06		19	17	23	35	31	6	11	6	10	20	24	26	34	26	25		22.0857	15.6421	19.5953	27.322	23.1085	4.79199	10.0958	4.4715	7.49636	10.2738	20.2021	24.8	19.4187	19.7577	21.7283		4.52893
100737417	TNFAIP1	TNF alpha induced protein 1	-	VGNC:VGNC:94250|Ensembl:ENSSSCG00000024626	protein-coding	7126	TNFAIP1	TNF alpha induced protein 1	B12|B61|BTBD34|EDP1|hBACURD2	MIM:191161|HGNC:HGNC:11894|Ensembl:ENSG00000109079	protein-coding	2.22207	28.5623	9.07307e-08	1.11965e-06		6	3	16	8	8	1	6	7	1	10	17	16	32	28	18		6.97442	2.76036	13.6315	6.24502	5.9635	0.798665	5.5068	5.21675	0.749636	5.13688	14.3098	15.2616	18.2764	21.2775	15.6444		2.99538
102160012	MRPL51	mitochondrial ribosomal protein L51	-	VGNC:VGNC:90374|Ensembl:ENSSSCG00000039662	protein-coding	51258	MRPL51	mitochondrial ribosomal protein L51	CDA09|HSPC241|MRP64|bMRP64	MIM:611855|HGNC:HGNC:14044|Ensembl:ENSG00000111639	protein-coding	-0.928966	28.5614	9.0773e-08	1.11965e-06		35	45	46	63	67	89	63	101	102	175	48	31	61	55	57		40.6841	41.4055	39.1906	49.1795	49.9443	71.0812	57.8214	75.2703	76.4628	89.8955	40.4042	29.5693	34.8394	41.7951	49.5405		5.38143
100518827	LOC100518827	uncharacterized LOC100518827	-	-	protein-coding							-1.3492	28.5493	9.13448e-08	1.12522e-06		11	25	16	24	11	38	26	49	39	55	14	12	22	13	14		12.7864	23.003	13.6315	18.7351	8.19981	30.3493	23.8628	36.5173	29.2358	28.2529	11.7845	11.4462	12.565	9.87885	12.1678		3.78518
100512572	WDR7	WD repeat domain 7	-	VGNC:VGNC:94936|Ensembl:ENSSSCG00000004538	protein-coding	23335	WDR7	WD repeat domain 7	TRAG	MIM:613473|HGNC:HGNC:13490|Ensembl:ENSG00000091157	protein-coding	-0.822996	28.5118	9.31295e-08	1.14569e-06		67	69	106	86	107	174	108	143	132	227	77	54	119	78	81		77.8811	63.4884	90.3087	67.134	79.7618	138.968	99.1223	106.571	98.9519	116.607	64.815	51.5077	67.9654	59.2731	70.3996		6.30161
110258051	LOC110258051	hematological and neurological expressed 1-like protein pseudogene	-	-	pseudo	51155	JPT1	Jupiter microtubule associated homolog 1	ARM2|HN1|HN1A	HGNC:HGNC:14569|Ensembl:ENSG00000189159	protein-coding	1.61372	28.5044	9.34867e-08	1.14857e-06		69	77	77	31	34	29	13	31	21	49	88	80	111	72	45		80.2059	70.8494	65.6016	24.1995	25.3449	23.1613	11.9314	23.1028	15.7424	25.1707	74.0743	76.3078	63.3963	54.7136	39.1109		6.34351
110261156	KIAA0754	KIAA0754 ortholog	-	-	protein-coding	643314	KIAA0754	KIAA0754	-	HGNC:HGNC:29111	protein-coding	1.26469	28.4927	9.40537e-08	1.15401e-06		26	39	44	44	41	27	16	13	21	59	48	55	66	51	51		30.2225	35.8847	37.4866	34.3476	30.5629	21.564	14.6848	9.68825	15.7424	30.3076	40.4042	52.4616	37.6951	38.7555	44.3257		4.96451
100523423	ATP5F1D	ATP synthase F1 subunit delta	ATP5D	VGNC:VGNC:96795|Ensembl:ENSSSCG00000035532	protein-coding	513	ATP5F1D	ATP synthase F1 subunit delta	ATP5D|MC5DN5	MIM:603150|HGNC:HGNC:837|Ensembl:ENSG00000099624	protein-coding	-0.90249	28.4793	9.47044e-08	1.16047e-06		63	91	79	103	81	180	136	177	256	230	76	80	99	115	98		73.2314	83.7311	67.3055	80.4046	60.3804	143.76	124.821	131.909	191.907	118.148	63.9733	76.3078	56.5426	87.3898	85.1748		6.21396
100739654	MAML2	mastermind like transcriptional coactivator 2	-	VGNC:VGNC:89964|Ensembl:ENSSSCG00000034879	protein-coding	84441	MAML2	mastermind like transcriptional coactivator 2	MAM-3|MAM2|MAM3|MLL-MAML2	MIM:607537|HGNC:HGNC:16259|Ensembl:ENSG00000184384	protein-coding	3.08748	28.4543	9.59384e-08	1.17405e-06		2	3	5	2	3	1	5	12	1	1	11	14	42	23	17		2.32481	2.76036	4.25984	1.56126	2.23631	0.798665	4.589	8.943	0.749636	0.513688	9.25929	13.3539	23.9878	17.478	14.7752		1.73327
100624586	SNRPB	small nuclear ribonucleoprotein polypeptides B and B1	-	Ensembl:ENSSSCG00000040857	ncRNA	6628	SNRPB	small nuclear ribonucleoprotein polypeptides B and B1	CCMS|COD|SNRPB1|Sm-B/B'|SmB/B'|SmB/SmB'|snRNP-B	MIM:182282|HGNC:HGNC:11153|Ensembl:ENSG00000125835	protein-coding	-0.808197	28.4505	9.61241e-08	1.17478e-06		85	151	127	142	171	239	237	273	206	286	106	110	199	150	111		98.8043	138.938	108.2	110.849	127.47	190.881	217.518	203.453	154.425	146.915	89.2259	104.923	113.656	113.987	96.4735		6.64103
110261031	KLK12	kallikrein related peptidase 12	-	VGNC:VGNC:89540|Ensembl:ENSSSCG00000032280	protein-coding	43849	KLK12	kallikrein related peptidase 12	KLK-L5|KLKL5	MIM:605539|HGNC:HGNC:6360|Ensembl:ENSG00000186474	protein-coding	3.35916	28.4258	9.73588e-08	1.18831e-06		5	2	11	5	3	2	0	1	3	3	29	9	36	16	4		5.81202	1.84024	9.37166	3.90314	2.23631	1.59733	0	0.74525	2.24891	1.54107	24.4109	8.58462	20.561	12.1586	3.47652		2.76808
100515138	S100A10	S100 calcium binding protein A10	p11	VGNC:VGNC:92536|Ensembl:ENSSSCG00000006612	protein-coding	6281	S100A10	S100 calcium binding protein A10	42C|ANX2L|ANX2LG|CAL1L|CLP11|Ca[1]|GP11|P11|p10	MIM:114085|HGNC:HGNC:10487|Ensembl:ENSG00000197747	protein-coding	0.906775	28.4214	9.75811e-08	1.18947e-06		79	75	128	138	148	98	93	91	129	133	237	124	269	199	153		91.8299	69.0091	109.052	107.727	110.325	78.2692	85.3553	67.8178	96.703	68.3206	199.496	118.277	153.636	151.222	132.977		6.53652
100514237	VPS13D	vacuolar protein sorting 13 homolog D	-	VGNC:VGNC:94841|Ensembl:ENSSSCG00000003438	protein-coding	55187	VPS13D	vacuolar protein sorting 13 homolog D	SCAR4	MIM:608877|HGNC:HGNC:23595|Ensembl:ENSG00000048707	protein-coding	0.969679	28.4056	9.83802e-08	1.19764e-06		342	401	422	564	514	193	145	160	250	556	347	487	501	391	339		397.542	368.969	359.531	440.274	383.155	154.142	133.081	119.24	187.409	285.611	292.088	464.524	286.14	297.125	294.635		8.63859
406187	APOC3	apolipoprotein C3	-	VGNC:VGNC:85421|Ensembl:ENSSSCG00000015069	protein-coding	345	APOC3	apolipoprotein C3	APOCIII	MIM:107720|HGNC:HGNC:610|Ensembl:ENSG00000110245	protein-coding	3.04741	28.3551	1.00983e-07	1.22772e-06		16	5	104	80	43	2	5	9	14	23	29	31	145	180	66		18.5985	4.60061	88.6048	62.4502	32.0538	1.59733	4.589	6.70725	10.4949	11.8148	24.4109	29.5693	82.815	136.784	57.3627		4.29267
100519056	ORC4	origin recognition complex subunit 4	-	VGNC:VGNC:96465|Ensembl:ENSSSCG00000015668	protein-coding	5000	ORC4	origin recognition complex subunit 4	ORC4L|ORC4P	MIM:603056|HGNC:HGNC:8490|Ensembl:ENSG00000115947	protein-coding	-0.959666	28.3471	1.01399e-07	1.23117e-06		42	44	72	61	73	112	100	137	94	145	41	48	103	53	48		48.821	40.4854	61.3418	47.6183	54.4169	89.4505	91.7799	102.099	70.4658	74.4848	34.5119	45.7847	58.8272	40.2753	41.7183		5.63868
100157083	CHD7	chromodomain helicase DNA binding protein 7	-	VGNC:VGNC:86633|Ensembl:ENSSSCG00000006231	protein-coding	55636	CHD7	chromodomain helicase DNA binding protein 7	CRG|HH5|IS3|KAL5	MIM:608892|HGNC:HGNC:20626|Ensembl:ENSG00000171316	protein-coding	0.826588	28.3305	1.0227e-07	1.24014e-06		124	189	216	259	234	157	106	120	166	284	282	218	376	270	191		144.138	173.903	184.025	202.183	174.432	125.39	97.2867	89.43	124.44	145.888	237.374	207.939	214.748	205.176	166.004		7.18128
100514153	HNRNPM	heterogeneous nuclear ribonucleoprotein M	-	VGNC:VGNC:88924|Ensembl:ENSSSCG00000013602	protein-coding	4670	HNRNPM	heterogeneous nuclear ribonucleoprotein M	CEAR|HNRNPM4|HNRPM|HNRPM4|HTGR1|NAGR1|hnRNP M	MIM:160994|HGNC:HGNC:5046|Ensembl:ENSG00000099783	protein-coding	-0.676559	28.3097	1.03377e-07	1.25194e-06		418	395	434	537	554	896	726	935	725	1089	486	360	760	561	430		485.885	363.448	369.754	419.197	412.972	715.604	666.322	696.809	543.486	559.407	409.092	343.385	434.065	426.31	373.726		8.92744
733612	PPP1CC	protein phosphatase 1 catalytic subunit gamma	-	VGNC:VGNC:91716|Ensembl:ENSSSCG00000009828	protein-coding	5501	PPP1CC	protein phosphatase 1 catalytic subunit gamma	PP-1G|PP1C|PPP1G	MIM:176914|HGNC:HGNC:9283|Ensembl:ENSG00000186298	protein-coding	-0.880483	28.2732	1.05346e-07	1.27412e-06		111	116	166	204	212	295	271	223	204	355	130	90	203	147	122		129.027	106.734	141.427	159.248	158.033	235.606	248.724	166.191	152.926	182.359	109.428	85.8462	115.941	111.707	106.034		7.02267
100521067	NAV2	neuron navigator 2	-	VGNC:VGNC:90588|Ensembl:ENSSSCG00000013351	protein-coding	89797	NAV2	neuron navigator 2	HELAD1|POMFIL2|RAINB1|STEERIN2|UNC53H2	MIM:607026|HGNC:HGNC:15997|Ensembl:ENSG00000166833	protein-coding	-1.00434	28.2149	1.08567e-07	1.31138e-06		187	180	164	260	314	322	343	444	287	503	106	192	195	192	179		217.37	165.622	139.723	202.963	234.067	257.17	314.805	330.891	215.145	258.385	89.2259	183.139	111.372	145.903	155.574		7.77063
100518724	MAP4K4	mitogen-activated protein kinase kinase kinase kinase 4	-	VGNC:VGNC:98114|Ensembl:ENSSSCG00000008164	protein-coding	9448	MAP4K4	mitogen-activated protein kinase kinase kinase kinase 4	FLH21957|HEL-S-31|HGK|MEKKK4|NIK	MIM:604666|HGNC:HGNC:6866|Ensembl:ENSG00000071054	protein-coding	0.716751	28.1904	1.09947e-07	1.32633e-06		276	335	335	428	389	290	280	276	312	395	603	349	686	430	415		320.823	308.241	285.41	334.109	289.975	231.613	256.984	205.689	233.886	202.907	507.577	332.893	391.8	326.762	360.689		8.33013
100142667	NAGA	alpha-N-acetylgalactosaminidase	-	VGNC:VGNC:90569|Ensembl:ENSSSCG00000000050	protein-coding	4668	NAGA	alpha-N-acetylgalactosaminidase	D22S674|GALB	MIM:104170|HGNC:HGNC:7631|Ensembl:ENSG00000198951	protein-coding	2.32979	28.1271	1.13607e-07	1.36871e-06		7	15	7	18	10	3	1	8	2	7	23	8	30	17	17		8.13683	13.8018	5.96378	14.0513	7.45437	2.396	0.917799	5.962	1.49927	3.59582	19.3603	7.63078	17.1341	12.9185	14.7752		3.19169
100157638	MESD	mesoderm development LRP chaperone	MESDC2	VGNC:VGNC:90147|Ensembl:ENSSSCG00000021587	protein-coding	23184	MESD	mesoderm development LRP chaperone	BOCA|MESDC2|OI20	MIM:607783|HGNC:HGNC:13520|Ensembl:ENSG00000117899	protein-coding	-0.713795	28.118	1.14138e-07	1.37334e-06		146	227	248	301	320	295	267	410	389	476	205	181	266	190	191		169.711	208.868	211.288	234.969	238.54	235.606	245.052	305.553	291.608	244.516	172.559	172.646	151.923	144.383	166.004		7.41541
100622040	CSTF3	cleavage stimulation factor subunit 3	-	VGNC:VGNC:87052|Ensembl:ENSSSCG00000040954	protein-coding	1479	CSTF3	cleavage stimulation factor subunit 3	CSTF-77	MIM:600367|HGNC:HGNC:2485|Ensembl:ENSG00000176102	protein-coding	-1.03188	28.0678	1.17137e-07	1.40761e-06		69	89	84	107	132	255	193	260	133	221	121	90	121	93	79		80.2059	81.8908	71.5654	83.5272	98.3977	203.66	177.135	193.765	99.7016	113.525	101.852	85.8462	69.1077	70.6718	68.6614		6.34351
397602	GPI	glucose-6-phosphate isomerase	PGI	VGNC:VGNC:97068|Ensembl:ENSSSCG00000002873	protein-coding	2821	GPI	glucose-6-phosphate isomerase	AMF|GNPI|NLK|PGI|PHI|SA-36|SA36	MIM:172400|HGNC:HGNC:4458|Ensembl:ENSG00000105220	protein-coding	0.923402	28.0601	1.17607e-07	1.40962e-06		52	47	73	70	69	49	41	63	70	82	65	91	139	121	109		60.445	43.2457	62.1937	54.6439	51.4351	39.1346	37.6298	46.9508	52.4745	42.1224	54.714	86.8001	79.3881	91.9493	94.7353		5.94122
100627585	HNRNPH2	heterogeneous nuclear ribonucleoprotein H2	-	VGNC:VGNC:88921|Ensembl:ENSSSCG00000033161	protein-coding	3188	HNRNPH2	heterogeneous nuclear ribonucleoprotein H2	FTP3|HNRPH'|HNRPH2|MRXSB|NRPH2|hnRNPH'	MIM:300610|HGNC:HGNC:5042|Ensembl:ENSG00000126945	protein-coding	-1.09381	28.062	1.17491e-07	1.40962e-06		57	76	82	70	92	119	145	172	251	248	124	62	128	59	54		66.257	69.9292	69.8614	54.6439	68.5802	95.0412	133.081	128.183	188.159	127.395	104.377	59.1385	73.1056	44.8348	46.9331		6.07161
100522877	DOCK7	dedicator of cytokinesis 7	-	VGNC:VGNC:87397|Ensembl:ENSSSCG00000003818	protein-coding	85440	DOCK7	dedicator of cytokinesis 7	EIEE23|ZIR2	MIM:615730|HGNC:HGNC:19190|Ensembl:ENSG00000116641	protein-coding	0.996091	28.0139	1.2045e-07	1.44184e-06		54	79	93	113	137	56	46	38	43	60	76	79	122	75	101		62.7698	72.6896	79.2331	88.2109	102.125	44.7252	42.2188	28.3195	32.2343	30.8213	63.9733	75.3539	69.6788	56.9934	87.7822		5.9948
100152492	A2ML1	alpha-2-macroglobulin like 1	-	Ensembl:ENSSSCG00000000664	protein-coding	144568	A2ML1	alpha-2-macroglobulin like 1	CPAMD9|OMS|p170	MIM:610627|HGNC:HGNC:23336|Ensembl:ENSG00000166535	protein-coding	-3.94064	28.0049	1.21008e-07	1.44667e-06		2	5	0	1	3	72	16	22	8	28	2	1	0	4	0		2.32481	4.60061	0	0.780628	2.23631	57.5039	14.6848	16.3955	5.99709	14.3833	1.68351	0.953847	0	3.03965	0		1.73327
100738984	SLC20A2	solute carrier family 20 member 2	-	VGNC:VGNC:95498|Ensembl:ENSSSCG00000007027	protein-coding	6575	SLC20A2	solute carrier family 20 member 2	GLVR-2|GLVR2|IBGC1|IBGC2|IBGC3|MLVAR|PIT-2|PIT2|RAM1|Ram-1	MIM:158378|HGNC:HGNC:10947|Ensembl:ENSG00000168575	protein-coding	1.09973	27.9849	1.22268e-07	1.45985e-06		28	47	61	48	43	29	37	28	36	74	70	48	132	81	74		32.5473	43.2457	51.9701	37.4701	32.0538	23.1613	33.9586	20.867	26.9869	38.0129	58.9227	45.7847	75.3902	61.5528	64.3157		5.06813
100522453	RBM7	RNA binding motif protein 7	-	Ensembl:ENSSSCG00000027905	protein-coding	10179	RBM7	RNA binding motif protein 7	-	MIM:612413|HGNC:HGNC:9904|Ensembl:ENSG00000076053	protein-coding	-1.15155	27.9522	1.24348e-07	1.48279e-06		45	41	65	53	78	157	193	196	112	148	69	41	99	76	61		52.3082	37.725	55.378	41.3733	58.1441	125.39	177.135	146.069	83.9592	76.0259	58.081	39.1077	56.5426	57.7533	53.017		5.73628
110261672	LOC110261672	histone H2B type 1-K	-	-	protein-coding	85236	H2BC12	H2B clustered histone 12	H2B/S|H2BFAiii|H2BFT|H2BK|HIST1H2BK	MIM:615045|HGNC:HGNC:13954|Ensembl:ENSG00000197903	protein-coding	-1.41371	27.9308	1.25731e-07	1.49737e-06		30	70	46	102	112	83	73	183	125	134	32	45	36	38	40		34.8721	64.4085	39.1906	79.624	83.4889	66.2892	66.9994	136.381	93.7045	68.8342	26.9361	42.9231	20.561	28.8766	34.7652		5.16479
100517457	COLGALT1	collagen beta(1-O)galactosyltransferase 1	GLT25D1	Ensembl:ENSSSCG00000013883	protein-coding	79709	COLGALT1	collagen beta(1-O)galactosyltransferase 1	BSVD3|ColGalT 1|GLT25D1	MIM:617531|HGNC:HGNC:26182|Ensembl:ENSG00000130309	protein-coding	1.25036	27.9058	1.27367e-07	1.51492e-06		17	33	31	42	42	16	30	27	19	31	57	53	60	58	35		19.7609	30.364	26.411	32.7864	31.3084	12.7786	27.534	20.1218	14.2431	15.9243	47.98	50.5539	34.2683	44.0749	30.4196		4.37579
100519408	TMEM268	transmembrane protein 268	-	VGNC:VGNC:94168|Ensembl:ENSSSCG00000032835	protein-coding	203197	TMEM268	transmembrane protein 268	C9orf91	HGNC:HGNC:24513|Ensembl:ENSG00000157693	protein-coding	-1.37324	27.8401	1.31769e-07	1.56528e-06		25	21	33	64	78	57	81	73	72	84	29	24	25	28	25		29.0601	19.3226	28.115	49.9602	58.1441	45.5239	74.3417	54.4033	53.9738	43.1498	24.4109	22.8923	14.2784	21.2775	21.7283		4.90978
100625983	SSR3	signal sequence receptor subunit 3	-	VGNC:VGNC:93492|Ensembl:ENSSSCG00000030567	protein-coding	6747	SSR3	signal sequence receptor subunit 3	TRAPG	MIM:606213|HGNC:HGNC:11325|Ensembl:ENSG00000114850	protein-coding	-0.711334	27.8199	1.33149e-07	1.57966e-06		158	181	190	229	266	471	301	383	369	525	201	176	324	273	180		183.66	166.542	161.874	178.764	198.286	376.171	276.258	285.431	276.616	269.686	169.192	167.877	185.049	207.456	156.444		7.52873
110261143	SFPQ	splicing factor proline and glutamine rich	-	VGNC:VGNC:98314|Ensembl:ENSSSCG00000035690	protein-coding	6421	SFPQ	splicing factor proline and glutamine rich	POMP100|PPP1R140|PSF	MIM:605199|HGNC:HGNC:10774|Ensembl:ENSG00000116560	protein-coding	-0.785858	27.7938	1.34958e-07	1.59909e-06		785	658	807	1020	1090	1483	1504	1466	1030	1860	839	707	1007	763	677		912.487	605.44	687.539	796.24	812.526	1184.42	1380.37	1092.54	772.125	955.46	706.231	674.37	575.136	579.812	588.402		9.83524
110255179	OSBPL10	oxysterol binding protein like 10	-	VGNC:VGNC:91068|Ensembl:ENSSSCG00000011230	protein-coding	114884	OSBPL10	oxysterol binding protein like 10	ORP10|OSBP9	MIM:606738|HGNC:HGNC:16395|Ensembl:ENSG00000144645	protein-coding	1.32992	27.7907	1.35178e-07	1.59966e-06		32	54	36	35	30	20	10	20	20	28	50	33	73	32	42		37.1969	49.6866	30.6709	27.322	22.3631	15.9733	9.17799	14.905	14.9927	14.3833	42.0877	31.477	41.6931	24.3172	36.5035		5.25538
100525152	STXBP2	syntaxin binding protein 2	Munc18-2|UNC18B|Unc-18B|Unc18-2	VGNC:VGNC:93597|Ensembl:ENSSSCG00000013576	protein-coding	6813	STXBP2	syntaxin binding protein 2	FHL5|Hunc18b|MUNC18-2|UNC18-2|UNC18B|pp10122	MIM:601717|HGNC:HGNC:11445|Ensembl:ENSG00000076944	protein-coding	0.952912	27.7742	1.36331e-07	1.61126e-06		75	110	97	108	95	59	33	80	84	106	106	127	142	131	140		87.1803	101.213	82.641	84.3078	70.8165	47.1212	30.2874	59.62	62.9694	54.451	89.2259	121.139	81.1016	99.5484	121.678		6.46238
102160861	ATP5F1C	ATP synthase F1 subunit gamma	ATP5C1	VGNC:VGNC:96463|Ensembl:ENSSSCG00000034086	protein-coding	509	ATP5F1C	ATP synthase F1 subunit gamma	ATP5C|ATP5C1|ATP5CL1	MIM:108729|HGNC:HGNC:833|Ensembl:ENSG00000165629	protein-coding	-0.734069	27.7461	1.38328e-07	1.6328e-06		480	713	781	705	831	901	738	1038	1319	1347	536	416	661	651	658		557.954	656.047	665.388	550.343	619.458	719.597	677.336	773.57	988.77	691.938	451.18	396.8	377.522	494.702	571.888		9.12659
100124379	DPM1	dolichyl-phosphate mannosyltransferase subunit 1, catalytic	-	VGNC:VGNC:96235|Ensembl:ENSSSCG00000034952	protein-coding	8813	DPM1	dolichyl-phosphate mannosyltransferase subunit 1, catalytic	CDGIE|MPDS	MIM:603503|HGNC:HGNC:3005|Ensembl:ENSG00000000419	protein-coding	-0.779744	27.6628	1.44415e-07	1.70249e-06		81	122	132	124	141	200	156	162	173	226	80	101	141	84	94		94.1547	112.255	112.46	96.7978	105.107	159.733	143.177	120.731	129.687	116.094	67.3403	96.3386	80.5304	63.8326	81.6983		6.5722
110259261	SLC43A3	solute carrier family 43 member 3	-	VGNC:VGNC:98325|Ensembl:ENSSSCG00000033998	protein-coding	29015	SLC43A3	solute carrier family 43 member 3	EEG1|ENBT1|FOAP-13|PRO1659|SEEEG-1	MIM:618034|HGNC:HGNC:17466|Ensembl:ENSG00000134802	protein-coding	-1.56187	27.6476	1.45555e-07	1.71376e-06		23	45	21	31	30	163	171	87	166	122	29	25	51	66	64		26.7353	41.4055	17.8913	24.1995	22.3631	130.182	156.944	64.8368	124.44	62.67	24.4109	23.8462	29.128	50.1542	55.6244		4.79365
397087	SPP1	secreted phosphoprotein 1	Opn	VGNC:VGNC:93419|Ensembl:ENSSSCG00000009216	protein-coding	6696	SPP1	secreted phosphoprotein 1	BNSP|BSPI|ETA-1|OPN	MIM:166490|HGNC:HGNC:11255|Ensembl:ENSG00000118785	protein-coding	7.27442	27.6415	1.46009e-07	1.71694e-06		0	0	11	0	0	0	0	0	0	10	10	0	82	76	243		0	0	9.37166	0	0	0	0	0	0	5.13688	8.41754	0	46.8333	57.7533	211.199		0
110259961	LOC110259961	uncharacterized LOC110259961	-	-	ncRNA							4.08187	27.6086	1.48519e-07	1.74426e-06		8	29	1	5	1	1	0	0	1	2	5	13	17	23	13		9.29923	26.6835	0.851969	3.90314	0.745437	0.798665	0	0	0.749636	1.02738	4.20877	12.4	9.70934	17.478	11.2987		3.36446
100519792	RC3H1	ring finger and CCCH-type domains 1	-	VGNC:VGNC:92168|Ensembl:ENSSSCG00000015498	protein-coding	149041	RC3H1	ring finger and CCCH-type domains 1	FHL6|RNF198|ROQUIN	MIM:609424|HGNC:HGNC:29434|Ensembl:ENSG00000135870	protein-coding	-0.966104	27.5951	1.49558e-07	1.75425e-06		162	231	213	232	293	729	652	681	372	656	335	300	424	243	266		188.309	212.548	181.469	181.106	218.413	582.227	598.405	507.515	278.865	336.98	281.987	286.154	242.162	184.658	231.189		7.5646
100157791	VANGL1	VANGL planar cell polarity protein 1	-	VGNC:VGNC:94797|Ensembl:ENSSSCG00000006746	protein-coding	81839	VANGL1	VANGL planar cell polarity protein 1	KITENIN|LPP2|STB2|STBM2	MIM:610132|HGNC:HGNC:15512|Ensembl:ENSG00000173218	protein-coding	1.00668	27.5299	1.54687e-07	1.81213e-06		52	68	57	64	65	39	31	18	37	51	75	51	83	72	59		60.445	62.5683	48.5622	49.9602	48.4534	31.1479	28.4518	13.4145	27.7365	26.1981	63.1315	48.6462	47.4044	54.7136	51.2787		5.94122
780427	CD81	CD81 molecule	-	VGNC:VGNC:86431|Ensembl:ENSSSCG00000039243	protein-coding	975	CD81	CD81 molecule	CVID6|S5.7|TAPA1|TSPAN28	MIM:186845|HGNC:HGNC:1701|Ensembl:ENSG00000110651	protein-coding	-0.838954	27.5127	1.56065e-07	1.82417e-06		185	297	234	399	306	396	353	537	536	612	246	232	252	225	270		215.045	273.276	199.361	311.47	228.104	316.271	323.983	400.199	401.805	314.377	207.071	221.293	143.927	170.98	234.665		7.75519
100624752	NOP53	NOP53 ribosome biogenesis factor	GLTSCR2	VGNC:VGNC:90821|Ensembl:ENSSSCG00000022774	protein-coding	29997	NOP53	NOP53 ribosome biogenesis factor	GLTSCR2|PICT-1|PICT1	MIM:605691|HGNC:HGNC:4333|Ensembl:ENSG00000105373	protein-coding	0.832037	27.5122	1.56106e-07	1.82417e-06		67	65	87	98	74	81	53	61	81	100	117	102	147	120	130		77.8811	59.8079	74.1213	76.5015	55.1623	64.6919	48.6434	45.4603	60.7205	51.3688	98.4852	97.2924	83.9572	91.1894	112.987		6.30161
100525363	CRKL	CRK like proto-oncogene, adaptor protein	-	VGNC:VGNC:86997|Ensembl:ENSSSCG00000010095	protein-coding	1399	CRKL	CRK like proto-oncogene, adaptor protein	-	MIM:602007|HGNC:HGNC:2363|Ensembl:ENSG00000099942	protein-coding	-1.16257	27.4995	1.57137e-07	1.83392e-06		98	139	122	166	166	274	522	512	215	339	134	99	148	142	139		113.916	127.897	103.94	129.584	123.743	218.834	479.091	381.568	161.172	174.14	112.795	94.4309	84.5284	107.907	120.809		6.84443
110255208	AAK1	AP2 associated kinase 1	-	VGNC:VGNC:100379	protein-coding	22848	AAK1	AP2 associated kinase 1	-	MIM:616405|HGNC:HGNC:19679|Ensembl:ENSG00000115977	protein-coding	1.14134	27.4508	1.61139e-07	1.87827e-06		183	198	169	261	281	52	42	95	70	136	155	276	165	132	146		212.72	182.184	143.983	203.744	209.468	41.5306	38.5476	70.7988	52.4745	69.8616	130.472	263.262	94.2377	100.308	126.893		7.73958
100337656	ZBTB38	zinc finger and BTB domain containing 38	-	VGNC:VGNC:95072|Ensembl:ENSSSCG00000022073	protein-coding	253461	ZBTB38	zinc finger and BTB domain containing 38	CIBZ|PPP1R171|ZNF921	MIM:612218|HGNC:HGNC:26636|Ensembl:ENSG00000177311	protein-coding	2.66213	27.4351	1.62455e-07	1.89125e-06		5	19	12	4	12	3	2	3	11	4	16	9	51	23	23		5.81202	17.4823	10.2236	3.12251	8.94524	2.396	1.8356	2.23575	8.24599	2.05475	13.4681	8.58462	29.128	17.478	19.99		2.76808
100516683	ABHD18	abhydrolase domain containing 18	-	VGNC:VGNC:84979|Ensembl:ENSSSCG00000009074	protein-coding	80167	ABHD18	abhydrolase domain containing 18	C4orf29	HGNC:HGNC:26111|Ensembl:ENSG00000164074	protein-coding	-0.8985	27.4077	1.64776e-07	1.91588e-06		60	71	110	119	153	176	120	143	158	238	85	81	89	69	82		69.7442	65.3286	93.7166	92.8947	114.052	140.565	110.136	106.571	118.442	122.258	71.5491	77.2616	50.8313	52.4339	71.2687		6.14454
100511116	TMEM109	transmembrane protein 109	-	VGNC:VGNC:94066|Ensembl:ENSSSCG00000013110	protein-coding	79073	TMEM109	transmembrane protein 109	-	HGNC:HGNC:28771|Ensembl:ENSG00000110108	protein-coding	-1.1179	27.4049	1.65014e-07	1.91626e-06		31	35	43	60	69	72	61	108	54	123	36	35	37	37	28		36.0345	32.2043	36.6347	46.8377	51.4351	57.5039	55.9858	80.487	40.4803	63.1837	30.3031	33.3846	21.1321	28.1167	24.3357		5.2108
100154147	MAN1A2	mannosidase alpha class 1A member 2	-	VGNC:VGNC:89967|Ensembl:ENSSSCG00000006730	protein-coding	10905	MAN1A2	mannosidase alpha class 1A member 2	MAN1B	MIM:604345|HGNC:HGNC:6822|Ensembl:ENSG00000198162	protein-coding	-0.82028	27.3891	1.66368e-07	1.92958e-06		77	108	105	139	161	180	170	197	129	228	94	88	125	89	87		89.5051	99.3731	89.4567	108.507	120.015	143.76	156.026	146.814	96.703	117.121	79.1248	83.9385	71.3922	67.6321	75.6144		6.49993
100519863	TP53BP2	tumor protein p53 binding protein 2	-	VGNC:VGNC:95553|Ensembl:ENSSSCG00000010894	protein-coding	7159	TP53BP2	tumor protein p53 binding protein 2	53BP2|ASPP2|BBP|P53BP2|PPP1R13A	MIM:602143|HGNC:HGNC:12000|Ensembl:ENSG00000143514	protein-coding	-1.29716	27.368	1.68188e-07	1.94826e-06		97	144	75	121	104	402	332	470	203	240	117	98	163	181	131		112.753	132.498	63.8977	94.4559	77.5254	321.063	304.709	350.268	152.176	123.285	98.4852	93.477	93.0954	137.544	113.856		6.82976
397643	FGF2	fibroblast growth factor 2	-	VGNC:VGNC:98928	protein-coding	2247	FGF2	fibroblast growth factor 2	BFGF|FGF-2|FGFB|HBGF-2	MIM:134920|HGNC:HGNC:3676|Ensembl:ENSG00000138685	protein-coding	4.0095	27.3379	1.70833e-07	1.97523e-06		0	4	3	1	8	2	0	3	0	1	7	3	49	26	21		0	3.68049	2.55591	0.780628	5.9635	1.59733	0	2.23575	0	0.513688	5.89227	2.86154	27.9857	19.7577	18.2518		0
100141307	BRD2	bromodomain containing 2	RING3	VGNC:VGNC:85872|Ensembl:ENSSSCG00000001471	protein-coding	6046	BRD2	bromodomain containing 2	BRD2-IT1|D6S113E|FSH|FSRG1|NAT|O27.1.1|RING3|RNF3	MIM:601540|HGNC:HGNC:1103|Ensembl:ENSG00000204256	protein-coding	-0.790966	27.3367	1.7094e-07	1.97523e-06		202	274	264	240	252	524	544	879	549	809	255	254	474	397	346		234.806	252.113	224.92	187.351	187.85	418.501	499.283	655.075	411.55	415.574	214.647	242.277	270.719	301.685	300.719		7.88145
100522785	E2F8	E2F transcription factor 8	-	VGNC:VGNC:87519|Ensembl:ENSSSCG00000013352	protein-coding	79733	E2F8	E2F transcription factor 8	E2F-8	MIM:612047|HGNC:HGNC:24727|Ensembl:ENSG00000129173	protein-coding	-1.31979	27.3036	1.73888e-07	2.00681e-06		43	32	26	65	52	65	68	67	60	99	27	48	30	20	24		49.9834	29.4439	22.1512	50.7408	38.7627	51.9132	62.4104	49.9318	44.9781	50.8552	22.7273	45.7847	17.1341	15.1982	20.8591		5.67195
100517736	SRXN1	sulfiredoxin 1	-	VGNC:VGNC:95751	protein-coding	140809	SRXN1	sulfiredoxin 1	C20orf139|Npn3|SRX|SRX1	MIM:617583|HGNC:HGNC:16132|Ensembl:ENSG00000271303	protein-coding	2.81879	27.2876	1.75335e-07	2.02101e-06		2	3	6	4	2	1	7	8	1	6	25	11	140	26	33		2.32481	2.76036	5.11181	3.12251	1.49087	0.798665	6.4246	5.962	0.749636	3.08213	21.0438	10.4923	79.9593	19.7577	28.6813		1.73327
100154452	TRIP11	thyroid hormone receptor interactor 11	-	VGNC:VGNC:94437|Ensembl:ENSSSCG00000002445	protein-coding	9321	TRIP11	thyroid hormone receptor interactor 11	ACG1A|CEV14|GMAP-210|GMAP210|ODCD|TRIP-11|TRIP230	MIM:604505|HGNC:HGNC:12305|Ensembl:ENSG00000100815	protein-coding	1.02419	27.1308	1.90144e-07	2.189e-06		137	125	105	169	158	93	49	61	68	143	176	128	221	107	127		159.249	115.015	89.4567	131.926	117.779	74.2759	44.9722	45.4603	50.9752	73.4574	148.149	122.092	126.221	81.3105	110.38		7.32417
100520674	KIF21A	kinesin family member 21A	-	VGNC:VGNC:89464|Ensembl:ENSSSCG00000000779	protein-coding	55605	KIF21A	kinesin family member 21A	CFEOM1|FEOM1|FEOM3A	MIM:608283|HGNC:HGNC:19349|Ensembl:ENSG00000139116	protein-coding	0.936808	27.0712	1.96094e-07	2.25472e-06		147	127	180	185	199	88	83	108	98	180	122	146	415	192	192		170.873	116.855	153.354	144.416	148.342	70.2825	76.1773	80.487	73.4643	92.4639	102.694	139.262	237.022	145.903	166.873		7.4252
100626376	USP53	ubiquitin specific peptidase 53	-	VGNC:VGNC:94775|Ensembl:ENSSSCG00000023174	protein-coding	54532	USP53	ubiquitin specific peptidase 53	-	MIM:617431|HGNC:HGNC:29255|Ensembl:ENSG00000145390	protein-coding	-1.23452	27.0345	1.99856e-07	2.29514e-06		63	31	92	61	58	151	145	170	95	139	50	41	75	58	61		73.2314	28.5238	78.3811	47.6183	43.2353	120.598	133.081	126.693	71.2154	71.4027	42.0877	39.1077	42.8353	44.0749	53.017		6.21396
100515528	PKN1	protein kinase N1	-	VGNC:VGNC:91481|Ensembl:ENSSSCG00000013779	protein-coding	5585	PKN1	protein kinase N1	DBK|PAK-1|PAK1|PKN|PKN-ALPHA|PRK1|PRKCL1	MIM:601032|HGNC:HGNC:9405|Ensembl:ENSG00000123143	protein-coding	2.03393	26.9982	2.0365e-07	2.33583e-06		10	25	12	18	17	2	5	3	5	7	12	16	20	25	12		11.624	23.003	10.2236	14.0513	12.6724	1.59733	4.589	2.23575	3.74818	3.59582	10.101	15.2616	11.4228	18.9978	10.4296		3.6581
100523751	NDUFB5	NADH:ubiquinone oxidoreductase subunit B5	-	Ensembl:ENSSSCG00000011764	protein-coding	4711	NDUFB5	NADH:ubiquinone oxidoreductase subunit B5	CISGDH|SGDH	MIM:603841|HGNC:HGNC:7700|Ensembl:ENSG00000136521	protein-coding	-0.861717	26.9589	2.07829e-07	2.38084e-06		50	74	62	87	106	125	87	136	173	179	60	50	96	73	73		58.1202	68.089	52.8221	67.9146	79.0163	99.8331	79.8485	101.354	129.687	91.9502	50.5052	47.6924	54.8292	55.4735	63.4466		5.88558
100157709	AP1B1	adaptor related protein complex 1 subunit beta 1	-	VGNC:VGNC:85377|Ensembl:ENSSSCG00000009978	protein-coding	162	AP1B1	adaptor related protein complex 1 subunit beta 1	ADTB1|AP105A|BAM22|CLAPB2|KIDAR	MIM:600157|HGNC:HGNC:554|Ensembl:ENSG00000100280	protein-coding	-0.657138	26.9359	2.10312e-07	2.40633e-06		263	310	311	371	394	416	425	489	489	652	219	283	349	305	288		305.712	285.238	264.962	289.613	293.702	332.245	390.065	364.427	366.572	334.925	184.344	269.939	199.327	231.773	250.31		8.26074
100520910	ARHGAP33	Rho GTPase activating protein 33	-	VGNC:VGNC:85472|Ensembl:ENSSSCG00000039135	protein-coding	115703	ARHGAP33	Rho GTPase activating protein 33	NOMA-GAP|SNX26|TCGAP	MIM:614902|HGNC:HGNC:23085|Ensembl:ENSG00000004777	protein-coding	1.26534	26.9117	2.12964e-07	2.43369e-06		27	27	34	35	26	16	11	18	17	42	34	40	49	54	38		31.3849	24.8433	28.9669	27.322	19.3814	12.7786	10.0958	13.4145	12.7438	21.5749	28.6196	38.1539	27.9857	41.0352	33.027		5.01725
100525805	ZBED5	zinc finger BED-type containing 5	-	VGNC:VGNC:98418|Ensembl:ENSSSCG00000033411	protein-coding	58486	ZBED5	zinc finger BED-type containing 5	Buster1	MIM:615251|HGNC:HGNC:30803|Ensembl:ENSG00000236287	protein-coding	1.56387	26.8954	2.14775e-07	2.45137e-06		55	50	34	43	44	44	10	7	17	31	45	36	80	50	40		63.9322	46.0061	28.9669	33.567	32.7992	35.1413	9.17799	5.21675	12.7438	15.9243	37.8789	34.3385	45.691	37.9956	34.7652		6.02086
100157880	ATP5F1A	ATP synthase F1 subunit alpha	ATP5A1|ATP5A2	Ensembl:ENSSSCG00000004499	protein-coding	498	ATP5F1A	ATP synthase F1 subunit alpha	ATP5A|ATP5A1|ATP5AL2|ATPM|COXPD22|HEL-S-123m|MC5DN4|MOM2|OMR|ORM|hATP1	MIM:164360|HGNC:HGNC:823|Ensembl:ENSG00000152234	protein-coding	-0.567527	26.8718	2.17404e-07	2.4727e-06		1871	2274	2824	2756	3204	2951	2757	3262	3563	4230	1908	1589	2484	2344	2169		2174.86	2092.36	2405.96	2151.41	2388.38	2356.86	2530.37	2431.01	2670.95	2172.9	1606.07	1515.66	1418.71	1781.23	1885.15		11.0874
100513328	NARS1	asparaginyl-tRNA synthetase 1	NARS	VGNC:VGNC:90583|Ensembl:ENSSSCG00000004542	protein-coding	4677	NARS1	asparaginyl-tRNA synthetase 1	ASNRS|NARS	MIM:108410|HGNC:HGNC:7643|Ensembl:ENSG00000134440	protein-coding	-0.843503	26.8715	2.17438e-07	2.4727e-06		638	765	852	952	1074	1468	1693	1824	1041	1364	769	685	1114	818	700		741.614	703.893	725.877	743.158	800.599	1172.44	1553.83	1359.34	780.371	700.671	647.308	653.385	636.247	621.608	608.392		9.53647
100621415	AAMP	angio associated migratory cell protein	-	VGNC:VGNC:95868|Ensembl:ENSSSCG00000016189	protein-coding	14	AAMP	angio associated migratory cell protein	-	MIM:603488|HGNC:HGNC:18|Ensembl:ENSG00000127837	protein-coding	-0.98367	26.8751	2.1704e-07	2.4727e-06		29	33	46	52	49	86	65	88	98	112	29	30	53	50	62		33.7097	30.364	39.1906	40.5926	36.5264	68.6852	59.657	65.582	73.4643	57.5331	24.4109	28.6154	30.2703	37.9956	53.8861		5.11727
100514361	PDSS1	decaprenyl diphosphate synthase subunit 1	-	VGNC:VGNC:95858|Ensembl:ENSSSCG00000011061	protein-coding	23590	PDSS1	decaprenyl diphosphate synthase subunit 1	COQ1|COQ10D2|COQ1A|DPS|SPS|TPRT|TPT|TPT 1|hDPS1	MIM:607429|HGNC:HGNC:17759|Ensembl:ENSG00000148459	protein-coding	-0.95779	26.8325	2.21872e-07	2.52005e-06		107	118	182	160	159	233	169	199	229	318	98	131	98	87	125		124.377	108.574	155.058	124.9	118.524	186.089	155.108	148.305	171.667	163.353	82.4918	124.954	55.9715	66.1123	108.641		6.97013
100431099	MRM2	mitochondrial rRNA methyltransferase 2	FTSJ2	VGNC:VGNC:99722|Ensembl:ENSSSCG00000036247	protein-coding	29960	MRM2	mitochondrial rRNA methyltransferase 2	FJH1|FTSJ2|HEL97|MTDPS17|RRMJ2	MIM:606906|HGNC:HGNC:16352|Ensembl:ENSG00000122687	protein-coding	1.42228	26.7972	2.25964e-07	2.56029e-06		19	29	28	35	27	17	8	8	19	21	27	27	35	51	40		22.0857	26.6835	23.8551	27.322	20.1268	13.5773	7.34239	5.962	14.2431	10.7875	22.7273	25.7539	19.9898	38.7555	34.7652		4.52893
100523288	DNAJC10	DnaJ heat shock protein family (Hsp40) member C10	-	Ensembl:ENSSSCG00000016017	protein-coding	54431	DNAJC10	DnaJ heat shock protein family (Hsp40) member C10	ERdj5|JPDI|MTHr|PDIA19	MIM:607987|HGNC:HGNC:24637|Ensembl:ENSG00000077232	protein-coding	-0.850355	26.7984	2.25823e-07	2.56029e-06		66	102	116	85	142	144	103	142	142	254	81	47	115	91	66		76.7187	93.8524	98.8284	66.3534	105.852	115.008	94.5333	105.826	106.448	130.477	68.182	44.8308	65.6808	69.1519	57.3627		6.28019
100155363	C5H12orf66	chromosome 5 C12orf66 homolog	-	VGNC:VGNC:86046|Ensembl:ENSSSCG00000039258	protein-coding	144577	C12orf66	chromosome 12 open reading frame 66	-	MIM:617420|HGNC:HGNC:26517|Ensembl:ENSG00000174206	protein-coding	1.41504	26.7803	2.27953e-07	2.57968e-06		19	25	39	32	34	9	8	11	8	25	32	28	32	26	25		22.0857	23.003	33.2268	24.9801	25.3449	7.18799	7.34239	8.19775	5.99709	12.8422	26.9361	26.7077	18.2764	19.7577	21.7283		4.52893
100152619	LOC100152619	pleckstrin homology domain-containing family H member 1	PLEKHH1	-	protein-coding	57475	PLEKHH1	pleckstrin homology, MyTH4 and FERM domain containing H1	-	HGNC:HGNC:17733|Ensembl:ENSG00000054690	protein-coding	1.2372	26.7663	2.29604e-07	2.5931e-06		66	40	76	100	106	25	16	36	31	30	49	66	69	75	42		76.7187	36.8049	64.7496	78.0628	79.0163	19.9666	14.6848	26.829	23.2387	15.4107	41.2459	62.9539	39.4085	56.9934	36.5035		6.28019
100627475	AASDH	aminoadipate-semialdehyde dehydrogenase	-	VGNC:VGNC:84942|Ensembl:ENSSSCG00000027403	protein-coding	132949	AASDH	aminoadipate-semialdehyde dehydrogenase	ACSF4|LYS2|NRPS1098|NRPS998	MIM:614365|HGNC:HGNC:23993|Ensembl:ENSG00000157426	protein-coding	0.9207	26.7656	2.29694e-07	2.5931e-06		153	180	193	187	207	90	67	68	96	179	206	156	206	166	111		177.848	165.622	164.43	145.977	154.305	71.8799	61.4926	50.677	71.965	91.9502	173.401	148.8	117.654	126.145	96.4735		7.48259
100622361	YAE1	YAE1 maturation factor of ABCE1	YAE1D1	VGNC:VGNC:95017|Ensembl:ENSSSCG00000030497	protein-coding	57002	YAE1	YAE1 maturation factor of ABCE1	C7orf36|CIAB2|GK003|YAE1D1	HGNC:HGNC:24857|Ensembl:ENSG00000241127	protein-coding	1.20417	26.7268	2.34343e-07	2.64238e-06		29	20	42	32	41	15	27	21	21	35	43	36	76	43	56		33.7097	18.4024	35.7827	24.9801	30.5629	11.98	24.7806	15.6503	15.7424	17.9791	36.1954	34.3385	43.4065	32.6762	48.6713		5.11727
100142663	PON2	paraoxonase 2	-	VGNC:VGNC:91662|Ensembl:ENSSSCG00000015331	protein-coding	5445	PON2	paraoxonase 2	-	MIM:602447|HGNC:HGNC:9205|Ensembl:ENSG00000105854	protein-coding	1.95145	26.7132	2.36002e-07	2.65787e-06		8	15	16	18	18	7	3	3	1	11	16	13	36	14	15		9.29923	13.8018	13.6315	14.0513	13.4179	5.59066	2.7534	2.23575	0.749636	5.65057	13.4681	12.4	20.561	10.6388	13.037		3.36446
100329128	SKP2	S-phase kinase associated protein 2	-	VGNC:VGNC:92907|Ensembl:ENSSSCG00000016835	protein-coding	6502	SKP2	S-phase kinase associated protein 2	FBL1|FBXL1|FLB1|p45	MIM:601436|HGNC:HGNC:10901|Ensembl:ENSG00000145604	protein-coding	-1.32483	26.7096	2.36443e-07	2.65962e-06		19	16	19	18	38	55	54	69	52	74	10	14	31	28	31		22.0857	14.7219	16.1874	14.0513	28.3266	43.9266	49.5612	51.4223	38.9811	38.0129	8.41754	13.3539	17.7053	21.2775	26.9431		4.52893
100518046	SRD5A1	steroid 5 alpha-reductase 1	-	-	protein-coding	6715	SRD5A1	steroid 5 alpha-reductase 1	S5AR 1	MIM:184753|HGNC:HGNC:11284|Ensembl:ENSG00000145545	protein-coding	-1.0939	26.7003	2.37581e-07	2.66835e-06		24	56	36	48	67	71	75	69	62	108	28	37	42	39	21		27.8977	51.5268	30.6709	37.4701	49.9443	56.7052	68.8349	51.4223	46.4774	55.4783	23.5691	35.2923	23.9878	29.6365	18.2518		4.85288
100522144	RCAN3	RCAN family member 3	-	VGNC:VGNC:92172|Ensembl:ENSSSCG00000024818	protein-coding	11123	RCAN3	RCAN family member 3	DSCR1L2|MCIP3|RCN3|hRCN3	MIM:605860|HGNC:HGNC:3042|Ensembl:ENSG00000117602	protein-coding	1.43043	26.6986	2.3779e-07	2.66835e-06		17	20	23	23	37	17	7	5	15	24	27	22	46	44	36		19.7609	18.4024	19.5953	17.9544	27.5812	13.5773	6.4246	3.72625	11.2445	12.3285	22.7273	20.9846	26.2723	33.4361	31.2887		4.37579
100518870	EPC2	enhancer of polycomb homolog 2	-	VGNC:VGNC:96045|Ensembl:ENSSSCG00000027211	protein-coding	26122	EPC2	enhancer of polycomb homolog 2	EPC-LIKE	MIM:611000|HGNC:HGNC:24543|Ensembl:ENSG00000135999	protein-coding	-0.998002	26.6933	2.38446e-07	2.67248e-06		56	58	47	37	73	133	93	141	116	150	64	34	88	52	61		65.0946	53.3671	40.0425	28.8832	54.4169	106.222	85.3553	105.08	86.9578	77.0533	53.8722	32.4308	50.2601	39.5154	53.017		6.04646
396679	AMT	aminomethyltransferase	-	Ensembl:ENSSSCG00000022975	protein-coding	275	AMT	aminomethyltransferase	GCE|GCST|GCVT|NKH	MIM:238310|HGNC:HGNC:473|Ensembl:ENSG00000145020	protein-coding	-1.08415	26.667	2.41711e-07	2.70583e-06		316	338	499	568	621	444	348	552	805	801	195	290	176	233	265		367.32	311.001	425.132	443.397	462.916	354.607	319.394	411.378	603.457	411.464	164.142	276.616	100.52	177.059	230.32		8.52481
100524195	B3GNT2	UDP-GlcNAc:betaGal beta-1,3-N-acetylglucosaminyltransferase 2	-	VGNC:VGNC:85723|Ensembl:ENSSSCG00000008374	protein-coding	10678	B3GNT2	UDP-GlcNAc:betaGal beta-1,3-N-acetylglucosaminyltransferase 2	3-Gn-T1|3-Gn-T2|B3GN-T2|B3GNT|B3GNT-2|B3GNT1|BETA3GNT|BGNT2|BGnT-2|beta-1|beta3Gn-T1|beta3Gn-T2	MIM:605581|HGNC:HGNC:15629|Ensembl:ENSG00000170340	protein-coding	-0.859075	26.6643	2.42052e-07	2.7064e-06		332	315	549	459	569	563	630	763	774	832	421	296	319	411	309		385.918	289.838	467.731	358.308	424.154	449.648	578.214	568.626	580.218	427.389	354.378	282.339	182.193	312.324	268.562		8.59588
100620823	YPEL5	yippee like 5	-	VGNC:VGNC:95039|Ensembl:ENSSSCG00000008529	protein-coding	51646	YPEL5	yippee like 5	CGI-127	MIM:609726|HGNC:HGNC:18329|Ensembl:ENSG00000119801	protein-coding	1.41634	26.6242	2.47132e-07	2.75988e-06		22	36	31	23	32	26	36	18	19	41	94	43	118	52	45		25.5729	33.1244	26.411	17.9544	23.854	20.7653	33.0408	13.4145	14.2431	21.0612	79.1248	41.0154	67.3943	39.5154	39.1109		4.73188
100518128	SMPD3	sphingomyelin phosphodiesterase 3	-	VGNC:VGNC:93263|Ensembl:ENSSSCG00000002764	protein-coding	55512	SMPD3	sphingomyelin phosphodiesterase 3	NSMASE2	MIM:605777|HGNC:HGNC:14240|Ensembl:ENSG00000103056	protein-coding	-1.60758	26.5915	2.51341e-07	2.80353e-06		30	44	51	72	46	203	254	227	344	195	58	138	50	63	111		34.8721	40.4854	43.4504	56.2052	34.2901	162.129	233.121	169.172	257.875	100.169	48.8217	131.631	28.5569	47.8744	96.4735		5.16479
100152019	PELI2	pellino E3 ubiquitin protein ligase family member 2	-	VGNC:VGNC:91307|Ensembl:ENSSSCG00000033800	protein-coding	57161	PELI2	pellino E3 ubiquitin protein ligase family member 2	-	MIM:614798|HGNC:HGNC:8828|Ensembl:ENSG00000139946	protein-coding	-1.51608	26.5825	2.52519e-07	2.81331e-06		22	15	12	22	23	54	93	49	61	73	20	22	12	19	21		25.5729	13.8018	10.2236	17.1738	17.145	43.1279	85.3553	36.5173	45.7278	37.4993	16.8351	20.9846	6.85365	14.4383	18.2518		4.73188
100517791	SLU7	SLU7 homolog, splicing factor	-	VGNC:VGNC:93214|Ensembl:ENSSSCG00000017033	protein-coding	10569	SLU7	SLU7 homolog, splicing factor	9G8|hSlu7	MIM:605974|HGNC:HGNC:16939|Ensembl:ENSG00000164609	protein-coding	-0.815056	26.5363	2.58635e-07	2.87801e-06		43	60	65	66	61	120	122	147	120	172	67	48	107	61	84		49.9834	55.2073	55.378	51.5214	45.4717	95.8398	111.972	109.552	89.9563	88.3544	56.3975	45.7847	61.1117	46.3546	73.007		5.67195
100625616	GBX1	gastrulation brain homeobox 1	-	VGNC:VGNC:88376|Ensembl:ENSSSCG00000032249	protein-coding	2636	GBX1	gastrulation brain homeobox 1	Huh-17	MIM:603354|HGNC:HGNC:4185|Ensembl:ENSG00000164900	protein-coding	2.95556	26.5289	2.5962e-07	2.88553e-06		4	8	4	4	1	8	2	1	2	3	11	14	43	11	22		4.64962	7.36097	3.40788	3.12251	0.745437	6.38932	1.8356	0.74525	1.49927	1.54107	9.25929	13.3539	24.5589	8.35903	19.1209		2.49815
397040	UGP2	UDP-glucose pyrophosphorylase 2	-	VGNC:VGNC:98400|Ensembl:ENSSSCG00000008368	protein-coding	7360	UGP2	UDP-glucose pyrophosphorylase 2	EIEE83|SVUGP2|UDPG|UDPGP|UDPGP2|UGP1|UGPP1|UGPP2|pHC379	MIM:191760|HGNC:HGNC:12527|Ensembl:ENSG00000169764	protein-coding	0.889754	26.5155	2.61438e-07	2.90228e-06		104	114	216	155	182	68	67	70	94	161	139	141	170	158	147		120.89	104.894	184.025	120.997	135.67	54.3092	61.4926	52.1675	70.4658	82.7038	117.004	134.492	97.0934	120.066	127.762		6.92944
100415928	GLA	galactosidase alpha	alpha-GAL	VGNC:VGNC:88474|Ensembl:ENSSSCG00000038423	protein-coding	2717	GLA	galactosidase alpha	GALA	MIM:300644|HGNC:HGNC:4296|Ensembl:ENSG00000102393	protein-coding	-0.836546	26.5122	2.61885e-07	2.90377e-06		195	267	275	265	340	311	384	413	436	457	213	217	274	208	119		226.669	245.672	234.291	206.866	253.449	248.385	352.435	307.788	326.841	234.756	179.294	206.985	156.492	158.062	103.427		7.83079
397569	CTSK	cathepsin K	-	-	protein-coding	1513	CTSK	cathepsin K	CTS02|CTSO|CTSO1|CTSO2|PKND|PYCD	MIM:601105|HGNC:HGNC:2536|Ensembl:ENSG00000143387	protein-coding	1.20433	26.5061	2.6271e-07	2.90601e-06		19	26	23	37	30	32	29	51	22	44	71	44	148	68	66		22.0857	23.9232	19.5953	28.8832	22.3631	25.5573	26.6162	38.0078	16.492	22.6023	59.7645	41.9693	84.5284	51.674	57.3627		4.52893
100517353	ADD1	adducin 1	-	VGNC:VGNC:85116|Ensembl:ENSSSCG00000008692	protein-coding	118	ADD1	adducin 1	ADDA	MIM:102680|HGNC:HGNC:243|Ensembl:ENSG00000087274	protein-coding	0.875968	26.5064	2.6267e-07	2.90601e-06		69	71	81	95	72	47	43	49	59	63	70	79	107	92	96		80.2059	65.3286	69.0095	74.1596	53.6715	37.5373	39.4654	36.5173	44.2285	32.3624	58.9227	75.3539	61.1117	69.9119	83.4366		6.34351
100623482	CBLL1	Cbl proto-oncogene like 1	-	Ensembl:ENSSSCG00000028585	protein-coding	79872	CBLL1	Cbl proto-oncogene like 1	HAKAI|RNF188	MIM:606872|HGNC:HGNC:21225|Ensembl:ENSG00000105879	protein-coding	-0.848537	26.4996	2.63592e-07	2.91232e-06		79	67	106	106	128	132	157	204	155	228	65	85	128	79	96		91.8299	61.6482	90.3087	82.7465	95.4159	105.424	144.094	152.031	116.194	117.121	54.714	81.077	73.1056	60.033	83.4366		6.53652
397172	CALCRL	calcitonin receptor like receptor	CGRPR|CRLR	Ensembl:ENSSSCG00000016031	protein-coding	10203	CALCRL	calcitonin receptor like receptor	CGRPR|CRLR|LMPHM8	MIM:114190|HGNC:HGNC:16709|Ensembl:ENSG00000064989	protein-coding	-1.83986	26.4592	2.69166e-07	2.97039e-06		16	9	16	33	41	120	75	138	50	84	27	36	32	11	20		18.5985	8.28109	13.6315	25.7607	30.5629	95.8398	68.8349	102.845	37.4818	43.1498	22.7273	34.3385	18.2764	8.35903	17.3826		4.29267
100145886	RAI14	retinoic acid induced 14	-	VGNC:VGNC:92068|Ensembl:ENSSSCG00000016824	protein-coding	26064	RAI14	retinoic acid induced 14	NORPEG|RAI13	MIM:606586|HGNC:HGNC:14873|Ensembl:ENSG00000039560	protein-coding	1.35303	26.4456	2.71067e-07	2.98782e-06		30	61	64	69	57	17	16	15	37	62	76	49	69	64	45		34.8721	56.1274	54.526	53.8633	42.4899	13.5773	14.6848	11.1788	27.7365	31.8487	63.9733	46.7385	39.4085	48.6343	39.1109		5.16479
407067	HBE1	hemoglobin subunit epsilon 1	-	Ensembl:ENSSSCG00000014726	protein-coding	3046	HBE1	hemoglobin subunit epsilon 1	HBE	MIM:142100|HGNC:HGNC:4830|Ensembl:ENSG00000213931	protein-coding	2.51876	26.435	2.72554e-07	3.00067e-06		13	50	41	19	44	1	36	5	4	7	17	19	21	35	36		15.1113	46.0061	34.9307	14.8319	32.7992	0.798665	33.0408	3.72625	2.99854	3.59582	14.3098	18.1231	11.9939	26.5969	31.2887		4.01
100037987	SLIRP	SRA stem-loop interacting RNA binding protein	-	VGNC:VGNC:93203	protein-coding	81892	SLIRP	SRA stem-loop interacting RNA binding protein	C14orf156|DC50|PD04872	MIM:610211|HGNC:HGNC:20495|Ensembl:ENSG00000119705	protein-coding	-0.878147	26.4256	2.73889e-07	3.01181e-06		57	90	101	126	137	121	120	198	187	239	82	56	115	83	106		66.257	82.8109	86.0488	98.3591	102.125	96.6385	110.136	147.56	140.182	122.772	69.0238	53.4154	65.6808	63.0726	92.1279		6.07161
733595	SLC11A2	solute carrier family 11 member 2	DMT1	VGNC:VGNC:92920|Ensembl:ENSSSCG00000034039	protein-coding	4891	SLC11A2	solute carrier family 11 member 2	AHMIO1|DCT1|DMT1|NRAMP2	MIM:600523|HGNC:HGNC:10908|Ensembl:ENSG00000110911	protein-coding	-1.14072	26.3711	2.81722e-07	3.09429e-06		40	28	40	49	77	99	56	63	107	170	43	34	55	36	35		46.4962	25.7634	34.0788	38.2508	57.3986	79.0679	51.3968	46.9508	80.211	87.327	36.1954	32.4308	31.4126	27.3568	30.4196		5.56974
100520849	ARHGAP5	Rho GTPase activating protein 5	-	VGNC:VGNC:85480|Ensembl:ENSSSCG00000001966	protein-coding	394	ARHGAP5	Rho GTPase activating protein 5	GFI2|RhoGAP5|p190-B|p190BRhoGAP	MIM:602680|HGNC:HGNC:675|Ensembl:ENSG00000100852	protein-coding	0.808374	26.3068	2.91266e-07	3.19536e-06		296	308	373	362	358	245	213	174	212	448	475	304	600	410	309		344.072	283.397	317.784	282.587	266.866	195.673	195.491	129.674	158.923	230.132	399.833	289.97	342.683	311.564	268.562		8.43075
100158029	GLT8D1	glycosyltransferase 8 domain containing 1	-	VGNC:VGNC:88500|Ensembl:ENSSSCG00000011448	protein-coding	55830	GLT8D1	glycosyltransferase 8 domain containing 1	AD-017|MSTP139	MIM:618399|HGNC:HGNC:24870|Ensembl:ENSG00000016864	protein-coding	1.43617	26.2841	2.94701e-07	3.22925e-06		35	50	42	27	40	21	22	16	16	48	72	45	79	73	25		40.6841	46.0061	35.7827	21.0769	29.8175	16.772	20.1916	11.924	11.9942	24.657	60.6063	42.9231	45.1199	55.4735	21.7283		5.38143
100621764	DEPDC7	DEP domain containing 7	-	Ensembl:ENSSSCG00000042341	protein-coding	91614	DEPDC7	DEP domain containing 7	TR2|dJ85M6.4	MIM:612294|HGNC:HGNC:29899|Ensembl:ENSG00000121690	protein-coding	-1.60564	26.2305	3.02994e-07	3.31622e-06		28	12	41	28	33	74	104	92	71	51	33	13	30	33	18		32.5473	11.0415	34.9307	21.8576	24.5994	59.1012	95.4511	68.563	53.2241	26.1981	27.7779	12.4	17.1341	25.0771	15.6444		5.06813
100514462	USP10	ubiquitin specific peptidase 10	-	VGNC:VGNC:94743|Ensembl:ENSSSCG00000002670	protein-coding	9100	USP10	ubiquitin specific peptidase 10	UBPO	MIM:609818|HGNC:HGNC:12608|Ensembl:ENSG00000103194	protein-coding	-0.73636	26.2279	3.03412e-07	3.3169e-06		201	245	186	272	247	428	365	448	436	580	227	245	249	268	230		233.643	225.43	158.466	212.331	184.123	341.829	334.997	333.872	326.841	297.939	191.078	233.693	142.213	203.656	199.9		7.87432
102160472	SLCO2B1	solute carrier organic anion transporter family member 2B1	-	VGNC:VGNC:93196|Ensembl:ENSSSCG00000014851	protein-coding	11309	SLCO2B1	solute carrier organic anion transporter family member 2B1	OATP-B|OATP2B1|OATPB|SLC21A9	MIM:604988|HGNC:HGNC:10962|Ensembl:ENSG00000137491	protein-coding	-1.3316	26.2118	3.05945e-07	3.34067e-06		21	35	27	48	43	47	39	47	54	66	13	23	8	23	18		24.4105	32.2043	23.0032	37.4701	32.0538	37.5373	35.7942	35.0268	40.4803	33.9034	10.9428	21.9385	4.5691	17.478	15.6444		4.66735
100736901	ATP13A3	ATPase 13A3	-	VGNC:VGNC:85639|Ensembl:ENSSSCG00000011825	protein-coding	79572	ATP13A3	ATPase 13A3	AFURS1	MIM:610232|HGNC:HGNC:24113|Ensembl:ENSG00000133657	protein-coding	-0.934784	26.2094	3.06324e-07	3.3409e-06		405	454	466	426	479	1475	1287	1181	774	1219	653	445	690	595	556		470.774	417.735	397.017	332.547	357.064	1178.03	1181.21	880.14	580.218	626.186	549.665	424.462	394.085	452.147	483.237		8.88195
100512335	PRELID1	PRELI domain containing 1	-	VGNC:VGNC:100333|Ensembl:ENSSSCG00000031182	protein-coding	27166	PRELID1	PRELI domain containing 1	CGI-106|PRELI|PX19|SBBI12	MIM:605733|HGNC:HGNC:30255|Ensembl:ENSG00000169230	protein-coding	-0.71036	26.1479	3.16237e-07	3.44499e-06		512	729	684	740	845	996	705	1240	1268	1374	599	507	686	643	722		595.151	670.769	582.747	577.664	629.894	795.471	647.049	924.11	950.538	705.808	504.21	483.6	391.8	488.623	627.513		9.21953
445540	PREP	prolyl endopeptidase	-	Ensembl:ENSSSCG00000004368	protein-coding	5550	PREP	prolyl endopeptidase	PE|PEP	MIM:600400|HGNC:HGNC:9358|Ensembl:ENSG00000085377	protein-coding	-0.924486	26.1286	3.19421e-07	3.47561e-06		47	94	95	115	128	141	139	159	223	254	97	101	103	70	74		54.633	86.4914	80.937	89.7722	95.4159	112.612	127.574	118.495	167.169	130.477	81.6501	96.3386	58.8272	53.1938	64.3157		5.79787
100037984	HIGD2A	HIG1 hypoxia inducible domain family member 2A	-	Ensembl:ENSSSCG00000029179	protein-coding	192286	HIGD2A	HIG1 hypoxia inducible domain family member 2A	RCF1b	HGNC:HGNC:28311|Ensembl:ENSG00000146066	protein-coding	-0.950646	26.1211	3.20655e-07	3.48498e-06		40	50	55	54	49	90	68	94	126	149	57	29	55	68	43		46.4962	46.0061	46.8583	42.1539	36.5264	71.8799	62.4104	70.0535	94.4541	76.5396	47.98	27.6616	31.4126	51.674	37.3726		5.56974
106505427	CAVIN1	caveolae associated protein 1	PTRF	VGNC:VGNC:86217|Ensembl:ENSSSCG00000035446	protein-coding	284119	CAVIN1	caveolae associated protein 1	CAVIN|CGL4|FKSG13|PTRF|cavin-1	MIM:603198|HGNC:HGNC:9688|Ensembl:ENSG00000177469	protein-coding	3.03306	26.0963	3.24806e-07	3.52598e-06		2	2	1	1	0	4	0	3	2	0	9	13	25	7	17		2.32481	1.84024	0.851969	0.780628	0	3.19466	0	2.23575	1.49927	0	7.57578	12.4	14.2784	5.31938	14.7752		1.73327
100524069	UEVLD	UEV and lactate/malate dehyrogenase domains	-	VGNC:VGNC:100879|Ensembl:ENSSSCG00000013362	protein-coding	55293	UEVLD	UEV and lactate/malate dehyrogenase domains	ATTP|UEV3	MIM:610985|HGNC:HGNC:30866|Ensembl:ENSG00000151116	protein-coding	0.940441	26.0654	3.30049e-07	3.57873e-06		51	58	99	82	96	41	46	28	45	73	78	79	111	85	68		59.2826	53.3671	84.3449	64.0115	71.5619	32.7453	42.2188	20.867	33.7336	37.4993	65.6568	75.3539	63.3963	64.5925	59.1009		5.91367
100738275	REPS2	RALBP1 associated Eps domain containing 2	-	VGNC:VGNC:92214|Ensembl:ENSSSCG00000012150	protein-coding	9185	REPS2	RALBP1 associated Eps domain containing 2	POB1	MIM:300317|HGNC:HGNC:9963|Ensembl:ENSG00000169891	protein-coding	-0.736774	26.0247	3.37075e-07	3.65067e-06		86	95	138	129	152	208	167	156	223	299	108	101	176	119	89		99.9667	87.4116	117.572	100.701	113.306	166.122	153.272	116.259	167.169	153.593	90.9094	96.3386	100.52	90.4295	77.3527		6.65774
100152765	WSB2	WD repeat and SOCS box containing 2	-	VGNC:VGNC:94982|Ensembl:ENSSSCG00000009853	protein-coding	55884	WSB2	WD repeat and SOCS box containing 2	SBA2	HGNC:HGNC:19222|Ensembl:ENSG00000176871	protein-coding	1.33613	25.9849	3.441e-07	3.72242e-06		27	27	40	30	57	22	18	13	25	42	81	32	85	46	49		31.3849	24.8433	34.0788	23.4188	42.4899	17.5706	16.5204	9.68825	18.7409	21.5749	68.182	30.5231	48.5467	34.9559	42.5874		5.01725
100302638	KLF16	Kruppel like factor 16	-	VGNC:VGNC:89496|Ensembl:ENSSSCG00000024672	protein-coding	83855	KLF16	Kruppel like factor 16	BTEB4|DRRF|NSLP2	MIM:606139|HGNC:HGNC:16857|Ensembl:ENSG00000129911	protein-coding	-1.32221	25.9655	3.47567e-07	3.75557e-06		10	12	9	21	17	28	29	46	52	53	14	12	15	17	18		11.624	11.0415	7.66772	16.3932	12.6724	22.3626	26.6162	34.2815	38.9811	27.2255	11.7845	11.4462	8.56707	12.9185	15.6444		3.6581
100515361	DDX39A	DExD-box helicase 39A	-	Ensembl:ENSSSCG00000013776	protein-coding	10212	DDX39A	DExD-box helicase 39A	BAT1|BAT1L|DDX39|DDXL|URH49	HGNC:HGNC:17821|Ensembl:ENSG00000123136	protein-coding	-0.914582	25.9605	3.4848e-07	3.76108e-06		102	125	145	203	212	290	274	393	240	285	136	105	183	179	149		118.565	115.015	123.535	158.467	158.033	231.613	251.477	292.883	179.913	146.401	114.478	100.154	104.518	136.024	129.501		6.90165
100170854	ATIC	5-aminoimidazole-4-carboxamide ribonucleotide formyltransferase/IMP cyclohydrolase	purH	VGNC:VGNC:96449|Ensembl:ENSSSCG00000016173	protein-coding	471	ATIC	5-aminoimidazole-4-carboxamide ribonucleotide formyltransferase/IMP cyclohydrolase	AICAR|AICARFT|HEL-S-70p|IMPCHASE|PURH	MIM:601731|HGNC:HGNC:794|Ensembl:ENSG00000138363	protein-coding	-0.923753	25.9566	3.49176e-07	3.76424e-06		222	245	420	383	449	439	497	505	539	820	303	318	263	205	259		258.054	225.43	357.827	298.98	334.701	350.614	456.146	376.351	404.054	421.224	255.051	303.323	150.209	155.782	225.105		8.01711
100523777	ELL2	elongation factor for RNA polymerase II 2	-	VGNC:VGNC:87649|Ensembl:ENSSSCG00000014168	protein-coding	22936	ELL2	elongation factor for RNA polymerase II 2	MRCCAT1	MIM:601874|HGNC:HGNC:17064|Ensembl:ENSG00000118985	protein-coding	-1.2255	25.9171	3.56398e-07	3.83766e-06		81	170	129	122	114	537	614	793	311	428	248	154	336	187	247		94.1547	156.421	109.904	95.2366	84.9798	428.883	563.529	590.983	233.137	219.859	208.755	146.892	191.902	142.103	214.675		6.5722
100517024	LARGE2	LARGE xylosyl- and glucuronyltransferase 2	-	VGNC:VGNC:89639|Ensembl:ENSSSCG00000013266	protein-coding	120071	LARGE2	LARGE xylosyl- and glucuronyltransferase 2	GYLTL1B|PP5656	MIM:609709|HGNC:HGNC:16522|Ensembl:ENSG00000165905	protein-coding	1.3814	25.9124	3.57276e-07	3.84267e-06		37	53	39	82	75	11	3	18	18	27	37	29	42	38	44		43.0089	48.7664	33.2268	64.0115	55.9078	8.78532	2.7534	13.4145	13.4934	13.8696	31.1449	27.6616	23.9878	28.8766	38.2418		5.45972
100415929	CCNA2	cyclin A2	-	-	protein-coding	890	CCNA2	cyclin A2	CCN1|CCNA	MIM:123835|HGNC:HGNC:1578|Ensembl:ENSG00000145386	protein-coding	-0.885555	25.8618	3.66762e-07	3.94016e-06		77	97	124	137	130	130	108	129	207	255	84	75	83	66	85		89.5051	89.2518	105.644	106.946	96.9068	103.826	99.1223	96.1373	155.175	130.991	70.7073	71.5385	47.4044	50.1542	73.8761		6.49993
397351	HPRT1	hypoxanthine phosphoribosyltransferase 1	HPRT	Ensembl:ENSSSCG00000034896	protein-coding	3251	HPRT1	hypoxanthine phosphoribosyltransferase 1	HGPRT|HPRT	MIM:308000|HGNC:HGNC:5157|Ensembl:ENSG00000165704	protein-coding	-0.820766	25.8419	3.70563e-07	3.97641e-06		88	134	119	126	160	163	141	180	228	295	107	95	162	93	56		102.292	123.296	101.384	98.3591	119.27	130.182	129.41	134.145	170.917	151.538	90.0676	90.6155	92.5243	70.6718	48.6713		6.69058
100516483	CHRM4	cholinergic receptor muscarinic 4	acm4	VGNC:VGNC:86665|Ensembl:ENSSSCG00000013261	protein-coding	1132	CHRM4	cholinergic receptor muscarinic 4	HM4|M4R	MIM:118495|HGNC:HGNC:1953|Ensembl:ENSG00000180720	protein-coding	-1.99565	25.8359	3.71707e-07	3.98195e-06		4	11	5	3	2	19	11	34	33	39	5	4	10	8	4		4.64962	10.1213	4.25984	2.34188	1.49087	15.1746	10.0958	25.3385	24.738	20.0338	4.20877	3.81539	5.71138	6.07929	3.47652		2.49815
100523899	TCF7L1	transcription factor 7 like 1	-	VGNC:VGNC:93824|Ensembl:ENSSSCG00000008241	protein-coding	83439	TCF7L1	transcription factor 7 like 1	TCF-3|TCF3	MIM:604652|HGNC:HGNC:11640|Ensembl:ENSG00000152284	protein-coding	1.23504	25.8347	3.71933e-07	3.98195e-06		48	88	84	128	96	32	18	41	41	99	92	72	106	123	55		55.7954	80.9707	71.5654	99.9203	71.5619	25.5573	16.5204	30.5553	30.7351	50.8552	77.4413	68.677	60.5406	93.4691	47.8022		5.8277
100514251	XPC	XPC complex subunit, DNA damage recognition and repair factor	-	VGNC:VGNC:94999|Ensembl:ENSSSCG00000011602	protein-coding	7508	XPC	XPC complex subunit, DNA damage recognition and repair factor	RAD4|XP3|XPCC|p125	MIM:613208|HGNC:HGNC:12816|Ensembl:ENSG00000154767	protein-coding	1.28777	25.8062	3.77473e-07	4.03663e-06		18	36	34	23	34	26	19	9	17	42	37	48	75	48	55		20.9233	33.1244	28.9669	17.9544	25.3449	20.7653	17.4382	6.70725	12.7438	21.5749	31.1449	45.7847	42.8353	36.4757	47.8022		4.45439
100627052	ARL5B	ADP ribosylation factor like GTPase 5B	-	VGNC:VGNC:95985|Ensembl:ENSSSCG00000031456	protein-coding	221079	ARL5B	ADP ribosylation factor like GTPase 5B	ARL8	MIM:608909|HGNC:HGNC:23052|Ensembl:ENSG00000165997	protein-coding	-1.2068	25.7933	3.80002e-07	4.05902e-06		117	109	138	116	126	394	634	607	280	377	216	133	266	143	139		136.001	100.293	117.572	90.5528	93.9251	314.674	581.885	452.367	209.898	193.661	181.819	126.862	151.923	108.667	120.809		7.09805
100620365	SMCR8	SMCR8-C9orf72 complex subunit	-	VGNC:VGNC:96598|Ensembl:ENSSSCG00000038189	protein-coding	140775	SMCR8	SMCR8-C9orf72 complex subunit	DENND8A	MIM:617074|HGNC:HGNC:17921|Ensembl:ENSG00000176994	protein-coding	-1.32137	25.7243	3.93846e-07	4.20208e-06		22	38	23	35	20	127	111	125	73	94	55	22	58	41	34		25.5729	34.9646	19.5953	27.322	14.9087	101.43	101.876	93.1563	54.7234	48.2867	46.2964	20.9846	33.126	31.1564	29.5505		4.73188
397388	PROS1	protein S	PROS	VGNC:VGNC:91835|Ensembl:ENSSSCG00000025463	protein-coding	5627	PROS1	protein S	PROS|PS21|PS22|PS23|PS24|PS25|PSA|THPH5|THPH6	MIM:176880|HGNC:HGNC:9456|Ensembl:ENSG00000184500	protein-coding	0.990812	25.7129	3.96177e-07	4.2199e-06		20	37	35	36	37	16	22	28	26	41	38	42	70	50	45		23.2481	34.0445	29.8189	28.1026	27.5812	12.7786	20.1916	20.867	19.4905	21.0612	31.9866	40.0616	39.9796	37.9956	39.1109		4.5998
100525739	KIF3A	kinesin family member 3A	-	VGNC:VGNC:89470|Ensembl:ENSSSCG00000014283	protein-coding	11127	KIF3A	kinesin family member 3A	FLA10|KLP-20	MIM:604683|HGNC:HGNC:6319|Ensembl:ENSG00000131437	protein-coding	1.29131	25.7117	3.96421e-07	4.2199e-06		50	28	84	61	57	29	20	31	46	52	92	44	153	66	64		58.1202	25.7634	71.5654	47.6183	42.4899	23.1613	18.356	23.1028	34.4832	26.7118	77.4413	41.9693	87.3841	50.1542	55.6244		5.88558
100157793	PRKAB2	protein kinase AMP-activated non-catalytic subunit beta 2	-	VGNC:VGNC:91799|Ensembl:ENSSSCG00000006703	protein-coding	5565	PRKAB2	protein kinase AMP-activated non-catalytic subunit beta 2	-	MIM:602741|HGNC:HGNC:9379|Ensembl:ENSG00000131791	protein-coding	1.5271	25.6725	4.04541e-07	4.29652e-06		19	29	31	50	57	10	7	8	7	13	25	23	31	27	15		22.0857	26.6835	26.411	39.0314	42.4899	7.98665	6.4246	5.962	5.24745	6.67795	21.0438	21.9385	17.7053	20.5176	13.037		4.52893
100521615	ARHGAP17	Rho GTPase activating protein 17	-	VGNC:VGNC:85459|Ensembl:ENSSSCG00000031488	protein-coding	55114	ARHGAP17	Rho GTPase activating protein 17	MST066|MST110|MSTP038|MSTP066|MSTP110|NADRIN|PP367|PP4534|RICH-1|RICH1|WBP15	MIM:608293|HGNC:HGNC:18239|Ensembl:ENSG00000140750	protein-coding	0.878435	25.6747	4.04081e-07	4.29652e-06		74	99	107	126	128	34	56	50	50	105	104	91	126	98	78		86.0179	91.092	91.1607	98.3591	95.4159	27.1546	51.3968	37.2625	37.4818	53.9373	87.5424	86.8001	71.9634	74.4713	67.7922		6.44324
100153448	HENMT1	HEN methyltransferase 1	-	VGNC:VGNC:88844|Ensembl:ENSSSCG00000006846	protein-coding	113802	HENMT1	HEN methyltransferase 1	C1orf59|HEN1	MIM:612178|HGNC:HGNC:26400|Ensembl:ENSG00000162639	protein-coding	-0.728075	25.6553	4.08167e-07	4.3301e-06		404	673	582	554	609	1068	1338	1598	1363	1651	656	546	1195	797	851		469.611	619.242	495.846	432.468	453.971	852.974	1228.02	1190.91	1021.75	848.1	552.19	520.8	682.51	605.649	739.631		8.87839
100519060	OTULIN	OTU deubiquitinase with linear linkage specificity	FAM105B	VGNC:VGNC:91106|Ensembl:ENSSSCG00000034714	protein-coding	90268	OTULIN	OTU deubiquitinase with linear linkage specificity	AIPDS|FAM105B|GUM	MIM:615712|HGNC:HGNC:25118|Ensembl:ENSG00000154124	protein-coding	2.11039	25.6236	4.1494e-07	4.39695e-06		12	16	11	8	10	5	2	7	15	4	12	17	31	29	23		13.9488	14.7219	9.37166	6.24502	7.45437	3.99333	1.8356	5.21675	11.2445	2.05475	10.101	16.2154	17.7053	22.0374	19.99		3.90196
100156184	NCOA4	nuclear receptor coactivator 4	-	VGNC:VGNC:90617|Ensembl:ENSSSCG00000010399	protein-coding	8031	NCOA4	nuclear receptor coactivator 4	ARA70|ELE1|PTC3|RFG	MIM:601984|HGNC:HGNC:7671|Ensembl:ENSG00000266412	protein-coding	-0.91795	25.6207	4.15549e-07	4.39793e-06		207	291	312	221	363	707	580	772	451	540	282	229	470	354	303		240.618	267.755	265.814	172.519	270.594	564.656	532.324	575.333	338.086	277.392	237.374	218.431	268.435	269.009	263.347		7.91658
100522721	RASGRP1	RAS guanyl releasing protein 1	-	VGNC:VGNC:92113|Ensembl:ENSSSCG00000004791	protein-coding	10125	RASGRP1	RAS guanyl releasing protein 1	CALDAG-GEFI|CALDAG-GEFII|IMD64|RASGRP	MIM:603962|HGNC:HGNC:9878|Ensembl:ENSG00000172575	protein-coding	1.43238	25.6188	4.15976e-07	4.39793e-06		56	47	95	128	159	22	30	49	19	41	69	68	80	127	59		65.0946	43.2457	80.937	99.9203	118.524	17.5706	27.534	36.5173	14.2431	21.0612	58.081	64.8616	45.691	96.5088	51.2787		6.04646
100153489	PTAR1	protein prenyltransferase alpha subunit repeat containing 1	-	VGNC:VGNC:91936|Ensembl:ENSSSCG00000005252	protein-coding	375743	PTAR1	protein prenyltransferase alpha subunit repeat containing 1	-	HGNC:HGNC:30449|Ensembl:ENSG00000188647	protein-coding	1.1643	25.6031	4.1936e-07	4.42869e-06		226	200	186	229	227	72	52	77	143	267	217	175	300	167	157		262.703	184.024	158.466	178.764	169.214	57.5039	47.7256	57.3843	107.198	137.155	182.661	166.923	171.341	126.905	136.454		8.04277
110260964	HEATR3	HEAT repeat containing 3	-	Ensembl:ENSSSCG00000040887	protein-coding	55027	HEATR3	HEAT repeat containing 3	SYO1	MIM:614951|HGNC:HGNC:26087|Ensembl:ENSG00000155393	protein-coding	-0.809294	25.6008	4.19868e-07	4.42904e-06		101	118	85	108	119	134	141	157	133	284	79	80	111	97	73		117.403	108.574	72.4173	84.3078	88.707	107.021	129.41	117.004	99.7016	145.888	66.4985	76.3078	63.3963	73.7114	63.4466		6.88756
[truncated: 8,441 more rows]
[truncated: 30 more columns]
