# Supplementary material for: Unveiling how vitrification affects the porcine blastocyst: clues from a transcriptomic study
Source: J Anim Sci Biotechnol. 2022 Mar 15;13:46. doi: 10.1186/s40104-021-00672-1 (PMC8932223; doi:10.1186/s40104-021-00672-1)
Supplement: Supplementary file 2 — Additional file 2: Table S2. All identified transcripts in IVC vs. CO embryos. [file 40104_2021_672_MOESM2_ESM.xlsx]

## Sheet: Table S2. IVC_Co
Ssc Gene ID	Ssc Gene symbol	Ssc Gene description	Synonyms	dbXrefs	type_of_gene	Hsa Gene ID	Hsa Gene symbol	Hsa Gene description	Synonyms	Hsa related IDs	type_of_gene	logFC VIT-Co	LR	PValue	FDR	counts	IVC_1	IVC_2	IVC_3	IVC_4	IVC_6	CON_1	CON_3	CON_4	CON_5	CON_6	VIT_1	VIT_2	VIT_5	VIT_7	VIT_9	cpm	IVC_1	IVC_2	IVC_3	IVC_4	IVC_6	CON_1	CON_3	CON_4	CON_5	CON_6	VIT_1	VIT_2	VIT_5	VIT_7	VIT_9	log2cpm	IVC_1
100233182	GK	glycerol kinase	-	Ensembl:ENSSSCG00000012202	protein-coding	2710	GK	glycerol kinase	GK1|GKD	MIM:300474|HGNC:HGNC:4289|Ensembl:ENSG00000198814	protein-coding	-3.40414	303.692	5.1694e-68	4.82047e-64		11	15	20	34	26	225	188	237	285	387	26	20	44	23	38		12.7864	13.8018	17.0394	26.5413	19.3814	179.7	172.546	176.624	213.646	198.797	21.8856	19.0769	25.1301	17.478	33.027		3.78518
733688	TXNIP	thioredoxin interacting protein	-	VGNC:VGNC:94610|Ensembl:ENSSSCG00000031262	protein-coding	10628	TXNIP	thioredoxin interacting protein	ARRDC6|EST01027|HHCPA78|THIF|VDUP1	MIM:606599|HGNC:HGNC:16952|Ensembl:ENSG00000265972	protein-coding	4.59247	279.443	9.93056e-63	4.63012e-59		95	183	146	159	173	3	1	7	10	25	160	172	343	254	251		110.428	168.382	124.387	124.12	128.961	2.396	0.917799	5.21675	7.49636	12.8422	134.681	164.062	195.9	193.018	218.152		6.79997
100155895	ARRDC4	arrestin domain containing 4	-	VGNC:VGNC:85547|Ensembl:ENSSSCG00000002252	protein-coding	91947	ARRDC4	arrestin domain containing 4	-	HGNC:HGNC:28087|Ensembl:ENSG00000140450	protein-coding	6.38393	237.672	1.26548e-53	3.93352e-50		229	180	291	148	145	0	3	3	1	10	327	201	850	385	310		266.19	165.622	247.923	115.533	108.088	0	2.7534	2.23575	0.749636	5.13688	275.253	191.723	485.467	292.566	269.431		8.06172
100517246	KIF1A	kinesin family member 1A	-	Ensembl:ENSSSCG00000016401	protein-coding	547	KIF1A	kinesin family member 1A	ATSV|C2orf20|HSN2C|MRD9|NESCAVS|SPG30|UNC104	MIM:601255|HGNC:HGNC:888|Ensembl:ENSG00000130294	protein-coding	8.4321	218.201	2.233e-49	5.20568e-46		54	52	51	73	80	0	1	0	0	0	55	51	75	47	13		62.7698	47.8463	43.4504	56.9858	59.635	0	0.917799	0	0	0	46.2964	48.6462	42.8353	35.7158	11.2987		5.9948
100622822	SLC26A4	solute carrier family 26 member 4	-	VGNC:VGNC:93029|Ensembl:ENSSSCG00000028969	protein-coding	5172	SLC26A4	solute carrier family 26 member 4	DFNB4|EVA|PDS|TDH2B	MIM:605646|HGNC:HGNC:8818|Ensembl:ENSG00000091137	protein-coding	-2.73439	192.951	7.21569e-44	1.34573e-40		41	72	104	98	110	699	515	725	657	740	246	144	164	121	155		47.6586	66.2488	88.6048	76.5015	81.9981	558.267	472.667	540.306	492.511	380.129	207.071	137.354	93.6666	91.9493	134.715		5.60462
100302506	SLC6A8	solute carrier family 6 member 8	-	Ensembl:ENSSSCG00000012771	protein-coding	6535	SLC6A8	solute carrier family 6 member 8	CCDS1|CRT|CRTR|CT1|CTR5	MIM:300036|HGNC:HGNC:11055|Ensembl:ENSG00000130821	protein-coding	-3.07743	184.346	5.45256e-42	8.47418e-39		211	380	203	294	233	2454	2027	2205	3005	3221	395	402	286	298	512		245.267	349.646	172.95	229.505	173.687	1959.92	1860.38	1643.28	2252.66	1654.59	332.493	383.447	163.345	226.454	444.995		7.94408
102158081	NAT8L	N-acetyltransferase 8 like	-	VGNC:VGNC:90586|Ensembl:ENSSSCG00000033541	protein-coding	339983	NAT8L	N-acetyltransferase 8 like	CML3|NACED|NAT8-LIKE	MIM:610647|HGNC:HGNC:26742|Ensembl:ENSG00000185818	protein-coding	-3.0019	179.119	7.54565e-41	1.00519e-37		10	20	18	21	29	167	189	148	217	202	13	17	23	21	24		11.624	18.4024	15.3354	16.3932	21.6177	133.377	173.464	110.297	162.671	103.765	10.9428	16.2154	13.1362	15.9581	20.8591		3.6581
100525644	SLC38A2	solute carrier family 38 member 2	SNAT2	VGNC:VGNC:93094|Ensembl:ENSSSCG00000000808	protein-coding	54407	SLC38A2	solute carrier family 38 member 2	ATA2|PRO1068|SAT2|SNAT2	MIM:605180|HGNC:HGNC:13448|Ensembl:ENSG00000134294	protein-coding	-3.26699	156.492	6.6098e-36	7.70455e-33		110	75	129	134	157	1374	1604	1725	696	849	200	146	255	242	147		127.864	69.0091	109.904	104.604	117.034	1097.37	1472.15	1285.56	521.747	436.121	168.351	139.262	145.64	183.899	127.762		7.00971
100155493	PLBD1	phospholipase B domain containing 1	-	Ensembl:ENSSSCG00000026724	protein-coding	79887	PLBD1	phospholipase B domain containing 1	-	MIM:618486|HGNC:HGNC:26215|Ensembl:ENSG00000121316	protein-coding	2.72495	152.519	4.88017e-35	5.0564e-32		110	168	124	153	213	26	12	38	32	31	102	116	102	99	83		127.864	154.58	105.644	119.436	158.778	20.7653	11.0136	28.3195	23.9883	15.9243	85.8589	110.646	58.256	75.2312	72.1379		7.00971
100625359	VAT1	vesicle amine transport 1	-	VGNC:VGNC:94805|Ensembl:ENSSSCG00000024059	protein-coding	10493	VAT1	vesicle amine transport 1	VATI	MIM:604631|HGNC:HGNC:16919|Ensembl:ENSG00000108828	protein-coding	2.35464	141.258	1.41288e-32	1.31751e-29		57	71	123	103	104	18	20	16	19	32	149	126	227	158	115		66.257	65.3286	104.792	80.4046	77.5254	14.376	18.356	11.924	14.2431	16.438	125.421	120.185	129.648	120.066	99.9501		6.07161
100153665	KLF10	Kruppel like factor 10	-	VGNC:VGNC:89490|Ensembl:ENSSSCG00000027480	protein-coding	7071	KLF10	Kruppel like factor 10	EGR-alpha|EGRA|TIEG|TIEG1	MIM:601878|HGNC:HGNC:11810|Ensembl:ENSG00000155090	protein-coding	2.20907	132.96	9.22441e-31	7.81979e-28		328	446	522	462	474	72	80	142	96	387	521	460	679	545	419		381.268	410.374	444.728	360.65	353.337	57.5039	73.4239	105.826	71.965	198.797	438.554	438.77	387.803	414.152	364.166		8.57844
100626928	RHOU	ras homolog family member U	-	VGNC:VGNC:92294|Ensembl:ENSSSCG00000024418	protein-coding	58480	RHOU	ras homolog family member U	ARHU|CDC42L1|G28K|WRCH1|hG28K	MIM:606366|HGNC:HGNC:17794|Ensembl:ENSG00000116574	protein-coding	5.24922	132.478	1.17614e-30	9.13962e-28		42	23	68	51	30	0	2	2	1	1	51	45	65	77	40		48.821	21.1628	57.9339	39.812	22.3631	0	1.8356	1.4905	0.749636	0.513688	42.9294	42.9231	37.124	58.5132	34.7652		5.63868
100627332	CKB	creatine kinase B	B-CK|CPK-B	VGNC:VGNC:86718|Ensembl:ENSSSCG00000021220	protein-coding	1152	CKB	creatine kinase B	B-CK|BCK|CKBB|CPK-B|HEL-211|HEL-S-29	MIM:123280|HGNC:HGNC:1991|Ensembl:ENSG00000166165	protein-coding	-2.09329	128.306	9.61907e-30	6.89983e-27		1126	1886	945	1228	1062	5696	4462	6064	6648	7065	1333	1279	1583	1561	1681		1308.87	1735.35	805.11	958.611	791.654	4549.2	4095.22	4519.2	4983.58	3629.21	1122.06	1219.97	904.111	1186.22	1461.01		10.3552
100516289	PFKFB3	6-phosphofructo-2-kinase/fructose-2,6-biphosphatase 3	-	VGNC:VGNC:96480|Ensembl:ENSSSCG00000011133	protein-coding	5209	PFKFB3	6-phosphofructo-2-kinase/fructose-2,6-biphosphatase 3	IPFK2|PFK2|iPFK-2	MIM:605319|HGNC:HGNC:8874|Ensembl:ENSG00000170525	protein-coding	3.65353	128.039	1.10061e-29	7.33084e-27		37	37	37	35	35	3	4	4	2	4	27	32	40	29	34		43.0089	34.0445	31.5228	27.322	26.0903	2.396	3.6712	2.981	1.49927	2.05475	22.7273	30.5231	22.8455	22.0374	29.5505		5.45972
100153747	VPS13A	vacuolar protein sorting 13 homolog A	-	VGNC:VGNC:94838|Ensembl:ENSSSCG00000005282	protein-coding	23230	VPS13A	vacuolar protein sorting 13 homolog A	CHAC|CHOREIN	MIM:605978|HGNC:HGNC:1908|Ensembl:ENSG00000197969	protein-coding	1.83873	127.055	1.80652e-29	1.12306e-26		204	211	265	231	260	80	51	74	64	149	225	200	381	231	181		237.13	194.146	225.772	180.325	193.814	63.8932	46.8078	55.1485	47.9767	76.5396	189.395	190.769	217.603	175.54	157.313		7.89561
100153302	SLC10A1	solute carrier family 10 member 1	-	VGNC:VGNC:92914|Ensembl:ENSSSCG00000002313	protein-coding	6554	SLC10A1	solute carrier family 10 member 1	NTCP	MIM:182396|HGNC:HGNC:10905|Ensembl:ENSG00000100652	protein-coding	6.44628	116.598	3.5161e-27	2.04923e-24		39	30	45	113	120	2	0	0	2	0	5	12	6	20	4		45.3338	27.6036	38.3386	88.2109	89.4524	1.59733	0	0	1.49927	0	4.20877	11.4462	3.42683	15.1982	3.47652		5.53399
100737060	CSPG4B	chondroitin sulfate proteoglycan family member 4B	-	VGNC:VGNC:99248|Ensembl:ENSSSCG00000016898	protein-coding	1464	CSPG4	chondroitin sulfate proteoglycan 4	CSPG4A|HMW-MAA|MCSP|MCSPG|MEL-CSPG|MSK16|NG2	MIM:601172|HGNC:HGNC:2466|Ensembl:ENSG00000173546	protein-coding	2.30502	113.224	1.92715e-26	1.0571e-23		101	84	95	134	116	28	19	15	21	52	85	85	106	69	72		117.403	77.2902	80.937	104.604	86.4707	22.3626	17.4382	11.1788	15.7424	26.7118	71.5491	81.077	60.5406	52.4339	62.5774		6.88756
396910	ABCB1	ATP-binding cassette, sub-family B (MDR/TAP), member 1	MDR1|P-gp|Pgp1A	Ensembl:ENSSSCG00000015390	protein-coding	5243	ABCB1	ATP binding cassette subfamily B member 1	ABC20|CD243|CLCS|GP170|MDR1|P-GP|PGY1	MIM:171050|HGNC:HGNC:40|Ensembl:ENSG00000085563	protein-coding	2.0772	111.665	4.22989e-26	2.19132e-23		95	102	106	116	100	36	20	28	27	39	166	176	236	147	225		110.428	93.8524	90.3087	90.5528	74.5437	28.7519	18.356	20.867	20.2402	20.0338	139.731	167.877	134.789	111.707	195.554		6.79997
100519275	CSRNP1	cysteine and serine rich nuclear protein 1	-	VGNC:VGNC:87046|Ensembl:ENSSSCG00000011264	protein-coding	64651	CSRNP1	cysteine and serine rich nuclear protein 1	AXUD1|CSRNP-1|FAM130B|TAIP-3|URAX1	MIM:606458|HGNC:HGNC:14300|Ensembl:ENSG00000144655	protein-coding	-2.60914	109.32	1.38112e-25	6.77838e-23		23	19	18	25	20	138	161	224	112	150	19	17	35	25	25		26.7353	17.4823	15.3354	19.5157	14.9087	110.216	147.766	166.936	83.9592	77.0533	15.9933	16.2154	19.9898	18.9978	21.7283		4.79365
641347	SLC34A2	solute carrier family 34 member 2	Npt2B	VGNC:VGNC:93065|Ensembl:ENSSSCG00000008758	protein-coding	10568	SLC34A2	solute carrier family 34 member 2	NAPI-3B|NAPI-IIb|NPTIIb|PULAM	MIM:604217|HGNC:HGNC:11020|Ensembl:ENSG00000157765	protein-coding	-3.57657	108.29	2.32221e-25	1.08273e-22		19	45	20	31	32	465	523	344	300	412	49	114	47	79	139		22.0857	41.4055	17.0394	24.1995	23.854	371.379	480.009	256.366	224.891	211.64	41.2459	108.739	26.8435	60.033	120.809		4.52893
100524162	SLC25A13	solute carrier family 25 member 13	-	VGNC:VGNC:92992|Ensembl:ENSSSCG00000015336	protein-coding	10165	SLC25A13	solute carrier family 25 member 13	ARALAR2|CITRIN|CTLN2|NICCD	MIM:603859|HGNC:HGNC:10983|Ensembl:ENSG00000004864	protein-coding	1.88173	107.819	2.94504e-25	1.30774e-22		149	222	326	245	279	63	62	52	96	118	167	197	319	274	169		173.198	204.267	277.742	191.254	207.977	50.3159	56.9036	38.753	71.965	60.6152	140.573	187.908	182.193	208.216	146.883		7.44459
492279	HSPD1	heat shock protein family D (Hsp60) member 1	HSP60	-	protein-coding	3329	HSPD1	heat shock protein family D (Hsp60) member 1	CPN60|GROEL|HLD4|HSP-60|HSP60|HSP65|HuCHA60|SPG13	MIM:118190|HGNC:HGNC:5261|Ensembl:ENSG00000144381	protein-coding	-1.25095	105.461	9.67999e-25	4.103e-22		835	905	1188	984	1137	3071	2292	2715	2603	3916	1013	704	1219	924	683		970.607	832.71	1012.14	768.138	847.562	2452.7	2103.6	2023.35	1951.3	2011.6	852.696	671.508	696.217	702.158	593.617		9.92423
100144467	ASCL2	achaete-scute family bHLH transcription factor 2	-	VGNC:VGNC:85572|Ensembl:ENSSSCG00000033507	protein-coding	430	ASCL2	achaete-scute family bHLH transcription factor 2	ASH2|HASH2|MASH2|bHLHa45	MIM:601886|HGNC:HGNC:739|Ensembl:ENSG00000183734	protein-coding	7.48574	101.095	8.76688e-24	3.5544e-21		15	13	21	22	30	0	0	0	0	0	8	12	12	9	3		17.4361	11.9616	17.8913	17.1738	22.3631	0	0	0	0	0	6.73403	11.4462	6.85365	6.8392	2.60739		4.20446
100738859	LOC100738859	histone H2B type 2-E	-	Ensembl:ENSSSCG00000047083	protein-coding	8349	H2BC21	H2B clustered histone 21	GL105|H2B|H2B.1|H2BE|H2BFQ|H2BGL105|H2BQ|HIST2H2BE	MIM:601831|HGNC:HGNC:4760|Ensembl:ENSG00000184678	protein-coding	-2.11457	99.6136	1.85226e-23	7.19679e-21		10	29	14	32	28	87	111	121	103	173	27	31	50	29	24		11.624	26.6835	11.9276	24.9801	20.8722	69.4839	101.876	90.1753	77.2125	88.8681	22.7273	29.5693	28.5569	22.0374	20.8591		3.6581
100518001	FAM169A	family with sequence similarity 169 member A	-	VGNC:VGNC:87927|Ensembl:ENSSSCG00000014076	protein-coding	26049	FAM169A	family with sequence similarity 169 member A	SLAP75	MIM:615769|HGNC:HGNC:29138|Ensembl:ENSG00000198780	protein-coding	2.26552	98.7836	2.8165e-23	1.05056e-20		221	150	242	292	247	49	49	31	82	83	240	192	214	186	133		256.891	138.018	206.176	227.943	184.123	39.1346	44.9722	23.1028	61.4701	42.6361	202.021	183.139	122.223	141.344	115.594		8.01062
100624086	LOC100624086	histone H2A type 2-A-like	-	-	protein-coding	8337	H2AC18	H2A clustered histone 18	H2A|H2A.2|H2A/O|H2A/q|H2AC19|H2AFO|H2a-615|HIST2H2AA|HIST2H2AA3	MIM:142720|HGNC:HGNC:4736|Ensembl:ENSG00000203812	protein-coding	-2.23693	98.4134	3.3955e-23	1.21781e-20		33	60	58	68	40	220	202	301	380	396	40	28	77	74	106		38.3593	55.2073	49.4142	53.0827	29.8175	175.706	185.395	224.32	284.862	203.421	33.6701	26.7077	43.9776	56.2334	92.1279		5.29863
100513634	MPC1	mitochondrial pyruvate carrier 1	BRP44L	VGNC:VGNC:90318|Ensembl:ENSSSCG00000032916	protein-coding	51660	MPC1	mitochondrial pyruvate carrier 1	BRP44L|CGI-129|MPYCD|SLC54A1	MIM:614738|HGNC:HGNC:21606|Ensembl:ENSG00000060762	protein-coding	-1.63609	97.9537	4.28276e-23	1.47914e-20		40	58	53	70	71	154	171	259	234	275	60	33	68	51	50		46.4962	53.3671	45.1543	54.6439	52.926	122.994	156.944	193.02	175.415	141.264	50.5052	31.477	38.8374	38.7555	43.4566		5.56974
494463	STMN1	stathmin 1	-	VGNC:VGNC:93560|Ensembl:ENSSSCG00000026257	protein-coding	3925	STMN1	stathmin 1	C1orf215|LAP18|Lag|OP18|PP17|PP19|PR22|SMN	MIM:151442|HGNC:HGNC:6510|Ensembl:ENSG00000117632	protein-coding	-1.87516	96.2549	1.01004e-22	3.36378e-20		48	71	48	33	52	211	183	240	214	275	55	46	115	66	70		55.7954	65.3286	40.8945	25.7607	38.7627	168.518	167.957	178.86	160.422	141.264	46.2964	43.877	65.6808	50.1542	60.8392		5.8277
102161782	LOC102161782	histone H3	-	-	protein-coding	333932	H3C15	H3 clustered histone 15	H3/n|H3/o|H3C13|H3C14|HIST2H3A	HGNC:HGNC:20505|Ensembl:ENSG00000203852	protein-coding	-3.31131	95.1307	1.78222e-22	5.73075e-20		5	21	31	23	52	201	208	261	465	432	46	39	27	65	92		5.81202	19.3226	26.411	17.9544	38.7627	160.532	190.902	194.51	348.581	221.913	38.7207	37.2	15.4207	49.3942	79.9601		2.76808
397263	CLCN5	chloride voltage-gated channel 5	CLC-5	Ensembl:ENSSSCG00000023026	protein-coding	1184	CLCN5	chloride voltage-gated channel 5	CLC5|CLCK2|ClC-5|DENTS|NPHL1|NPHL2|XLRH|XRN|hCIC-K2	MIM:300008|HGNC:HGNC:2023|Ensembl:ENSG00000171365	protein-coding	-1.80903	94.1567	2.91503e-22	9.06087e-20		73	91	67	124	167	369	313	410	424	681	97	119	93	96	94		84.8555	83.7311	57.0819	96.7978	124.488	294.707	287.271	305.553	317.846	349.822	81.6501	113.508	53.1158	72.9515	81.6983		6.42384
100153602	FSIP2	fibrous sheath interacting protein 2	-	-	protein-coding	401024	FSIP2	fibrous sheath interacting protein 2	SPGF34	MIM:615796|HGNC:HGNC:21675|Ensembl:ENSG00000188738	protein-coding	3.08954	93.2232	4.67166e-22	1.40527e-19		95	69	137	119	88	12	5	10	18	92	92	89	140	88	54		110.428	63.4884	116.72	92.8947	65.5985	9.58398	4.589	7.4525	13.4934	47.2593	77.4413	84.8924	79.9593	66.8722	46.9331		6.79997
100156085	GLO1	glyoxalase I	-	Ensembl:ENSSSCG00000027778	protein-coding	2739	GLO1	glyoxalase I	GLOD1|GLYI|HEL-S-74	MIM:138750|HGNC:HGNC:4323|Ensembl:ENSG00000124767	protein-coding	1.88334	92.531	6.62797e-22	1.93143e-19		51	94	112	85	112	20	30	36	22	39	92	71	157	102	84		59.2826	86.4914	95.4205	66.3534	83.4889	15.9733	27.534	26.829	16.492	20.0338	77.4413	67.7231	89.6686	77.511	73.007		5.91367
100522573	WWTR1	WW domain containing transcription regulator 1	-	VGNC:VGNC:94991|Ensembl:ENSSSCG00000011704	protein-coding	25937	WWTR1	WW domain containing transcription regulator 1	TAZ	MIM:607392|HGNC:HGNC:24042|Ensembl:ENSG00000018408	protein-coding	-1.60342	92.1511	8.03062e-22	2.26926e-19		58	103	92	71	75	269	266	276	248	372	151	110	205	153	180		67.4194	94.7725	78.3811	55.4246	55.9078	214.841	244.135	205.689	185.91	191.092	127.105	104.923	117.083	116.266	156.444		6.09633
100155836	SERPINB5	serpin family B member 5	-	VGNC:VGNC:92738|Ensembl:ENSSSCG00000004894	protein-coding	5268	SERPINB5	serpin family B member 5	PI5|maspin	MIM:154790|HGNC:HGNC:8949|Ensembl:ENSG00000206075	protein-coding	2.78026	91.9709	8.7961e-22	2.40981e-19		24	63	86	50	66	7	6	13	10	13	101	58	188	131	93		27.8977	57.9677	73.2693	39.0314	49.1988	5.59066	5.5068	9.68825	7.49636	6.67795	85.0171	55.3231	107.374	99.5484	80.8292		4.85288
110257347	SLC12A7	solute carrier family 12 member 7	-	VGNC:VGNC:92926|Ensembl:ENSSSCG00000034302	protein-coding	10723	SLC12A7	solute carrier family 12 member 7	KCC4	MIM:604879|HGNC:HGNC:10915|Ensembl:ENSG00000113504	protein-coding	-2.78722	91.9157	9.04486e-22	2.40981e-19		7	6	7	14	12	80	83	69	67	77	14	6	17	14	22		8.13683	5.52073	5.96378	10.9288	8.94524	63.8932	76.1773	51.4223	50.2256	39.554	11.7845	5.72308	9.70934	10.6388	19.1209		3.19169
414915	LGALS1	galectin 1	Galectin-1|LGAS1	VGNC:VGNC:89691|Ensembl:ENSSSCG00000033854	protein-coding	3956	LGALS1	galectin 1	GAL1|GBP	MIM:150570|HGNC:HGNC:6561|Ensembl:ENSG00000100097	protein-coding	-1.53405	91.607	1.05718e-21	2.7384e-19		115	149	157	190	182	495	370	634	639	603	181	119	265	227	125		133.676	137.098	133.759	148.319	135.67	395.339	339.586	472.489	479.017	309.754	152.357	113.508	151.351	172.5	108.641		7.07335
100620656	NECAB3	N-terminal EF-hand calcium binding protein 3	-	VGNC:VGNC:95670|Ensembl:ENSSSCG00000029626	protein-coding	63941	NECAB3	N-terminal EF-hand calcium binding protein 3	APBA2BP|EFCBP3|NIP1|STIP3|SYTIP2|XB51|dJ63M2.4|dJ63M2.5	MIM:612478|HGNC:HGNC:15851|Ensembl:ENSG00000125967	protein-coding	3.37897	90.8509	1.54917e-21	3.90432e-19		34	55	47	25	30	4	3	4	3	8	43	41	87	45	36		39.5217	50.6067	40.0425	19.5157	22.3631	3.19466	2.7534	2.981	2.24891	4.10951	36.1954	39.1077	49.689	34.196	31.2887		5.34062
100154578	GPR137B	G protein-coupled receptor 137B	-	VGNC:VGNC:88601|Ensembl:ENSSSCG00000038853	protein-coding	7107	GPR137B	G protein-coupled receptor 137B	TM7SF1	MIM:604658|HGNC:HGNC:11862|Ensembl:ENSG00000077585	protein-coding	3.73952	90.3149	2.0312e-21	4.98445e-19		47	46	45	32	56	1	0	8	20	5	41	36	39	33	30		54.633	42.3256	38.3386	24.9801	41.7445	0.798665	0	5.962	14.9927	2.56844	34.5119	34.3385	22.2744	25.0771	26.0739		5.79787
100515860	PXK	PX domain containing serine/threonine kinase like	-	VGNC:VGNC:92015|Ensembl:ENSSSCG00000011474	protein-coding	54899	PXK	PX domain containing serine/threonine kinase like	MONAKA|SLOB	MIM:611450|HGNC:HGNC:23326|Ensembl:ENSG00000168297	protein-coding	1.83305	88.9482	4.05291e-21	9.6906e-19		73	89	128	118	163	30	31	61	40	40	95	91	145	104	80		84.8555	81.8908	109.052	92.1141	121.506	23.96	28.4518	45.4603	29.9854	20.5475	79.9666	86.8001	82.815	79.0308	69.5305		6.42384
110260966	LOC110260966	nuclear receptor coactivator 5-like	-	Ensembl:ENSSSCG00000036632	protein-coding	57727	NCOA5	nuclear receptor coactivator 5	CIA|bA465L10.6	MIM:616825|HGNC:HGNC:15909|Ensembl:ENSG00000124160	protein-coding	-1.58404	88.0809	6.28299e-21	1.46472e-18		55	86	68	64	64	240	156	228	238	369	54	48	94	85	80		63.9322	79.1305	57.9339	49.9602	47.708	191.68	143.177	169.917	178.413	189.551	45.4547	45.7847	53.6869	64.5925	69.5305		6.02086
397521	IRF6	interferon regulatory factor 6	-	VGNC:VGNC:89209|Ensembl:ENSSSCG00000015612	protein-coding	3664	IRF6	interferon regulatory factor 6	LPS|OFC6|PIT|PPS|PPS1|VWS|VWS1	MIM:607199|HGNC:HGNC:6121|Ensembl:ENSG00000117595	protein-coding	2.16025	87.5097	8.38674e-21	1.86206e-18		49	68	89	122	92	13	14	24	34	31	107	70	109	69	75		56.9578	62.5683	75.8252	95.2366	68.5802	10.3826	12.8492	17.886	25.4876	15.9243	90.0676	66.7693	62.254	52.4339	65.1848		5.85693
100516047	SLC1A3	solute carrier family 1 member 3	-	VGNC:VGNC:92965|Ensembl:ENSSSCG00000016841	protein-coding	6507	SLC1A3	solute carrier family 1 member 3	EA6|EAAT1|GLAST|GLAST1	MIM:600111|HGNC:HGNC:10941|Ensembl:ENSG00000079215	protein-coding	-1.93244	87.546	8.23424e-21	1.86206e-18		42	59	39	36	50	297	150	204	187	263	50	39	81	80	67		48.821	54.2872	33.2268	28.1026	37.2718	237.204	137.67	152.031	140.182	135.1	42.0877	37.2	46.2622	60.7929	58.2318		5.63868
102161427	LDHB	lactate dehydrogenase B	-	Ensembl:ENSSSCG00000000576	protein-coding	3945	LDHB	lactate dehydrogenase B	HEL-S-281|LDH-B|LDH-H|LDHBD|TRG-5	MIM:150100|HGNC:HGNC:6541|Ensembl:ENSG00000111716	protein-coding	-1.10948	86.8499	1.17079e-20	2.53899e-18		805	1234	1417	1340	1767	3032	2871	3396	3391	4001	1158	1024	1682	1215	1346		935.735	1135.43	1207.24	1046.04	1317.19	2421.55	2635	2530.87	2542.01	2055.27	974.751	976.739	960.654	923.292	1169.85		9.8715
100627921	PORCN	porcupine O-acyltransferase	-	VGNC:VGNC:91669|Ensembl:ENSSSCG00000024793	protein-coding	64840	PORCN	porcupine O-acyltransferase	DHOF|FODH|MG61|PORC|PPN	MIM:300651|HGNC:HGNC:17652|Ensembl:ENSG00000102312	protein-coding	-4.08617	85.4873	2.33189e-20	4.94201e-18		0	9	6	1	2	57	53	47	46	63	2	1	9	4	13		0	8.28109	5.11181	0.780628	1.49087	45.5239	48.6434	35.0268	34.4832	32.3624	1.68351	0.953847	5.14024	3.03965	11.2987		0
100620238	LOC100620238	zinc finger protein 454	ZFP2|ZNF454	Ensembl:ENSSSCG00000027351|Ensembl:ENSSSCG00000029380	protein-coding	285676	ZNF454	zinc finger protein 454	-	HGNC:HGNC:21200|Ensembl:ENSG00000178187	protein-coding	-1.37557	85.1297	2.79417e-20	5.79014e-18		228	186	279	236	272	590	728	847	625	971	266	196	362	283	237		265.028	171.143	237.699	184.228	202.759	471.212	668.158	631.227	468.522	498.791	223.906	186.954	206.752	215.055	205.984		8.05543
100624052	ELMO2	engulfment and cell motility 2	-	VGNC:VGNC:95837|Ensembl:ENSSSCG00000023306	protein-coding	63916	ELMO2	engulfment and cell motility 2	CED-12|CED12|Ced-12A|ELMO-2|VMPI	MIM:606421|HGNC:HGNC:17233|Ensembl:ENSG00000062598	protein-coding	1.6492	84.6234	3.60973e-20	7.24436e-18		90	93	113	118	117	24	35	41	41	64	113	94	156	187	98		104.616	85.5713	96.2725	92.1141	87.2161	19.168	32.123	30.5553	30.7351	32.8761	95.1181	89.6616	89.0975	142.103	85.1748		6.72269
100513962	AASS	aminoadipate-semialdehyde synthase	-	VGNC:VGNC:84944|Ensembl:ENSSSCG00000016613	protein-coding	10157	AASS	aminoadipate-semialdehyde synthase	LKR/SDH|LKRSDH|LORSDH	MIM:605113|HGNC:HGNC:17366|Ensembl:ENSG00000008311	protein-coding	-1.47031	84.6007	3.65131e-20	7.24436e-18		167	174	194	263	274	676	566	771	701	815	158	263	194	121	132		194.121	160.101	165.282	205.305	204.25	539.898	519.474	574.588	525.495	418.656	132.997	250.862	110.801	91.9493	114.725		7.60823
100738612	ATF3	activating transcription factor 3	-	VGNC:VGNC:85606|Ensembl:ENSSSCG00000015595	protein-coding	467	ATF3	activating transcription factor 3	-	MIM:603148|HGNC:HGNC:785|Ensembl:ENSG00000162772	protein-coding	-3.59215	82.9533	8.40148e-20	1.59885e-17		10	31	20	26	17	249	445	492	173	93	136	61	128	78	93		11.624	28.5238	17.0394	20.2963	12.6724	198.868	408.421	366.663	129.687	47.773	114.478	58.1847	73.1056	59.2731	80.8292		3.6581
100157716	CPS1	carbamoyl-phosphate synthase 1	-	VGNC:VGNC:95991|Ensembl:ENSSSCG00000016159	protein-coding	1373	CPS1	carbamoyl-phosphate synthase 1	CPSASE1|PHN	MIM:608307|HGNC:HGNC:2323|Ensembl:ENSG00000021826	protein-coding	2.14046	82.9843	8.27064e-20	1.59885e-17		94	90	55	94	142	24	23	28	33	24	73	53	81	72	80		109.266	82.8109	46.8583	73.379	105.852	19.168	21.1094	20.867	24.738	12.3285	61.448	50.5539	46.2622	54.7136	69.5305		6.78484
100516141	MEP1B	meprin A subunit beta	-	VGNC:VGNC:90143|Ensembl:ENSSSCG00000003732	protein-coding	4225	MEP1B	meprin A subunit beta	-	MIM:600389|HGNC:HGNC:7020|Ensembl:ENSG00000141434	protein-coding	2.32556	82.431	1.09423e-19	2.04074e-17		95	88	125	126	163	52	13	36	22	36	90	123	88	68	61		110.428	80.9707	106.496	98.3591	121.506	41.5306	11.9314	26.829	16.492	18.4928	75.7578	117.323	50.2601	51.674	53.017		6.79997
100154830	RALGAPA2	Ral GTPase activating protein catalytic subunit alpha 2	-	VGNC:VGNC:95454|Ensembl:ENSSSCG00000026506	protein-coding	57186	RALGAPA2	Ral GTPase activating protein catalytic subunit alpha 2	AS250|C20orf74|bA287B20.1|dJ1049G11|dJ1049G11.4|p220	MIM:618836|HGNC:HGNC:16207|Ensembl:ENSG00000188559	protein-coding	1.49951	80.3631	3.11558e-19	5.69662e-17		596	572	590	684	635	193	209	258	272	414	426	430	400	465	271		692.793	526.31	502.662	533.949	473.352	154.142	191.82	192.275	203.901	212.667	358.587	410.154	228.455	353.359	235.535		9.43836
110259871	MCM7	minichromosome maintenance complex component 7	-	VGNC:VGNC:90076|Ensembl:ENSSSCG00000032180	protein-coding	4176	MCM7	minichromosome maintenance complex component 7	CDC47|MCM2|P1.1-MCM3|P1CDC47|P85MCM|PNAS146|PPP1R104	MIM:600592|HGNC:HGNC:6950|Ensembl:ENSG00000166508	protein-coding	-1.42626	80.2788	3.25131e-19	5.83048e-17		71	109	105	134	126	357	310	363	287	421	75	81	159	152	111		82.5307	100.293	89.4567	104.604	93.9251	285.123	284.518	270.526	215.145	216.263	63.1315	77.2616	90.8109	115.507	96.4735		6.38423
106504065	UHRF1BP1	UHRF1 binding protein 1	-	VGNC:VGNC:94690|Ensembl:ENSSSCG00000001532	protein-coding	54887	UHRF1BP1	UHRF1 binding protein 1	C6orf107|ICBP90|dJ349A12.1	HGNC:HGNC:21216|Ensembl:ENSG00000065060	protein-coding	2.04927	80.2028	3.37891e-19	5.94497e-17		69	88	76	74	83	28	20	22	13	31	47	72	92	83	96		80.2059	80.9707	64.7496	57.7664	61.8713	22.3626	18.356	16.3955	9.74527	15.9243	39.5624	68.677	52.5447	63.0726	83.4366		6.34351
110259918	ITPRIPL2	ITPRIP like 2	-	VGNC:VGNC:89258|Ensembl:ENSSSCG00000039337	protein-coding	162073	ITPRIPL2	ITPRIP like 2	-	HGNC:HGNC:27257|Ensembl:ENSG00000205730	protein-coding	2.7468	80.159	3.45466e-19	5.96569e-17		45	56	67	57	78	7	5	5	39	36	73	60	110	67	56		52.3082	51.5268	57.0819	44.4958	58.1441	5.59066	4.589	3.72625	29.2358	18.4928	61.448	57.2308	62.8252	50.9141	48.6713		5.73628
100626322	NUCKS1	nuclear casein kinase and cyclin dependent kinase substrate 1	-	VGNC:VGNC:90947|Ensembl:ENSSSCG00000022398	protein-coding	64710	NUCKS1	nuclear casein kinase and cyclin dependent kinase substrate 1	JC7|NUCKS	MIM:611912|HGNC:HGNC:29923|Ensembl:ENSG00000069275	protein-coding	1.62622	80.1128	3.53641e-19	5.99582e-17		423	479	536	560	681	173	126	162	272	473	349	368	503	326	275		491.697	440.738	456.655	437.151	507.643	138.169	115.643	120.731	203.901	242.975	293.772	351.016	287.282	247.731	239.011		8.94456
100515055	PXYLP1	2-phosphoxylose phosphatase 1	ACPL2	VGNC:VGNC:92017|Ensembl:ENSSSCG00000011670	protein-coding	92370	PXYLP1	2-phosphoxylose phosphatase 1	ACPL2|HEL124|XYLP	HGNC:HGNC:26303|Ensembl:ENSG00000155893	protein-coding	1.88144	79.6161	4.547e-19	7.57157e-17		48	67	59	80	83	22	15	16	18	52	53	41	59	51	44		55.7954	61.6482	50.2662	62.4502	61.8713	17.5706	13.767	11.924	13.4934	26.7118	44.6129	39.1077	33.6971	38.7555	38.2418		5.8277
100519324	ETNPPL	ethanolamine-phosphate phospho-lyase	-	VGNC:VGNC:97987|Ensembl:ENSSSCG00000009144	protein-coding	64850	ETNPPL	ethanolamine-phosphate phospho-lyase	AGXT2L1	MIM:614682|HGNC:HGNC:14404|Ensembl:ENSG00000164089	protein-coding	-2.88604	78.9391	6.40532e-19	1.04789e-16		11	29	11	8	11	99	59	98	119	169	7	16	19	7	36		12.7864	26.6835	9.37166	6.24502	8.19981	79.0679	54.1502	73.0345	89.2067	86.8133	5.89227	15.2616	10.8516	5.31938	31.2887		3.78518
397463	GLRX	glutaredoxin	GLRX1|GRX1|TTF	Ensembl:ENSSSCG00000039731	protein-coding	2745	GLRX	glutaredoxin	GRX|GRX1	MIM:600443|HGNC:HGNC:4330|Ensembl:ENSG00000173221	protein-coding	-1.92816	78.1348	9.6241e-19	1.54732e-16		116	244	215	154	144	1054	509	869	642	948	316	258	498	190	252		134.839	224.51	183.173	120.217	107.343	841.793	467.16	647.622	481.266	486.977	265.994	246.093	284.427	144.383	219.021		7.08575
100524723	CHAC1	ChaC glutathione specific gamma-glutamylcyclotransferase 1	-	VGNC:VGNC:86619	protein-coding	79094	CHAC1	ChaC glutathione specific gamma-glutamylcyclotransferase 1	-	MIM:614587|HGNC:HGNC:28680|Ensembl:ENSG00000128965	protein-coding	-3.0218	77.2944	1.47285e-18	2.32785e-16		34	32	38	43	50	272	412	502	371	71	46	66	41	69	67		39.5217	29.4439	32.3748	33.567	37.2718	217.237	378.133	374.116	278.115	36.4719	38.7207	62.9539	23.4166	52.4339	58.2318		5.34062
100520064	AGGF1	angiogenic factor with G-patch and FHA domains 1	-	VGNC:VGNC:96789|Ensembl:ENSSSCG00000014094	protein-coding	55109	AGGF1	angiogenic factor with G-patch and FHA domains 1	GPATC7|GPATCH7|HSU84971|HUS84971|VG5Q	MIM:608464|HGNC:HGNC:24684|Ensembl:ENSG00000164252	protein-coding	1.63665	76.3039	2.43199e-18	3.77972e-16		83	78	80	110	108	41	28	26	46	37	80	87	143	105	82		96.4795	71.7695	68.1575	85.869	80.5072	32.7453	25.6984	19.3765	34.4832	19.0065	67.3403	82.9847	81.6727	79.7907	71.2687		6.60703
100515629	GALNT3	polypeptide N-acetylgalactosaminyltransferase 3	-	VGNC:VGNC:96313|Ensembl:ENSSSCG00000015907	protein-coding	2591	GALNT3	polypeptide N-acetylgalactosaminyltransferase 3	GalNAc-T3|HFTC|HFTC1|HHS	MIM:601756|HGNC:HGNC:4125|Ensembl:ENSG00000115339	protein-coding	1.78568	74.8299	5.13074e-18	7.79894e-16		180	190	219	152	142	58	69	57	65	67	181	142	184	148	161		209.233	174.823	186.581	118.655	105.852	46.3226	63.3282	42.4793	48.7263	34.4171	152.357	135.446	105.089	112.467	139.93		7.71584
100627492	SGF29	SAGA complex associated factor 29	-	VGNC:VGNC:98315|Ensembl:ENSSSCG00000022778	protein-coding	112869	SGF29	SAGA complex associated factor 29	CCDC101|STAF36|TDRD29	MIM:613374|HGNC:HGNC:25156|Ensembl:ENSG00000176476	protein-coding	-1.64182	74.809	5.18535e-18	7.79894e-16		25	41	36	33	47	108	125	169	122	158	39	27	49	52	37		29.0601	37.725	30.6709	25.7607	35.0355	86.2558	114.725	125.947	91.4556	81.1628	32.8284	25.7539	27.9857	39.5154	32.1578		4.90978
100513161	TNFRSF21	TNF receptor superfamily member 21	-	VGNC:VGNC:94265|Ensembl:ENSSSCG00000001727	protein-coding	27242	TNFRSF21	TNF receptor superfamily member 21	BM-018|CD358|DR6	MIM:605732|HGNC:HGNC:13469|Ensembl:ENSG00000146072	protein-coding	2.08352	74.6139	5.72392e-18	8.47231e-16		256	432	412	436	272	75	71	72	129	243	523	324	325	432	435		297.575	397.493	351.011	340.354	202.759	59.8999	65.1638	53.658	96.703	124.826	440.237	309.046	185.62	328.282	378.072		8.22195
100171387	SLC7A3	solute carrier family 7 member 3	-	VGNC:VGNC:98327|Ensembl:ENSSSCG00000024346	protein-coding	84889	SLC7A3	solute carrier family 7 member 3	ATRC3|CAT-3|CAT3	MIM:300443|HGNC:HGNC:11061|Ensembl:ENSG00000165349	protein-coding	-1.92509	74.3003	6.70942e-18	9.77584e-16		54	81	69	83	80	349	391	379	211	267	129	140	154	134	94		62.7698	74.5299	58.7858	64.7921	59.635	278.734	358.86	282.45	158.173	137.155	108.586	133.539	87.9552	101.828	81.6983		5.9948
106510170	LOC106510170	histone H2A type 2-C	-	Ensembl:ENSSSCG00000034598	protein-coding	8338	H2AC20	H2A clustered histone 20	H2A|H2A-GL101|H2A/q|H2AFQ|HIST2H2AC	MIM:602797|HGNC:HGNC:4738|Ensembl:ENSG00000184260	protein-coding	-2.31397	74.2189	6.99176e-18	1.00305e-15		6	19	7	22	25	84	75	117	103	94	14	22	23	26	24		6.97442	17.4823	5.96378	17.1738	18.6359	67.0879	68.8349	87.1943	77.2125	48.2867	11.7845	20.9846	13.1362	19.7577	20.8591		2.99538
100525148	PLCB3	phospholipase C beta 3	-	VGNC:VGNC:91516|Ensembl:ENSSSCG00000013034	protein-coding	5331	PLCB3	phospholipase C beta 3	SMDCD	MIM:600230|HGNC:HGNC:9056|Ensembl:ENSG00000149782	protein-coding	-1.52222	73.3759	1.07166e-17	1.51412e-15		62	71	62	94	88	272	209	202	252	383	91	57	121	125	148		72.069	65.3286	52.8221	73.379	65.5985	217.237	191.82	150.541	188.908	196.743	76.5996	54.3693	69.1077	94.9889	128.631		6.19119
100151940	ESRRB	estrogen related receptor beta	-	VGNC:VGNC:87794|Ensembl:ENSSSCG00000002388	protein-coding	2103	ESRRB	estrogen related receptor beta	DFNB35|ERR beta-2|ERR2|ERRb|ERRbeta2|ESRL2|NR3B2	MIM:602167|HGNC:HGNC:3473|Ensembl:ENSG00000119715	protein-coding	-1.39198	72.6355	1.55948e-17	2.17047e-15		107	130	116	187	199	373	372	566	407	623	134	129	166	167	203		124.377	119.616	98.8284	145.977	148.342	297.902	341.421	421.812	305.102	320.028	112.795	123.046	94.8089	126.905	176.434		6.97013
100520385	MON1B	MON1 homolog B, secretory trafficking associated	-	VGNC:VGNC:90300|Ensembl:ENSSSCG00000002701	protein-coding	22879	MON1B	MON1 homolog B, secretory trafficking associated	HSRG1|SAND2|SRG1	MIM:608954|HGNC:HGNC:25020|Ensembl:ENSG00000103111	protein-coding	-1.36687	72	2.15196e-17	2.95103e-15		53	69	76	91	80	221	191	252	194	282	58	59	161	89	83		61.6074	63.4884	64.7496	71.0371	59.635	176.505	175.3	187.803	145.429	144.86	48.8217	56.277	91.9532	67.6321	72.1379		5.96826
100626537	EML2	EMAP like 2	-	VGNC:VGNC:87683|Ensembl:ENSSSCG00000038229	protein-coding	24139	EML2	EMAP like 2	ELP70|EMAP-2|EMAP2	MIM:617494|HGNC:HGNC:18035|Ensembl:ENSG00000125746	protein-coding	2.15746	71.7116	2.49058e-17	3.36311e-15		43	40	70	69	75	5	8	23	21	21	58	44	59	44	40		49.9834	36.8049	59.6378	53.8633	55.9078	3.99333	7.34239	17.1408	15.7424	10.7875	48.8217	41.9693	33.6971	33.4361	34.7652		5.67195
100524518	CNTFR	ciliary neurotrophic factor receptor	-	VGNC:VGNC:95975|Ensembl:ENSSSCG00000010974	protein-coding	1271	CNTFR	ciliary neurotrophic factor receptor	-	MIM:118946|HGNC:HGNC:2170|Ensembl:ENSG00000122756	protein-coding	-1.91389	71.6849	2.52459e-17	3.36311e-15		11	31	18	36	31	81	93	119	125	159	28	26	53	23	51		12.7864	28.5238	15.3354	28.1026	23.1085	64.6919	85.3553	88.6848	93.7045	81.6765	23.5691	24.8	30.2703	17.478	44.3257		3.78518
110255208	AAK1	AP2 associated kinase 1	-	VGNC:VGNC:100379	protein-coding	22848	AAK1	AP2 associated kinase 1	-	MIM:616405|HGNC:HGNC:19679|Ensembl:ENSG00000115977	protein-coding	1.78676	71.5723	2.6728e-17	3.5104e-15		183	198	169	261	281	52	42	95	70	136	155	276	165	132	146		212.72	182.184	143.983	203.744	209.468	41.5306	38.5476	70.7988	52.4745	69.8616	130.472	263.262	94.2377	100.308	126.893		7.73958
100627868	LOC100627868	uncharacterized LOC100627868	-	-	ncRNA	441951	ZFAS1	ZNFX1 antisense RNA 1	C20orf199|HSUP1|HSUP2|NCRNA00275|ZNFX1-AS1	HGNC:HGNC:33101|Ensembl:ENSG00000177410	ncRNA	-1.89958	71.4907	2.78562e-17	3.60776e-15		42	82	106	63	79	351	260	459	223	373	124	84	120	155	82		48.821	75.45	90.3087	49.1795	58.8895	280.331	238.628	342.07	167.169	191.606	104.377	80.1232	68.5365	117.786	71.2687		5.63868
102167454	LOC102167454	uncharacterized LOC102167454	-	-	protein-coding							2.6303	70.9474	3.66884e-17	4.68656e-15		48	33	47	41	51	9	4	1	9	19	48	70	64	56	45		55.7954	30.364	40.0425	32.0057	38.0173	7.18799	3.6712	0.74525	6.74672	9.76008	40.4042	66.7693	36.5528	42.555	39.1109		5.8277
100155278	ERMP1	endoplasmic reticulum metallopeptidase 1	-	VGNC:VGNC:87777|Ensembl:ENSSSCG00000005207	protein-coding	79956	ERMP1	endoplasmic reticulum metallopeptidase 1	FXNA|KIAA1815|bA207C16.3	MIM:611156|HGNC:HGNC:23703|Ensembl:ENSG00000099219	protein-coding	1.29758	70.838	3.87793e-17	4.88672e-15		258	310	283	265	351	140	133	138	108	211	244	261	318	307	201		299.9	285.238	241.107	206.866	261.648	111.813	122.067	102.845	80.9607	108.388	205.388	248.954	181.622	233.293	174.695		8.23314
100514785	LAMC1	laminin subunit gamma 1	LAMB2	VGNC:VGNC:89624|Ensembl:ENSSSCG00000015555	protein-coding	3915	LAMC1	laminin subunit gamma 1	LAMB2	MIM:150290|HGNC:HGNC:6492|Ensembl:ENSG00000135862	protein-coding	1.8069	70.6119	4.34893e-17	5.40717e-15		149	142	199	353	315	54	67	84	78	98	415	218	749	400	284		173.198	130.657	169.542	275.562	234.813	43.1279	61.4926	62.601	58.4716	50.3415	349.328	207.939	427.782	303.965	246.833		7.44459
100038003	KLF7	Kruppel like factor 7	UKLF	VGNC:VGNC:96396|Ensembl:ENSSSCG00000029998	protein-coding	8609	KLF7	Kruppel like factor 7	UKLF	MIM:604865|HGNC:HGNC:6350|Ensembl:ENSG00000118263	protein-coding	2.36244	70.5667	4.44964e-17	5.45959e-15		54	52	53	56	39	14	6	16	7	18	40	49	78	91	63		62.7698	47.8463	45.1543	43.7151	29.072	11.1813	5.5068	11.924	5.24745	9.24639	33.6701	46.7385	44.5487	69.1519	54.7553		5.9948
100152436	RHOBTB2	Rho related BTB domain containing 2	-	Ensembl:ENSSSCG00000009638	protein-coding	23221	RHOBTB2	Rho related BTB domain containing 2	DBC2|EIEE64|p83	MIM:607352|HGNC:HGNC:18756|Ensembl:ENSG00000008853	protein-coding	1.70106	69.1028	9.34609e-17	1.13185e-14		184	246	206	256	212	52	51	77	113	142	252	292	264	299	181		213.882	226.35	175.506	199.841	158.033	41.5306	46.8078	57.3843	84.7088	72.9438	212.122	278.523	150.78	227.214	157.313		7.7474
100521104	KIAA1109	KIAA1109	-	VGNC:VGNC:89439|Ensembl:ENSSSCG00000009090	protein-coding	84162	KIAA1109	KIAA1109	ALKKUCS|FSA|Tweek	MIM:611565|HGNC:HGNC:26953|Ensembl:ENSG00000138688	protein-coding	1.19391	68.9569	1.0064e-16	1.20317e-14		311	309	404	388	481	158	170	163	203	320	310	256	533	330	228		361.508	284.318	344.195	302.884	358.555	126.189	156.026	121.476	152.176	164.38	260.944	244.185	304.416	250.771	198.162		8.50187
106504121	LOC106504121	histone H3.1	-	-	protein-coding	8354	H3C11	H3 clustered histone 11	H3.f|H3/f|H3C1|H3C10|H3C12|H3C2|H3C3|H3C4|H3C6|H3C7|H3C8|H3FF|HIST1H3I	MIM:602814|HGNC:HGNC:4771|Ensembl:ENSG00000275379	protein-coding	-1.93938	68.7513	1.11697e-16	1.31845e-14		26	53	43	81	103	245	222	313	256	267	40	59	49	73	46		30.2225	48.7664	36.6347	63.2308	76.78	195.673	203.751	233.263	191.907	137.155	33.6701	56.277	27.9857	55.4735	39.98		4.96451
110260947	SLC7A6	solute carrier family 7 member 6	-	-	protein-coding	9057	SLC7A6	solute carrier family 7 member 6	LAT-2|LAT3|y+LAT-2	MIM:605641|HGNC:HGNC:11064|Ensembl:ENSG00000103064	protein-coding	-2.31991	67.7275	1.87727e-16	2.18819e-14		22	35	18	18	20	153	122	128	48	176	34	19	49	28	23		25.5729	32.2043	15.3354	14.0513	14.9087	122.196	111.972	95.392	35.9825	90.4092	28.6196	18.1231	27.9857	21.2775	19.99		4.73188
100517663	RUFY3	RUN and FYVE domain containing 3	-	VGNC:VGNC:98959|Ensembl:ENSSSCG00000025514	protein-coding	22902	RUFY3	RUN and FYVE domain containing 3	RIPX|SINGAR1|ZFYVE30	MIM:611194|HGNC:HGNC:30285|Ensembl:ENSG00000018189	protein-coding	1.57826	67.1791	2.4793e-16	2.85425e-14		141	141	220	236	260	57	54	70	140	127	210	139	236	168	129		163.899	129.737	187.433	184.228	193.814	45.5239	49.5612	52.1675	104.949	65.2384	176.768	132.585	134.789	127.665	112.118		7.36544
397454	ITPR1	inositol 1,4,5-trisphosphate receptor type 1	IP3R1	VGNC:VGNC:89253|Ensembl:ENSSSCG00000023437	protein-coding	3708	ITPR1	inositol 1,4,5-trisphosphate receptor type 1	ACV|CLA4|INSP3R1|IP3R|IP3R1|PPP1R94|SCA15|SCA16|SCA29	MIM:147265|HGNC:HGNC:6180|Ensembl:ENSG00000150995	protein-coding	-2.35592	66.1192	4.24468e-16	4.82703e-14		8	6	17	8	11	74	45	58	45	78	9	13	19	21	20		9.29923	5.52073	14.4835	6.24502	8.19981	59.1012	41.301	43.2245	33.7336	40.0677	7.57578	12.4	10.8516	15.9581	17.3826		3.36446
100512277	ATP6V1C2	ATPase H+ transporting V1 subunit C2	-	VGNC:VGNC:85673|Ensembl:ENSSSCG00000008634	protein-coding	245973	ATP6V1C2	ATPase H+ transporting V1 subunit C2	ATP6C2|VMA5	MIM:618070|HGNC:HGNC:18264|Ensembl:ENSG00000143882	protein-coding	-1.53549	65.7952	5.00289e-16	5.62072e-14		49	90	49	58	87	208	147	215	264	303	112	94	106	82	91		56.9578	82.8109	41.7465	45.2764	64.853	166.122	134.917	160.229	197.904	155.648	94.2764	89.6616	60.5406	62.3127	79.0909		5.85693
100152321	GPCPD1	glycerophosphocholine phosphodiesterase 1	-	VGNC:VGNC:96148|Ensembl:ENSSSCG00000007043	protein-coding	56261	GPCPD1	glycerophosphocholine phosphodiesterase 1	EDI3|GDE5|GDPD6|PREI4	MIM:614124|HGNC:HGNC:26957|Ensembl:ENSG00000125772	protein-coding	1.70666	65.4339	6.00954e-16	6.6713e-14		140	192	133	169	161	40	50	50	57	160	107	128	196	168	173		162.737	176.663	113.312	131.926	120.015	31.9466	45.89	37.2625	42.7292	82.1901	90.0676	122.092	111.943	127.665	150.36		7.35523
110262006	LOC110262006	putative tripartite motif-containing protein 75	-	-	protein-coding	391714	TRIM75P	tripartite motif containing 75, pseudogene	TRIM75	HGNC:HGNC:32686	pseudo	-2.89957	65.0745	7.21177e-16	7.91174e-14		66	103	21	35	38	328	355	445	332	377	28	35	26	33	69		76.7187	94.7725	17.8913	27.322	28.3266	261.962	325.819	331.636	248.879	193.661	23.5691	33.3846	14.8496	25.0771	59.97		6.28019
397105	POU2F2	POU class 2 homeobox 2	OCT2	VGNC:VGNC:91673|Ensembl:ENSSSCG00000037132	protein-coding	5452	POU2F2	POU class 2 homeobox 2	OCT2|OTF2|Oct-2	MIM:164176|HGNC:HGNC:9213|Ensembl:ENSG00000028277	protein-coding	2.97756	64.9977	7.49874e-16	8.1309e-14		50	42	29	44	33	4	5	4	5	12	15	34	51	32	54		58.1202	38.6451	24.7071	34.3476	24.5994	3.19466	4.589	2.981	3.74818	6.16426	12.6263	32.4308	29.128	24.3172	46.9331		5.88558
100620898	CACNA2D4	calcium voltage-gated channel auxiliary subunit alpha2delta 4	-	VGNC:VGNC:86123|Ensembl:ENSSSCG00000026537	protein-coding	93589	CACNA2D4	calcium voltage-gated channel auxiliary subunit alpha2delta 4	RCD4	MIM:608171|HGNC:HGNC:20202|Ensembl:ENSG00000151062	protein-coding	1.99578	64.9664	7.61863e-16	8.16595e-14		49	50	43	46	42	13	5	12	13	27	62	66	84	68	54		56.9578	46.0061	36.6347	35.9089	31.3084	10.3826	4.589	8.943	9.74527	13.8696	52.1887	62.9539	47.9756	51.674	46.9331		5.85693
100622890	CSRP1	cysteine and glycine rich protein 1	-	VGNC:VGNC:96051|Ensembl:ENSSSCG00000020976	protein-coding	1465	CSRP1	cysteine and glycine rich protein 1	CRP|CRP1|CSRP|CYRP|D1S181E|HEL-141|HEL-S-286	MIM:123876|HGNC:HGNC:2469|Ensembl:ENSG00000159176	protein-coding	-2.36956	64.3911	1.02017e-15	1.08103e-13		15	28	21	34	22	198	161	150	84	123	40	24	47	66	52		17.4361	25.7634	17.8913	26.5413	16.3996	158.136	147.766	111.788	62.9694	63.1837	33.6701	22.8923	26.8435	50.1542	45.1948		4.20446
100739170	EPB41L4A	erythrocyte membrane protein band 4.1 like 4A	-	Ensembl:ENSSSCG00000029860	ncRNA	64097	EPB41L4A	erythrocyte membrane protein band 4.1 like 4A	EPB41L4|NBL4	MIM:612141|HGNC:HGNC:13278|Ensembl:ENSG00000129595	protein-coding	3.60758	64.0349	1.22235e-15	1.28072e-13		26	19	10	29	31	1	1	2	7	3	34	24	33	26	38		30.2225	17.4823	8.51969	22.6382	23.1085	0.798665	0.917799	1.4905	5.24745	1.54107	28.6196	22.8923	18.8475	19.7577	33.027		4.96451
100155734	LOC100155734	histone H2A type 1	-	Ensembl:ENSSSCG00000033606	protein-coding	8334	H2AC6	H2A clustered histone 6	H2A/l|H2AFL|HIST1H2AC|dJ221C16.4	MIM:602794|HGNC:HGNC:4733|Ensembl:ENSG00000180573	protein-coding	-2.03239	63.9298	1.28931e-15	1.33587e-13		15	27	41	65	75	186	192	225	184	265	12	21	13	27	27		17.4361	24.8433	34.9307	50.7408	55.9078	148.552	176.217	167.681	137.933	136.127	10.101	20.0308	7.42479	20.5176	23.4665		4.20446
100624229	RALB	RAS like proto-oncogene B	-	VGNC:VGNC:96529|Ensembl:ENSSSCG00000025455	protein-coding	5899	RALB	RAS like proto-oncogene B	-	MIM:179551|HGNC:HGNC:9840|Ensembl:ENSG00000144118	protein-coding	1.16804	63.8493	1.3431e-15	1.37631e-13		156	167	180	263	287	98	88	102	133	139	171	167	261	195	165		181.335	153.66	153.354	205.305	213.94	78.2692	80.7663	76.0155	99.7016	71.4027	143.94	159.292	149.067	148.183	143.407		7.51045
100517024	LARGE2	LARGE xylosyl- and glucuronyltransferase 2	-	VGNC:VGNC:89639|Ensembl:ENSSSCG00000013266	protein-coding	120071	LARGE2	LARGE xylosyl- and glucuronyltransferase 2	GYLTL1B|PP5656	MIM:609709|HGNC:HGNC:16522|Ensembl:ENSG00000165905	protein-coding	2.10345	63.8008	1.37654e-15	1.39525e-13		37	53	39	82	75	11	3	18	18	27	37	29	42	38	44		43.0089	48.7664	33.2268	64.0115	55.9078	8.78532	2.7534	13.4145	13.4934	13.8696	31.1449	27.6616	23.9878	28.8766	38.2418		5.45972
397662	CCNB1	cyclin B1	-	VGNC:VGNC:86349|Ensembl:ENSSSCG00000029326	protein-coding	891	CCNB1	cyclin B1	CCNB	MIM:123836|HGNC:HGNC:1579|Ensembl:ENSG00000134057	protein-coding	-1.08386	63.5554	1.55918e-15	1.56337e-13		214	315	328	330	334	723	652	823	639	1054	274	184	278	249	290		248.754	289.838	279.446	257.607	248.976	577.435	598.405	613.341	479.017	541.428	230.64	175.508	158.776	189.218	252.048		7.96437
100524607	SPTY2D1	SPT2 chromatin protein domain containing 1	-	VGNC:VGNC:100867|Ensembl:ENSSSCG00000013361	protein-coding	144108	SPTY2D1	SPT2 chromatin protein domain containing 1	Spt2	HGNC:HGNC:26818|Ensembl:ENSG00000179119	protein-coding	-1.60149	63.5248	1.58358e-15	1.57094e-13		81	98	100	121	124	431	390	387	201	374	131	108	204	101	137		94.1547	90.1719	85.1969	94.4559	92.4342	344.225	357.942	288.412	150.677	192.119	110.27	103.015	116.512	76.7511	119.071		6.5722
100157793	PRKAB2	protein kinase AMP-activated non-catalytic subunit beta 2	-	VGNC:VGNC:91799|Ensembl:ENSSSCG00000006703	protein-coding	5565	PRKAB2	protein kinase AMP-activated non-catalytic subunit beta 2	-	MIM:602741|HGNC:HGNC:9379|Ensembl:ENSG00000131791	protein-coding	2.28144	63.4616	1.63527e-15	1.60514e-13		19	29	31	50	57	10	7	8	7	13	25	23	31	27	15		22.0857	26.6835	26.411	39.0314	42.4899	7.98665	6.4246	5.962	5.24745	6.67795	21.0438	21.9385	17.7053	20.5176	13.037		4.52893
100523777	ELL2	elongation factor for RNA polymerase II 2	-	VGNC:VGNC:87649|Ensembl:ENSSSCG00000014168	protein-coding	22936	ELL2	elongation factor for RNA polymerase II 2	MRCCAT1	MIM:601874|HGNC:HGNC:17064|Ensembl:ENSG00000118985	protein-coding	-2.00487	63.3656	1.71688e-15	1.6677e-13		81	170	129	122	114	537	614	793	311	428	248	154	336	187	247		94.1547	156.421	109.904	95.2366	84.9798	428.883	563.529	590.983	233.137	219.859	208.755	146.892	191.902	142.103	214.675		6.5722
100512746	PANK3	pantothenate kinase 3	-	VGNC:VGNC:91165|Ensembl:ENSSSCG00000017014	protein-coding	79646	PANK3	pantothenate kinase 3	-	MIM:606161|HGNC:HGNC:19365|Ensembl:ENSG00000120137	protein-coding	-1.00397	63.3091	1.76687e-15	1.69856e-13		455	499	553	579	685	1232	1219	1266	1121	1888	747	686	831	672	541		528.894	459.141	471.139	451.983	510.624	983.955	1118.8	943.487	840.342	969.844	628.79	654.339	474.615	510.66	470.2		9.04956
100738744	LOC100738744	histone H2B type 2-E	-	-	protein-coding	8349	H2BC21	H2B clustered histone 21	GL105|H2B|H2B.1|H2BE|H2BFQ|H2BGL105|H2BQ|HIST2H2BE	MIM:601831|HGNC:HGNC:4760|Ensembl:ENSG00000184678	protein-coding	-1.50778	63.1762	1.89017e-15	1.79855e-13		44	84	52	101	117	233	219	252	393	322	57	56	97	62	71		51.1458	77.2902	44.3024	78.8434	87.2161	186.089	200.998	187.803	294.607	165.408	47.98	53.4154	55.4004	47.1145	61.7083		5.70448
100156830	PTI	pancreatic trypsin inhibitor	-	Ensembl:ENSSSCG00000039858	protein-coding	5269	SERPINB6	serpin family B member 6	CAP|DFNB91|MSTP057|PI-6|PI6|PTI|SPI3	MIM:173321|HGNC:HGNC:8950|Ensembl:ENSG00000124570	protein-coding	4.81098	62.9096	2.16415e-15	2.03845e-13		15	36	19	37	23	2	0	1	0	2	3	35	33	23	8		17.4361	33.1244	16.1874	28.8832	17.145	1.59733	0	0.74525	0	1.02738	2.52526	33.3846	18.8475	17.478	6.95305		4.20446
100627099	PLCD1	phospholipase C delta 1	-	VGNC:VGNC:91517|Ensembl:ENSSSCG00000027550	protein-coding	5333	PLCD1	phospholipase C delta 1	NDNC3|PLC-III	MIM:602142|HGNC:HGNC:9060|Ensembl:ENSG00000187091	protein-coding	1.54092	62.4282	2.7634e-15	2.57687e-13		70	87	123	141	116	34	46	36	49	54	93	85	74	101	82		81.3683	80.0506	104.792	110.069	86.4707	27.1546	42.2188	26.829	36.7322	27.7392	78.2831	81.077	42.2642	76.7511	71.2687		6.36402
100524105	YPEL2	yippee like 2	-	VGNC:VGNC:95036|Ensembl:ENSSSCG00000035400	protein-coding	388403	YPEL2	yippee like 2	FKSG4	MIM:609723|HGNC:HGNC:18326|Ensembl:ENSG00000175155	protein-coding	-1.64908	62.3927	2.81366e-15	2.59776e-13		20	41	21	22	23	95	72	80	80	115	45	37	45	42	36		23.2481	37.725	17.8913	17.1738	17.145	75.8732	66.0816	59.62	59.9709	59.0742	37.8789	35.2923	25.7012	31.9163	31.2887		4.5998
397097	DGKA	diacylglycerol kinase alpha	DAGK	VGNC:VGNC:87269|Ensembl:ENSSSCG00000000370	protein-coding	1606	DGKA	diacylglycerol kinase alpha	DAGK|DAGK1|DGK-alpha	MIM:125855|HGNC:HGNC:2849|Ensembl:ENSG00000065357	protein-coding	2.07	62.1751	3.14232e-15	2.87275e-13		44	53	48	56	48	11	8	13	17	24	141	70	233	87	113		51.1458	48.7664	40.8945	43.7151	35.781	8.78532	7.34239	9.68825	12.7438	12.3285	118.687	66.7693	133.075	66.1123	98.2118		5.70448
100626722	KRT7	keratin 7	-	Ensembl:ENSSSCG00000038966	ncRNA	3855	KRT7	keratin 7	CK7|K2C7|K7|SCL	MIM:148059|HGNC:HGNC:6445|Ensembl:ENSG00000135480	protein-coding	2.55904	61.8756	3.65851e-15	3.31219e-13		74	77	68	114	114	12	16	49	19	16	107	38	69	120	45		86.0179	70.8494	57.9339	88.9916	84.9798	9.58398	14.6848	36.5173	14.2431	8.21901	90.0676	36.2462	39.4085	91.1894	39.1109		6.44324
100302639	KLF17	Kruppel like factor 17	-	Ensembl:ENSSSCG00000024191	protein-coding	128209	KLF17	Kruppel like factor 17	ZLF393|ZNF393|Zfp393	MIM:609602|HGNC:HGNC:18830|Ensembl:ENSG00000171872	protein-coding	-2.35009	60.9868	5.74593e-15	5.152e-13		17	45	25	18	20	162	112	179	89	137	15	22	15	19	27		19.7609	41.4055	21.2992	14.0513	14.9087	129.384	102.794	133.4	66.7176	70.3753	12.6263	20.9846	8.56707	14.4383	23.4665		4.37579
100512826	NUCB2	nucleobindin 2	-	Ensembl:ENSSSCG00000013380	protein-coding	4925	NUCB2	nucleobindin 2	HEL-S-109|NEFA	MIM:608020|HGNC:HGNC:8044|Ensembl:ENSG00000070081	protein-coding	-2.27454	60.9515	5.84975e-15	5.19514e-13		15	29	18	19	12	58	97	108	107	165	22	20	49	8	34		17.4361	26.6835	15.3354	14.8319	8.94524	46.3226	89.0265	80.487	80.211	84.7586	18.5186	19.0769	27.9857	6.07929	29.5505		4.20446
100622133	VGLL1	vestigial like family member 1	-	VGNC:VGNC:94821|Ensembl:ENSSSCG00000025438	protein-coding	51442	VGLL1	vestigial like family member 1	TDU|VGL1	MIM:300583|HGNC:HGNC:20985|Ensembl:ENSG00000102243	protein-coding	2.66103	60.2943	8.1685e-15	7.18596e-13		16	21	26	43	27	6	4	4	4	6	37	33	35	28	21		18.5985	19.3226	22.1512	33.567	20.1268	4.79199	3.6712	2.981	2.99854	3.08213	31.1449	31.477	19.9898	21.2775	18.2518		4.29267
100627075	COA7	cytochrome c oxidase assembly factor 7 (putative)	SELRC1	VGNC:VGNC:96779|Ensembl:ENSSSCG00000027119	protein-coding	65260	COA7	cytochrome c oxidase assembly factor 7 (putative)	C1orf163|RESA1|SCAN3|SELRC1	MIM:615623|HGNC:HGNC:25716|Ensembl:ENSG00000162377	protein-coding	-1.4688	59.8231	1.03778e-14	9.04421e-13		26	37	43	54	47	102	139	152	119	174	28	29	75	46	37		30.2225	34.0445	36.6347	42.1539	35.0355	81.4638	127.574	113.278	89.2067	89.3818	23.5691	27.6616	42.8353	34.9559	32.1578		4.96451
751859	SIRT1	sirtuin 1	-	VGNC:VGNC:92884|Ensembl:ENSSSCG00000010235	protein-coding	23411	SIRT1	sirtuin 1	SIR2|SIR2L1|SIR2alpha	MIM:604479|HGNC:HGNC:14929|Ensembl:ENSG00000096717	protein-coding	-1.08354	59.7165	1.09557e-14	9.45943e-13		166	257	228	201	254	554	523	545	467	725	192	222	286	236	214		192.959	236.471	194.249	156.906	189.341	442.46	480.009	406.161	350.08	372.424	161.617	211.754	163.345	179.339	185.994		7.59961
396887	UPTI	plasmin trypsin inhibitor	-	Ensembl:ENSSSCG00000035724	protein-coding							3.02965	59.4241	1.27104e-14	1.08738e-12		262	273	617	526	530	11	41	80	95	80	337	399	200	309	78		304.55	251.193	525.665	410.61	395.082	8.78532	37.6298	59.62	71.2154	41.0951	283.671	380.585	114.228	234.813	67.7922		8.25526
100627054	RFFL	ring finger and FYVE like domain containing E3 ubiquitin protein ligase	-	VGNC:VGNC:98289|Ensembl:ENSSSCG00000032552	protein-coding	117584	RFFL	ring finger and FYVE like domain containing E3 ubiquitin protein ligase	CARP-2|CARP2|FRING|RIFIFYLIN|RNF189|RNF34L	MIM:609735|HGNC:HGNC:24821|Ensembl:ENSG00000092871	protein-coding	2.24905	59.359	1.3138e-14	1.1126e-12		45	40	62	87	56	17	13	10	17	15	159	50	136	68	48		52.3082	36.8049	52.8221	67.9146	41.7445	13.5773	11.9314	7.4525	12.7438	7.70533	133.839	47.6924	77.6747	51.674	41.7183		5.73628
100624262	SMAD5	SMAD family member 5	-	VGNC:VGNC:93219|Ensembl:ENSSSCG00000014319	protein-coding	4090	SMAD5	SMAD family member 5	DWFC|JV5-1|MADH5	MIM:603110|HGNC:HGNC:6771|Ensembl:ENSG00000113658	protein-coding	1.38943	59.3432	1.32438e-14	1.1126e-12		65	76	108	104	140	37	41	44	36	68	92	104	203	107	99		75.5563	69.9292	92.0126	81.1853	104.361	29.5506	37.6298	32.791	26.9869	34.9308	77.4413	99.2001	115.941	81.3105	86.044		6.25845
100522201	LOC100522201	histone H2AX	-	-	protein-coding	3014	H2AX	H2A.X variant histone	H2A.X|H2A/X|H2AFX	MIM:601772|HGNC:HGNC:4739|Ensembl:ENSG00000188486	protein-coding	-1.36382	59.3111	1.34614e-14	1.12078e-12		45	80	59	87	75	164	138	230	247	309	41	55	53	56	61		52.3082	73.6097	50.2662	67.9146	55.9078	130.981	126.656	171.408	185.16	158.73	34.5119	52.4616	30.2703	42.555	53.017		5.73628
100522906	LSM11	LSM11, U7 small nuclear RNA associated	-	VGNC:VGNC:89871|Ensembl:ENSSSCG00000038248	protein-coding	134353	LSM11	LSM11, U7 small nuclear RNA associated	-	MIM:617910|HGNC:HGNC:30860|Ensembl:ENSG00000155858	protein-coding	3.07893	59.2841	1.36472e-14	1.1262e-12		11	42	35	38	28	4	3	4	12	3	23	18	50	36	19		12.7864	38.6451	29.8189	29.6639	20.8722	3.19466	2.7534	2.981	8.99563	1.54107	19.3603	17.1692	28.5569	27.3568	16.5135		3.78518
403103	CYP1A1	cytochrome P450 1A1	-	Ensembl:ENSSSCG00000001906	protein-coding	1543	CYP1A1	cytochrome P450 family 1 subfamily A member 1	AHH|AHRR|CP11|CYP1|CYPIA1|P1-450|P450-C|P450DX	MIM:108330|HGNC:HGNC:2595|Ensembl:ENSG00000140465	protein-coding	-4.35405	59.2646	1.37836e-14	1.12748e-12		4	2	4	4	4	55	457	143	66	27	14	26	74	59	29		4.64962	1.84024	3.40788	3.12251	2.98175	43.9266	419.434	106.571	49.476	13.8696	11.7845	24.8	42.2642	44.8348	25.2048		2.49815
100154877	PXDC1	PX domain containing 1	-	VGNC:VGNC:92013|Ensembl:ENSSSCG00000025582	protein-coding	221749	PXDC1	PX domain containing 1	C6orf145	HGNC:HGNC:21361|Ensembl:ENSG00000168994	protein-coding	4.18615	59.0784	1.51513e-14	1.22857e-12		8	21	18	31	24	1	2	0	1	2	33	26	21	10	13		9.29923	19.3226	15.3354	24.1995	17.8905	0.798665	1.8356	0	0.749636	1.02738	27.7779	24.8	11.9939	7.59911	11.2987		3.36446
100157216	WWC3	WWC family member 3	-	VGNC:VGNC:94987|Ensembl:ENSSSCG00000012108	protein-coding	55841	WWC3	WWC family member 3	BM042	HGNC:HGNC:29237|Ensembl:ENSG00000047644	protein-coding	-1.07141	58.9578	1.61092e-14	1.29499e-12		92	91	110	135	148	253	240	226	302	453	124	130	192	136	120		106.941	83.7311	93.7166	105.385	110.325	202.062	220.272	168.427	226.39	232.701	104.377	124	109.658	103.348	104.296		6.7541
100155006	NEURL1	neuralized E3 ubiquitin protein ligase 1	NEURL	VGNC:VGNC:90694|Ensembl:ENSSSCG00000010603	protein-coding	9148	NEURL1	neuralized E3 ubiquitin protein ligase 1	NEUR1|NEURL|RNF67|bA416N2.1|neu|neu-1	MIM:603804|HGNC:HGNC:7761|Ensembl:ENSG00000107954	protein-coding	3.11457	58.7404	1.79913e-14	1.43392e-12		26	25	19	23	18	4	3	2	3	3	17	30	21	24	19		30.2225	23.003	16.1874	17.9544	13.4179	3.19466	2.7534	1.4905	2.24891	1.54107	14.3098	28.6154	11.9939	18.2379	16.5135		4.96451
100627512	ZFP42	ZFP42 zinc finger protein	-	VGNC:VGNC:96253|Ensembl:ENSSSCG00000035444	protein-coding	132625	ZFP42	ZFP42 zinc finger protein	REX-1|REX1|ZNF754|zfp-42	MIM:614572|HGNC:HGNC:30949|Ensembl:ENSG00000179059	protein-coding	-1.15161	58.7222	1.81584e-14	1.43497e-12		100	208	140	166	178	374	347	380	365	571	146	141	151	152	139		116.24	191.385	119.276	129.584	132.688	298.701	318.476	283.195	273.617	293.316	122.896	134.492	86.2418	115.507	120.809		6.87333
768102	SRSF6	serine and arginine rich splicing factor 6	SFRS6	Ensembl:ENSSSCG00000007362	protein-coding	6431	SRSF6	serine and arginine rich splicing factor 6	B52|HEL-S-91|SFRS6|SRP55	MIM:601944|HGNC:HGNC:10788|Ensembl:ENSG00000124193	protein-coding	-1.01482	58.4604	2.07425e-14	1.62541e-12		121	141	153	189	217	334	342	435	375	494	148	122	216	200	149		140.651	129.737	130.351	147.539	161.76	266.754	313.887	324.184	281.113	253.762	124.58	116.369	123.366	151.982	129.501		7.1462
102159655	LOC102159655	histone H2A type 2-A-like	-	-	protein-coding	8337	H2AC18	H2A clustered histone 18	H2A|H2A.2|H2A/O|H2A/q|H2AC19|H2AFO|H2a-615|HIST2H2AA|HIST2H2AA3	MIM:142720|HGNC:HGNC:4736|Ensembl:ENSG00000203812	protein-coding	-1.65062	58.4237	2.11334e-14	1.64224e-12		35	76	49	97	106	191	184	273	331	387	38	44	65	75	82		40.6841	69.9292	41.7465	75.7209	79.0163	152.545	168.875	203.453	248.129	198.797	31.9866	41.9693	37.124	56.9934	71.2687		5.38143
100738372	CDC42EP1	CDC42 effector protein 1	-	VGNC:VGNC:86455|Ensembl:ENSSSCG00000026108	protein-coding	11135	CDC42EP1	CDC42 effector protein 1	BORG5|CEP1|MSE55	MIM:606084|HGNC:HGNC:17014|Ensembl:ENSG00000128283	protein-coding	-1.6363	58.3272	2.21955e-14	1.71052e-12		54	116	67	95	62	268	222	283	292	323	79	107	58	87	64		62.7698	106.734	57.0819	74.1596	46.2171	214.042	203.751	210.906	218.894	165.921	66.4985	102.062	33.126	66.1123	55.6244		5.9948
595111	KLF4	Kruppel like factor 4	EZF|GKLF	VGNC:VGNC:98062|Ensembl:ENSSSCG00000005437	protein-coding	9314	KLF4	Kruppel like factor 4	EZF|GKLF	MIM:602253|HGNC:HGNC:6348|Ensembl:ENSG00000136826	protein-coding	-1.99423	58.0656	2.53527e-14	1.93782e-12		71	101	103	58	42	416	395	448	254	291	146	123	185	167	159		82.5307	92.9323	87.7528	45.2764	31.3084	332.245	362.531	333.872	190.407	149.483	122.896	117.323	105.66	126.905	138.192		6.38423
102162202	LOC102162202	histone H2B type 2-E	-	-	protein-coding	8349	H2BC21	H2B clustered histone 21	GL105|H2B|H2B.1|H2BE|H2BFQ|H2BGL105|H2BQ|HIST2H2BE	MIM:601831|HGNC:HGNC:4760|Ensembl:ENSG00000184678	protein-coding	-1.73353	57.467	3.43696e-14	2.60566e-12		24	57	33	77	104	176	175	221	302	270	40	40	68	42	51		27.8977	52.4469	28.115	60.1083	77.5254	140.565	160.615	164.7	226.39	138.696	33.6701	38.1539	38.8374	31.9163	44.3257		4.85288
100625259	CCDC14	coiled-coil domain containing 14	-	VGNC:VGNC:86260|Ensembl:ENSSSCG00000025349	protein-coding	64770	CCDC14	coiled-coil domain containing 14	-	MIM:617147|HGNC:HGNC:25766|Ensembl:ENSG00000175455	protein-coding	2.46589	57.3134	3.71617e-14	2.79462e-12		42	38	38	34	46	2	5	8	10	24	28	47	65	59	34		48.821	34.9646	32.3748	26.5413	34.2901	1.59733	4.589	5.962	7.49636	12.3285	23.5691	44.8308	37.124	44.8348	29.5505		5.63868
100525039	MCRIP2	MAPK regulated corepressor interacting protein 2	-	Ensembl:ENSSSCG00000007995	protein-coding	84331	MCRIP2	MAPK regulated corepressor interacting protein 2	C16orf14|FAM195A|c349E10.1	HGNC:HGNC:14142|Ensembl:ENSG00000172366	protein-coding	-1.26893	57.2662	3.80649e-14	2.83964e-12		51	71	60	92	93	230	163	191	211	261	40	46	54	60	76		59.2826	65.3286	51.1181	71.8177	69.3256	183.693	149.601	142.343	158.173	134.073	33.6701	43.877	30.8414	45.5947	66.054		5.91367
100624503	SLC6A9	solute carrier family 6 member 9	-	VGNC:VGNC:93168|Ensembl:ENSSSCG00000039770	protein-coding	6536	SLC6A9	solute carrier family 6 member 9	GCENSG|GLYT1	MIM:601019|HGNC:HGNC:11056|Ensembl:ENSG00000196517	protein-coding	3.282	57.0134	4.3286e-14	3.20351e-12		25	32	42	36	42	13	4	6	1	3	17	44	24	48	47		29.0601	29.4439	35.7827	28.1026	31.3084	10.3826	3.6712	4.4715	0.749636	1.54107	14.3098	41.9693	13.7073	36.4757	40.8492		4.90978
102166244	TMEFF1	transmembrane protein with EGF like and two follistatin like domains 1	-	Ensembl:ENSSSCG00000005391	protein-coding	8577	TMEFF1	transmembrane protein with EGF like and two follistatin like domains 1	C9orf2|CT120.1|H7365|TR-1	MIM:603421|HGNC:HGNC:11866|Ensembl:ENSG00000241697	protein-coding	-2.37462	56.3254	6.1418e-14	4.50963e-12		5	12	5	16	12	43	88	76	49	71	23	13	23	13	16		5.81202	11.0415	4.25984	12.49	8.94524	34.3426	80.7663	56.639	36.7322	36.4719	19.3603	12.4	13.1362	9.87885	13.9061		2.76808
100622579	HERPUD1	homocysteine inducible ER protein with ubiquitin like domain 1	-	VGNC:VGNC:88852|Ensembl:ENSSSCG00000040663	protein-coding	9709	HERPUD1	homocysteine inducible ER protein with ubiquitin like domain 1	HERP|Mif1|SUP	MIM:608070|HGNC:HGNC:13744|Ensembl:ENSG00000051108	protein-coding	-1.88718	56.2097	6.51394e-14	4.74551e-12		85	87	98	168	189	533	556	709	348	235	102	109	164	126	103		98.8043	80.0506	83.4929	131.145	140.888	425.689	510.296	528.382	260.873	120.717	85.8589	103.969	93.6666	95.7488	89.5205		6.64103
100152619	LOC100152619	pleckstrin homology domain-containing family H member 1	PLEKHH1	-	protein-coding	57475	PLEKHH1	pleckstrin homology, MyTH4 and FERM domain containing H1	-	HGNC:HGNC:17733|Ensembl:ENSG00000054690	protein-coding	1.78773	56.1796	6.61447e-14	4.78139e-12		66	40	76	100	106	25	16	36	31	30	49	66	69	75	42		76.7187	36.8049	64.7496	78.0628	79.0163	19.9666	14.6848	26.829	23.2387	15.4107	41.2459	62.9539	39.4085	56.9934	36.5035		6.28019
100627455	SNX9	sorting nexin 9	-	VGNC:VGNC:93326|Ensembl:ENSSSCG00000030535	protein-coding	51429	SNX9	sorting nexin 9	SDP1|SH3PX1|SH3PXD3A|WISP	MIM:605952|HGNC:HGNC:14973|Ensembl:ENSG00000130340	protein-coding	2.64842	55.8147	7.96342e-14	5.71223e-12		28	23	18	35	41	8	1	0	6	11	34	18	42	39	29		32.5473	21.1628	15.3354	27.322	30.5629	6.38932	0.917799	0	4.49781	5.65057	28.6196	17.1692	23.9878	29.6365	25.2048		5.06813
100521403	NPHP3	nephrocystin 3	-	Ensembl:ENSSSCG00000011632	protein-coding	27031	NPHP3	nephrocystin 3	CFAP31|MKS7|NPH3|RHPD|RHPD1|SLSN3	MIM:608002|HGNC:HGNC:7907|Ensembl:ENSG00000113971	protein-coding	2.26425	55.7398	8.27277e-14	5.8416e-12		70	55	66	52	49	12	5	10	23	26	60	72	62	62	37		81.3683	50.6067	56.2299	40.5926	36.5264	9.58398	4.589	7.4525	17.2416	13.3559	50.5052	68.677	35.4105	47.1145	32.1578		6.36402
100153803	SH3PXD2A	SH3 and PX domains 2A	-	VGNC:VGNC:92829|Ensembl:ENSSSCG00000010604	protein-coding	9644	SH3PXD2A	SH3 and PX domains 2A	FISH|SH3MD1|TKS5	HGNC:HGNC:23664|Ensembl:ENSG00000107957	protein-coding	1.83433	55.7178	8.36594e-14	5.8416e-12		115	90	116	149	138	36	25	25	49	93	188	101	116	122	147		133.676	82.8109	98.8284	116.314	102.87	28.7519	22.945	18.6313	36.7322	47.773	158.25	96.3386	66.252	92.7092	127.762		7.07335
100521281	PAICS	phosphoribosylaminoimidazole carboxylase and phosphoribosylaminoimidazolesuccinocarboxamide synthase	-	VGNC:VGNC:91156|Ensembl:ENSSSCG00000008901	protein-coding	10606	PAICS	phosphoribosylaminoimidazole carboxylase and phosphoribosylaminoimidazolesuccinocarboxamide synthase	ADE2|ADE2H1|AIRC|PAIS	MIM:172439|HGNC:HGNC:8587|Ensembl:ENSG00000128050	protein-coding	-0.960369	55.7111	8.39437e-14	5.8416e-12		272	310	351	413	597	713	769	847	791	1215	325	297	454	321	321		316.174	285.238	299.041	322.399	445.026	569.448	705.788	631.227	592.962	624.131	273.57	283.293	259.297	243.932	278.991		8.30913
100516144	ADGRA3	adhesion G protein-coupled receptor A3	GPR125	VGNC:VGNC:85119|Ensembl:ENSSSCG00000008753	protein-coding	166647	ADGRA3	adhesion G protein-coupled receptor A3	GPR125|PGR21|TEM5L	MIM:612303|HGNC:HGNC:13839|Ensembl:ENSG00000152990	protein-coding	-1.84699	55.7127	8.3874e-14	5.8416e-12		9	18	27	24	25	79	52	74	112	135	18	5	32	18	27		10.4616	16.5622	23.0032	18.7351	18.6359	63.0945	47.7256	55.1485	83.9592	69.3479	15.1516	4.76924	18.2764	13.6784	23.4665		3.51874
100153171	DNPEP	aspartyl aminopeptidase	-	VGNC:VGNC:96230|Ensembl:ENSSSCG00000016220	protein-coding	23549	DNPEP	aspartyl aminopeptidase	ASPEP|DAP	MIM:611367|HGNC:HGNC:2981|Ensembl:ENSG00000123992	protein-coding	-1.5027	55.6575	8.62649e-14	5.95867e-12		13	29	21	31	23	69	49	93	76	119	23	24	40	27	21		15.1113	26.6835	17.8913	24.1995	17.145	55.1079	44.9722	69.3083	56.9723	61.1289	19.3603	22.8923	22.8455	20.5176	18.2518		4.01
100515227	FAM118B	family with sequence similarity 118 member B	-	VGNC:VGNC:87894|Ensembl:ENSSSCG00000025806	protein-coding	79607	FAM118B	family with sequence similarity 118 member B	-	MIM:616587|HGNC:HGNC:26110|Ensembl:ENSG00000197798	protein-coding	-1.8707	55.3518	1.00778e-13	6.90993e-12		63	103	42	45	49	247	192	194	256	273	51	66	66	79	90		73.2314	94.7725	35.7827	35.1282	36.5264	197.27	176.217	144.579	191.907	140.237	42.9294	62.9539	37.6951	60.033	78.2218		6.21396
100524720	ZYX	zyxin	-	VGNC:VGNC:95346|Ensembl:ENSSSCG00000016461	protein-coding	7791	ZYX	zyxin	ESP-2|HED-2	MIM:602002|HGNC:HGNC:13200|Ensembl:ENSG00000159840	protein-coding	1.43363	55.1523	1.11543e-13	7.59223e-12		143	181	154	245	158	85	56	85	82	83	307	249	257	266	189		166.224	166.542	131.203	191.254	117.779	67.8865	51.3968	63.3463	61.4701	42.6361	258.418	237.508	146.782	202.136	164.266		7.38564
100156741	LOC100156741	histone cluster 2, H3-like	-	-	protein-coding	126961	H3C14	H3 clustered histone 14	H3|H3.2|H3/M|H3C13|H3C15|H3F2|H3FM|H3FN|HIST2H3C	MIM:142780|HGNC:HGNC:20503|Ensembl:ENSG00000203811	protein-coding	-2.48743	55.0607	1.16865e-13	7.89683e-12		5	20	19	33	41	90	97	203	186	238	2	22	29	36	35		5.81202	18.4024	16.1874	25.7607	30.5629	71.8799	89.0265	151.286	139.432	122.258	1.68351	20.9846	16.563	27.3568	30.4196		2.76808
100524302	CHAF1A	chromatin assembly factor 1 subunit A	-	VGNC:VGNC:86623|Ensembl:ENSSSCG00000013509	protein-coding	10036	CHAF1A	chromatin assembly factor 1 subunit A	CAF-1|CAF1|CAF1B|CAF1P150|P150	MIM:601246|HGNC:HGNC:1910|Ensembl:ENSG00000167670	protein-coding	-1.28998	55.0132	1.19722e-13	8.03168e-12		45	62	49	68	66	169	146	199	145	177	48	43	75	64	67		52.3082	57.0475	41.7465	53.0827	49.1988	134.974	133.999	148.305	108.697	90.9228	40.4042	41.0154	42.8353	48.6343	58.2318		5.73628
100622249	ARID5B	AT-rich interaction domain 5B	-	VGNC:VGNC:85511|Ensembl:ENSSSCG00000010219	protein-coding	84159	ARID5B	AT-rich interaction domain 5B	DESRT|MRF-2|MRF2	MIM:608538|HGNC:HGNC:17362|Ensembl:ENSG00000150347	protein-coding	-3.51809	54.9065	1.26403e-13	8.38784e-12		7	7	15	11	18	189	161	393	57	27	72	35	77	52	63		8.13683	6.44085	12.7795	8.5869	13.4179	150.948	147.766	292.883	42.7292	13.8696	60.6063	33.3846	43.9776	39.5154	54.7553		3.19169
102164419	SLC2A1	solute carrier family 2 member 1	GLUT1	Ensembl:ENSSSCG00000023920	protein-coding	6513	SLC2A1	solute carrier family 2 member 1	CSE|DYT17|DYT18|DYT9|EIG12|GLUT|GLUT-1|GLUT1|GLUT1DS|HTLVR|PED|SDCHCN	MIM:138140|HGNC:HGNC:11005|Ensembl:ENSG00000117394	protein-coding	-1.53449	54.8999	1.2683e-13	8.38784e-12		113	129	218	318	236	454	794	756	609	784	311	264	288	307	244		131.352	118.696	185.729	248.24	175.923	362.594	728.733	563.409	456.528	402.732	261.785	251.816	164.488	233.293	212.068		7.04823
100157387	SPINT1	serine peptidase inhibitor, Kunitz type 1	HAI-1	VGNC:VGNC:93410|Ensembl:ENSSSCG00000004759	protein-coding	6692	SPINT1	serine peptidase inhibitor, Kunitz type 1	HAI|HAI1|MANSC2	MIM:605123|HGNC:HGNC:11246|Ensembl:ENSG00000166145	protein-coding	1.01752	54.5898	1.48506e-13	9.69348e-12		293	400	436	436	367	209	171	234	241	306	494	313	467	419	329		340.584	368.049	371.458	340.354	273.575	166.921	156.944	174.389	180.662	157.189	415.826	298.554	266.721	318.403	285.944		8.4161
100155201	PPA1	inorganic pyrophosphatase 1	-	VGNC:VGNC:96757|Ensembl:ENSSSCG00000010261	protein-coding	5464	PPA1	inorganic pyrophosphatase 1	HEL-S-66p|IOPPP|PP|PP1|SID6-8061	MIM:179030|HGNC:HGNC:9226|Ensembl:ENSG00000180817	protein-coding	-1.23488	54.5879	1.48651e-13	9.69348e-12		51	44	78	52	68	161	115	163	182	208	50	40	77	64	61		59.2826	40.4854	66.4536	40.5926	50.6897	128.585	105.547	121.476	136.434	106.847	42.0877	38.1539	43.9776	48.6343	53.017		5.91367
733698	RABGGTB	Rab geranylgeranyltransferase subunit beta	-	Ensembl:ENSSSCG00000003775	protein-coding	5876	RABGGTB	Rab geranylgeranyltransferase subunit beta	GGTB	MIM:179080|HGNC:HGNC:9796|Ensembl:ENSG00000137955	protein-coding	-1.67635	54.2996	1.72135e-13	1.11469e-11		87	102	247	177	197	657	581	575	336	624	152	163	265	226	114		101.129	93.8524	210.436	138.171	146.851	524.723	533.241	428.519	251.878	320.542	127.947	155.477	151.351	171.74	99.0809		6.67425
100513740	FAM151A	family with sequence similarity 151 member A	-	VGNC:VGNC:87909|Ensembl:ENSSSCG00000036649	protein-coding	338094	FAM151A	family with sequence similarity 151 member A	C1orf179	HGNC:HGNC:25032|Ensembl:ENSG00000162391	protein-coding	-2.02328	53.7282	2.3024e-13	1.48068e-11		6	20	15	14	9	46	68	55	53	84	49	22	44	41	35		6.97442	18.4024	12.7795	10.9288	6.70893	36.7386	62.4104	40.9888	39.7307	43.1498	41.2459	20.9846	25.1301	31.1564	30.4196		2.99538
100518128	SMPD3	sphingomyelin phosphodiesterase 3	-	VGNC:VGNC:93263|Ensembl:ENSSSCG00000002764	protein-coding	55512	SMPD3	sphingomyelin phosphodiesterase 3	NSMASE2	MIM:605777|HGNC:HGNC:14240|Ensembl:ENSG00000103056	protein-coding	-2.14964	53.384	2.74328e-13	1.74075e-11		30	44	51	72	46	203	254	227	344	195	58	138	50	63	111		34.8721	40.4854	43.4504	56.2052	34.2901	162.129	233.121	169.172	257.875	100.169	48.8217	131.631	28.5569	47.8744	96.4735		5.16479
100151836	SELENOS	selenoprotein S	SELS|VIMP	VGNC:VGNC:98308|Ensembl:ENSSSCG00000004826	protein-coding	55829	SELENOS	selenoprotein S	AD-015|ADO15|SBBI8|SELS|SEPS1|VIMP	MIM:607918|HGNC:HGNC:30396|Ensembl:ENSG00000131871	protein-coding	-2.52934	53.3833	2.74414e-13	1.74075e-11		14	18	20	19	14	145	166	126	63	101	5	5	25	16	21		16.2737	16.5622	17.0394	14.8319	10.4361	115.806	152.355	93.9015	47.2271	51.8825	4.20877	4.76924	14.2784	12.1586	18.2518		4.1105
100038033	LGALS3	galectin 3	-	VGNC:VGNC:89694|Ensembl:ENSSSCG00000005055	protein-coding	3958	LGALS3	galectin 3	CBP35|GAL3|GALBP|GALIG|L31|LGALS2|MAC2	MIM:153619|HGNC:HGNC:6563|Ensembl:ENSG00000131981	protein-coding	1.63608	53.3433	2.80071e-13	1.76463e-11		72	96	126	138	140	20	37	43	59	57	219	71	139	125	114		83.6931	88.3317	107.348	107.727	104.361	15.9733	33.9586	32.0458	44.2285	29.2802	184.344	67.7231	79.3881	94.9889	99.0809		6.40417
403165	PCK2	phosphoenolpyruvate carboxykinase 2, mitochondrial	PEPCK	VGNC:VGNC:91223|Ensembl:ENSSSCG00000002009	protein-coding	5106	PCK2	phosphoenolpyruvate carboxykinase 2, mitochondrial	PEPCK|PEPCK-M|PEPCK2	MIM:614095|HGNC:HGNC:8725|Ensembl:ENSG00000100889	protein-coding	1.72898	53.329	2.82108e-13	1.76554e-11		107	173	137	152	156	55	44	42	102	44	110	161	127	154	112		124.377	159.181	116.72	118.655	116.288	43.9266	40.3832	31.3005	76.4628	22.6023	92.5929	153.569	72.5345	117.026	97.3427		6.97013
100154824	MCM3	minichromosome maintenance complex component 3	-	VGNC:VGNC:90074|Ensembl:ENSSSCG00000025488	protein-coding	4172	MCM3	minichromosome maintenance complex component 3	HCC5|P1-MCM3|P1.h|RLFB	MIM:602693|HGNC:HGNC:6945|Ensembl:ENSG00000112118	protein-coding	-1.01922	53.1921	3.02479e-13	1.88041e-11		78	130	107	119	114	246	228	248	260	348	102	89	148	128	129		90.6675	119.616	91.1607	92.8947	84.9798	196.472	209.258	184.822	194.905	178.764	85.8589	84.8924	84.5284	97.2687	112.118		6.51834
100153448	HENMT1	HEN methyltransferase 1	-	VGNC:VGNC:88844|Ensembl:ENSSSCG00000006846	protein-coding	113802	HENMT1	HEN methyltransferase 1	C1orf59|HEN1	MIM:612178|HGNC:HGNC:26400|Ensembl:ENSG00000162639	protein-coding	-1.07137	53.0833	3.19692e-13	1.97426e-11		404	673	582	554	609	1068	1338	1598	1363	1651	656	546	1195	797	851		469.611	619.242	495.846	432.468	453.971	852.974	1228.02	1190.91	1021.75	848.1	552.19	520.8	682.51	605.649	739.631		8.87839
100302020	CLDN6	claudin 6	-	VGNC:VGNC:86739|Ensembl:ENSSSCG00000023743	protein-coding	9074	CLDN6	claudin 6	-	MIM:615798|HGNC:HGNC:2048|Ensembl:ENSG00000184697	protein-coding	-1.37442	52.9654	3.39482e-13	2.08268e-11		16	60	44	76	69	142	108	201	180	236	95	76	135	83	100		18.5985	55.2073	37.4866	59.3277	51.4351	113.41	99.1223	149.795	134.934	121.23	79.9666	72.4924	77.1036	63.0726	86.9131		4.29267
100515411	ABHD6	abhydrolase domain containing 6, acylglycerol lipase	-	VGNC:VGNC:84982|Ensembl:ENSSSCG00000011470	protein-coding	57406	ABHD6	abhydrolase domain containing 6, acylglycerol lipase	-	MIM:616966|HGNC:HGNC:21398|Ensembl:ENSG00000163686	protein-coding	3.31127	52.6795	3.92668e-13	2.39322e-11		22	20	35	90	97	6	4	4	7	6	20	39	14	20	16		25.5729	18.4024	29.8189	70.2565	72.3074	4.79199	3.6712	2.981	5.24745	3.08213	16.8351	37.2	7.99593	15.1982	13.9061		4.73188
100518663	PLCG2	phospholipase C gamma 2	-	VGNC:VGNC:91520|Ensembl:ENSSSCG00000002688	protein-coding	5336	PLCG2	phospholipase C gamma 2	APLAID|FCAS3|PLC-IV|PLC-gamma-2	MIM:600220|HGNC:HGNC:9066|Ensembl:ENSG00000197943	protein-coding	1.70828	52.5284	4.2407e-13	2.56782e-11		91	106	109	131	131	27	25	32	77	91	52	59	115	107	66		105.779	97.5329	92.8646	102.262	97.6522	21.564	22.945	23.848	57.722	46.7456	43.7712	56.277	65.6808	81.3105	57.3627		6.73848
100312978	PECR	peroxisomal trans-2-enoyl-CoA reductase	-	VGNC:VGNC:95880|Ensembl:ENSSSCG00000022758	protein-coding	55825	PECR	peroxisomal trans-2-enoyl-CoA reductase	DCRRP|HPDHASE|HSA250303|PVIARL|SDR29C1|TERP	MIM:605843|HGNC:HGNC:18281|Ensembl:ENSG00000115425	protein-coding	-2.02583	52.5062	4.28898e-13	2.58031e-11		10	18	11	15	11	44	53	83	65	77	13	7	40	23	18		11.624	16.5622	9.37166	11.7094	8.19981	35.1413	48.6434	61.8558	48.7263	39.554	10.9428	6.67693	22.8455	17.478	15.6444		3.6581
106504229	MAP2K5	mitogen-activated protein kinase kinase 5	-	Ensembl:ENSSSCG00000004955	protein-coding	5607	MAP2K5	mitogen-activated protein kinase kinase 5	HsT17454|MAPKK5|MEK5|PRKMK5	MIM:602520|HGNC:HGNC:6845|Ensembl:ENSG00000137764	protein-coding	2.54197	52.4376	4.44147e-13	2.65492e-11		18	29	29	61	41	6	4	5	5	17	30	34	99	46	31		20.9233	26.6835	24.7071	47.6183	30.5629	4.79199	3.6712	3.72625	3.74818	8.7327	25.2526	32.4308	56.5426	34.9559	26.9431		4.45439
100312960	ANXA4	annexin A4	ANX4|Annexin-4|P32.5|PAP-II|PP4-X	VGNC:VGNC:85369|Ensembl:ENSSSCG00000008336	protein-coding	307	ANXA4	annexin A4	ANX4|HEL-S-274|P32.5|PAP-II|PIG28|PP4-X|ZAP36	MIM:106491|HGNC:HGNC:542|Ensembl:ENSG00000196975	protein-coding	1.13605	52.3842	4.5638e-13	2.71067e-11		100	114	128	167	170	55	55	76	89	97	86	98	135	112	69		116.24	104.894	109.052	130.365	126.724	43.9266	50.479	56.639	66.7176	49.8278	72.3908	93.477	77.1036	85.1101	59.97		6.87333
100523834	HCFC1	host cell factor C1	-	Ensembl:ENSSSCG00000012793	protein-coding	3054	HCFC1	host cell factor C1	CFF|HCF|HCF-1|HCF1|HFC1|MRX3|PPP1R89|VCAF	MIM:300019|HGNC:HGNC:4839|Ensembl:ENSG00000172534	protein-coding	-1.18374	52.2745	4.8261e-13	2.84832e-11		92	134	95	192	138	314	318	356	312	433	150	126	195	206	176		106.941	123.296	80.937	149.881	102.87	250.781	291.86	265.309	233.886	222.427	126.263	120.185	111.372	156.542	152.967		6.7541
102163398	LOC102163398	putative tripartite motif-containing protein 75	-	-	protein-coding	391714	TRIM75P	tripartite motif containing 75, pseudogene	TRIM75	HGNC:HGNC:32686	pseudo	-2.54919	52.1388	5.17117e-13	3.03278e-11		46	72	34	29	12	227	256	346	206	298	23	19	17	25	53		53.4706	66.2488	28.9669	22.6382	8.94524	181.297	234.957	257.857	154.425	153.079	19.3603	18.1231	9.70934	18.9978	46.0639		5.76741
100514237	VPS13D	vacuolar protein sorting 13 homolog D	-	VGNC:VGNC:94841|Ensembl:ENSSSCG00000003438	protein-coding	55187	VPS13D	vacuolar protein sorting 13 homolog D	SCAR4	MIM:608877|HGNC:HGNC:23595|Ensembl:ENSG00000048707	protein-coding	1.29394	52.0258	5.47751e-13	3.19236e-11		342	401	422	564	514	193	145	160	250	556	347	487	501	391	339		397.542	368.969	359.531	440.274	383.155	154.142	133.081	119.24	187.409	285.611	292.088	464.524	286.14	297.125	294.635		8.63859
414411	ASS1	argininosuccinate synthase 1	-	VGNC:VGNC:85590|Ensembl:ENSSSCG00000005701	protein-coding	445	ASS1	argininosuccinate synthase 1	ASS|CTLN1	MIM:603470|HGNC:HGNC:758|Ensembl:ENSG00000130707	protein-coding	-1.28604	51.973	5.62693e-13	3.25908e-11		171	250	185	211	162	534	524	590	596	568	202	248	256	236	200		198.771	230.03	157.614	164.712	120.761	426.487	480.927	439.698	446.783	291.775	170.034	236.554	146.211	179.339	173.826		7.6422
397085	MYO6	myosin VI	-	Ensembl:ENSSSCG00000004478	protein-coding	4646	MYO6	myosin VI	DFNA22|DFNB37	MIM:600970|HGNC:HGNC:7605|Ensembl:ENSG00000196586	protein-coding	1.35466	51.7005	6.4646e-13	3.72113e-11		140	151	183	199	222	43	68	101	79	123	205	132	301	245	108		162.737	138.938	155.91	155.345	165.487	34.3426	62.4104	75.2703	59.2212	63.1837	172.559	125.908	171.912	186.178	93.8662		7.35523
100515937	COPG2	COPI coat complex subunit gamma 2	-	VGNC:VGNC:86898|Ensembl:ENSSSCG00000016553	protein-coding	26958	COPG2	COPI coat complex subunit gamma 2	2-COP|gamma-2-COP	MIM:604355|HGNC:HGNC:2237|Ensembl:ENSG00000158623	protein-coding	1.46377	51.5031	7.14839e-13	4.08949e-11		55	43	62	63	67	14	18	32	28	35	53	51	103	74	57		63.9322	39.5652	52.8221	49.1795	49.9443	11.1813	16.5204	23.848	20.9898	17.9791	44.6129	48.6462	58.8272	56.2334	49.5405		6.02086
100516643	LOC100516643	uncharacterized LOC100516643	PRSS42	-	protein-coding	339906	PRSS42P	serine protease 42, pseudogene	PRSS42|TESSP2	HGNC:HGNC:30716|Ensembl:ENSG00000178055	pseudo	2.95917	51.3843	7.59441e-13	4.30615e-11		13	23	21	29	20	5	2	2	1	6	23	21	18	13	9		15.1113	21.1628	17.8913	22.6382	14.9087	3.99333	1.8356	1.4905	0.749636	3.08213	19.3603	20.0308	10.2805	9.87885	7.82218		4.01
100525229	LOC100525229	translation initiation factor IF-2-like	-	Ensembl:ENSSSCG00000039279	protein-coding	100129098	LOC100129098	translation initiation factor IF-2	-	-	protein-coding	1.90651	51.3778	7.61947e-13	4.30615e-11		29	34	43	33	33	11	7	7	12	19	23	21	42	44	30		33.7097	31.2841	36.6347	25.7607	24.5994	8.78532	6.4246	5.21675	8.99563	9.76008	19.3603	20.0308	23.9878	33.4361	26.0739		5.11727
100525209	IER2	immediate early response 2	-	-	protein-coding	9592	IER2	immediate early response 2	ETR101	HGNC:HGNC:28871|Ensembl:ENSG00000160888	protein-coding	-1.36846	51.3206	7.84465e-13	4.40671e-11		41	41	33	49	42	113	106	167	126	138	60	70	82	66	69		47.6586	37.725	28.115	38.2508	31.3084	90.2492	97.2867	124.457	94.4541	70.889	50.5052	66.7693	46.8333	50.1542	59.97		5.60462
100516124	DLG3	discs large MAGUK scaffold protein 3	-	VGNC:VGNC:87327|Ensembl:ENSSSCG00000012375	protein-coding	1741	DLG3	discs large MAGUK scaffold protein 3	MRX|MRX90|NEDLG|PPP1R82|SAP102|XLMR	MIM:300189|HGNC:HGNC:2902|Ensembl:ENSG00000082458	protein-coding	-1.14388	51.252	8.12368e-13	4.53612e-11		43	50	55	54	71	136	124	143	138	185	52	59	75	67	30		49.9834	46.0061	46.8583	42.1539	52.926	108.618	113.807	106.571	103.45	95.0324	43.7712	56.277	42.8353	50.9141	26.0739		5.67195
100625699	NUAK2	NUAK family kinase 2	-	VGNC:VGNC:90941|Ensembl:ENSSSCG00000038471	protein-coding	81788	NUAK2	NUAK family kinase 2	SNARK	MIM:608131|HGNC:HGNC:29558|Ensembl:ENSG00000163545	protein-coding	-1.76057	51.2028	8.33013e-13	4.62372e-11		28	25	31	37	39	114	85	253	138	149	54	42	37	47	25		32.5473	23.003	26.411	28.8832	29.072	91.0478	78.0129	188.548	103.45	76.5396	45.4547	40.0616	21.1321	35.7158	21.7283		5.06813
100739766	POU5F2	POU domain class 5, transcription factor 2	-	-	protein-coding	134187	POU5F2	POU domain class 5, transcription factor 2	SPRM-1	HGNC:HGNC:26367|Ensembl:ENSG00000248483	protein-coding	2.28375	51.1882	8.392e-13	4.63049e-11		49	83	61	61	49	12	8	8	19	70	68	74	63	61	53		56.9578	76.3701	51.9701	47.6183	36.5264	9.58398	7.34239	5.962	14.2431	35.9582	57.2392	70.5847	35.9817	46.3546	46.0639		5.85693
110258364	LOC110258364	cysteine-rich protein 1	CRIP1	Ensembl:ENSSSCG00000037142	protein-coding	1396	CRIP1	cysteine rich protein 1	CRHP|CRIP|CRP-1|CRP1	MIM:123875|HGNC:HGNC:2360|Ensembl:ENSG00000213145	protein-coding	-1.42851	51.095	8.80015e-13	4.82714e-11		222	373	188	288	311	786	621	972	1104	876	190	250	359	315	341		258.054	343.205	160.17	224.821	231.831	627.751	569.953	724.383	827.598	449.991	159.933	238.462	205.038	239.372	296.374		8.01711
100520233	ARRDC3	arrestin domain containing 3	-	VGNC:VGNC:85546|Ensembl:ENSSSCG00000014156	protein-coding	57561	ARRDC3	arrestin domain containing 3	TLIMP	MIM:612464|HGNC:HGNC:29263|Ensembl:ENSG00000113369	protein-coding	4.00439	51.0051	9.21286e-13	5.02397e-11		13	14	28	28	18	0	0	2	3	2	44	6	99	30	61		15.1113	12.8817	23.8551	21.8576	13.4179	0	0	1.4905	2.24891	1.02738	37.0372	5.72308	56.5426	22.7973	53.017		4.01
396688	COASY	Coenzyme A synthase	PPAT/DPCK	VGNC:VGNC:97935|Ensembl:ENSSSCG00000017398	protein-coding	80347	COASY	Coenzyme A synthase	DPCK|NBIA6|NBP|PCH12|PPAT|UKR1|pOV-2	MIM:609855|HGNC:HGNC:29932|Ensembl:ENSG00000068120	protein-coding	1.80654	50.7636	1.04187e-12	5.64852e-11		29	28	49	49	34	6	11	12	16	20	34	24	46	40	30		33.7097	25.7634	41.7465	38.2508	25.3449	4.79199	10.0958	8.943	11.9942	10.2738	28.6196	22.8923	26.2723	30.3965	26.0739		5.11727
100513521	BTBD2	BTB domain containing 2	-	VGNC:VGNC:85906|Ensembl:ENSSSCG00000013444	protein-coding	55643	BTBD2	BTB domain containing 2	-	MIM:608531|HGNC:HGNC:15504|Ensembl:ENSG00000133243	protein-coding	1.78917	50.6713	1.09203e-12	5.88621e-11		45	54	106	115	117	17	19	38	46	35	90	83	93	71	66		52.3082	49.6866	90.3087	89.7722	87.2161	13.5773	17.4382	28.3195	34.4832	17.9791	75.7578	79.1693	53.1158	53.9537	57.3627		5.73628
102158881	NOTCH3	notch receptor 3	-	VGNC:VGNC:100314|Ensembl:ENSSSCG00000025176	protein-coding	4854	NOTCH3	notch receptor 3	CADASIL|CADASIL1|CASIL|IMF2|LMNS	MIM:600276|HGNC:HGNC:7883|Ensembl:ENSG00000074181	protein-coding	2.42962	50.5193	1.17998e-12	6.32376e-11		15	30	25	26	17	1	3	5	5	11	28	30	51	49	34		17.4361	27.6036	21.2992	20.2963	12.6724	0.798665	2.7534	3.72625	3.74818	5.65057	23.5691	28.6154	29.128	37.2357	29.5505		4.20446
100517974	NOLC1	nucleolar and coiled-body phosphoprotein 1	-	VGNC:VGNC:90818|Ensembl:ENSSSCG00000010576	protein-coding	9221	NOLC1	nucleolar and coiled-body phosphoprotein 1	NOPP130|NOPP140|NS5ATP13|P130|Srp40	MIM:602394|HGNC:HGNC:15608|Ensembl:ENSG00000166197	protein-coding	-0.946464	50.3612	1.27895e-12	6.81498e-11		183	232	262	370	316	566	559	660	543	753	249	233	451	335	292		212.72	213.468	223.216	288.832	235.558	452.044	513.05	491.865	407.052	386.807	209.597	222.246	257.583	254.57	253.786		7.73958
100141307	BRD2	bromodomain containing 2	RING3	VGNC:VGNC:85872|Ensembl:ENSSSCG00000001471	protein-coding	6046	BRD2	bromodomain containing 2	BRD2-IT1|D6S113E|FSH|FSRG1|NAT|O27.1.1|RING3|RNF3	MIM:601540|HGNC:HGNC:1103|Ensembl:ENSG00000204256	protein-coding	-1.08567	50.2316	1.36631e-12	7.23912e-11		202	274	264	240	252	524	544	879	549	809	255	254	474	397	346		234.806	252.113	224.92	187.351	187.85	418.501	499.283	655.075	411.55	415.574	214.647	242.277	270.719	301.685	300.719		7.88145
100515447	USP43	ubiquitin specific peptidase 43	-	VGNC:VGNC:94765|Ensembl:ENSSSCG00000017995	protein-coding	124739	USP43	ubiquitin specific peptidase 43	-	HGNC:HGNC:20072|Ensembl:ENSG00000154914	protein-coding	-2.0453	50.1224	1.44449e-12	7.61008e-11		29	68	42	42	58	248	245	286	102	162	54	87	73	57	57		33.7097	62.5683	35.7827	32.7864	43.2353	198.069	224.861	213.142	76.4628	83.2175	45.4547	82.9847	41.6931	43.315	49.5405		5.11727
100156938	TRPC1	transient receptor potential cation channel subfamily C member 1	-	VGNC:VGNC:94460|Ensembl:ENSSSCG00000011681	protein-coding	7220	TRPC1	transient receptor potential cation channel subfamily C member 1	HTRP-1|TRP1	MIM:602343|HGNC:HGNC:12333|Ensembl:ENSG00000144935	protein-coding	3.00391	49.8892	1.6268e-12	8.52243e-11		43	36	30	22	19	3	3	12	2	6	40	53	69	45	26		49.9834	33.1244	25.5591	17.1738	14.1633	2.396	2.7534	8.943	1.49927	3.08213	33.6701	50.5539	39.4085	34.196	22.5974		5.67195
100153356	ZNF239	zinc finger protein 239	-	VGNC:VGNC:95210|Ensembl:ENSSSCG00000029576	protein-coding	8187	ZNF239	zinc finger protein 239	HOK-2|MOK2	MIM:601069|HGNC:HGNC:13031|Ensembl:ENSG00000196793	protein-coding	2.41028	49.7873	1.71349e-12	8.88968e-11		16	32	31	22	40	3	3	5	22	11	25	20	36	24	28		18.5985	29.4439	26.411	17.1738	29.8175	2.396	2.7534	3.72625	16.492	5.65057	21.0438	19.0769	20.561	18.2379	24.3357		4.29267
396983	PDXK	pyridoxal kinase	-	-	protein-coding	8566	PDXK	pyridoxal kinase	C21orf124|C21orf97|HEL-S-1a|HMSN6C|PKH|PNK|PRED79	MIM:179020|HGNC:HGNC:8819|Ensembl:ENSG00000160209	protein-coding	-1.44288	49.7845	1.71597e-12	8.88968e-11		78	211	106	140	171	442	292	405	471	510	90	113	100	116	146		90.6675	194.146	90.3087	109.288	127.47	353.01	267.997	301.826	353.078	261.981	75.7578	107.785	57.1138	88.1497	126.893		6.51834
397559	RND3	Rho family GTPase 3	Arhe	VGNC:VGNC:96407|Ensembl:ENSSSCG00000040445	protein-coding	390	RND3	Rho family GTPase 3	ARHE|Rho8|RhoE|memB	MIM:602924|HGNC:HGNC:671|Ensembl:ENSG00000115963	protein-coding	-1.94734	49.7179	1.77523e-12	9.14585e-11		17	8	17	14	11	62	48	66	54	76	38	18	74	36	55		19.7609	7.36097	14.4835	10.9288	8.19981	49.5172	44.0544	49.1865	40.4803	39.0403	31.9866	17.1692	42.2642	27.3568	47.8022		4.37579
100518224	MCCC2	methylcrotonoyl-CoA carboxylase 2	-	VGNC:VGNC:90064|Ensembl:ENSSSCG00000016971	protein-coding	64087	MCCC2	methylcrotonoyl-CoA carboxylase 2	MCCB	MIM:609014|HGNC:HGNC:6937|Ensembl:ENSG00000131844	protein-coding	-0.990281	49.4672	2.01716e-12	1.03352e-10		84	114	155	149	168	276	288	339	268	415	100	96	143	140	93		97.6419	104.894	132.055	116.314	125.233	220.432	264.326	252.64	200.902	213.181	84.1754	91.5693	81.6727	106.388	80.8292		6.62413
100170651	SLC30A2	solute carrier family 30 member 2	-	VGNC:VGNC:93056|Ensembl:ENSSSCG00000026386	protein-coding	7780	SLC30A2	solute carrier family 30 member 2	PP12488|TNZD|ZNT2|ZnT-2	MIM:609617|HGNC:HGNC:11013|Ensembl:ENSG00000158014	protein-coding	-1.63316	49.4229	2.06326e-12	1.05136e-10		30	40	28	39	36	103	123	90	154	185	31	28	19	38	54		34.8721	36.8049	23.8551	30.4445	26.8357	82.2625	112.889	67.0725	115.444	95.0324	26.0944	26.7077	10.8516	28.8766	46.9331		5.16479
100156937	LOC100156937	histone H2B type 1	-	-	protein-coding	85236	H2BC12	H2B clustered histone 12	H2B/S|H2BFAiii|H2BFT|H2BK|HIST1H2BK	MIM:615045|HGNC:HGNC:13954|Ensembl:ENSG00000197903	protein-coding	-1.71404	49.0425	2.50472e-12	1.26893e-10		27	69	90	112	177	327	249	400	294	477	35	52	46	72	63		31.3849	63.4884	76.6772	87.4303	131.942	261.164	228.532	298.1	220.393	245.029	29.4614	49.6	26.2723	54.7136	54.7553		5.01725
110261735	LOC110261735	uncharacterized LOC110261735	-	-	protein-coding	8353	H3C6	H3 clustered histone 6	H3.1|H3/d|H3C1|H3C10|H3C11|H3C12|H3C2|H3C3|H3C4|H3C7|H3C8|H3FD|HIST1H3E	MIM:602813|HGNC:HGNC:4769|Ensembl:ENSG00000274750	protein-coding	-1.86105	49.0326	2.51745e-12	1.26893e-10		47	99	74	119	169	325	339	517	497	384	39	85	64	106	98		54.633	91.092	63.0457	92.8947	125.979	259.566	311.134	385.294	372.569	197.256	32.8284	81.077	36.5528	80.5506	85.1748		5.79787
110257166	LOC110257166	small ubiquitin-related modifier 2 pseudogene	-	-	pseudo	6613	SUMO2	small ubiquitin like modifier 2	HSMT3|SMT3B|SMT3H2|SUMO3|Smt3A	MIM:603042|HGNC:HGNC:11125|Ensembl:ENSG00000188612	protein-coding	4.39101	49.0076	2.54966e-12	1.27826e-10		13	13	19	16	7	0	2	2	0	0	32	16	28	16	12		15.1113	11.9616	16.1874	12.49	5.21806	0	1.8356	1.4905	0	0	26.9361	15.2616	15.9919	12.1586	10.4296		4.01
100627475	AASDH	aminoadipate-semialdehyde dehydrogenase	-	VGNC:VGNC:84942|Ensembl:ENSSSCG00000027403	protein-coding	132949	AASDH	aminoadipate-semialdehyde dehydrogenase	ACSF4|LYS2|NRPS1098|NRPS998	MIM:614365|HGNC:HGNC:23993|Ensembl:ENSG00000157426	protein-coding	1.2274	48.8231	2.80127e-12	1.39689e-10		153	180	193	187	207	90	67	68	96	179	206	156	206	166	111		177.848	165.622	164.43	145.977	154.305	71.8799	61.4926	50.677	71.965	91.9502	173.401	148.8	117.654	126.145	96.4735		7.48259
100624915	MCM5	minichromosome maintenance complex component 5	-	VGNC:VGNC:96415|Ensembl:ENSSSCG00000022823	protein-coding	4174	MCM5	minichromosome maintenance complex component 5	CDC46|MGORS8|P1-CDC46	MIM:602696|HGNC:HGNC:6948|Ensembl:ENSG00000100297	protein-coding	-1.17785	48.7312	2.93554e-12	1.45606e-10		28	34	34	42	53	101	81	96	106	137	21	21	44	41	32		32.5473	31.2841	28.9669	32.7864	39.5082	80.6652	74.3417	71.544	79.4614	70.3753	17.6768	20.0308	25.1301	31.1564	27.8122		5.06813
100623873	NDUFB10	NADH:ubiquinone oxidoreductase subunit B10	-	VGNC:VGNC:90644|Ensembl:ENSSSCG00000030328	protein-coding	4716	NDUFB10	NADH:ubiquinone oxidoreductase subunit B10	PDSW	MIM:603843|HGNC:HGNC:7696|Ensembl:ENSG00000140990	protein-coding	-1.36957	48.5338	3.24644e-12	1.60175e-10		16	37	34	46	43	106	64	113	134	133	31	28	44	32	37		18.5985	34.0445	28.9669	35.9089	32.0538	84.6585	58.7392	84.2133	100.451	68.3206	26.0944	26.7077	25.1301	24.3172	32.1578		4.29267
100624956	SLC49A3	solute carrier family 49 member 3	MFSD7	VGNC:VGNC:93130|Ensembl:ENSSSCG00000026084	protein-coding	84179	SLC49A3	solute carrier family 49 member 3	LP2561|MFSD7	HGNC:HGNC:26177|Ensembl:ENSG00000169026	protein-coding	1.43723	48.2928	3.67104e-12	1.80171e-10		176	173	276	340	243	72	75	96	150	168	159	181	141	135	142		204.583	159.181	235.143	265.413	181.141	57.5039	68.8349	71.544	112.445	86.2997	133.839	172.646	80.5304	102.588	123.417		7.68358
100518944	DOCK11	dedicator of cytokinesis 11	-	VGNC:VGNC:87391|Ensembl:ENSSSCG00000012634	protein-coding	139818	DOCK11	dedicator of cytokinesis 11	ACG|ZIZ2|bB128O4.1	MIM:300681|HGNC:HGNC:23483|Ensembl:ENSG00000147251	protein-coding	-2.43367	48.1604	3.92745e-12	1.91746e-10		2	5	4	3	10	30	24	33	22	42	6	7	17	9	13		2.32481	4.60061	3.40788	2.34188	7.45437	23.96	22.0272	24.5933	16.492	21.5749	5.05052	6.67693	9.70934	6.8392	11.2987		1.73327
100511559	LIMS1	LIM zinc finger domain containing 1	-	Ensembl:ENSSSCG00000008137	protein-coding	3987	LIMS1	LIM zinc finger domain containing 1	PINCH|PINCH-1|PINCH1	MIM:602567|HGNC:HGNC:6616|Ensembl:ENSG00000169756	protein-coding	1.23375	48.1283	3.99217e-12	1.9389e-10		108	78	131	137	152	52	47	57	61	105	79	60	105	111	57		125.54	71.7695	111.608	106.946	113.306	41.5306	43.1366	42.4793	45.7278	53.9373	66.4985	57.2308	59.9695	84.3502	49.5405		6.98345
397408	PKIA	cAMP-dependent protein kinase inhibitor alpha	-	VGNC:VGNC:91477	protein-coding	5569	PKIA	cAMP-dependent protein kinase inhibitor alpha	PRKACN1	MIM:606059|HGNC:HGNC:9017|Ensembl:ENSG00000171033	protein-coding	-1.44167	48.1073	4.03521e-12	1.94965e-10		43	80	46	79	127	267	188	209	169	344	37	48	51	48	53		49.9834	73.6097	39.1906	61.6696	94.6705	213.244	172.546	155.757	126.688	176.709	31.1449	45.7847	29.128	36.4757	46.0639		5.67195
503660	SLC30A1	solute carrier family 30 member 1	ZnT-1	VGNC:VGNC:93055|Ensembl:ENSSSCG00000039472	protein-coding	7779	SLC30A1	solute carrier family 30 member 1	ZNT1|ZRC1	MIM:609521|HGNC:HGNC:11012|Ensembl:ENSG00000170385	protein-coding	-3.07713	47.9408	4.39275e-12	2.11146e-10		5	13	20	13	8	66	224	184	80	98	8	2	41	17	17		5.81202	11.9616	17.0394	10.1482	5.9635	52.7119	205.587	137.126	59.9709	50.3415	6.73403	1.90769	23.4166	12.9185	14.7752		2.76808
100519792	RC3H1	ring finger and CCCH-type domains 1	-	VGNC:VGNC:92168|Ensembl:ENSSSCG00000015498	protein-coding	149041	RC3H1	ring finger and CCCH-type domains 1	FHL6|RNF198|ROQUIN	MIM:609424|HGNC:HGNC:29434|Ensembl:ENSG00000135870	protein-coding	-1.28483	47.7436	4.85772e-12	2.32299e-10		162	231	213	232	293	729	652	681	372	656	335	300	424	243	266		188.309	212.548	181.469	181.106	218.413	582.227	598.405	507.515	278.865	336.98	281.987	286.154	242.162	184.658	231.189		7.5646
397028	HSP90AA1	heat shock protein 90 alpha family class A member 1	HSP90|Hspca	Ensembl:ENSSSCG00000002535	protein-coding	3320	HSP90AA1	heat shock protein 90 alpha family class A member 1	EL52|HEL-S-65p|HSP86|HSP89A|HSP90A|HSP90N|HSPC1|HSPCA|HSPCAL1|HSPCAL4|HSPN|Hsp103|Hsp89|Hsp90|LAP-2|LAP2	MIM:140571|HGNC:HGNC:5253|Ensembl:ENSG00000080824	protein-coding	-1.00103	47.2617	6.21138e-12	2.95516e-10		1122	1365	1993	1624	1835	2855	3507	4397	3499	4540	1857	983	2551	1703	1517		1304.22	1255.97	1697.97	1267.74	1367.88	2280.19	3218.72	3276.86	2622.98	2332.15	1563.14	937.632	1456.97	1294.13	1318.47		10.3501
100620536	C6H16orf70	chromosome 6 C16orf70 homolog	-	VGNC:VGNC:86052|Ensembl:ENSSSCG00000040749	protein-coding	80262	C16orf70	chromosome 16 open reading frame 70	C16orf6|LIN10|lin-10	HGNC:HGNC:29564|Ensembl:ENSG00000125149	protein-coding	-1.29385	46.9286	7.36218e-12	3.48489e-10		33	35	44	48	52	140	118	123	92	145	49	41	59	42	59		38.3593	32.2043	37.4866	37.4701	38.7627	111.813	108.3	91.6658	68.9665	74.4848	41.2459	39.1077	33.6971	31.9163	51.2787		5.29863
100515339	KRT19	keratin 19	-	Ensembl:ENSSSCG00000017448	protein-coding	3880	KRT19	keratin 19	CK19|K19|K1CS	MIM:148020|HGNC:HGNC:6436|Ensembl:ENSG00000171345	protein-coding	3.11463	46.8857	7.52483e-12	3.54389e-10		79	71	166	271	224	10	32	92	9	25	132	82	218	200	49		91.8299	65.3286	141.427	211.55	166.978	7.98665	29.3696	68.563	6.74672	12.8422	111.111	78.2155	124.508	151.982	42.5874		6.53652
110259344	DOCK6	dedicator of cytokinesis 6	-	VGNC:VGNC:87396|Ensembl:ENSSSCG00000038604	protein-coding	57572	DOCK6	dedicator of cytokinesis 6	AOS2|ZIR1	MIM:614194|HGNC:HGNC:19189|Ensembl:ENSG00000130158	protein-coding	1.19005	46.8394	7.70476e-12	3.61039e-10		103	105	146	112	101	56	44	47	57	107	145	161	254	195	146		119.728	96.6128	124.387	87.4303	75.2891	44.7252	40.3832	35.0268	42.7292	54.9647	122.054	153.569	145.069	148.183	126.893		6.91561
110259314	JUND	JunD proto-oncogene, AP-1 transcription factor subunit	-	-	protein-coding	3727	JUND	JunD proto-oncogene, AP-1 transcription factor subunit	AP-1	MIM:165162|HGNC:HGNC:6206|Ensembl:ENSG00000130522	protein-coding	-1.52166	46.8201	7.781e-12	3.62789e-10		32	57	37	48	43	107	151	246	136	151	68	68	102	90	57		37.1969	52.4469	31.5228	37.4701	32.0538	85.4572	138.588	183.332	101.95	77.567	57.2392	64.8616	58.256	68.392	49.5405		5.25538
100517669	KRIT1	KRIT1 ankyrin repeat containing	-	Ensembl:ENSSSCG00000015313	protein-coding	889	KRIT1	KRIT1 ankyrin repeat containing	CAM|CCM1	MIM:604214|HGNC:HGNC:1573|Ensembl:ENSG00000001631	protein-coding	1.55229	46.7464	8.07946e-12	3.74831e-10		39	45	58	57	66	20	13	18	19	43	67	48	103	47	41		45.3338	41.4055	49.4142	44.4958	49.1988	15.9733	11.9314	13.4145	14.2431	22.0886	56.3975	45.7847	58.8272	35.7158	35.6344		5.53399
397436	CASQ2	calsequestrin 2	-	VGNC:VGNC:86206|Ensembl:ENSSSCG00000006745	protein-coding	845	CASQ2	calsequestrin 2	PDIB2	MIM:114251|HGNC:HGNC:1513|Ensembl:ENSG00000118729	protein-coding	2.27151	46.5544	8.91111e-12	4.11367e-10		23	24	42	38	48	8	22	11	0	9	36	26	55	31	42		26.7353	22.0829	35.7827	29.6639	35.781	6.38932	20.1916	8.19775	0	4.6232	30.3031	24.8	31.4126	23.5573	36.5035		4.79365
100216430	DKC1	dyskerin pseudouridine synthase 1	-	VGNC:VGNC:87320|Ensembl:ENSSSCG00000012823	protein-coding	1736	DKC1	dyskerin pseudouridine synthase 1	CBF5|DKC|DKCX|NAP57|NOLA4|XAP101	MIM:300126|HGNC:HGNC:2890|Ensembl:ENSG00000130826	protein-coding	-1.10276	46.488	9.21807e-12	4.23441e-10		51	103	103	123	96	228	226	200	241	330	126	107	133	96	105		59.2826	94.7725	87.7528	96.0172	71.5619	182.096	207.423	149.05	180.662	169.517	106.061	102.062	75.9613	72.9515	91.2588		5.91367
100144508	ID4	inhibitor of DNA binding 4, HLH protein	-	VGNC:VGNC:89024|Ensembl:ENSSSCG00000024312	protein-coding	3400	ID4	inhibitor of DNA binding 4, HLH protein	IDB4|bHLHb27	MIM:600581|HGNC:HGNC:5363|Ensembl:ENSG00000172201	protein-coding	-2.13131	46.4271	9.50925e-12	4.34675e-10		9	7	7	6	6	30	27	39	44	48	12	13	12	11	1		10.4616	6.44085	5.96378	4.68377	4.47262	23.96	24.7806	29.0648	32.984	24.657	10.101	12.4	6.85365	8.35903	0.869131		3.51874
100624596	PCYOX1	prenylcysteine oxidase 1	-	VGNC:VGNC:91235|Ensembl:ENSSSCG00000029790	protein-coding	51449	PCYOX1	prenylcysteine oxidase 1	PCL1	MIM:610995|HGNC:HGNC:20588|Ensembl:ENSG00000116005	protein-coding	1.29218	46.3886	9.69796e-12	4.41139e-10		100	97	131	78	113	47	48	38	55	78	95	102	128	89	88		116.24	89.2518	111.608	60.889	84.2344	37.5373	44.0544	28.3195	41.23	40.0677	79.9666	97.2924	73.1056	67.6321	76.4835		6.87333
110255273	LOC110255273	histone H2B type 2-F	-	-	protein-coding	440689	H2BC18	H2B clustered histone 18	HIST2H2BF	HGNC:HGNC:24700|Ensembl:ENSG00000203814	protein-coding	-2.13602	46.3568	9.85641e-12	4.4617e-10		17	13	11	27	48	86	60	100	170	161	7	13	16	17	23		19.7609	11.9616	9.37166	21.0769	35.781	68.6852	55.068	74.525	127.438	82.7038	5.89227	12.4	9.1382	12.9185	19.99		4.37579
100156744	DSP	desmoplakin	-	VGNC:VGNC:87459|Ensembl:ENSSSCG00000001025	protein-coding	1832	DSP	desmoplakin	DCWHKTA|DP	MIM:125647|HGNC:HGNC:3052|Ensembl:ENSG00000096696	protein-coding	1.10952	46.0761	1.1375e-11	5.09961e-10		1807	1931	2731	3303	3382	944	1009	1369	1751	2327	2292	1898	2178	1787	1514		2100.46	1776.75	2326.73	2578.41	2521.07	753.94	926.06	1020.25	1312.61	1195.35	1929.3	1810.4	1243.94	1357.96	1315.86		11.0372
100520175	TMX2	thioredoxin related transmembrane protein 2	-	VGNC:VGNC:98379|Ensembl:ENSSSCG00000013176	protein-coding	51075	TMX2	thioredoxin related transmembrane protein 2	CGI-31|NEDMCMS|PDIA12|PIG26|TXNDC14	MIM:616715|HGNC:HGNC:30739|Ensembl:ENSG00000213593	protein-coding	-0.917949	46.083	1.13346e-11	5.09961e-10		71	95	110	112	132	218	167	221	263	317	113	92	169	112	84		82.5307	87.4116	93.7166	87.4303	98.3977	174.109	153.272	164.7	197.154	162.839	95.1181	87.7539	96.5223	85.1101	73.007		6.38423
100240743	DDIT3	DNA damage inducible transcript 3	CHOP	Ensembl:ENSSSCG00000044553	protein-coding	1649	DDIT3	DNA damage inducible transcript 3	AltDDIT3|C/EBPzeta|CEBPZ|CHOP|CHOP-10|CHOP10|GADD153	MIM:126337|HGNC:HGNC:2726|Ensembl:ENSG00000175197	protein-coding	-2.08098	46.0505	1.15246e-11	5.14197e-10		19	27	23	28	26	82	126	172	125	31	47	64	86	75	79		22.0857	24.8433	19.5953	21.8576	19.3814	65.4905	115.643	128.183	93.7045	15.9243	39.5624	61.0462	49.1178	56.9934	68.6614		4.52893
397500	ABAT	4-aminobutyrate aminotransferase	GABAT	VGNC:VGNC:96910|Ensembl:ENSSSCG00000007909	protein-coding	18	ABAT	4-aminobutyrate aminotransferase	GABA-AT|GABAT|NPD009	MIM:137150|HGNC:HGNC:23|Ensembl:ENSG00000183044	protein-coding	1.96015	46.0097	1.17671e-11	5.22515e-10		20	53	55	42	39	7	9	8	21	23	48	38	47	41	37		23.2481	48.7664	46.8583	32.7864	29.072	5.59066	8.26019	5.962	15.7424	11.8148	40.4042	36.2462	26.8435	31.1564	32.1578		4.5998
396924	AKR1A1	aldo-keto reductase family 1 member A1	ALR1|Akr1a4	VGNC:VGNC:85229|Ensembl:ENSSSCG00000029256	protein-coding	10327	AKR1A1	aldo-keto reductase family 1 member A1	ALDR1|ALR|ARM|DD3|HEL-S-6	MIM:103830|HGNC:HGNC:380|Ensembl:ENSG00000117448	protein-coding	-1.65092	45.9952	1.1854e-11	5.23881e-10		9	13	10	14	19	40	44	38	52	75	15	8	27	16	11		10.4616	11.9616	8.51969	10.9288	14.1633	31.9466	40.3832	28.3195	38.9811	38.5266	12.6263	7.63078	15.4207	12.1586	9.56044		3.51874
100516118	ZDHHC2	zinc finger DHHC-type palmitoyltransferase 2	-	VGNC:VGNC:95886|Ensembl:ENSSSCG00000006982	protein-coding	51201	ZDHHC2	zinc finger DHHC-type palmitoyltransferase 2	DHHC2|ZNF372	MIM:618621|HGNC:HGNC:18469|Ensembl:ENSG00000104219	protein-coding	1.79666	45.9433	1.21722e-11	5.35407e-10		58	114	67	55	62	13	35	16	28	32	119	87	127	141	98		67.4194	104.894	57.0819	42.9345	46.2171	10.3826	32.123	11.924	20.9898	16.438	100.169	82.9847	72.5345	107.148	85.1748		6.09633
100156132	NOP58	NOP58 ribonucleoprotein	-	VGNC:VGNC:96232|Ensembl:ENSSSCG00000022225	protein-coding	51602	NOP58	NOP58 ribonucleoprotein	HSPC120|NOP5|NOP5/NOP58	MIM:616742|HGNC:HGNC:29926|Ensembl:ENSG00000055044	protein-coding	-0.995476	45.8479	1.27797e-11	5.59487e-10		217	275	311	342	337	661	664	856	510	768	320	259	457	345	340		252.242	253.033	264.962	266.975	251.212	527.918	609.419	637.934	382.314	394.513	269.361	247.046	261.01	262.169	295.505		7.98437
397001	POLR2B	RNA polymerase II subunit B	RpB2	VGNC:VGNC:91647|Ensembl:ENSSSCG00000022955	protein-coding	5431	POLR2B	RNA polymerase II subunit B	POL2RB|RPB2|hRPB140	MIM:180661|HGNC:HGNC:9188|Ensembl:ENSG00000047315	protein-coding	-0.893998	45.6482	1.41519e-11	6.16667e-10		142	140	171	168	204	392	304	342	302	522	172	140	277	201	186		165.061	128.817	145.687	131.145	152.069	313.077	279.011	254.876	226.39	268.145	144.782	133.539	158.205	152.742	161.658		7.37557
110260403	PLEC	plectin	-	VGNC:VGNC:91530|Ensembl:ENSSSCG00000039094	protein-coding	5339	PLEC	plectin	EBS1|EBSMD|EBSND|EBSO|EBSOG|EBSPA|HD1|LGMD2Q|LGMDR17|PCN|PLEC1|PLEC1b|PLTN	MIM:601282|HGNC:HGNC:9069|Ensembl:ENSG00000178209	protein-coding	-1.31945	45.6038	1.44762e-11	6.27864e-10		168	252	165	280	138	561	650	706	532	656	198	199	321	245	273		195.284	231.871	140.575	218.576	102.87	448.051	596.57	526.147	398.806	336.98	166.667	189.816	183.335	186.178	237.273		7.6168
396676	ST6GALNAC4	ST6 N-acetylgalactosaminide alpha-2,6-sialyltransferase 4	SIAT7B|ST6GALNAC-IV	VGNC:VGNC:93512|Ensembl:ENSSSCG00000005628	protein-coding	27090	ST6GALNAC4	ST6 N-acetylgalactosaminide alpha-2,6-sialyltransferase 4	IV|SIAT3-C|SIAT3C|SIAT7-D|SIAT7D|ST6GALNACIV|ST6GalNAc	MIM:606378|HGNC:HGNC:17846|Ensembl:ENSG00000136840	protein-coding	-1.6912	45.3002	1.6903e-11	7.29724e-10		20	29	13	22	23	85	78	86	77	89	14	47	34	23	24		23.2481	26.6835	11.0756	17.1738	17.145	67.8865	71.5883	64.0915	57.722	45.7183	11.7845	44.8308	19.4187	17.478	20.8591		4.5998
100156398	MCM4	minichromosome maintenance complex component 4	-	VGNC:VGNC:90075|Ensembl:ENSSSCG00000006273	protein-coding	4173	MCM4	minichromosome maintenance complex component 4	CDC21|CDC54|IMD54|NKCD|NKGCD|P1-CDC21|hCdc21	MIM:602638|HGNC:HGNC:6947|Ensembl:ENSG00000104738	protein-coding	-1.11105	44.9387	2.03299e-11	8.73623e-10		116	147	136	162	155	402	348	352	329	394	89	103	207	134	165		134.839	135.258	115.868	126.462	115.543	321.063	319.394	262.328	246.63	202.393	74.9161	98.2462	118.226	101.828	143.407		7.08575
100620089	LOC100620089	zinc finger protein 11-like	-	Ensembl:ENSSSCG00000008892	protein-coding	91664	ZNF845	zinc finger protein 845	-	HGNC:HGNC:25112|Ensembl:ENSG00000213799	protein-coding	1.80957	44.9066	2.06664e-11	8.79973e-10		33	26	55	40	54	19	10	13	12	17	33	26	46	57	45		38.3593	23.9232	46.8583	31.2251	40.2536	15.1746	9.17799	9.68825	8.99563	8.7327	27.7779	24.8	26.2723	43.315	39.1109		5.29863
100521593	DNAJB9	DnaJ heat shock protein family (Hsp40) member B9	-	VGNC:VGNC:96687	protein-coding	4189	DNAJB9	DnaJ heat shock protein family (Hsp40) member B9	ERdj4|MDG-1|MDG1|MST049|MSTP049	MIM:602634|HGNC:HGNC:6968|Ensembl:ENSG00000128590	protein-coding	-2.13212	44.914	2.05882e-11	8.79973e-10		15	24	30	41	32	212	197	144	66	99	44	35	66	35	29		17.4361	22.0829	25.5591	32.0057	23.854	169.317	180.806	107.316	49.476	50.8552	37.0372	33.3846	37.6951	26.5969	25.2048		4.20446
100521065	BAD	BCL2 associated agonist of cell death	-	VGNC:VGNC:85743	protein-coding	572	BAD	BCL2 associated agonist of cell death	BBC2|BCL2L8	MIM:603167|HGNC:HGNC:936|Ensembl:ENSG00000002330	protein-coding	-2.39538	44.8086	2.17268e-11	9.20921e-10		10	33	7	11	3	53	60	58	57	81	8	16	16	14	29		11.624	30.364	5.96378	8.5869	2.23631	42.3293	55.068	43.2245	42.7292	41.6088	6.73403	15.2616	9.1382	10.6388	25.2048		3.6581
100154006	BCAS2	BCAS2 pre-mRNA processing factor	-	-	protein-coding	10286	BCAS2	BCAS2 pre-mRNA processing factor	DAM1|SPF27|Snt309	MIM:605783|HGNC:HGNC:975|Ensembl:ENSG00000116752	protein-coding	-1.19527	44.7206	2.27255e-11	9.58895e-10		60	60	84	86	82	179	198	269	154	235	97	66	148	83	100		69.7442	55.2073	71.5654	67.134	61.1258	142.961	181.724	200.472	115.444	120.717	81.6501	62.9539	84.5284	63.0726	86.9131		6.14454
100524487	AFF4	AF4/FMR2 family member 4	-	VGNC:VGNC:85169|Ensembl:ENSSSCG00000014291	protein-coding	27125	AFF4	AF4/FMR2 family member 4	AF5Q31|CHOPS|MCEF	MIM:604417|HGNC:HGNC:17869|Ensembl:ENSG00000072364	protein-coding	-1.62591	44.7062	2.28931e-11	9.61614e-10		194	232	352	276	298	966	1311	1240	473	785	563	272	634	408	386		225.506	213.468	299.893	215.453	222.14	771.511	1203.23	924.11	354.578	403.245	473.907	259.446	362.101	310.044	335.485		7.82341
100620922	C3H16orf72	chromosome 3 C16orf72 homolog	-	VGNC:VGNC:86016|Ensembl:ENSSSCG00000028454	protein-coding	29035	C16orf72	chromosome 16 open reading frame 72	PRO0149	HGNC:HGNC:30103|Ensembl:ENSG00000182831	protein-coding	-1.0963	44.6044	2.41153e-11	1.00841e-09		146	212	211	231	288	583	545	583	362	598	217	181	245	247	212		169.711	195.066	179.765	180.325	214.686	465.622	500.201	434.481	271.368	307.186	182.661	172.646	139.929	187.698	184.256		7.41541
397471	MMP14	matrix metallopeptidase 14	MT1-MMP	Ensembl:ENSSSCG00000002039	protein-coding	4323	MMP14	matrix metallopeptidase 14	MMP-14|MMP-X1|MT-MMP|MT-MMP 1|MT1-MMP|MT1MMP|MTMMP1|WNCHRS	MIM:600754|HGNC:HGNC:7160|Ensembl:ENSG00000157227	protein-coding	1.90178	44.5621	2.46415e-11	1.02581e-09		58	69	80	110	89	22	27	13	47	29	62	39	66	119	86		67.4194	63.4884	68.1575	85.869	66.3439	17.5706	24.7806	9.68825	35.2329	14.897	52.1887	37.2	37.6951	90.4295	74.7453		6.09633
102163937	GPR137C	G protein-coupled receptor 137C	-	VGNC:VGNC:88602	protein-coding	283554	GPR137C	G protein-coupled receptor 137C	TM7SF1L2	HGNC:HGNC:25445|Ensembl:ENSG00000180998	protein-coding	3.04769	44.5416	2.49008e-11	1.032e-09		15	14	21	29	39	6	2	1	1	7	20	14	10	13	6		17.4361	12.8817	17.8913	22.6382	29.072	4.79199	1.8356	0.74525	0.749636	3.59582	16.8351	13.3539	5.71138	9.87885	5.21479		4.20446
100625971	LOC100625971	zinc finger protein 613	ZNF613	Ensembl:ENSSSCG00000032585	protein-coding	79898	ZNF613	zinc finger protein 613	-	HGNC:HGNC:25827|Ensembl:ENSG00000176024	protein-coding	1.89683	44.4612	2.59442e-11	1.07049e-09		33	59	41	39	58	7	8	19	24	20	24	21	50	35	44		38.3593	54.2872	34.9307	30.4445	43.2353	5.59066	7.34239	14.1598	17.9913	10.2738	20.2021	20.0308	28.5569	26.5969	38.2418		5.29863
100515632	KDM7A	lysine demethylase 7A	JHDM1D	VGNC:VGNC:89417|Ensembl:ENSSSCG00000016501	protein-coding	80853	KDM7A	lysine demethylase 7A	JHDM1D	HGNC:HGNC:22224|Ensembl:ENSG00000006459	protein-coding	1.49357	44.4027	2.67322e-11	1.0947e-09		30	51	56	48	75	9	15	23	21	41	82	53	118	91	76		34.8721	46.9262	47.7103	37.4701	55.9078	7.18799	13.767	17.1408	15.7424	21.0612	69.0238	50.5539	67.3943	69.1519	66.054		5.16479
100627162	CDV3	CDV3 homolog	-	VGNC:VGNC:86525|Ensembl:ENSSSCG00000027294	protein-coding	55573	CDV3	CDV3 homolog	H41	MIM:618789|HGNC:HGNC:26928|Ensembl:ENSG00000091527	protein-coding	-0.919601	44.4002	2.67659e-11	1.0947e-09		322	463	541	608	785	1178	1062	1043	1008	1718	597	412	676	453	459		374.294	426.016	460.915	474.622	585.168	940.828	974.703	777.296	755.633	882.517	502.527	392.985	386.089	344.24	398.931		8.55188
100518646	LGR4	leucine rich repeat containing G protein-coupled receptor 4	-	VGNC:VGNC:89703|Ensembl:ENSSSCG00000013335	protein-coding	55366	LGR4	leucine rich repeat containing G protein-coupled receptor 4	BNMD17|GPR48	MIM:606666|HGNC:HGNC:13299|Ensembl:ENSG00000205213	protein-coding	1.96158	44.1925	2.97612e-11	1.20662e-09		24	24	35	30	35	9	7	7	7	16	71	23	55	44	31		27.8977	22.0829	29.8189	23.4188	26.0903	7.18799	6.4246	5.21675	5.24745	8.21901	59.7645	21.9385	31.4126	33.4361	26.9431		4.85288
100522721	RASGRP1	RAS guanyl releasing protein 1	-	VGNC:VGNC:92113|Ensembl:ENSSSCG00000004791	protein-coding	10125	RASGRP1	RAS guanyl releasing protein 1	CALDAG-GEFI|CALDAG-GEFII|IMD64|RASGRP	MIM:603962|HGNC:HGNC:9878|Ensembl:ENSG00000172575	protein-coding	1.87703	44.1942	2.97361e-11	1.20662e-09		56	47	95	128	159	22	30	49	19	41	69	68	80	127	59		65.0946	43.2457	80.937	99.9203	118.524	17.5706	27.534	36.5173	14.2431	21.0612	58.081	64.8616	45.691	96.5088	51.2787		6.04646
100515294	FMR1NB	FMR1 neighbor	-	-	protein-coding	158521	FMR1NB	FMR1 neighbor	CT37|NY-SAR-35|NYSAR35	HGNC:HGNC:26372|Ensembl:ENSG00000176988	protein-coding	3.82282	44.1604	3.02539e-11	1.22129e-09		7	16	10	8	12	2	1	0	1	0	12	17	23	22	18		8.13683	14.7219	8.51969	6.24502	8.94524	1.59733	0.917799	0	0.749636	0	10.101	16.2154	13.1362	16.7181	15.6444		3.19169
100519964	DENND5A	DENN domain containing 5A	-	VGNC:VGNC:87254|Ensembl:ENSSSCG00000014578	protein-coding	23258	DENND5A	DENN domain containing 5A	EIEE49|RAB6IP1	MIM:617278|HGNC:HGNC:19344|Ensembl:ENSG00000184014	protein-coding	1.45737	44.1272	3.07721e-11	1.23685e-09		38	52	41	58	45	17	21	25	19	20	59	61	99	83	85		44.1713	47.8463	34.9307	45.2764	33.5447	13.5773	19.2738	18.6313	14.2431	10.2738	49.6635	58.1847	56.5426	63.0726	73.8761		5.49734
110258925	LOC110258925	putative GTP-binding protein 6	-	Ensembl:ENSSSCG00000037491	protein-coding	8225	GTPBP6	GTP binding protein 6 (putative)	PGPL	MIM:300124|HGNC:HGNC:30189|Ensembl:ENSG00000178605	protein-coding	-2.51823	43.9616	3.34885e-11	1.34026e-09		2	5	5	6	5	38	21	27	42	31	9	5	6	7	13		2.32481	4.60061	4.25984	4.68377	3.72718	30.3493	19.2738	20.1218	31.4847	15.9243	7.57578	4.76924	3.42683	5.31938	11.2987		1.73327
110259261	SLC43A3	solute carrier family 43 member 3	-	VGNC:VGNC:98325|Ensembl:ENSSSCG00000033998	protein-coding	29015	SLC43A3	solute carrier family 43 member 3	EEG1|ENBT1|FOAP-13|PRO1659|SEEEG-1	MIM:618034|HGNC:HGNC:17466|Ensembl:ENSG00000134802	protein-coding	-2.04344	43.9096	3.43904e-11	1.37047e-09		23	45	21	31	30	163	171	87	166	122	29	25	51	66	64		26.7353	41.4055	17.8913	24.1995	22.3631	130.182	156.944	64.8368	124.44	62.67	24.4109	23.8462	29.128	50.1542	55.6244		4.79365
397406	FCER1G	Fc fragment of IgE receptor Ig	-	VGNC:VGNC:88061|Ensembl:ENSSSCG00000006357	protein-coding	2207	FCER1G	Fc fragment of IgE receptor Ig	FCRG	MIM:147139|HGNC:HGNC:3611|Ensembl:ENSG00000158869	protein-coding	2.58506	43.5172	4.20256e-11	1.66761e-09		25	36	54	38	25	1	7	4	11	12	108	69	81	51	26		29.0601	33.1244	46.0063	29.6639	18.6359	0.798665	6.4246	2.981	8.24599	6.16426	90.9094	65.8154	46.2622	38.7555	22.5974		4.90978
100156043	CIB2	calcium and integrin binding family member 2	-	-	protein-coding	10518	CIB2	calcium and integrin binding family member 2	DFNB48|KIP2|USH1J	MIM:605564|HGNC:HGNC:24579|Ensembl:ENSG00000136425	protein-coding	1.37531	43.4611	4.32468e-11	1.7088e-09		87	94	97	105	101	29	27	50	49	78	94	92	72	117	68		101.129	86.4914	82.641	81.9659	75.2891	23.1613	24.7806	37.2625	36.7322	40.0677	79.1248	87.7539	41.1219	88.9096	59.1009		6.67425
100155893	ARG2	arginase 2	-	VGNC:VGNC:85455|Ensembl:ENSSSCG00000002294	protein-coding	384	ARG2	arginase 2	-	MIM:107830|HGNC:HGNC:664|Ensembl:ENSG00000081181	protein-coding	-2.43955	43.3356	4.61106e-11	1.81427e-09		6	9	9	8	3	60	24	39	61	50	8	0	14	14	6		6.97442	8.28109	7.66772	6.24502	2.23631	47.9199	22.0272	29.0648	45.7278	25.6844	6.73403	0	7.99593	10.6388	5.21479		2.99538
100521615	ARHGAP17	Rho GTPase activating protein 17	-	VGNC:VGNC:85459|Ensembl:ENSSSCG00000031488	protein-coding	55114	ARHGAP17	Rho GTPase activating protein 17	MST066|MST110|MSTP038|MSTP066|MSTP110|NADRIN|PP367|PP4534|RICH-1|RICH1|WBP15	MIM:608293|HGNC:HGNC:18239|Ensembl:ENSG00000140750	protein-coding	1.13501	43.2857	4.73023e-11	1.84238e-09		74	99	107	126	128	34	56	50	50	105	104	91	126	98	78		86.0179	91.092	91.1607	98.3591	95.4159	27.1546	51.3968	37.2625	37.4818	53.9373	87.5424	86.8001	71.9634	74.4713	67.7922		6.44324
100627213	R3HDM2	R3H domain containing 2	-	VGNC:VGNC:98233|Ensembl:ENSSSCG00000026498	protein-coding	22864	R3HDM2	R3H domain containing 2	CAG6|PR01365	HGNC:HGNC:29167|Ensembl:ENSG00000179912	protein-coding	1.13265	43.2809	4.74178e-11	1.84238e-09		157	195	201	172	187	67	59	113	106	182	169	172	246	190	133		182.497	179.424	171.246	134.268	139.397	53.5106	54.1502	84.2133	79.4614	93.4913	142.256	164.062	140.5	144.383	115.594		7.51962
100739329	DEGS2	delta 4-desaturase, sphingolipid 2	-	VGNC:VGNC:87242|Ensembl:ENSSSCG00000002512	protein-coding	123099	DEGS2	delta 4-desaturase, sphingolipid 2	C14orf66|DES2|FADS8	MIM:610862|HGNC:HGNC:20113|Ensembl:ENSG00000168350	protein-coding	-2.67678	43.2918	4.71551e-11	1.84238e-09		2	16	7	9	4	40	45	50	71	32	12	12	10	6	11		2.32481	14.7219	5.96378	7.02565	2.98175	31.9466	41.301	37.2625	53.2241	16.438	10.101	11.4462	5.71138	4.55947	9.56044		1.73327
100127136	RDH10	retinol dehydrogenase 10	-	VGNC:VGNC:92190|Ensembl:ENSSSCG00000033669	protein-coding	157506	RDH10	retinol dehydrogenase 10	SDR16C4	MIM:607599|HGNC:HGNC:19975|Ensembl:ENSG00000121039	protein-coding	-1.80091	43.0777	5.26092e-11	2.03561e-09		33	50	56	19	37	223	151	144	122	234	47	21	104	78	74		38.3593	46.0061	47.7103	14.8319	27.5812	178.102	138.588	107.316	91.4556	120.203	39.5624	20.0308	59.3983	59.2731	64.3157		5.29863
100519102	KIAA1217	KIAA1217	-	VGNC:VGNC:96079|Ensembl:ENSSSCG00000011075	protein-coding	56243	KIAA1217	KIAA1217	ETL4|SKT	MIM:617367|HGNC:HGNC:25428|Ensembl:ENSG00000120549	protein-coding	1.91871	42.9222	5.69602e-11	2.19485e-09		41	51	69	134	126	30	16	14	35	31	40	35	60	89	31		47.6586	46.9262	58.7858	104.604	93.9251	23.96	14.6848	10.4335	26.2373	15.9243	33.6701	33.3846	34.2683	67.6321	26.9431		5.60462
100512509	ECHDC1	ethylmalonyl-CoA decarboxylase 1	-	VGNC:VGNC:97972|Ensembl:ENSSSCG00000004216	protein-coding	55862	ECHDC1	ethylmalonyl-CoA decarboxylase 1	HEL-S-76|MMCD|dJ351K20.2	MIM:612136|HGNC:HGNC:21489|Ensembl:ENSG00000093144	protein-coding	1.56602	42.8308	5.96845e-11	2.29036e-09		65	61	82	56	102	17	38	33	29	37	53	53	93	71	32		75.5563	56.1274	69.8614	43.7151	76.0346	13.5773	34.8764	24.5933	21.7394	19.0065	44.6129	50.5539	53.1158	53.9537	27.8122		6.25845
100521893	NPAS2	neuronal PAS domain protein 2	-	VGNC:VGNC:90837|Ensembl:ENSSSCG00000008171	protein-coding	4862	NPAS2	neuronal PAS domain protein 2	MOP4|PASD4|bHLHe9	MIM:603347|HGNC:HGNC:7895|Ensembl:ENSG00000170485	protein-coding	2.75388	42.813	6.02295e-11	2.3018e-09		6	11	18	24	32	2	0	4	4	5	21	21	31	20	22		6.97442	10.1213	15.3354	18.7351	23.854	1.59733	0	2.981	2.99854	2.56844	17.6768	20.0308	17.7053	15.1982	19.1209		2.99538
100620496	ALYREF	Aly/REF export factor	-	VGNC:VGNC:98973|Ensembl:ENSSSCG00000032655	protein-coding	10189	ALYREF	Aly/REF export factor	ALY|ALY/REF|BEF|REF|THOC4	MIM:604171|HGNC:HGNC:19071|Ensembl:ENSG00000183684	protein-coding	-1.21294	42.7947	6.07954e-11	2.31395e-09		19	55	48	59	61	109	135	159	112	168	52	50	84	56	61		22.0857	50.6067	40.8945	46.057	45.4717	87.0545	123.903	118.495	83.9592	86.2997	43.7712	47.6924	47.9756	42.555	53.017		4.52893
100519262	DHRS1	dehydrogenase/reductase 1	-	VGNC:VGNC:87281|Ensembl:ENSSSCG00000001991	protein-coding	115817	DHRS1	dehydrogenase/reductase 1	SDR19C1	MIM:610410|HGNC:HGNC:16445|Ensembl:ENSG00000157379	protein-coding	2.13135	42.7606	6.18659e-11	2.34512e-09		17	26	22	32	29	2	5	9	8	10	14	24	38	44	30		19.7609	23.9232	18.7433	24.9801	21.6177	1.59733	4.589	6.70725	5.99709	5.13688	11.7845	22.8923	21.7032	33.4361	26.0739		4.37579
100625505	VPS13C	vacuolar protein sorting 13 homolog C	-	VGNC:VGNC:94840|Ensembl:ENSSSCG00000036431	protein-coding	54832	VPS13C	vacuolar protein sorting 13 homolog C	PARK23	MIM:608879|HGNC:HGNC:23594|Ensembl:ENSG00000129003	protein-coding	0.914942	42.5968	6.72702e-11	2.53965e-09		431	461	523	642	836	308	260	351	325	651	442	394	561	514	367		500.996	424.176	445.58	501.163	623.185	245.989	238.628	261.583	243.632	334.411	372.055	375.816	320.408	390.594	318.971		8.97153
397429	SLC2A2	solute carrier family 2 member 2	GLUT2	VGNC:VGNC:93048|Ensembl:ENSSSCG00000020927	protein-coding	6514	SLC2A2	solute carrier family 2 member 2	GLUT2	MIM:138160|HGNC:HGNC:11006|Ensembl:ENSG00000163581	protein-coding	2.26882	42.5488	6.89419e-11	2.59227e-09		29	24	70	42	43	1	7	10	9	20	79	76	67	46	80		33.7097	22.0829	59.6378	32.7864	32.0538	0.798665	6.4246	7.4525	6.74672	10.2738	66.4985	72.4924	38.2662	34.9559	69.5305		5.11727
100627052	ARL5B	ADP ribosylation factor like GTPase 5B	-	VGNC:VGNC:95985|Ensembl:ENSSSCG00000031456	protein-coding	221079	ARL5B	ADP ribosylation factor like GTPase 5B	ARL8	MIM:608909|HGNC:HGNC:23052|Ensembl:ENSG00000165997	protein-coding	-1.56965	42.5329	6.95049e-11	2.60294e-09		117	109	138	116	126	394	634	607	280	377	216	133	266	143	139		136.001	100.293	117.572	90.5528	93.9251	314.674	581.885	452.367	209.898	193.661	181.819	126.862	151.923	108.667	120.809		7.09805
100153251	WDR72	WD repeat domain 72	-	VGNC:VGNC:94938|Ensembl:ENSSSCG00000004615	protein-coding	256764	WDR72	WD repeat domain 72	AI2A3	MIM:613214|HGNC:HGNC:26790|Ensembl:ENSG00000166415	protein-coding	1.41397	42.3096	7.79111e-11	2.90608e-09		115	95	115	145	179	35	42	48	69	113	113	143	158	109	65		133.676	87.4116	97.9764	113.191	133.433	27.9533	38.5476	35.772	51.7249	58.0468	95.1181	136.4	90.2398	82.8303	56.4935		7.07335
100144529	PHGDH	phosphoglycerate dehydrogenase	-	VGNC:VGNC:98184|Ensembl:ENSSSCG00000006717	protein-coding	26227	PHGDH	phosphoglycerate dehydrogenase	3-PGDH|3PGDH|HEL-S-113|NLS|NLS1|PDG|PGAD|PGD|PGDH|PHGDHD|SERA	MIM:606879|HGNC:HGNC:8923|Ensembl:ENSG00000092621	protein-coding	3.38756	42.2796	7.91119e-11	2.93912e-09		7	51	26	23	17	9	3	1	0	3	35	30	37	52	54		8.13683	46.9262	22.1512	17.9544	12.6724	7.18799	2.7534	0.74525	0	1.54107	29.4614	28.6154	21.1321	39.5154	46.9331		3.19169
100620951	PYCR1	pyrroline-5-carboxylate reductase 1	-	VGNC:VGNC:92018|Ensembl:ENSSSCG00000034723	protein-coding	5831	PYCR1	pyrroline-5-carboxylate reductase 1	ARCL2B|ARCL3B|P5C|P5CR|PIG45|PP222|PRO3|PYCR	MIM:179035|HGNC:HGNC:9721|Ensembl:ENSG00000183010	protein-coding	2.50943	42.2604	7.9896e-11	2.95647e-09		18	24	20	31	20	2	3	3	8	8	12	34	23	23	27		20.9233	22.0829	17.0394	24.1995	14.9087	1.59733	2.7534	2.23575	5.99709	4.10951	10.101	32.4308	13.1362	17.478	23.4665		4.45439
100519099	HBP1	HMG-box transcription factor 1	-	VGNC:VGNC:88794|Ensembl:ENSSSCG00000035673	protein-coding	26959	HBP1	HMG-box transcription factor 1	-	MIM:616714|HGNC:HGNC:23200|Ensembl:ENSG00000105856	protein-coding	-1.27767	42.2186	8.16199e-11	3.00832e-09		36	47	58	79	83	180	153	206	137	170	101	57	120	65	78		41.8465	43.2457	49.4142	61.6696	61.8713	143.76	140.423	153.522	102.7	87.327	85.0171	54.3693	68.5365	49.3942	67.7922		5.42111
100337666	MRPS6	mitochondrial ribosomal protein S6	SLC5A3	VGNC:VGNC:90399	protein-coding	64968	MRPS6	mitochondrial ribosomal protein S6	C21orf101|MRP-S6|RPMS6|S6mt	MIM:611973|HGNC:HGNC:14051|Ensembl:ENSG00000243927	protein-coding	-1.71327	42.1625	8.39941e-11	3.08364e-09		35	31	26	46	92	80	132	176	184	218	24	45	63	48	27		40.6841	28.5238	22.1512	35.9089	68.5802	63.8932	121.15	131.164	137.933	111.984	20.2021	42.9231	35.9817	36.4757	23.4665		5.38143
396707	LAMB1	laminin subunit beta 1	-	VGNC:VGNC:89620|Ensembl:ENSSSCG00000015444	protein-coding	3912	LAMB1	laminin subunit beta 1	CLM|LIS5	MIM:150240|HGNC:HGNC:6486|Ensembl:ENSG00000091136	protein-coding	1.15521	42.0547	8.87555e-11	3.24567e-09		307	387	355	289	363	196	168	193	166	161	380	389	593	477	279		356.858	356.087	302.449	225.601	270.594	156.538	154.19	143.833	124.44	82.7038	319.866	371.046	338.685	362.478	242.488		8.48324
100736981	EIF1	eukaryotic translation initiation factor 1	-	VGNC:VGNC:98988|Ensembl:ENSSSCG00000017430	protein-coding	10209	EIF1	eukaryotic translation initiation factor 1	A121|EIF-1|EIF1A|ISO1|SUI1	HGNC:HGNC:3249|Ensembl:ENSG00000173812	protein-coding	-1.00228	42.0067	9.09621e-11	3.31337e-09		367	421	538	481	595	1267	942	1351	842	1088	541	413	661	567	551		426.602	387.371	458.359	375.482	443.535	1011.91	864.567	1006.83	631.193	558.893	455.389	393.939	377.522	430.87	478.891		8.74013
106506757	INAFM2	InaF motif containing 2	-	-	protein-coding	100505573	INAFM2	InaF motif containing 2	LINC00984|OGU1	HGNC:HGNC:35165|Ensembl:ENSG00000259330	protein-coding	3.56711	41.9474	9.37635e-11	3.39969e-09		15	15	13	17	12	0	0	1	8	3	23	11	34	17	9		17.4361	13.8018	11.0756	13.2707	8.94524	0	0	0.74525	5.99709	1.54107	19.3603	10.4923	19.4187	12.9185	7.82218		4.20446
100155608	TSC22D2	TSC22 domain family member 2	-	VGNC:VGNC:94482|Ensembl:ENSSSCG00000011708	protein-coding	9819	TSC22D2	TSC22 domain family member 2	TILZ4a|TILZ4b|TILZ4c	MIM:617724|HGNC:HGNC:29095|Ensembl:ENSG00000196428	protein-coding	-1.64725	41.9412	9.40611e-11	3.39969e-09		73	91	115	125	155	373	511	659	233	356	199	105	209	115	113		84.8555	83.7311	97.9764	97.5785	115.543	297.902	468.995	491.12	174.665	182.873	167.509	100.154	119.368	87.3898	98.2118		6.42384
110261489	LOC110261489	histone H3.1-like	-	-	pseudo	8352	H3C3	H3 clustered histone 3	H3.1|H3/c|H3C1|H3C10|H3C11|H3C12|H3C2|H3C4|H3C6|H3C7|H3C8|H3FC|HIST1H3C	MIM:602812|HGNC:HGNC:4768|Ensembl:ENSG00000287080	protein-coding	-1.37118	41.9143	9.53605e-11	3.43335e-09		60	132	86	135	149	311	271	364	375	390	40	104	61	89	73		69.7442	121.456	73.2693	105.385	111.07	248.385	248.724	271.271	281.113	200.338	33.6701	99.2001	34.8394	67.6321	63.4466		6.14454
100620457	AP2B1	adaptor related protein complex 2 subunit beta 1	-	VGNC:VGNC:85385|Ensembl:ENSSSCG00000017712	protein-coding	163	AP2B1	adaptor related protein complex 2 subunit beta 1	ADTB2|AP105B|AP2-BETA|CLAPB1	MIM:601025|HGNC:HGNC:563|Ensembl:ENSG00000006125	protein-coding	0.751451	41.7168	1.05498e-10	3.78372e-09		949	997	1210	1262	1354	683	720	873	799	1056	1039	1067	1284	1147	935		1103.12	917.361	1030.88	985.152	1009.32	545.488	660.816	650.603	598.959	542.455	874.582	1017.75	733.341	871.618	812.638		10.1087
100513812	TOPORS	TOP1 binding arginine/serine rich protein, E3 ubiquitin ligase	-	VGNC:VGNC:95973|Ensembl:ENSSSCG00000011004	protein-coding	10210	TOPORS	TOP1 binding arginine/serine rich protein, E3 ubiquitin ligase	LUN|P53BP3|RP31|TP53BPL	MIM:609507|HGNC:HGNC:21653|Ensembl:ENSG00000197579	protein-coding	-1.22186	41.7067	1.06043e-10	3.78872e-09		52	81	100	84	126	240	242	289	151	249	109	92	137	122	101		60.445	74.5299	85.1969	65.5727	93.9251	191.68	222.107	215.377	113.195	127.908	91.7511	87.7539	78.2459	92.7092	87.7822		5.94122
100523947	SH3GL1	SH3 domain containing GRB2 like 1, endophilin A2	-	VGNC:VGNC:92823|Ensembl:ENSSSCG00000013508	protein-coding	6455	SH3GL1	SH3 domain containing GRB2 like 1, endophilin A2	CNSA1|EEN|SH3D2B|SH3P8	MIM:601768|HGNC:HGNC:10830|Ensembl:ENSG00000141985	protein-coding	-1.10161	41.648	1.0928e-10	3.88943e-09		126	149	159	250	261	374	362	517	543	618	134	185	155	137	164		146.463	137.098	135.463	195.157	194.559	298.701	332.243	385.294	407.052	317.459	112.795	176.462	88.5263	104.108	142.537		7.20421
102165141	DPRX	divergent-paired related homeobox	-	Ensembl:ENSSSCG00000046881	protein-coding	503834	DPRX	divergent-paired related homeobox	-	MIM:611165|HGNC:HGNC:32166|Ensembl:ENSG00000204595	protein-coding	-2.38786	41.6248	1.10584e-10	3.92089e-09		13	8	21	9	14	80	72	183	69	54	18	18	33	11	8		15.1113	7.36097	17.8913	7.02565	10.4361	63.8932	66.0816	136.381	51.7249	27.7392	15.1516	17.1692	18.8475	8.35903	6.95305		4.01
100521277	PTPRF	protein tyrosine phosphatase receptor type F	-	VGNC:VGNC:91987|Ensembl:ENSSSCG00000035849	protein-coding	5792	PTPRF	protein tyrosine phosphatase receptor type F	BNAH2|LAR	MIM:179590|HGNC:HGNC:9670|Ensembl:ENSG00000142949	protein-coding	1.051	41.5217	1.16572e-10	4.102e-09		482	471	549	579	414	223	232	311	328	424	486	404	408	450	376		560.279	433.377	467.731	451.983	308.611	178.102	212.929	231.773	245.881	217.804	409.092	385.354	233.024	341.96	326.793		9.13257
100156873	TENT5A	terminal nucleotidyltransferase 5A	FAM46A	VGNC:VGNC:93873|Ensembl:ENSSSCG00000004464	protein-coding	55603	TENT5A	terminal nucleotidyltransferase 5A	C6orf37|FAM46A|OI18|XTP11	MIM:611357|HGNC:HGNC:18345|Ensembl:ENSG00000112773	protein-coding	-1.78834	41.5242	1.1642e-10	4.102e-09		18	34	24	31	21	88	111	175	83	88	60	28	79	44	60		20.9233	31.2841	20.4473	24.1995	15.6542	70.2825	101.876	130.419	62.2198	45.2046	50.5052	26.7077	45.1199	33.4361	52.1479		4.45439
397461	PTBP1	polypyrimidine tract binding protein 1	PTB	VGNC:VGNC:100330|Ensembl:ENSSSCG00000013421	protein-coding	5725	PTBP1	polypyrimidine tract binding protein 1	HNRNP-I|HNRNPI|HNRPI|PTB|PTB-1|PTB-T|PTB2|PTB3|PTB4|pPTB	MIM:600693|HGNC:HGNC:9583|Ensembl:ENSG00000011304	protein-coding	-0.888822	41.3268	1.28791e-10	4.51493e-09		796	848	950	1152	1116	2001	2140	2492	1685	2414	939	791	1080	1058	928		925.273	780.263	809.37	899.283	831.908	1598.13	1964.09	1857.16	1263.14	1240.04	790.407	754.493	616.829	803.986	806.554		9.85529
100522877	DOCK7	dedicator of cytokinesis 7	-	VGNC:VGNC:87397|Ensembl:ENSSSCG00000003818	protein-coding	85440	DOCK7	dedicator of cytokinesis 7	EIEE23|ZIR2	MIM:615730|HGNC:HGNC:19190|Ensembl:ENSG00000116641	protein-coding	1.20469	41.2507	1.33906e-10	4.67666e-09		54	79	93	113	137	56	46	38	43	60	76	79	122	75	101		62.7698	72.6896	79.2331	88.2109	102.125	44.7252	42.2188	28.3195	32.2343	30.8213	63.9733	75.3539	69.6788	56.9934	87.7822		5.9948
100520169	TBC1D13	TBC1 domain family member 13	-	VGNC:VGNC:93763|Ensembl:ENSSSCG00000005660	protein-coding	54662	TBC1D13	TBC1 domain family member 13	-	MIM:616218|HGNC:HGNC:25571|Ensembl:ENSG00000107021	protein-coding	-1.11482	41.1621	1.40114e-10	4.87525e-09		42	57	48	79	59	109	137	134	148	222	39	52	64	72	52		48.821	52.4469	40.8945	61.6696	43.9808	87.0545	125.739	99.8635	110.946	114.039	32.8284	49.6	36.5528	54.7136	45.1948		5.63868
100626629	SLC25A30	solute carrier family 25 member 30	-	Ensembl:ENSSSCG00000023738	protein-coding	253512	SLC25A30	solute carrier family 25 member 30	KMCP1	MIM:610793|HGNC:HGNC:27371|Ensembl:ENSG00000174032	protein-coding	-1.15551	41.1484	1.41095e-10	4.89112e-09		107	172	162	233	262	477	462	398	374	782	121	113	96	90	102		124.377	158.261	138.019	181.886	195.304	380.963	424.023	296.61	280.364	401.704	101.852	107.785	54.8292	68.392	88.6514		6.97013
106509249	GSN	gelsolin	-	Ensembl:ENSSSCG00000037508	ncRNA	2934	GSN	gelsolin	ADF|AGEL	MIM:137350|HGNC:HGNC:4620|Ensembl:ENSG00000148180	protein-coding	1.26337	41.0881	1.4552e-10	5.02583e-09		181	143	257	280	253	74	94	106	192	154	169	171	196	175	121		210.395	131.577	218.956	218.576	188.596	59.1012	86.2731	78.9965	143.93	79.108	142.256	163.108	111.943	132.985	105.165		7.7238
100620365	SMCR8	SMCR8-C9orf72 complex subunit	-	VGNC:VGNC:96598|Ensembl:ENSSSCG00000038189	protein-coding	140775	SMCR8	SMCR8-C9orf72 complex subunit	DENND8A	MIM:617074|HGNC:HGNC:17921|Ensembl:ENSG00000176994	protein-coding	-1.72305	41.0502	1.48371e-10	5.10538e-09		22	38	23	35	20	127	111	125	73	94	55	22	58	41	34		25.5729	34.9646	19.5953	27.322	14.9087	101.43	101.876	93.1563	54.7234	48.2867	46.2964	20.9846	33.126	31.1564	29.5505		4.73188
100624113	LOC100624113	uncharacterized LOC100624113	-	Ensembl:ENSSSCG00000044572	ncRNA							1.25532	41.0231	1.50441e-10	5.15759e-09		133	169	228	193	198	70	117	124	72	107	237	256	317	276	172		154.6	155.501	194.249	150.661	147.597	55.9066	107.383	92.411	53.9738	54.9647	199.496	244.185	181.051	209.736	149.491		7.2817
110261664	LOC110261664	histone H3.1	-	-	protein-coding	126961	H3C14	H3 clustered histone 14	H3|H3.2|H3/M|H3C13|H3C15|H3F2|H3FM|H3FN|HIST2H3C	MIM:142780|HGNC:HGNC:20503|Ensembl:ENSG00000203811	protein-coding	-1.58485	40.8914	1.60925e-10	5.49679e-09		55	95	40	90	125	274	229	291	388	292	43	63	43	89	66		63.9322	87.4116	34.0788	70.2565	93.1796	218.834	210.176	216.868	290.859	149.997	36.1954	60.0924	24.5589	67.6321	57.3627		6.02086
100154113	C7H15orf39	chromosome 7 C15orf39 homolog	-	VGNC:VGNC:86070|Ensembl:ENSSSCG00000001885	protein-coding	56905	C15orf39	chromosome 15 open reading frame 39	-	HGNC:HGNC:24497|Ensembl:ENSG00000167173	protein-coding	-1.03011	40.7852	1.69919e-10	5.76758e-09		54	60	68	92	64	134	139	161	185	215	68	72	72	78	72		62.7698	55.2073	57.9339	71.8177	47.708	107.021	127.574	119.985	138.683	110.443	57.2392	68.677	41.1219	59.2731	62.5774		5.9948
100192448	SLC9A3R2	SLC9A3 regulator 2	-	VGNC:VGNC:93185|Ensembl:ENSSSCG00000008038	protein-coding	9351	SLC9A3R2	SLC9A3 regulator 2	E3KARP|NHE3RF2|NHERF-2|NHERF2|OCTS2|SIP-1|SIP1|TKA-1	MIM:606553|HGNC:HGNC:11076|Ensembl:ENSG00000065054	protein-coding	-2.70823	40.7832	1.70089e-10	5.76758e-09		3	16	3	2	4	27	22	38	28	33	4	1	4	3	5		3.48721	14.7219	2.55591	1.56126	2.98175	21.564	20.1916	28.3195	20.9898	16.9517	3.36701	0.953847	2.28455	2.27973	4.34566		2.16582
100514379	FBXO5	F-box protein 5	-	VGNC:VGNC:88052|Ensembl:ENSSSCG00000004077	protein-coding	26271	FBXO5	F-box protein 5	EMI1|FBX5|Fbxo31	MIM:606013|HGNC:HGNC:13584|Ensembl:ENSG00000112029	protein-coding	-1.713	40.679	1.794e-10	6.06126e-09		27	26	36	94	99	169	113	160	201	271	47	21	48	40	48		31.3849	23.9232	30.6709	73.379	73.7983	134.974	103.711	119.24	150.677	139.21	39.5624	20.0308	27.4146	30.3965	41.7183		5.01725
100156602	SOS2	SOS Ras/Rho guanine nucleotide exchange factor 2	-	VGNC:VGNC:93344|Ensembl:ENSSSCG00000005015	protein-coding	6655	SOS2	SOS Ras/Rho guanine nucleotide exchange factor 2	NS9|SOS-2	MIM:601247|HGNC:HGNC:11188|Ensembl:ENSG00000100485	protein-coding	1.40975	40.4836	1.98277e-10	6.67486e-09		47	62	79	100	101	30	21	22	41	67	107	59	179	87	91		54.633	57.0475	67.3055	78.0628	75.2891	23.96	19.2738	16.3955	30.7351	34.4171	90.0676	56.277	102.234	66.1123	79.0909		5.79787
100625807	LCT	lactase	-	Ensembl:ENSSSCG00000015691	protein-coding	3938	LCT	lactase	LAC|LPH|LPH1	MIM:603202|HGNC:HGNC:6530|Ensembl:ENSG00000115850	protein-coding	-3.33679	40.4154	2.05321e-10	6.88712e-09		0	7	6	4	3	64	48	43	5	76	9	2	13	9	3		0	6.44085	5.11181	3.12251	2.23631	51.1146	44.0544	32.0458	3.74818	39.0403	7.57578	1.90769	7.42479	6.8392	2.60739		0
100144523	PMEPA1	prostate transmembrane protein, androgen induced 1	TMEPAI	VGNC:VGNC:95606|Ensembl:ENSSSCG00000034259	protein-coding	56937	PMEPA1	prostate transmembrane protein, androgen induced 1	STAG1|TMEPAI	MIM:606564|HGNC:HGNC:14107|Ensembl:ENSG00000124225	protein-coding	-3.11941	40.3589	2.11336e-10	7.06346e-09		6	8	2	7	4	84	66	69	23	23	5	3	4	2	2		6.97442	7.36097	1.70394	5.46439	2.98175	67.0879	60.5748	51.4223	17.2416	11.8148	4.20877	2.86154	2.28455	1.51982	1.73826		2.99538
100513481	PTPN9	protein tyrosine phosphatase non-receptor type 9	-	VGNC:VGNC:91983|Ensembl:ENSSSCG00000001878	protein-coding	5780	PTPN9	protein tyrosine phosphatase non-receptor type 9	MEG2|PTPMEG2	MIM:600768|HGNC:HGNC:9661|Ensembl:ENSG00000169410	protein-coding	1.87914	40.3507	2.12228e-10	7.06795e-09		21	18	26	36	33	5	5	8	19	13	35	27	41	34	25		24.4105	16.5622	22.1512	28.1026	24.5994	3.99333	4.589	5.962	14.2431	6.67795	29.4614	25.7539	23.4166	25.837	21.7283		4.66735
100516688	SLC37A4	solute carrier family 37 member 4	-	VGNC:VGNC:93092|Ensembl:ENSSSCG00000015105	protein-coding	2542	SLC37A4	solute carrier family 37 member 4	G6PT1|G6PT2|G6PT3|GSD1b|GSD1c|GSD1d|PRO0685|TRG-19|TRG19	MIM:602671|HGNC:HGNC:4061|Ensembl:ENSG00000137700	protein-coding	-1.40925	40.1001	2.41283e-10	8.00698e-09		13	30	33	31	41	77	81	87	104	121	19	10	22	29	45		15.1113	27.6036	28.115	24.1995	30.5629	61.4972	74.3417	64.8368	77.9621	62.1563	15.9933	9.53847	12.565	22.0374	39.1109		4.01
100522412	SPG11	SPG11 vesicle trafficking associated, spatacsin	-	VGNC:VGNC:93402|Ensembl:ENSSSCG00000004684	protein-coding	80208	SPG11	SPG11 vesicle trafficking associated, spatacsin	ALS5|CMT2X|KIAA1840	MIM:610844|HGNC:HGNC:11226|Ensembl:ENSG00000104133	protein-coding	1.12092	40.0858	2.43055e-10	8.03719e-09		110	174	252	214	196	75	73	77	127	174	181	186	351	201	179		127.864	160.101	214.696	167.054	146.106	59.8999	66.9994	57.3843	95.2037	89.3818	152.357	177.416	200.469	152.742	155.574		7.00971
100521111	PLCD3	phospholipase C delta 3	-	VGNC:VGNC:91518|Ensembl:ENSSSCG00000017338	protein-coding	113026	PLCD3	phospholipase C delta 3	PLC-delta-3	MIM:608795|HGNC:HGNC:9061|Ensembl:ENSG00000161714	protein-coding	2.23192	40.0497	2.47586e-10	8.15809e-09		20	13	33	39	37	4	9	8	5	10	18	11	19	31	10		23.2481	11.9616	28.115	30.4445	27.5812	3.19466	8.26019	5.962	3.74818	5.13688	15.1516	10.4923	10.8516	23.5573	8.69131		4.5998
100520976	SLC13A5	solute carrier family 13 member 5	-	VGNC:VGNC:92932|Ensembl:ENSSSCG00000017888	protein-coding	284111	SLC13A5	solute carrier family 13 member 5	EIEE25|INDY|NACT|mIndy	MIM:608305|HGNC:HGNC:23089|Ensembl:ENSG00000141485	protein-coding	-0.873745	39.9806	2.56503e-10	8.42214e-09		324	465	455	495	442	748	693	883	1020	1744	468	410	503	540	412		376.619	427.857	387.646	386.411	329.483	597.402	636.035	658.056	764.628	895.873	393.941	391.077	287.282	410.352	358.082		8.56079
110257935	LOC110257935	matrix-remodeling-associated protein 5-like	-	Ensembl:ENSSSCG00000039926	protein-coding	25878	MXRA5	matrix remodeling associated 5	-	MIM:300938|HGNC:HGNC:7539|Ensembl:ENSG00000101825	protein-coding	-3.85463	39.9552	2.59853e-10	8.50221e-09		1	2	3	0	0	30	18	29	16	15	3	3	9	9	13		1.1624	1.84024	2.55591	0	0	23.96	16.5204	21.6123	11.9942	7.70533	2.52526	2.86154	5.14024	6.8392	11.2987		1.11264
106510529	ZNF529	zinc finger protein 529	-	Ensembl:ENSSSCG00000029875	protein-coding	57711	ZNF529	zinc finger protein 529	-	HGNC:HGNC:29328|Ensembl:ENSG00000186020	protein-coding	3.03669	39.9418	2.6164e-10	8.53074e-09		29	11	18	10	19	3	1	2	0	5	22	24	40	19	17		33.7097	10.1213	15.3354	7.80628	14.1633	2.396	0.917799	1.4905	0	2.56844	18.5186	22.8923	22.8455	14.4383	14.7752		5.11727
100512360	PPP1R15B	protein phosphatase 1 regulatory subunit 15B	-	VGNC:VGNC:91726|Ensembl:ENSSSCG00000015282	protein-coding	84919	PPP1R15B	protein phosphatase 1 regulatory subunit 15B	CREP|MSSGM2	MIM:613257|HGNC:HGNC:14951|Ensembl:ENSG00000158615	protein-coding	-1.61519	39.8924	2.68351e-10	8.71908e-09		237	183	280	337	339	918	1415	1387	419	746	261	254	365	342	264		275.49	168.382	238.551	263.072	252.703	733.175	1298.69	1033.66	314.097	383.212	219.698	242.277	208.465	259.89	229.451		8.11108
100515940	DDX3X	DEAD-box helicase 3 X-linked	-	Ensembl:ENSSSCG00000012252	protein-coding	1654	DDX3X	DEAD-box helicase 3 X-linked	CAP-Rf|DBX|DDX14|DDX3|HLP2|MRX102|MRXSSB	MIM:300160|HGNC:HGNC:2745|Ensembl:ENSG00000215301	protein-coding	-1.16811	39.83	2.77051e-10	8.97049e-09		336	427	551	575	635	1171	1572	1831	921	1491	642	493	1015	571	418		390.568	392.892	469.435	448.861	473.352	935.237	1442.78	1364.55	690.415	765.909	540.406	470.247	579.705	433.909	363.297		8.61312
100736901	ATP13A3	ATPase 13A3	-	VGNC:VGNC:85639|Ensembl:ENSSSCG00000011825	protein-coding	79572	ATP13A3	ATPase 13A3	AFURS1	MIM:610232|HGNC:HGNC:24113|Ensembl:ENSG00000133657	protein-coding	-1.15774	39.7917	2.82539e-10	9.11654e-09		405	454	466	426	479	1475	1287	1181	774	1219	653	445	690	595	556		470.774	417.735	397.017	332.547	357.064	1178.03	1181.21	880.14	580.218	626.186	549.665	424.462	394.085	452.147	483.237		8.88195
100524927	ZFP62	ZFP62 zinc finger protein	-	VGNC:VGNC:95148|Ensembl:ENSSSCG00000014539	protein-coding	643836	ZFP62	ZFP62 zinc finger protein	ZET|ZNF755	MIM:610281|HGNC:HGNC:23241|Ensembl:ENSG00000196670	protein-coding	2.7563	39.7561	2.87735e-10	9.25218e-09		16	28	28	38	40	2	2	2	12	29	27	40	38	19	34		18.5985	25.7634	23.8551	29.6639	29.8175	1.59733	1.8356	1.4905	8.99563	14.897	22.7273	38.1539	21.7032	14.4383	29.5505		4.29267
100153985	SIX4	SIX homeobox 4	-	VGNC:VGNC:92895|Ensembl:ENSSSCG00000005089	protein-coding	51804	SIX4	SIX homeobox 4	AREC3	MIM:606342|HGNC:HGNC:10890|Ensembl:ENSG00000100625	protein-coding	2.61719	39.6306	3.06832e-10	9.83232e-09		18	19	21	24	18	6	3	4	4	2	16	3	38	25	15		20.9233	17.4823	17.8913	18.7351	13.4179	4.79199	2.7534	2.981	2.99854	1.02738	13.4681	2.86154	21.7032	18.9978	13.037		4.45439
100524266	GPAT3	glycerol-3-phosphate acyltransferase 3	AGPAT9	VGNC:VGNC:88572|Ensembl:ENSSSCG00000009233	protein-coding	84803	GPAT3	glycerol-3-phosphate acyltransferase 3	AGPAT 10|AGPAT10|AGPAT8|AGPAT9|HMFN0839|LPAAT-theta|MAG1	MIM:610958|HGNC:HGNC:28157|Ensembl:ENSG00000138678	protein-coding	1.18502	39.5886	3.13515e-10	1.00121e-08		73	103	87	84	85	44	37	36	49	67	79	54	76	46	49		84.8555	94.7725	74.1213	65.5727	63.3621	35.1413	33.9586	26.829	36.7322	34.4171	66.4985	51.5077	43.4065	34.9559	42.5874		6.42384
397135	CAST	calpastatin	-	VGNC:VGNC:99603|Ensembl:ENSSSCG00000014170	protein-coding	831	CAST	calpastatin	BS-17|PLACK	MIM:114090|HGNC:HGNC:1515|Ensembl:ENSG00000153113	protein-coding	1.25425	39.4891	3.29903e-10	1.04995e-08		67	59	97	99	103	29	26	58	39	70	79	93	151	77	95		77.8811	54.2872	82.641	77.2821	76.78	23.1613	23.8628	43.2245	29.2358	35.9582	66.4985	88.7078	86.2418	58.5132	82.5675		6.30161
100737559	RNPS1	RNA binding protein with serine rich domain 1	-	VGNC:VGNC:92403|Ensembl:ENSSSCG00000008048	protein-coding	10921	RNPS1	RNA binding protein with serine rich domain 1	E5.1	MIM:606447|HGNC:HGNC:10080|Ensembl:ENSG00000205937	protein-coding	-0.832346	39.4078	3.43915e-10	1.09082e-08		124	190	252	264	274	465	345	436	489	627	235	260	364	280	270		144.138	174.823	214.696	206.086	204.25	371.379	316.641	324.929	366.572	322.083	197.812	248	207.894	212.775	234.665		7.18128
100512305	METRNL	meteorin like, glial cell differentiation regulator	-	VGNC:VGNC:90153|Ensembl:ENSSSCG00000017137	protein-coding	284207	METRNL	meteorin like, glial cell differentiation regulator	-	MIM:616241|HGNC:HGNC:27584|Ensembl:ENSG00000176845	protein-coding	2.15608	39.3882	3.47392e-10	1.09811e-08		18	22	29	27	25	3	6	10	8	5	16	16	9	15	19		20.9233	20.2427	24.7071	21.0769	18.6359	2.396	5.5068	7.4525	5.99709	2.56844	13.4681	15.2616	5.14024	11.3987	16.5135		4.45439
110261152	MANEAL	mannosidase endo-alpha like	-	VGNC:VGNC:89972|Ensembl:ENSSSCG00000032960	protein-coding	149175	MANEAL	mannosidase endo-alpha like	-	HGNC:HGNC:26452|Ensembl:ENSG00000185090	protein-coding	-2.67444	39.3398	3.56106e-10	1.12185e-08		1	5	4	2	5	28	22	24	27	32	6	0	13	4	15		1.1624	4.60061	3.40788	1.56126	3.72718	22.3626	20.1916	17.886	20.2402	16.438	5.05052	0	7.42479	3.03965	13.037		1.11264
100151752	PPP4R1L	protein phosphatase 4, regulatory subunit 1-like	-	-	protein-coding	55370	PPP4R1L	protein phosphatase 4 regulatory subunit 1 like (pseudogene)	C20orf192|PPP4R1P1|PRO1085	HGNC:HGNC:15755	pseudo	1.60253	39.3218	3.59406e-10	1.12844e-08		48	38	69	67	58	12	32	23	17	35	79	66	67	61	77		55.7954	34.9646	58.7858	52.3021	43.2353	9.58398	29.3696	17.1408	12.7438	17.9791	66.4985	62.9539	38.2662	46.3546	66.9231		5.8277
100620940	IGF2BP1	insulin like growth factor 2 mRNA binding protein 1	-	VGNC:VGNC:99006|Ensembl:ENSSSCG00000023128	protein-coding	10642	IGF2BP1	insulin like growth factor 2 mRNA binding protein 1	CRD-BP|CRDBP|IMP-1|IMP1|VICKZ1|ZBP1	MIM:608288|HGNC:HGNC:28866|Ensembl:ENSG00000159217	protein-coding	-0.809809	39.2575	3.71448e-10	1.16188e-08		138	223	228	315	306	471	400	472	459	762	266	249	340	275	260		160.412	205.187	194.249	245.898	228.104	376.171	367.12	351.758	344.083	391.431	223.906	237.508	194.187	208.976	225.974		7.3346
100623923	STIP1	stress induced phosphoprotein 1	-	VGNC:VGNC:93548|Ensembl:ENSSSCG00000021620	protein-coding	10963	STIP1	stress induced phosphoprotein 1	HEL-S-94n|HOP|IEF-SSP-3521|P60|STI1|STI1L	MIM:605063|HGNC:HGNC:11387|Ensembl:ENSG00000168439	protein-coding	-0.880216	39.2517	3.72549e-10	1.16188e-08		271	454	408	435	386	775	686	982	851	1001	472	288	687	453	477		315.011	417.735	347.603	339.573	287.739	618.965	629.61	731.836	637.94	514.202	397.308	274.708	392.372	344.24	414.576		8.30383
102163666	ZNHIT1	zinc finger HIT-type containing 1	-	VGNC:VGNC:95313|Ensembl:ENSSSCG00000033982	protein-coding	10467	ZNHIT1	zinc finger HIT-type containing 1	CG1I|ZNFN4A1	MIM:618617|HGNC:HGNC:21688|Ensembl:ENSG00000106400	protein-coding	1.38021	39.0684	4.09219e-10	1.27199e-08		46	66	66	91	80	35	22	30	41	30	58	89	71	82	70		53.4706	60.728	56.2299	71.0371	59.635	27.9533	20.1916	22.3575	30.7351	15.4107	48.8217	84.8924	40.5508	62.3127	60.8392		5.76741
110257936	LOC110257936	putative GTP-binding protein 6	-	Ensembl:ENSSSCG00000033858	protein-coding	8225	GTPBP6	GTP binding protein 6 (putative)	PGPL	MIM:300124|HGNC:HGNC:30189|Ensembl:ENSG00000178605	protein-coding	-2.28267	39.051	4.12867e-10	1.27907e-08		3	5	5	8	6	38	21	27	41	31	9	5	6	7	13		3.48721	4.60061	4.25984	6.24502	4.47262	30.3493	19.2738	20.1218	30.7351	15.9243	7.57578	4.76924	3.42683	5.31938	11.2987		2.16582
100156193	LGALS8	galectin 8	-	VGNC:VGNC:89697|Ensembl:ENSSSCG00000010146	protein-coding	3964	LGALS8	galectin 8	Gal-8|PCTA-1|PCTA1|Po66-CBP	MIM:606099|HGNC:HGNC:6569|Ensembl:ENSG00000116977	protein-coding	1.54166	39.0351	4.16253e-10	1.28529e-08		45	46	79	60	48	22	16	16	19	51	70	62	155	106	97		52.3082	42.3256	67.3055	46.8377	35.781	17.5706	14.6848	11.924	14.2431	26.1981	58.9227	59.1385	88.5263	80.5506	84.3057		5.73628
100157327	HIST1H2BD	histone cluster 1, H2bd	-	Ensembl:ENSSSCG00000021411	protein-coding	3017	H2BC5	H2B clustered histone 5	H2B.1B|H2B/a|H2B/b|H2B/g|H2B/h|H2B/k|H2B/l|H2BFA|H2BFB|H2BFG|H2BFH|H2BFK|H2BFL|HIRIP2|HIST1H2BC|HIST1H2BD|HIST1H2BE|HIST1H2BF|HIST1H2BG|HIST1H2BI|dJ221C16.6	MIM:602799|HGNC:HGNC:4747|Ensembl:ENSG00000158373	protein-coding	-1.39624	38.9862	4.2681e-10	1.31353e-08		22	31	45	39	49	115	68	145	123	134	9	19	32	24	44		25.5729	28.5238	38.3386	30.4445	36.5264	91.8465	62.4104	108.061	92.2052	68.8342	7.57578	18.1231	18.2764	18.2379	38.2418		4.73188
100156127	LOC100156127	histone H2B type 1-M	-	Ensembl:ENSSSCG00000041733	protein-coding	8344	H2BC6	H2B clustered histone 6	H2B.h|H2B/h|H2BC10|H2BC4|H2BC7|H2BC8|H2BFH|HIST1H2BE|dJ221C16.8	MIM:602805|HGNC:HGNC:4753|Ensembl:ENSG00000274290	protein-coding	-1.67355	38.9629	4.31946e-10	1.32496e-08		37	84	59	104	149	264	186	358	370	379	33	84	67	67	107		43.0089	77.2902	50.2662	81.1853	111.07	210.848	170.711	266.8	277.365	194.688	27.7779	80.1232	38.2662	50.9141	92.997		5.45972
100522792	PRKCB	protein kinase C beta	PKC|PRKCB1|PRKCB_tv2	Ensembl:ENSSSCG00000033674	protein-coding	5579	PRKCB	protein kinase C beta	PKC-beta|PKCB|PKCI(2)|PKCbeta|PRKCB1|PRKCB2	MIM:176970|HGNC:HGNC:9395|Ensembl:ENSG00000166501	protein-coding	-1.29663	38.8429	4.59318e-10	1.40431e-08		221	320	170	249	298	697	560	776	713	1107	230	276	188	170	306		256.891	294.439	144.835	194.376	222.14	556.67	513.968	578.314	534.49	568.653	193.603	263.262	107.374	129.185	265.954		8.01062
100154778	DZIP3	DAZ interacting zinc finger protein 3	-	VGNC:VGNC:87512|Ensembl:ENSSSCG00000011940	protein-coding	9666	DZIP3	DAZ interacting zinc finger protein 3	PPP1R66|UURF2|hRUL138	MIM:608672|HGNC:HGNC:30938|Ensembl:ENSG00000198919	protein-coding	1.74144	38.8054	4.68228e-10	1.42222e-08		43	42	70	75	65	19	22	6	23	30	68	40	70	34	23		49.9834	38.6451	59.6378	58.5471	48.4534	15.1746	20.1916	4.4715	17.2416	15.4107	57.2392	38.1539	39.9796	25.837	19.99		5.67195
100519887	RNF130	ring finger protein 130	-	Ensembl:ENSSSCG00000014014	protein-coding	55819	RNF130	ring finger protein 130	G1RZFP|GOLIATH|GP	HGNC:HGNC:18280|Ensembl:ENSG00000113269	protein-coding	-0.989443	38.8115	4.66764e-10	1.42222e-08		104	102	119	147	180	246	199	264	362	531	123	115	178	110	129		120.89	93.8524	101.384	114.752	134.179	196.472	182.642	196.746	271.368	272.769	103.536	109.692	101.663	83.5903	112.118		6.92944
654327	SRSF1	serine and arginine rich splicing factor 1	SFRS1	VGNC:VGNC:99084|Ensembl:ENSSSCG00000017626	protein-coding	6426	SRSF1	serine and arginine rich splicing factor 1	ASF|SF2|SF2p33|SFRS1|SRp30a	MIM:600812|HGNC:HGNC:10780|Ensembl:ENSG00000136450	protein-coding	-0.851	38.6593	5.04617e-10	1.52778e-08		343	366	389	573	612	1060	872	893	764	1312	355	286	493	327	289		398.705	336.765	331.416	447.3	456.207	846.585	800.321	665.508	572.722	673.959	298.823	272.8	281.571	248.491	251.179		8.64279
100157189	SFT2D2	SFT2 domain containing 2	-	VGNC:VGNC:98856|Ensembl:ENSSSCG00000031617	protein-coding	375035	SFT2D2	SFT2 domain containing 2	UNQ512|dJ747L4.C1.2	HGNC:HGNC:25140|Ensembl:ENSG00000213064	protein-coding	-2.68121	38.5671	5.29023e-10	1.59648e-08		0	9	4	4	1	20	20	21	18	34	5	6	7	9	9		0	8.28109	3.40788	3.12251	0.745437	15.9733	18.356	15.6503	13.4934	17.4654	4.20877	5.72308	3.99796	6.8392	7.82218		0
100157783	NANOS1	nanos C2HC-type zinc finger 1	-	VGNC:VGNC:90574|Ensembl:ENSSSCG00000040025	protein-coding	340719	NANOS1	nanos C2HC-type zinc finger 1	EC_Rep1a|NOS-1|NOS1|SPGF12|ZC2HC12A	MIM:608226|HGNC:HGNC:23044|Ensembl:ENSG00000188613	protein-coding	1.77026	38.4423	5.63962e-10	1.69098e-08		68	86	95	56	102	12	31	22	54	37	58	91	95	81	42		79.0435	79.1305	80.937	43.7151	76.0346	9.58398	28.4518	16.3955	40.4803	19.0065	48.8217	86.8001	54.2581	61.5528	36.5035		6.32271
106508372	LOC106508372	pleckstrin homology domain-containing family H member 1-like	-	-	protein-coding	57475	PLEKHH1	pleckstrin homology, MyTH4 and FERM domain containing H1	-	HGNC:HGNC:17733|Ensembl:ENSG00000054690	protein-coding	1.56402	38.4467	5.6271e-10	1.69098e-08		23	36	41	52	59	9	11	19	18	29	21	30	33	41	23		26.7353	33.1244	34.9307	40.5926	43.9808	7.18799	10.0958	14.1598	13.4934	14.897	17.6768	28.6154	18.8475	31.1564	19.99		4.79365
100154397	MAN2A2	mannosidase alpha class 2A member 2	-	VGNC:VGNC:98099|Ensembl:ENSSSCG00000001819	protein-coding	4122	MAN2A2	mannosidase alpha class 2A member 2	MANA2X	MIM:600988|HGNC:HGNC:6825|Ensembl:ENSG00000196547	protein-coding	1.23222	38.4035	5.75299e-10	1.71944e-08		90	113	114	104	83	46	40	59	47	75	133	164	149	172	100		104.616	103.974	97.1244	81.1853	61.8713	36.7386	36.712	43.9698	35.2329	38.5266	111.953	156.431	85.0995	130.705	86.9131		6.72269
397205	PPP1R14B	protein phosphatase 1 regulatory inhibitor subunit 14B	PHI-1|pPHI-1	VGNC:VGNC:91723|Ensembl:ENSSSCG00000037999	protein-coding	26472	PPP1R14B	protein phosphatase 1 regulatory inhibitor subunit 14B	PHI-1|PLCB3N|PNG|SOM172	MIM:601140|HGNC:HGNC:9057|Ensembl:ENSG00000173457	protein-coding	-0.932719	38.3616	5.87769e-10	1.7511e-08		54	80	70	81	101	143	113	209	189	243	80	64	112	101	78		62.7698	73.6097	59.6378	63.2308	75.2891	114.209	103.711	155.757	141.681	124.826	67.3403	61.0462	63.9674	76.7511	67.7922		5.9948
110261332	TRIM28	tripartite motif containing 28	-	VGNC:VGNC:94403|Ensembl:ENSSSCG00000037920	protein-coding	10155	TRIM28	tripartite motif containing 28	KAP1|PPP1R157|RNF96|TF1B|TIF1B	MIM:601742|HGNC:HGNC:16384|Ensembl:ENSG00000130726	protein-coding	-0.915862	38.0992	6.72391e-10	1.99683e-08		180	302	248	348	281	561	488	615	630	782	229	270	345	346	392		209.233	277.877	211.288	271.658	209.468	448.051	447.886	458.329	472.271	401.704	192.762	257.539	197.043	262.929	340.699		7.71584
100515104	SLC36A2	solute carrier family 36 member 2	-	VGNC:VGNC:93089|Ensembl:ENSSSCG00000017086	protein-coding	153201	SLC36A2	solute carrier family 36 member 2	PAT2|TRAMD1	MIM:608331|HGNC:HGNC:18762|Ensembl:ENSG00000186335	protein-coding	3.00313	38.0619	6.85337e-10	2.02882e-08		4	15	18	24	17	3	1	1	4	2	10	10	8	8	8		4.64962	13.8018	15.3354	18.7351	12.6724	2.396	0.917799	0.74525	2.99854	1.02738	8.41754	9.53847	4.5691	6.07929	6.95305		2.49815
100515755	MYL3	myosin light chain 3	-	VGNC:VGNC:90515|Ensembl:ENSSSCG00000011325	protein-coding	4634	MYL3	myosin light chain 3	CMH8|MLC-lV/sb|MLC1SB|MLC1V|VLC1|VLCl	MIM:160790|HGNC:HGNC:7584|Ensembl:ENSG00000160808	protein-coding	1.66457	37.9857	7.12633e-10	2.10087e-08		25	24	35	49	46	5	12	13	17	19	44	44	50	31	32		29.0601	22.0829	29.8189	38.2508	34.2901	3.99333	11.0136	9.68825	12.7438	9.76008	37.0372	41.9693	28.5569	23.5573	27.8122		4.90978
100620515	GOLGB1	golgin B1	-	VGNC:VGNC:88554|Ensembl:ENSSSCG00000011882	protein-coding	2804	GOLGB1	golgin B1	GCP|GCP372|GOLIM1	MIM:602500|HGNC:HGNC:4429|Ensembl:ENSG00000173230	protein-coding	0.861511	37.9815	7.14183e-10	2.10087e-08		257	325	431	373	412	224	146	200	259	389	357	325	560	424	284		298.738	299.04	367.199	291.174	307.12	178.901	133.999	149.05	194.156	199.825	300.506	310	319.837	322.202	246.833		8.22756
397639	EPHX1	epoxide hydrolase 1	mEH	Ensembl:ENSSSCG00000010853	protein-coding	2052	EPHX1	epoxide hydrolase 1	EPHX|EPOX|HYL1|MEH	MIM:132810|HGNC:HGNC:3401|Ensembl:ENSG00000143819	protein-coding	2.49801	37.9376	7.3045e-10	2.14196e-08		14	24	30	21	18	1	3	12	5	6	25	25	65	64	29		16.2737	22.0829	25.5591	16.3932	13.4179	0.798665	2.7534	8.943	3.74818	3.08213	21.0438	23.8462	37.124	48.6343	25.2048		4.1105
100157848	HMGA1	high mobility group AT-hook 1	HMG-I(Y)	-	protein-coding	3159	HMGA1	high mobility group AT-hook 1	HMG-R|HMGA1A|HMGIY	MIM:600701|HGNC:HGNC:5010|Ensembl:ENSG00000137309	protein-coding	-0.847543	37.8073	7.8089e-10	2.28269e-08		155	245	203	287	281	474	367	579	475	627	242	258	448	393	283		180.173	225.43	172.95	224.04	209.468	378.567	336.832	431.5	356.077	322.083	203.704	246.093	255.87	298.645	245.964		7.50122
407067	HBE1	hemoglobin subunit epsilon 1	-	Ensembl:ENSSSCG00000014726	protein-coding	3046	HBE1	hemoglobin subunit epsilon 1	HBE	MIM:142100|HGNC:HGNC:4830|Ensembl:ENSG00000213931	protein-coding	3.0066	37.7815	7.91303e-10	2.29872e-08		13	50	41	19	44	1	36	5	4	7	17	19	21	35	36		15.1113	46.0061	34.9307	14.8319	32.7992	0.798665	33.0408	3.72625	2.99854	3.59582	14.3098	18.1231	11.9939	26.5969	31.2887		4.01
100626496	HNRNPC	heterogeneous nuclear ribonucleoprotein C	-	Ensembl:ENSSSCG00000038947	protein-coding	3183	HNRNPC	heterogeneous nuclear ribonucleoprotein C	C1|C2|HNRNP|HNRPC|SNRPC	MIM:164020|HGNC:HGNC:5035|Ensembl:ENSG00000092199	protein-coding	-0.780176	37.7872	7.88961e-10	2.29872e-08		295	385	381	452	546	941	689	739	660	1273	413	322	581	428	386		342.909	354.247	324.6	352.844	407.009	751.544	632.364	550.74	494.76	653.925	347.644	307.139	331.831	325.242	335.485		8.42588
396944	GLUL	glutamate-ammonia ligase	-	Ensembl:ENSSSCG00000015545	protein-coding	2752	GLUL	glutamate-ammonia ligase	GLNS|GS|PIG43|PIG59	MIM:138290|HGNC:HGNC:4341|Ensembl:ENSG00000135821	protein-coding	0.848171	37.5883	8.73683e-10	2.53015e-08		524	657	506	657	666	319	383	426	372	529	746	516	914	877	724		609.1	604.52	431.096	512.872	496.461	254.774	351.517	317.477	278.865	271.741	627.948	492.185	522.02	666.442	629.251		9.2529
100521494	ATP6V0D2	ATPase H+ transporting V0 subunit d2	-	VGNC:VGNC:85668|Ensembl:ENSSSCG00000006138	protein-coding	245972	ATP6V0D2	ATPase H+ transporting V0 subunit d2	ATP6D2|VMA6	MIM:618072|HGNC:HGNC:18266|Ensembl:ENSG00000147614	protein-coding	-1.48268	37.471	9.27814e-10	2.6786e-08		68	85	79	46	51	284	194	227	208	206	83	88	117	105	157		79.0435	78.2103	67.3055	35.9089	38.0173	226.821	178.053	169.172	155.924	105.82	69.8655	83.9385	66.8231	79.7907	136.454		6.32271
100522249	CHMP3	charged multivesicular body protein 3	-	Ensembl:ENSSSCG00000008222	protein-coding	51652	CHMP3	charged multivesicular body protein 3	CGI-149|NEDF|VPS24	MIM:610052|HGNC:HGNC:29865|Ensembl:ENSG00000115561	protein-coding	1.08706	37.4235	9.5069e-10	2.73617e-08		82	75	102	97	101	37	44	54	73	61	112	86	150	95	91		95.3171	69.0091	86.9008	75.7209	75.2891	29.5506	40.3832	40.2435	54.7234	31.335	94.2764	82.0308	85.6707	72.1916	79.0909		6.58972
110261092	SPSB1	splA/ryanodine receptor domain and SOCS box containing 1	-	VGNC:VGNC:93430|Ensembl:ENSSSCG00000035940	protein-coding	80176	SPSB1	splA/ryanodine receptor domain and SOCS box containing 1	SSB-1|SSB1	MIM:611657|HGNC:HGNC:30628|Ensembl:ENSG00000171621	protein-coding	-1.22105	37.2609	1.03337e-09	2.96498e-08		42	50	47	75	50	116	140	183	134	159	53	62	62	48	66		48.821	46.0061	40.0425	58.5471	37.2718	92.6452	128.492	136.381	100.451	81.6765	44.6129	59.1385	35.4105	36.4757	57.3627		5.63868
102164826	ISYNA1	inositol-3-phosphate synthase 1	-	VGNC:VGNC:99780|Ensembl:ENSSSCG00000040524	ncRNA	51477	ISYNA1	inositol-3-phosphate synthase 1	INO1|INOS|IPS|IPS 1|IPS-1	MIM:611670|HGNC:HGNC:29821|Ensembl:ENSG00000105655	protein-coding	-1.74191	37.0914	1.12717e-09	3.22419e-08		24	38	17	14	11	62	47	83	88	82	36	32	45	48	38		27.8977	34.9646	14.4835	10.9288	8.19981	49.5172	43.1366	61.8558	65.9679	42.1224	30.3031	30.5231	25.7012	36.4757	33.027		4.85288
102158553	LOC102158553	uncharacterized LOC102158553	-	-	ncRNA							3.17153	37.0814	1.13299e-09	3.23092e-08		12	7	17	22	27	3	8	0	1	3	33	34	32	45	12		13.9488	6.44085	14.4835	17.1738	20.1268	2.396	7.34239	0	0.749636	1.54107	27.7779	32.4308	18.2764	34.196	10.4296		3.90196
110257929	LOC110257929	RNA-binding motif protein, X chromosome-like	-	-	protein-coding	27316	RBMX	RNA binding motif protein X-linked	HNRNPG|HNRPG|MRXS11|RBMXP1|RBMXRT|RNMX|hnRNP-G	MIM:300199|HGNC:HGNC:9910|Ensembl:ENSG00000147274	protein-coding	4.89696	37.0741	1.13724e-09	3.23315e-08		7	13	6	20	20	0	0	1	0	1	35	4	16	42	85		8.13683	11.9616	5.11181	15.6126	14.9087	0	0	0.74525	0	0.513688	29.4614	3.81539	9.1382	31.9163	73.8761		3.19169
100512497	CDCP1	CUB domain containing protein 1	-	VGNC:VGNC:86471|Ensembl:ENSSSCG00000011298	protein-coding	64866	CDCP1	CUB domain containing protein 1	CD318|SIMA135|TRASK	MIM:611735|HGNC:HGNC:24357|Ensembl:ENSG00000163814	protein-coding	1.57721	37.0581	1.14662e-09	3.24992e-08		43	50	48	42	46	20	7	23	24	18	81	59	67	56	48		49.9834	46.0061	40.8945	32.7864	34.2901	15.9733	6.4246	17.1408	17.9913	9.24639	68.182	56.277	38.2662	42.555	41.7183		5.67195
100523638	TRPV2	transient receptor potential cation channel subfamily V member 2	-	VGNC:VGNC:94474|Ensembl:ENSSSCG00000018032	protein-coding	51393	TRPV2	transient receptor potential cation channel subfamily V member 2	VRL|VRL-1|VRL1	MIM:606676|HGNC:HGNC:18082|Ensembl:ENSG00000187688	protein-coding	-1.5091	36.8832	1.2542e-09	3.54408e-08		29	45	51	32	28	139	70	187	121	147	40	67	55	59	48		33.7097	41.4055	43.4504	24.9801	20.8722	111.014	64.246	139.362	90.7059	75.5122	33.6701	63.9078	31.4126	44.8348	41.7183		5.11727
100522271	DOCK9	dedicator of cytokinesis 9	-	VGNC:VGNC:87399|Ensembl:ENSSSCG00000022112	protein-coding	23348	DOCK9	dedicator of cytokinesis 9	ZIZ1|ZIZIMIN1	MIM:607325|HGNC:HGNC:14132|Ensembl:ENSG00000088387	protein-coding	1.02465	36.8209	1.29496e-09	3.64818e-08		114	160	177	158	150	67	59	92	100	143	230	165	276	219	118		132.514	147.219	150.798	123.339	111.816	53.5106	54.1502	68.563	74.9636	73.4574	193.603	157.385	157.634	166.421	102.557		7.06085
100153489	PTAR1	protein prenyltransferase alpha subunit repeat containing 1	-	VGNC:VGNC:91936|Ensembl:ENSSSCG00000005252	protein-coding	375743	PTAR1	protein prenyltransferase alpha subunit repeat containing 1	-	HGNC:HGNC:30449|Ensembl:ENSG00000188647	protein-coding	1.41362	36.7845	1.31938e-09	3.7058e-08		226	200	186	229	227	72	52	77	143	267	217	175	300	167	157		262.703	184.024	158.466	178.764	169.214	57.5039	47.7256	57.3843	107.198	137.155	182.661	166.923	171.341	126.905	136.454		8.04277
100519688	ATXN7	ataxin 7	-	VGNC:VGNC:99704|Ensembl:ENSSSCG00000011493	protein-coding	6314	ATXN7	ataxin 7	ADCAII|OPCA3|SCA7|SGF73	MIM:607640|HGNC:HGNC:10560|Ensembl:ENSG00000163635	protein-coding	-1.13051	36.7363	1.35237e-09	3.78705e-08		59	82	81	87	114	173	244	269	136	281	97	97	136	85	92		68.5818	75.45	69.0095	67.9146	84.9798	138.169	223.943	200.472	101.95	144.346	81.6501	92.5232	77.6747	64.5925	79.9601		6.12064
100627258	SCAF4	SR-related CTD associated factor 4	-	VGNC:VGNC:92603|Ensembl:ENSSSCG00000021023	protein-coding	57466	SCAF4	SR-related CTD associated factor 4	SFRS15|SRA4	MIM:616023|HGNC:HGNC:19304|Ensembl:ENSG00000156304	protein-coding	-1.17255	36.693	1.38272e-09	3.86043e-08		156	141	135	243	191	547	376	581	303	455	222	172	274	218	165		181.335	129.737	115.016	189.693	142.378	436.87	345.093	432.99	227.14	233.728	186.869	164.062	156.492	165.661	143.407		7.51045
100737439	LRRC8D	leucine rich repeat containing 8 VRAC subunit D	-	VGNC:VGNC:98088|Ensembl:ENSSSCG00000038417	protein-coding	55144	LRRC8D	leucine rich repeat containing 8 VRAC subunit D	LRRC5	MIM:612890|HGNC:HGNC:16992|Ensembl:ENSG00000171492	protein-coding	1.26834	36.6854	1.38818e-09	3.86411e-08		93	104	96	162	127	36	57	61	58	79	40	104	94	87	81		108.104	95.6927	81.789	126.462	94.6705	28.7519	52.3146	45.4603	43.4789	40.5814	33.6701	99.2001	53.6869	66.1123	70.3996		6.76955
100526236	ENDOD1	endonuclease domain containing 1	-	VGNC:VGNC:87697|Ensembl:ENSSSCG00000014965	protein-coding	23052	ENDOD1	endonuclease domain containing 1	-	HGNC:HGNC:29129|Ensembl:ENSG00000149218	protein-coding	1.51203	36.6766	1.39443e-09	3.86995e-08		89	76	149	147	160	51	31	44	44	113	111	95	69	67	57		103.454	69.9292	126.943	114.752	119.27	40.7319	28.4518	32.791	32.984	58.0468	93.4346	90.6155	39.4085	50.9141	49.5405		6.70672
100737771	CDKL2	cyclin dependent kinase like 2	-	VGNC:VGNC:86511|Ensembl:ENSSSCG00000008970	protein-coding	8999	CDKL2	cyclin dependent kinase like 2	KKIAMRE|P56	MIM:603442|HGNC:HGNC:1782|Ensembl:ENSG00000138769	protein-coding	-4.31363	36.6072	1.44494e-09	3.99825e-08		0	0	1	2	3	73	23	20	2	58	9	5	13	5	5		0	0	0.851969	1.56126	2.23631	58.3026	21.1094	14.905	1.49927	29.7939	7.57578	4.76924	7.42479	3.79956	4.34566		0
397023	PTGFRN	prostaglandin F2 receptor inhibitor	-	VGNC:VGNC:91955|Ensembl:ENSSSCG00000006735	protein-coding	5738	PTGFRN	prostaglandin F2 receptor inhibitor	CD315|CD9P-1|EWI-F|FPRP|SMAP-6	MIM:601204|HGNC:HGNC:9601|Ensembl:ENSG00000134247	protein-coding	1.09889	36.5929	1.45562e-09	4.01588e-08		106	119	148	201	189	66	50	68	109	172	115	111	161	142	123		123.215	109.494	126.091	156.906	140.888	52.7119	45.89	50.677	81.7103	88.3544	96.8017	105.877	91.9532	107.907	106.903		6.95669
100626455	TJP3	tight junction protein 3	-	VGNC:VGNC:94006|Ensembl:ENSSSCG00000013491	protein-coding	27134	TJP3	tight junction protein 3	ZO-3|ZO3	MIM:612689|HGNC:HGNC:11829|Ensembl:ENSG00000105289	protein-coding	1.58255	36.5647	1.47685e-09	4.06243e-08		77	94	84	121	85	20	26	57	77	39	116	137	127	136	98		89.5051	86.4914	71.5654	94.4559	63.3621	15.9733	23.8628	42.4793	57.722	20.0338	97.6434	130.677	72.5345	103.348	85.1748		6.49993
100519689	LRP2	LDL receptor related protein 2	-	Ensembl:ENSSSCG00000040746	protein-coding	4036	LRP2	LDL receptor related protein 2	DBS|GP330|LRP-2	MIM:600073|HGNC:HGNC:6694|Ensembl:ENSG00000081479	protein-coding	-1.01454	36.5208	1.51046e-09	4.14267e-08		4569	5257	6937	8534	10624	14874	10563	14671	19667	26909	2906	4041	3401	3050	3339		5311.02	4837.08	5910.11	6661.88	7919.52	11879.3	9694.71	10933.6	14743.1	13822.8	2446.14	3854.5	1942.44	2317.73	2902.03		12.375
100514935	ATP6AP2	ATPase H+ transporting accessory protein 2	-	VGNC:VGNC:85662|Ensembl:ENSSSCG00000012247	protein-coding	10159	ATP6AP2	ATPase H+ transporting accessory protein 2	APT6M8-9|ATP6IP2|ATP6M8-9|CDG2R|ELDF10|HT028|M8-9|MRXE|MRXSH|MSTP009|PRR|RENR|XMRE|XPDS	MIM:300556|HGNC:HGNC:18305|Ensembl:ENSG00000182220	protein-coding	-1.07064	36.3697	1.63219e-09	4.46339e-08		79	124	215	160	209	348	290	340	421	536	180	155	305	150	117		91.8299	114.095	183.173	124.9	155.796	277.935	266.162	253.385	315.597	275.337	151.516	147.846	174.197	113.987	101.688		6.53652
100628213	NXF1	nuclear RNA export factor 1	-	VGNC:VGNC:90993|Ensembl:ENSSSCG00000022866|Ensembl:ENSSSCG00000038711	protein-coding	10482	NXF1	nuclear RNA export factor 1	MEX67|TAP	MIM:602647|HGNC:HGNC:8071|Ensembl:ENSG00000162231	protein-coding	-1.07954	36.2559	1.73036e-09	4.71801e-08		52	72	65	92	76	145	187	245	148	205	75	67	134	100	88		60.445	66.2488	55.378	71.8177	56.6532	115.806	171.628	182.586	110.946	105.306	63.1315	63.9078	76.5325	75.9911	76.4835		5.94122
100517773	DPAGT1	dolichyl-phosphate N-acetylglucosaminephosphotransferase 1	-	VGNC:VGNC:87411|Ensembl:ENSSSCG00000015110	protein-coding	1798	DPAGT1	dolichyl-phosphate N-acetylglucosaminephosphotransferase 1	ALG7|CDG-Ij|CDG1J|CMS13|CMSTA2|D11S366|DGPT|DPAGT|DPAGT2|G1PT|GPT|UAGT|UGAT	MIM:191350|HGNC:HGNC:2995|Ensembl:ENSG00000172269	protein-coding	-0.893235	36.2294	1.75401e-09	4.76856e-08		84	123	111	141	140	199	186	271	326	390	89	102	125	96	89		97.6419	113.175	94.5685	110.069	104.361	158.934	170.711	201.963	244.381	200.338	74.9161	97.2924	71.3922	72.9515	77.3527		6.62413
100522775	NDUFB11	NADH:ubiquinone oxidoreductase subunit B11	-	VGNC:VGNC:90645|Ensembl:ENSSSCG00000034487	protein-coding	54539	NDUFB11	NADH:ubiquinone oxidoreductase subunit B11	CI-ESSS|ESSS|MC1DN30|NP17.3|Np15|P17.3	MIM:300403|HGNC:HGNC:20372|Ensembl:ENSG00000147123	protein-coding	-1.12929	36.1267	1.84899e-09	5.01216e-08		48	97	56	83	78	130	136	206	210	249	58	64	81	69	97		55.7954	89.2518	47.7103	64.7921	58.1441	103.826	124.821	153.522	157.424	127.908	48.8217	61.0462	46.2622	52.4339	84.3057		5.8277
102164641	ZDHHC4	zinc finger DHHC-type palmitoyltransferase 4	-	-	ncRNA	55146	ZDHHC4	zinc finger DHHC-type palmitoyltransferase 4	ZNF374	HGNC:HGNC:18471|Ensembl:ENSG00000136247	protein-coding	1.41846	36.1149	1.86021e-09	5.01342e-08		22	35	36	41	38	11	12	12	14	31	28	32	38	31	26		25.5729	32.2043	30.6709	32.0057	28.3266	8.78532	11.0136	8.943	10.4949	15.9243	23.5691	30.5231	21.7032	23.5573	22.5974		4.73188
100524999	LOC100524999	placenta-specific gene 8 protein	-	Ensembl:ENSSSCG00000009239	protein-coding	51316	PLAC8	placenta associated 8	C15|DGIC|PNAS-144|onzin	MIM:607515|HGNC:HGNC:19254|Ensembl:ENSG00000145287	protein-coding	-1.92245	36.1154	1.85975e-09	5.01342e-08		12	14	16	8	9	32	54	39	64	92	10	9	33	24	26		13.9488	12.8817	13.6315	6.24502	6.70893	25.5573	49.5612	29.0648	47.9767	47.2593	8.41754	8.58462	18.8475	18.2379	22.5974		3.90196
100621584	ZMAT3	zinc finger matrin-type 3	-	VGNC:VGNC:95177|Ensembl:ENSSSCG00000033860	protein-coding	64393	ZMAT3	zinc finger matrin-type 3	PAG608|WIG-1|WIG1	MIM:606452|HGNC:HGNC:29983|Ensembl:ENSG00000172667	protein-coding	1.19826	35.9506	2.02383e-09	5.43868e-08		196	280	283	149	283	153	101	100	88	231	357	306	582	289	383		227.831	257.634	241.107	116.314	210.959	122.196	92.6977	74.525	65.9679	118.662	300.506	291.877	332.402	219.614	332.877		7.83814
100048951	SLC15A2	solute carrier family 15 member 2	-	VGNC:VGNC:92935|Ensembl:ENSSSCG00000030305	protein-coding	6565	SLC15A2	solute carrier family 15 member 2	PEPT2	MIM:602339|HGNC:HGNC:10921|Ensembl:ENSG00000163406	protein-coding	-4.61799	35.8597	2.12049e-09	5.68206e-08		0	0	0	1	4	46	17	20	11	16	2	5	3	4	1		0	0	0	0.780628	2.98175	36.7386	15.6026	14.905	8.24599	8.21901	1.68351	4.76924	1.71341	3.03965	0.869131		0
100736666	LOC100736666	uncharacterized LOC100736666	-	-	ncRNA							3.05818	35.8491	2.13204e-09	5.69665e-08		13	18	14	15	15	0	0	5	1	12	29	21	25	15	17		15.1113	16.5622	11.9276	11.7094	11.1816	0	0	3.72625	0.749636	6.16426	24.4109	20.0308	14.2784	11.3987	14.7752		4.01
110257482	LAMA5	laminin subunit alpha 5	-	Ensembl:ENSSSCG00000032761	protein-coding	3911	LAMA5	laminin subunit alpha 5	-	MIM:601033|HGNC:HGNC:6485|Ensembl:ENSG00000130702	protein-coding	0.95038	35.8387	2.14347e-09	5.71082e-08		249	360	351	442	291	152	155	271	219	302	444	344	467	409	382		289.439	331.244	299.041	345.037	216.922	121.397	142.259	201.963	164.17	155.134	373.739	328.123	266.721	310.804	332.008		8.18209
100156538	MAN2C1	mannosidase alpha class 2C member 1	-	VGNC:VGNC:89969|Ensembl:ENSSSCG00000001881	protein-coding	4123	MAN2C1	mannosidase alpha class 2C member 1	MAN6A8|MANA|MANA1	MIM:154580|HGNC:HGNC:6827|Ensembl:ENSG00000140400	protein-coding	1.52271	35.8034	2.18272e-09	5.79882e-08		42	36	50	65	57	13	17	15	27	34	49	52	45	71	34		48.821	33.1244	42.5984	50.7408	42.4899	10.3826	15.6026	11.1788	20.2402	17.4654	41.2459	49.6	25.7012	53.9537	29.5505		5.63868
100522679	PPP1R15A	protein phosphatase 1 regulatory subunit 15A	-	VGNC:VGNC:91725|Ensembl:ENSSSCG00000003155	protein-coding	23645	PPP1R15A	protein phosphatase 1 regulatory subunit 15A	GADD34	MIM:611048|HGNC:HGNC:14375|Ensembl:ENSG00000087074	protein-coding	-3.01631	35.7543	2.2384e-09	5.92985e-08		9	12	10	20	8	93	197	290	49	55	63	15	69	23	67		10.4616	11.0415	8.51969	15.6126	5.9635	74.2759	180.806	216.123	36.7322	28.2529	53.0305	14.3077	39.4085	17.478	58.2318		3.51874
100157001	GOLGA4	golgin A4	-	VGNC:VGNC:88551|Ensembl:ENSSSCG00000011243	protein-coding	2803	GOLGA4	golgin A4	CRPF46|GCP2|GOLG|MU-RMS-40.18|p230	MIM:602509|HGNC:HGNC:4427|Ensembl:ENSG00000144674	protein-coding	0.821261	35.724	2.27348e-09	6.00571e-08		861	753	1141	1269	1350	631	586	790	631	1112	1132	776	1276	934	652		1000.83	692.852	972.096	990.617	1006.34	503.958	537.83	588.748	473.02	571.222	952.865	740.185	728.772	709.757	566.673		9.96842
100153196	STX7	syntaxin 7	-	VGNC:VGNC:93595|Ensembl:ENSSSCG00000004190	protein-coding	8417	STX7	syntaxin 7	-	MIM:603217|HGNC:HGNC:11442|Ensembl:ENSG00000079950	protein-coding	1.06843	35.6557	2.35463e-09	6.20253e-08		121	102	172	186	220	72	68	80	109	141	195	102	155	122	96		140.651	93.8524	146.539	145.197	163.996	57.5039	62.4104	59.62	81.7103	72.4301	164.142	97.2924	88.5263	92.7092	83.4366		7.1462
396743	CD55	CD55 molecule (Cromer blood group)	DAF	Ensembl:ENSSSCG00000015664	protein-coding	1604	CD55	CD55 molecule (Cromer blood group)	CHAPLE|CR|CROM|DAF|TC	MIM:125240|HGNC:HGNC:2665|Ensembl:ENSG00000196352	protein-coding	1.64964	35.6366	2.37776e-09	6.2458e-08		88	61	50	76	74	17	25	28	27	31	248	119	131	118	67		102.292	56.1274	42.5984	59.3277	55.1623	13.5773	22.945	20.867	20.2402	15.9243	208.755	113.508	74.819	89.6695	58.2318		6.69058
100157842	BTRC	beta-transducin repeat containing E3 ubiquitin protein ligase	-	Ensembl:ENSSSCG00000010563	protein-coding	8945	BTRC	beta-transducin repeat containing E3 ubiquitin protein ligase	BETA-TRCP|FBW1A|FBXW1|FBXW1A|FWD1|bTrCP|bTrCP1|betaTrCP	MIM:603482|HGNC:HGNC:1144|Ensembl:ENSG00000166167	protein-coding	-1.22545	35.6263	2.39042e-09	6.26142e-08		171	211	149	139	155	419	363	346	514	759	145	205	198	184	244		198.771	194.146	126.943	108.507	115.543	334.641	333.161	257.857	385.313	389.89	122.054	195.539	113.085	139.824	212.068		7.6422
100155363	C5H12orf66	chromosome 5 C12orf66 homolog	-	VGNC:VGNC:86046|Ensembl:ENSSSCG00000039258	protein-coding	144577	C12orf66	chromosome 12 open reading frame 66	-	MIM:617420|HGNC:HGNC:26517|Ensembl:ENSG00000174206	protein-coding	1.61982	35.6131	2.40663e-09	6.28621e-08		19	25	39	32	34	9	8	11	8	25	32	28	32	26	25		22.0857	23.003	33.2268	24.9801	25.3449	7.18799	7.34239	8.19775	5.99709	12.8422	26.9361	26.7077	18.2764	19.7577	21.7283		4.52893
110261480	LOC110261480	histone H3.1-like	-	-	pseudo	8350	H3C1	H3 clustered histone 1	H3/A|H3C10|H3C11|H3C12|H3C2|H3C3|H3C4|H3C6|H3C7|H3C8|H3FA|HIST1H3A	MIM:602810|HGNC:HGNC:4766|Ensembl:ENSG00000275714	protein-coding	-1.23195	35.6074	2.41363e-09	6.28691e-08		32	97	95	97	169	209	237	300	246	342	49	65	68	80	71		37.1969	89.2518	80.937	75.7209	125.979	166.921	217.518	223.575	184.41	175.681	41.2459	62.0001	38.8374	60.7929	61.7083		5.25538
110260937	TERB1	telomere repeat binding bouquet formation protein 1	-	Ensembl:ENSSSCG00000035639	protein-coding	283847	TERB1	telomere repeat binding bouquet formation protein 1	CCDC79	MIM:617332|HGNC:HGNC:26675|Ensembl:ENSG00000249961	protein-coding	3.35455	35.5583	2.47536e-09	6.42972e-08		22	15	12	12	18	0	3	1	0	5	33	19	51	12	10		25.5729	13.8018	10.2236	9.36753	13.4179	0	2.7534	0.74525	0	2.56844	27.7779	18.1231	29.128	9.11894	8.69131		4.73188
100624903	TACC1	transforming acidic coiled-coil containing protein 1	-	Ensembl:ENSSSCG00000015814	protein-coding	6867	TACC1	transforming acidic coiled-coil containing protein 1	Ga55	MIM:605301|HGNC:HGNC:11522|Ensembl:ENSG00000147526	protein-coding	-1.01599	35.5019	2.54799e-09	6.6e-08		108	133	102	104	128	346	217	274	210	415	76	96	126	100	81		125.54	122.376	86.9008	81.1853	95.4159	276.338	199.162	204.199	157.424	213.181	63.9733	91.5693	71.9634	75.9911	70.3996		6.98345
100737210	NCL	nucleolin	-	VGNC:VGNC:96433|Ensembl:ENSSSCG00000016275	protein-coding	4691	NCL	nucleolin	C23|Nsr1	MIM:164035|HGNC:HGNC:7667|Ensembl:ENSG00000115053	protein-coding	-0.721924	35.4592	2.60455e-09	6.72781e-08		1075	1136	1372	1583	1593	2814	2404	2709	2001	3191	1169	1048	1856	1407	1129		1249.58	1045.26	1168.9	1235.73	1187.48	2247.44	2206.39	2018.88	1500.02	1639.18	984.01	999.632	1060.03	1069.2	981.249		10.2884
110257327	LOC110257327	uncharacterized LOC110257327	-	-	ncRNA							3.52929	35.4171	2.66142e-09	6.85574e-08		18	10	17	17	27	4	3	0	1	1	11	22	13	6	2		20.9233	9.20122	14.4835	13.2707	20.1268	3.19466	2.7534	0	0.749636	0.513688	9.25929	20.9846	7.42479	4.55947	1.73826		4.45439
100174954	KLF11	Kruppel like factor 11	-	VGNC:VGNC:89491|Ensembl:ENSSSCG00000038643	protein-coding	8462	KLF11	Kruppel like factor 11	FKLF|FKLF1|MODY7|TIEG2|Tieg3	MIM:603301|HGNC:HGNC:11811|Ensembl:ENSG00000172059	protein-coding	2.83824	35.326	2.78882e-09	7.16412e-08		34	33	13	45	37	3	10	2	2	15	22	16	17	9	6		39.5217	30.364	11.0756	35.1282	27.5812	2.396	9.17799	1.4905	1.49927	7.70533	18.5186	15.2616	9.70934	6.8392	5.21479		5.34062
100144461	TRIM15	tripartite motif containing 15	znfb7	VGNC:VGNC:94395|Ensembl:ENSSSCG00000001235	protein-coding	89870	TRIM15	tripartite motif containing 15	RNF93|ZNF178|ZNFB7	HGNC:HGNC:16284|Ensembl:ENSG00000204610	protein-coding	1.46923	35.2948	2.83385e-09	7.25978e-08		33	55	73	84	56	24	10	21	34	41	67	60	51	68	51		38.3593	50.6067	62.1937	65.5727	41.7445	19.168	9.17799	15.6503	25.4876	21.0612	56.3975	57.2308	29.128	51.674	44.3257		5.29863
100152572	MAP3K20	mitogen-activated protein kinase kinase kinase 20	-	Ensembl:ENSSSCG00000015960	protein-coding	51776	MAP3K20	mitogen-activated protein kinase kinase kinase 20	AZK|CNM6|MLK7|MLT|MLTK|MLTKalpha|MLTKbeta|MRK|SFMMP|ZAK|mlklak|pk	MIM:609479|HGNC:HGNC:17797|Ensembl:ENSG00000091436	protein-coding	1.383	35.2853	2.84772e-09	7.27533e-08		33	48	52	54	74	25	18	12	21	43	35	26	79	50	42		38.3593	44.1658	44.3024	42.1539	55.1623	19.9666	16.5204	8.943	15.7424	22.0886	29.4614	24.8	45.1199	37.9956	36.5035		5.29863
100621339	PIM2	Pim-2 proto-oncogene, serine/threonine kinase	-	VGNC:VGNC:91449|Ensembl:ENSSSCG00000028964	protein-coding	11040	PIM2	Pim-2 proto-oncogene, serine/threonine kinase	-	MIM:300295|HGNC:HGNC:8987|Ensembl:ENSG00000102096	protein-coding	-1.62463	35.2352	2.92191e-09	7.44448e-08		17	16	17	29	42	56	78	85	115	95	5	11	30	20	17		19.7609	14.7219	14.4835	22.6382	31.3084	44.7252	71.5883	63.3463	86.2081	48.8004	4.20877	10.4923	17.1341	15.1982	14.7752		4.37579
110260661	CERS5	ceramide synthase 5	-	VGNC:VGNC:97926|Ensembl:ENSSSCG00000024932	protein-coding	91012	CERS5	ceramide synthase 5	LASS5|Trh4	MIM:615335|HGNC:HGNC:23749|Ensembl:ENSG00000139624	protein-coding	-1.39857	35.2235	2.93955e-09	7.46903e-08		10	14	17	15	21	48	54	44	40	61	17	15	34	19	20		11.624	12.8817	14.4835	11.7094	15.6542	38.3359	49.5612	32.791	29.9854	31.335	14.3098	14.3077	19.4187	14.4383	17.3826		3.6581
100512302	HABP4	hyaluronan binding protein 4	-	VGNC:VGNC:95828|Ensembl:ENSSSCG00000035956	protein-coding	22927	HABP4	hyaluronan binding protein 4	IHABP-4|IHABP4|Ki-1/57|SERBP1L	MIM:617369|HGNC:HGNC:17062|Ensembl:ENSG00000130956	protein-coding	2.12975	35.1048	3.12427e-09	7.9168e-08		34	22	19	18	20	4	4	6	8	6	28	24	37	26	15		39.5217	20.2427	16.1874	14.0513	14.9087	3.19466	3.6712	4.4715	5.99709	3.08213	23.5691	22.8923	21.1321	19.7577	13.037		5.34062
407060	HSPA5	heat shock protein family A (Hsp70) member 5	BIP|GRP78	Ensembl:ENSSSCG00000005601	protein-coding	3309	HSPA5	heat shock protein family A (Hsp70) member 5	BIP|GRP78|HEL-S-89n	MIM:138120|HGNC:HGNC:5238|Ensembl:ENSG00000044574	protein-coding	-1.80553	35.0278	3.25028e-09	8.21379e-08		247	309	558	490	369	1482	2167	2468	700	1223	1373	659	2798	975	1157		287.114	284.318	475.399	382.508	275.066	1183.62	1988.87	1839.28	524.745	628.241	1155.73	628.585	1598.04	740.914	1005.58		8.17049
100521609	F2R	coagulation factor II thrombin receptor	PAR1|Par-1	VGNC:VGNC:87860	protein-coding	2149	F2R	coagulation factor II thrombin receptor	CF2R|HTR|PAR-1|PAR1|TR	MIM:187930|HGNC:HGNC:3537|Ensembl:ENSG00000181104	protein-coding	-1.26437	35.0038	3.29065e-09	8.29333e-08		32	38	47	40	29	125	104	98	87	124	107	45	137	90	81		37.1969	34.9646	40.0425	31.2251	21.6177	99.8331	95.4511	73.0345	65.2183	63.6974	90.0676	42.9231	78.2459	68.392	70.3996		5.25538
110262090	LOC110262090	zinc finger protein 493-like	-	Ensembl:ENSSSCG00000008892	protein-coding	91664	ZNF845	zinc finger protein 845	-	HGNC:HGNC:25112|Ensembl:ENSG00000213799	protein-coding	1.18283	34.9154	3.44354e-09	8.65526e-08		42	83	72	98	119	38	40	34	42	64	58	74	122	63	88		48.821	76.3701	61.3418	76.5015	88.707	30.3493	36.712	25.3385	31.4847	32.8761	48.8217	70.5847	69.6788	47.8744	76.4835		5.63868
100626111	TIPARP	TCDD inducible poly(ADP-ribose) polymerase	-	Ensembl:ENSSSCG00000027646	protein-coding	25976	TIPARP	TCDD inducible poly(ADP-ribose) polymerase	ARTD14|PARP7|pART14	MIM:612480|HGNC:HGNC:23696|Ensembl:ENSG00000163659	protein-coding	-1.62465	34.8996	3.4716e-09	8.70233e-08		24	24	8	23	31	76	75	85	103	89	29	16	66	28	48		27.8977	22.0829	6.81575	17.9544	23.1085	60.6986	68.8349	63.3463	77.2125	45.7183	24.4109	15.2616	37.6951	21.2775	41.7183		4.85288
100523886	SF1	splicing factor 1	-	-	protein-coding	7536	SF1	splicing factor 1	BBP|D11S636|MBBP|ZCCHC25|ZFM1|ZNF162	MIM:601516|HGNC:HGNC:12950|Ensembl:ENSG00000168066	protein-coding	-0.977403	34.8879	3.49251e-09	8.73126e-08		149	124	145	199	159	363	340	436	274	410	174	160	238	160	151		173.198	114.095	123.535	155.345	118.524	289.915	312.052	324.929	205.4	210.612	146.465	152.616	135.931	121.586	131.239		7.44459
110261264	LOC110261264	uncharacterized LOC110261264	-	-	ncRNA							1.94887	34.8169	3.62219e-09	9.03127e-08		32	26	27	52	37	9	13	8	1	20	49	45	52	42	20		37.1969	23.9232	23.0032	40.5926	27.5812	7.18799	11.9314	5.962	0.749636	10.2738	41.2459	42.9231	29.6992	31.9163	17.3826		5.25538
100155169	CD200R1	CD200 receptor 1	-	Ensembl:ENSSSCG00000011925	protein-coding	131450	CD200R1	CD200 receptor 1	CD200R|HCRTR2|MOX2R|OX2R	MIM:607546|HGNC:HGNC:24235|Ensembl:ENSG00000163606	protein-coding	-3.70688	34.7725	3.70578e-09	9.21504e-08		4	2	1	0	1	23	25	28	12	20	2	2	1	4	8		4.64962	1.84024	0.851969	0	0.745437	18.3693	22.945	20.867	8.99563	10.2738	1.68351	1.90769	0.571138	3.03965	6.95305		2.49815
110256070	LOC110256070	uncharacterized LOC110256070	-	-	ncRNA							-4.11502	34.7173	3.81224e-09	9.45456e-08		0	0	2	0	3	48	8	23	9	36	6	5	4	4	2		0	0	1.70394	0	2.23631	38.3359	7.34239	17.1408	6.74672	18.4928	5.05052	4.76924	2.28455	3.03965	1.73826		0
100518028	ZBTB44	zinc finger and BTB domain containing 44	-	VGNC:VGNC:95076|Ensembl:ENSSSCG00000015247	protein-coding	29068	ZBTB44	zinc finger and BTB domain containing 44	BTBD15|HSPC063|ZNF851	HGNC:HGNC:25001|Ensembl:ENSG00000196323	protein-coding	-1.15522	34.6338	3.97941e-09	9.84298e-08		212	212	358	330	376	858	804	834	430	799	632	353	577	442	370		246.43	195.066	305.005	257.607	280.284	685.255	737.911	621.539	322.343	410.437	531.988	336.708	329.546	335.881	321.578		7.95087
100157662	HOXD1	homeobox D1	-	VGNC:VGNC:96350|Ensembl:ENSSSCG00000015986	protein-coding	3231	HOXD1	homeobox D1	HOX4|HOX4G|Hox-4.7	MIM:142987|HGNC:HGNC:5132|Ensembl:ENSG00000128645	protein-coding	-2.85016	34.6029	4.04294e-09	9.97365e-08		3	14	4	5	2	46	42	45	26	21	6	3	7	2	2		3.48721	12.8817	3.40788	3.90314	1.49087	36.7386	38.5476	33.5363	19.4905	10.7875	5.05052	2.86154	3.99796	1.51982	1.73826		2.16582
100515770	HIPK3	homeodomain interacting protein kinase 3	-	VGNC:VGNC:88889|Ensembl:ENSSSCG00000013312	protein-coding	10114	HIPK3	homeodomain interacting protein kinase 3	DYRK6|FIST3|PKY|YAK1	MIM:604424|HGNC:HGNC:4915|Ensembl:ENSG00000110422	protein-coding	0.767775	34.5414	4.17273e-09	1.02422e-07		206	272	267	296	332	165	147	180	203	288	365	254	418	313	229		239.455	250.273	227.476	231.066	247.485	131.78	134.917	134.145	152.176	147.942	307.24	242.277	238.736	237.852	199.031		7.90962
396719	SORBS2	sorbin and SH3 domain containing 2	-	VGNC:VGNC:96030|Ensembl:ENSSSCG00000036679	protein-coding	8470	SORBS2	sorbin and SH3 domain containing 2	ARGBP2|PRO0618	MIM:616349|HGNC:HGNC:24098|Ensembl:ENSG00000154556	protein-coding	-1.39808	34.541	4.17377e-09	1.02422e-07		34	52	67	61	61	171	152	270	70	199	105	93	90	94	79		39.5217	47.8463	57.0819	47.6183	45.4717	136.572	139.505	201.218	52.4745	102.224	88.3841	88.7078	51.4024	71.4317	68.6614		5.34062
100517117	CDC42EP4	CDC42 effector protein 4	-	VGNC:VGNC:86458|Ensembl:ENSSSCG00000017245	protein-coding	23580	CDC42EP4	CDC42 effector protein 4	BORG4|CEP4|KAIA1777	MIM:605468|HGNC:HGNC:17147|Ensembl:ENSG00000179604	protein-coding	-1.46376	34.4788	4.30913e-09	1.0519e-07		8	19	17	20	11	55	42	51	41	60	46	25	51	28	37		9.29923	17.4823	14.4835	15.6126	8.19981	43.9266	38.5476	38.0078	30.7351	30.8213	38.7207	23.8462	29.128	21.2775	32.1578		3.36446
100512008	DNAJA1	DnaJ heat shock protein family (Hsp40) member A1	-	Ensembl:ENSSSCG00000011000	protein-coding	3301	DNAJA1	DnaJ heat shock protein family (Hsp40) member A1	DJ-2|DjA1|HDJ2|HSDJ|HSJ-2|HSJ2|HSPF4|NEDD7|hDJ-2	MIM:602837|HGNC:HGNC:5229|Ensembl:ENSG00000086061	protein-coding	-1.09601	34.4822	4.30177e-09	1.0519e-07		219	286	345	267	267	643	707	930	536	684	322	187	498	286	254		254.566	263.155	293.929	208.428	199.032	513.542	648.884	693.083	401.805	351.363	271.045	178.369	284.427	217.335	220.759		7.99755
100513375	CLUH	clustered mitochondria homolog	-	VGNC:VGNC:86792|Ensembl:ENSSSCG00000017835	protein-coding	23277	CLUH	clustered mitochondria homolog	CLU1	MIM:616184|HGNC:HGNC:29094|Ensembl:ENSG00000132361	protein-coding	-0.8486	34.4212	4.43864e-09	1.08069e-07		331	353	361	475	424	827	654	661	897	1246	245	257	324	370	361		384.756	324.803	307.561	370.798	316.065	660.496	600.241	492.61	672.423	640.056	206.23	245.139	185.049	281.167	313.756		8.59154
100523074	RIOX1	ribosomal oxygenase 1	C7H14orf169	VGNC:VGNC:92317|Ensembl:ENSSSCG00000002344	protein-coding	79697	RIOX1	ribosomal oxygenase 1	C14orf169|JMJD9|MAPJD|NO66|ROX|URLC2|hsNO66	MIM:611919|HGNC:HGNC:20968|Ensembl:ENSG00000170468	protein-coding	2.01599	34.3972	4.49368e-09	1.09124e-07		39	52	38	72	65	12	6	8	33	46	39	61	46	44	32		45.3338	47.8463	32.3748	56.2052	48.4534	9.58398	5.5068	5.962	24.738	23.6297	32.8284	58.1847	26.2723	33.4361	27.8122		5.53399
100154795	LRIG2	leucine rich repeats and immunoglobulin like domains 2	-	VGNC:VGNC:89811|Ensembl:ENSSSCG00000034581	protein-coding	9860	LRIG2	leucine rich repeats and immunoglobulin like domains 2	LIG-2|LIG2|UFS2	MIM:608869|HGNC:HGNC:20889|Ensembl:ENSG00000198799	protein-coding	1.2888	34.3434	4.61971e-09	1.11893e-07		110	100	120	72	99	72	33	39	42	81	105	104	156	149	96		127.864	92.0122	102.236	56.2052	73.7983	57.5039	30.2874	29.0648	31.4847	41.6088	88.3841	99.2001	89.0975	113.227	83.4366		7.00971
100517791	SLU7	SLU7 homolog, splicing factor	-	VGNC:VGNC:93214|Ensembl:ENSSSCG00000017033	protein-coding	10569	SLU7	SLU7 homolog, splicing factor	9G8|hSlu7	MIM:605974|HGNC:HGNC:16939|Ensembl:ENSG00000164609	protein-coding	-0.939655	34.3279	4.65659e-09	1.12494e-07		43	60	65	66	61	120	122	147	120	172	67	48	107	61	84		49.9834	55.2073	55.378	51.5214	45.4717	95.8398	111.972	109.552	89.9563	88.3544	56.3975	45.7847	61.1117	46.3546	73.007		5.67195
100153873	PTK7	protein tyrosine kinase 7 (inactive)	-	Ensembl:ENSSSCG00000001660	protein-coding	5754	PTK7	protein tyrosine kinase 7 (inactive)	CCK-4|CCK4	MIM:601890|HGNC:HGNC:9618|Ensembl:ENSG00000112655	protein-coding	1.12755	34.2797	4.77328e-09	1.15015e-07		91	98	89	95	78	37	29	50	64	77	77	52	96	81	65		105.779	90.1719	75.8252	74.1596	58.1441	29.5506	26.6162	37.2625	47.9767	39.554	64.815	49.6	54.8292	61.5528	56.4935		6.73848
100515137	OPLAH	5-oxoprolinase, ATP-hydrolysing	-	VGNC:VGNC:91049|Ensembl:ENSSSCG00000005911	protein-coding	26873	OPLAH	5-oxoprolinase, ATP-hydrolysing	5-Opase|OPLA|OPLAHD	MIM:614243|HGNC:HGNC:8149|Ensembl:ENSG00000178814	protein-coding	2.22524	34.2706	4.79575e-09	1.15259e-07		29	35	24	64	32	5	7	6	18	14	28	53	25	35	17		33.7097	32.2043	20.4473	49.9602	23.854	3.99333	6.4246	4.4715	13.4934	7.19164	23.5691	50.5539	14.2784	26.5969	14.7752		5.11727
100625806	LZTS2	leucine zipper tumor suppressor 2	-	VGNC:VGNC:89929|Ensembl:ENSSSCG00000021798	protein-coding	84445	LZTS2	leucine zipper tumor suppressor 2	LAPSER1	MIM:610454|HGNC:HGNC:29381|Ensembl:ENSG00000107816	protein-coding	1.88123	34.265	4.80957e-09	1.15294e-07		19	24	21	50	44	4	11	4	14	17	22	25	39	31	19		22.0857	22.0829	17.8913	39.0314	32.7992	3.19466	10.0958	2.981	10.4949	8.7327	18.5186	23.8462	22.2744	23.5573	16.5135		4.52893
110260716	SINHCAF	SIN3-HDAC complex associated factor	FAM60A	Ensembl:ENSSSCG00000037732	protein-coding	58516	SINHCAF	SIN3-HDAC complex associated factor	C12orf14|FAM60A|L4|TERA	MIM:615027|HGNC:HGNC:30702|Ensembl:ENSG00000139146	protein-coding	1.0038	34.0923	5.25586e-09	1.25669e-07		165	202	221	227	325	97	106	118	140	309	216	164	323	238	153		191.797	185.865	188.285	177.202	242.267	77.4705	97.2867	87.9395	104.949	158.73	181.819	156.431	184.477	180.859	132.977		7.59094
100519863	TP53BP2	tumor protein p53 binding protein 2	-	VGNC:VGNC:95553|Ensembl:ENSSSCG00000010894	protein-coding	7159	TP53BP2	tumor protein p53 binding protein 2	53BP2|ASPP2|BBP|P53BP2|PPP1R13A	MIM:602143|HGNC:HGNC:12000|Ensembl:ENSG00000143514	protein-coding	-1.46433	34.0195	5.45636e-09	1.30129e-07		97	144	75	121	104	402	332	470	203	240	117	98	163	181	131		112.753	132.498	63.8977	94.4559	77.5254	321.063	304.709	350.268	152.176	123.285	98.4852	93.477	93.0954	137.544	113.856		6.82976
100519390	PARP9	poly(ADP-ribose) polymerase family member 9	-	Ensembl:ENSSSCG00000027709	protein-coding	83666	PARP9	poly(ADP-ribose) polymerase family member 9	ARTD9|BAL|BAL1|MGC:7868	MIM:612065|HGNC:HGNC:24118|Ensembl:ENSG00000138496	protein-coding	4.39839	34.0074	5.49042e-09	1.30608e-07		19	12	6	5	9	1	0	0	0	1	7	14	29	12	10		22.0857	11.0415	5.11181	3.90314	6.70893	0.798665	0	0	0	0.513688	5.89227	13.3539	16.563	9.11894	8.69131		4.52893
100519114	SLC16A14	solute carrier family 16 member 14	-	VGNC:VGNC:96129|Ensembl:ENSSSCG00000016260	protein-coding	151473	SLC16A14	solute carrier family 16 member 14	MCT14	HGNC:HGNC:26417|Ensembl:ENSG00000163053	protein-coding	5.2384	33.9947	5.52634e-09	1.31128e-07		2	8	14	8	7	0	0	1	0	0	18	5	19	14	5		2.32481	7.36097	11.9276	6.24502	5.21806	0	0	0.74525	0	0	15.1516	4.76924	10.8516	10.6388	4.34566		1.73327
100144591	CYBRD1	cytochrome b reductase 1	CYTB	VGNC:VGNC:95948|Ensembl:ENSSSCG00000025049	protein-coding	79901	CYBRD1	cytochrome b reductase 1	CYB561A2|DCYTB|FRRS3	MIM:605745|HGNC:HGNC:20797|Ensembl:ENSG00000071967	protein-coding	1.28156	33.9798	5.56872e-09	1.31798e-07		180	157	215	230	269	76	71	65	132	280	133	179	224	219	130		209.233	144.459	183.173	179.544	200.523	60.6986	65.1638	48.4413	98.9519	143.833	111.953	170.739	127.935	166.421	112.987		7.71584
100522805	AEBP2	AE binding protein 2	-	VGNC:VGNC:85163|Ensembl:ENSSSCG00000000587	protein-coding	121536	AEBP2	AE binding protein 2	-	MIM:617934|HGNC:HGNC:24051|Ensembl:ENSG00000139154	protein-coding	-0.966222	33.9669	5.60586e-09	1.32341e-07		182	175	216	159	179	364	386	405	388	633	264	172	273	188	255		211.558	161.021	184.025	124.12	133.433	290.714	354.271	301.826	290.859	325.165	222.223	164.062	155.921	142.863	221.628		7.73171
110261137	GJB3	gap junction protein beta 3	-	VGNC:VGNC:88463|Ensembl:ENSSSCG00000038677	protein-coding	2707	GJB3	gap junction protein beta 3	CX31|DFNA2|DFNA2B|EKV|EKVP1	MIM:603324|HGNC:HGNC:4285|Ensembl:ENSG00000188910	protein-coding	-1.16525	33.9262	5.72421e-09	1.34794e-07		104	202	90	153	143	392	248	319	403	419	138	144	134	164	167		120.89	185.865	76.6772	119.436	106.597	313.077	227.614	237.735	302.103	215.235	116.162	137.354	76.5325	124.625	145.145		6.92944
100625773	RHOD	ras homolog family member D	-	VGNC:VGNC:92287|Ensembl:ENSSSCG00000022726	protein-coding	29984	RHOD	ras homolog family member D	ARHD|RHOHP1|RHOM|Rho	MIM:605781|HGNC:HGNC:670|Ensembl:ENSG00000173156	protein-coding	2.01009	33.9006	5.80017e-09	1.36238e-07		12	18	17	21	13	5	2	5	5	7	27	18	29	23	27		13.9488	16.5622	14.4835	16.3932	9.69068	3.99333	1.8356	3.72625	3.74818	3.59582	22.7273	17.1692	16.563	17.478	23.4665		3.90196
100514638	KCNG3	potassium voltage-gated channel modifier subfamily G member 3	-	VGNC:VGNC:89341|Ensembl:ENSSSCG00000008465	protein-coding	170850	KCNG3	potassium voltage-gated channel modifier subfamily G member 3	KV10.1|KV6.3	MIM:606767|HGNC:HGNC:18306|Ensembl:ENSG00000171126	protein-coding	2.27123	33.856	5.93464e-09	1.39047e-07		13	31	16	26	22	4	2	6	3	17	20	14	28	12	21		15.1113	28.5238	13.6315	20.2963	16.3996	3.19466	1.8356	4.4715	2.24891	8.7327	16.8351	13.3539	15.9919	9.11894	18.2518		4.01
100514278	PJA2	praja ring finger ubiquitin ligase 2	-	VGNC:VGNC:91470|Ensembl:ENSSSCG00000022845	protein-coding	9867	PJA2	praja ring finger ubiquitin ligase 2	Neurodap1|RNF131	HGNC:HGNC:17481|Ensembl:ENSG00000198961	protein-coding	1.12435	33.818	6.05176e-09	1.41435e-07		65	47	98	84	81	39	29	33	47	66	107	73	151	106	75		75.5563	43.2457	83.4929	65.5727	60.3804	31.1479	26.6162	24.5933	35.2329	33.9034	90.0676	69.6308	86.2418	80.5506	65.1848		6.25845
100156815	SPTSSA	serine palmitoyltransferase small subunit A	-	-	protein-coding	171546	SPTSSA	serine palmitoyltransferase small subunit A	C14orf147|SSSPTA	MIM:613540|HGNC:HGNC:20361|Ensembl:ENSG00000165389	protein-coding	-1.3186	33.743	6.28954e-09	1.46625e-07		38	84	56	44	56	167	129	136	162	190	60	83	63	35	67		44.1713	77.2902	47.7103	34.3476	41.7445	133.377	118.396	101.354	121.441	97.6008	50.5052	79.1693	35.9817	26.5969	58.2318		5.49734
100153395	FNDC3B	fibronectin type III domain containing 3B	-	VGNC:VGNC:88183|Ensembl:ENSSSCG00000011752	protein-coding	64778	FNDC3B	fibronectin type III domain containing 3B	FAD104|PRO4979|YVTM2421	MIM:611909|HGNC:HGNC:24670|Ensembl:ENSG00000075420	protein-coding	-0.915687	33.727	6.34137e-09	1.47464e-07		87	117	145	174	207	274	306	322	267	470	151	154	194	217	195		101.129	107.654	123.535	135.829	154.305	218.834	280.847	239.971	200.153	241.434	127.105	146.892	110.801	164.901	169.481		6.67425
102167024	BRDT	bromodomain testis associated	-	VGNC:VGNC:85877|Ensembl:ENSSSCG00000023654	protein-coding	676	BRDT	bromodomain testis associated	BRD6|CT9|SPGF21	MIM:602144|HGNC:HGNC:1105|Ensembl:ENSG00000137948	protein-coding	-1.01193	33.6208	6.69728e-09	1.55354e-07		237	241	256	182	237	682	464	504	423	846	289	277	503	422	268		275.49	221.749	218.104	142.074	176.669	544.69	425.859	375.606	317.096	434.58	243.267	264.216	287.282	320.683	232.927		8.11108
100512420	LOC100512420	histone H2B type 1-K	-	-	protein-coding	85236	H2BC12	H2B clustered histone 12	H2B/S|H2BFAiii|H2BFT|H2BK|HIST1H2BK	MIM:615045|HGNC:HGNC:13954|Ensembl:ENSG00000197903	protein-coding	-1.6079	33.5405	6.97944e-09	1.61497e-07		14	40	28	65	80	126	93	163	204	218	18	13	22	36	29		16.2737	36.8049	23.8551	50.7408	59.635	100.632	85.3553	121.476	152.926	111.984	15.1516	12.4	12.565	27.3568	25.2048		4.1105
100517665	OSTC	oligosaccharyltransferase complex non-catalytic subunit	-	VGNC:VGNC:98951|Ensembl:ENSSSCG00000009145	protein-coding	58505	OSTC	oligosaccharyltransferase complex non-catalytic subunit	DC2	HGNC:HGNC:24448|Ensembl:ENSG00000198856	protein-coding	-1.07569	33.5041	7.11137e-09	1.64142e-07		37	48	50	63	96	119	104	135	165	188	68	39	94	45	47		43.0089	44.1658	42.5984	49.1795	71.5619	95.0412	95.4511	100.609	123.69	96.5734	57.2392	37.2	53.6869	34.196	40.8492		5.45972
100154380	BCOR	BCL6 corepressor	-	-	protein-coding	54880	BCOR	BCL6 corepressor	ANOP2|MAA2|MCOPS2	MIM:300485|HGNC:HGNC:20893|Ensembl:ENSG00000183337	protein-coding	-0.97922	33.4748	7.21944e-09	1.66225e-07		52	77	91	95	77	139	133	166	227	288	119	68	194	142	104		60.445	70.8494	77.5292	74.1596	57.3986	111.014	122.067	123.712	170.167	147.942	100.169	64.8616	110.801	107.907	90.3896		5.94122
100517574	MAPK8IP1	mitogen-activated protein kinase 8 interacting protein 1	-	VGNC:VGNC:90007|Ensembl:ENSSSCG00000013269	protein-coding	9479	MAPK8IP1	mitogen-activated protein kinase 8 interacting protein 1	IB1|JIP-1|JIP1|PRKM8IP	MIM:604641|HGNC:HGNC:6882|Ensembl:ENSG00000121653	protein-coding	2.59539	33.4587	7.27944e-09	1.67194e-07		7	25	28	42	30	6	3	4	2	11	59	14	40	71	24		8.13683	23.003	23.8551	32.7864	22.3631	4.79199	2.7534	2.981	1.49927	5.65057	49.6635	13.3539	22.8455	53.9537	20.8591		3.19169
102163392	HNRNPL	heterogeneous nuclear ribonucleoprotein L	-	-	protein-coding	3191	HNRNPL	heterogeneous nuclear ribonucleoprotein L	HNRPL|P/OKcl.14|hnRNP-L	MIM:603083|HGNC:HGNC:5045|Ensembl:ENSG00000104824	protein-coding	-0.890349	33.3938	7.52631e-09	1.72439e-07		379	489	475	459	513	1045	969	1170	692	1103	473	378	709	616	545		440.551	449.939	404.685	358.308	382.409	834.605	889.348	871.943	518.748	566.598	398.149	360.554	404.937	468.105	473.676		8.78644
110261661	H1-5	H1.5 linker histone, cluster member	-	-	protein-coding	3009	H1-5	H1.5 linker histone, cluster member	H1|H1.5|H1B|H1F5|H1s-3|HIST1H1B	MIM:142711|HGNC:HGNC:4719|Ensembl:ENSG00000184357	protein-coding	-1.26896	33.3281	7.7848e-09	1.77925e-07		128	136	141	266	357	472	396	664	562	616	87	117	105	156	144		148.788	125.137	120.128	207.647	266.121	376.97	363.449	494.846	421.295	316.432	73.2326	111.6	59.9695	118.546	125.155		7.22678
100518606	SERTAD2	SERTA domain containing 2	-	VGNC:VGNC:92750|Ensembl:ENSSSCG00000037002	protein-coding	9792	SERTAD2	SERTA domain containing 2	Sei-2|TRIP-Br2|TRIPBR2	MIM:617851|HGNC:HGNC:30784|Ensembl:ENSG00000179833	protein-coding	-1.01589	33.2563	8.07796e-09	1.84174e-07		39	70	77	60	93	148	146	193	145	167	76	48	102	78	65		45.3338	64.4085	65.6016	46.8377	69.3256	118.202	133.999	143.833	108.697	85.786	63.9733	45.7847	58.256	59.2731	56.4935		5.53399
100524227	CALD1	caldesmon 1	-	VGNC:VGNC:86143|Ensembl:ENSSSCG00000016535	protein-coding	800	CALD1	caldesmon 1	CDM|H-CAD|HCAD|L-CAD|LCAD|NAG22	MIM:114213|HGNC:HGNC:1441|Ensembl:ENSG00000122786	protein-coding	-0.728313	32.9761	9.32966e-09	2.12193e-07		217	234	320	330	324	522	453	513	554	824	657	413	821	496	470		252.242	215.308	272.63	257.607	241.522	416.903	415.763	382.313	415.298	423.279	553.032	393.939	468.904	376.916	408.492		7.98437
100520130	PPP1R21	protein phosphatase 1 regulatory subunit 21	KLRAQ1	VGNC:VGNC:91729|Ensembl:ENSSSCG00000008423	protein-coding	129285	PPP1R21	protein phosphatase 1 regulatory subunit 21	CCDC128|KLRAQ1	MIM:618159|HGNC:HGNC:30595|Ensembl:ENSG00000162869	protein-coding	0.970718	32.9657	9.37995e-09	2.12818e-07		60	84	96	101	152	52	40	55	56	91	70	68	115	87	56		69.7442	77.2902	81.789	78.8434	113.306	41.5306	36.712	40.9888	41.9796	46.7456	58.9227	64.8616	65.6808	66.1123	48.6713		6.14454
100627559	HDAC7	histone deacetylase 7	-	Ensembl:ENSSSCG00000027859	protein-coding	51564	HDAC7	histone deacetylase 7	HD7|HD7A|HDAC7A	MIM:606542|HGNC:HGNC:14067|Ensembl:ENSG00000061273	protein-coding	2.19388	32.9296	9.55569e-09	2.16153e-07		18	15	20	28	13	10	3	5	2	7	35	18	34	31	19		20.9233	13.8018	17.0394	21.8576	9.69068	7.98665	2.7534	3.72625	1.49927	3.59582	29.4614	17.1692	19.4187	23.5573	16.5135		4.45439
100522453	RBM7	RNA binding motif protein 7	-	Ensembl:ENSSSCG00000027905	protein-coding	10179	RBM7	RNA binding motif protein 7	-	MIM:612413|HGNC:HGNC:9904|Ensembl:ENSG00000076053	protein-coding	-1.26677	32.926	9.57332e-09	2.16153e-07		45	41	65	53	78	157	193	196	112	148	69	41	99	76	61		52.3082	37.725	55.378	41.3733	58.1441	125.39	177.135	146.069	83.9592	76.0259	58.081	39.1077	56.5426	57.7533	53.017		5.73628
100626940	PCDH1	protocadherin 1	-	VGNC:VGNC:91211|Ensembl:ENSSSCG00000022289	protein-coding	5097	PCDH1	protocadherin 1	PC42|PCDH42	MIM:603626|HGNC:HGNC:8655|Ensembl:ENSG00000156453	protein-coding	1.27553	32.8435	9.9885e-09	2.24983e-07		62	104	117	114	91	39	28	40	54	150	83	59	94	87	95		72.069	95.6927	99.6803	88.9916	67.8348	31.1479	25.6984	29.81	40.4803	77.0533	69.8655	56.277	53.6869	66.1123	82.5675		6.19119
100134962	PHYH	phytanoyl-CoA 2-hydroxylase	-	VGNC:VGNC:96483|Ensembl:ENSSSCG00000039244	protein-coding	5264	PHYH	phytanoyl-CoA 2-hydroxylase	LN1|LNAP1|PAHX|PHYH1|RD	MIM:602026|HGNC:HGNC:8940|Ensembl:ENSG00000107537	protein-coding	2.30028	32.8324	1.00455e-08	2.25714e-07		12	16	16	12	15	3	3	3	4	4	27	14	42	19	16		13.9488	14.7219	13.6315	9.36753	11.1816	2.396	2.7534	2.23575	2.99854	2.05475	22.7273	13.3539	23.9878	14.4383	13.9061		3.90196
100520746	ORC1	origin recognition complex subunit 1	-	VGNC:VGNC:91060|Ensembl:ENSSSCG00000003861	protein-coding	4998	ORC1	origin recognition complex subunit 1	HSORC1|ORC1L|PARC1	MIM:601902|HGNC:HGNC:8487|Ensembl:ENSG00000085840	protein-coding	-0.905361	32.8278	1.00694e-08	2.25714e-07		76	98	82	84	116	204	177	185	161	319	72	63	136	80	101		88.3427	90.1719	69.8614	65.5727	86.4707	162.928	162.45	137.871	120.691	163.867	60.6063	60.0924	77.6747	60.7929	87.7822		6.48128
100049668	TFAP2A	transcription factor AP-2 alpha	-	VGNC:VGNC:93908|Ensembl:ENSSSCG00000001036	protein-coding	7020	TFAP2A	transcription factor AP-2 alpha	AP-2|AP-2alpha|AP2TF|BOFS|TFAP2	MIM:107580|HGNC:HGNC:11742|Ensembl:ENSG00000137203	protein-coding	0.960077	32.7179	1.06551e-08	2.38272e-07		325	277	368	412	471	191	221	178	266	284	515	428	437	491	355		377.781	254.874	313.525	321.619	351.101	152.545	202.834	132.655	199.403	145.888	433.503	408.247	249.587	373.117	308.542		8.56522
100514255	ARL4C	ADP ribosylation factor like GTPase 4C	-	VGNC:VGNC:96419|Ensembl:ENSSSCG00000034293	protein-coding	10123	ARL4C	ADP ribosylation factor like GTPase 4C	ARL7|LAK	MIM:604787|HGNC:HGNC:698|Ensembl:ENSG00000188042	protein-coding	1.45875	32.6343	1.11233e-08	2.48145e-07		53	71	51	54	81	19	12	29	68	42	81	74	78	78	73		61.6074	65.3286	43.4504	42.1539	60.3804	15.1746	11.0136	21.6123	50.9752	21.5749	68.182	70.5847	44.5487	59.2731	63.4466		5.96826
100136902	SALL4	spalt like transcription factor 4	-	Ensembl:ENSSSCG00000007478	protein-coding	57167	SALL4	spalt like transcription factor 4	DRRS|HSAL4|ZNF797	MIM:607343|HGNC:HGNC:15924|Ensembl:ENSG00000101115	protein-coding	-0.744583	32.5881	1.1391e-08	2.5351e-07		383	400	411	471	473	776	547	863	969	1264	329	371	638	513	386		445.201	368.049	350.159	367.676	352.592	619.764	502.036	643.151	726.397	649.302	276.937	353.877	364.386	389.835	335.485		8.80155
110255985	LOC110255985	uncharacterized LOC110255985	-	-	ncRNA							2.46048	32.5424	1.16618e-08	2.58304e-07		31	11	35	69	73	5	7	7	9	24	34	52	29	28	11		36.0345	10.1213	29.8189	53.8633	54.4169	3.99333	6.4246	5.21675	6.74672	12.3285	28.6196	49.6	16.563	21.2775	9.56044		5.2108
100512547	UBA6	ubiquitin like modifier activating enzyme 6	-	VGNC:VGNC:94630|Ensembl:ENSSSCG00000008924	protein-coding	55236	UBA6	ubiquitin like modifier activating enzyme 6	E1-L2|MOP-4|UBE1L2	MIM:611361|HGNC:HGNC:25581|Ensembl:ENSG00000033178	protein-coding	1.14399	32.5441	1.16516e-08	2.58304e-07		67	103	126	106	113	52	41	33	55	105	112	57	190	118	96		77.8811	94.7725	107.348	82.7465	84.2344	41.5306	37.6298	24.5933	41.23	53.9373	94.2764	54.3693	108.516	89.6695	83.4366		6.30161
100156392	SERP1	stress associated endoplasmic reticulum protein 1	-	VGNC:VGNC:92731|Ensembl:ENSSSCG00000037465	protein-coding	27230	SERP1	stress associated endoplasmic reticulum protein 1	RAMP4	MIM:617674|HGNC:HGNC:10759|Ensembl:ENSG00000120742	protein-coding	-1.02848	32.5189	1.18039e-08	2.60833e-07		95	119	128	128	164	291	367	270	324	328	158	74	211	128	110		110.428	109.494	109.052	99.9203	122.252	232.412	336.832	201.218	242.882	168.49	132.997	70.5847	120.51	97.2687	95.6044		6.79997
102164445	LOC102164445	uncharacterized LOC102164445	-	-	ncRNA							2.88805	32.4193	1.24244e-08	2.73249e-07		27	29	17	11	12	0	1	3	4	8	10	17	19	26	14		31.3849	26.6835	14.4835	8.5869	8.94524	0	0.917799	2.23575	2.99854	4.10951	8.41754	16.2154	10.8516	19.7577	12.1678		5.01725
397040	UGP2	UDP-glucose pyrophosphorylase 2	-	VGNC:VGNC:98400|Ensembl:ENSSSCG00000008368	protein-coding	7360	UGP2	UDP-glucose pyrophosphorylase 2	EIEE83|SVUGP2|UDPG|UDPGP|UDPGP2|UGP1|UGPP1|UGPP2|pHC379	MIM:191760|HGNC:HGNC:12527|Ensembl:ENSG00000169764	protein-coding	1.00415	32.4218	1.24086e-08	2.73249e-07		104	114	216	155	182	68	67	70	94	161	139	141	170	158	147		120.89	104.894	184.025	120.997	135.67	54.3092	61.4926	52.1675	70.4658	82.7038	117.004	134.492	97.0934	120.066	127.762		6.92944
100526021	POLB	DNA polymerase beta	-	Ensembl:ENSSSCG00000007031	protein-coding	5423	POLB	DNA polymerase beta	-	MIM:174760|HGNC:HGNC:9174|Ensembl:ENSG00000070501	protein-coding	0.911907	32.4058	1.25115e-08	2.74516e-07		74	86	92	70	109	51	42	55	59	76	99	88	147	115	114		86.0179	79.1305	78.3811	54.6439	81.2526	40.7319	38.5476	40.9888	44.2285	39.0403	83.3336	83.9385	83.9572	87.3898	99.0809		6.44324
100620737	POLR2C	RNA polymerase II subunit C	-	VGNC:VGNC:91648|Ensembl:ENSSSCG00000025454	protein-coding	5432	POLR2C	RNA polymerase II subunit C	RPB3|RPB31|hRPB33|hsRPB3	MIM:180663|HGNC:HGNC:9189|Ensembl:ENSG00000102978	protein-coding	-1.19257	32.2971	1.32311e-08	2.89623e-07		20	17	29	30	34	69	61	90	56	80	54	44	63	40	42		23.2481	15.6421	24.7071	23.4188	25.3449	55.1079	55.9858	67.0725	41.9796	41.0951	45.4547	41.9693	35.9817	30.3965	36.5035		4.5998
100620966	SESN2	sestrin 2	-	VGNC:VGNC:92754|Ensembl:ENSSSCG00000029438	protein-coding	83667	SESN2	sestrin 2	HI95|SES2|SEST2	MIM:607767|HGNC:HGNC:20746|Ensembl:ENSG00000130766	protein-coding	-1.37323	32.1791	1.40598e-08	3.07044e-07		64	68	91	110	99	311	279	270	184	138	114	124	115	170	108		74.3938	62.5683	77.5292	85.869	73.7983	248.385	256.066	201.218	137.933	70.889	95.9599	118.277	65.6808	129.185	93.8662		6.23637
100523899	TCF7L1	transcription factor 7 like 1	-	VGNC:VGNC:93824|Ensembl:ENSSSCG00000008241	protein-coding	83439	TCF7L1	transcription factor 7 like 1	TCF-3|TCF3	MIM:604652|HGNC:HGNC:11640|Ensembl:ENSG00000152284	protein-coding	1.37588	32.1638	1.41704e-08	3.08737e-07		48	88	84	128	96	32	18	41	41	99	92	72	106	123	55		55.7954	80.9707	71.5654	99.9203	71.5619	25.5573	16.5204	30.5553	30.7351	50.8552	77.4413	68.677	60.5406	93.4691	47.8022		5.8277
100518042	USP54	ubiquitin specific peptidase 54	-	VGNC:VGNC:94776|Ensembl:ENSSSCG00000010302	protein-coding	159195	USP54	ubiquitin specific peptidase 54	C10orf29|bA137L10.3|bA137L10.4	HGNC:HGNC:23513|Ensembl:ENSG00000166348	protein-coding	0.986691	32.1421	1.433e-08	3.11486e-07		141	172	209	171	118	81	93	107	116	118	224	208	387	320	229		163.899	158.261	178.061	133.487	87.9616	64.6919	85.3553	79.7418	86.9578	60.6152	188.553	198.4	221.03	243.172	199.031		7.36544
100622411	TKTL1	transketolase like 1	-	VGNC:VGNC:94009|Ensembl:ENSSSCG00000029443	protein-coding	8277	TKTL1	transketolase like 1	TKR|TKT2	MIM:300044|HGNC:HGNC:11835|Ensembl:ENSG00000007350	protein-coding	-3.3429	32.1304	1.44167e-08	3.12641e-07		0	14	3	0	5	46	19	45	19	32	2	3	10	1	3		0	12.8817	2.55591	0	3.72718	36.7386	17.4382	33.5363	14.2431	16.438	1.68351	2.86154	5.71138	0.759911	2.60739		0
100158047	KDM1B	lysine demethylase 1B	-	VGNC:VGNC:89409|Ensembl:ENSSSCG00000001074	protein-coding	221656	KDM1B	lysine demethylase 1B	AOF1|C6orf193|LSD2	MIM:613081|HGNC:HGNC:21577|Ensembl:ENSG00000165097	protein-coding	1.74433	32.1053	1.4604e-08	3.15968e-07		22	31	31	33	34	2	6	7	19	29	38	30	48	42	33		25.5729	28.5238	26.411	25.7607	25.3449	1.59733	5.5068	5.21675	14.2431	14.897	31.9866	28.6154	27.4146	31.9163	28.6813		4.73188
100511890	HSPA8	heat shock protein family A (Hsp70) member 8	-	Ensembl:ENSSSCG00000015140	protein-coding	3312	HSPA8	heat shock protein family A (Hsp70) member 8	HEL-33|HEL-S-72p|HSC54|HSC70|HSC71|HSP71|HSP73|HSPA10|LAP-1|LAP1|NIP71	MIM:600816|HGNC:HGNC:5241|Ensembl:ENSG00000109971	protein-coding	-0.878188	31.9978	1.5435e-08	3.33174e-07		2802	3424	4426	3702	3854	7158	8392	9393	6489	8002	4073	2728	4677	4043	2762		3257.06	3150.5	3770.81	2889.88	2872.91	5716.85	7702.17	7000.13	4864.39	4110.53	3428.46	2602.09	2671.21	3072.32	2400.54		11.6698
100517535	SMIM13	small integral membrane protein 13	-	Ensembl:ENSSSCG00000032146	protein-coding	221710	SMIM13	small integral membrane protein 13	C6orf228	HGNC:HGNC:27356|Ensembl:ENSG00000224531	protein-coding	-1.5225	31.9906	1.54917e-08	3.33626e-07		12	22	30	41	75	76	102	113	95	137	11	21	52	35	24		13.9488	20.2427	25.5591	32.0057	55.9078	60.6986	93.6155	84.2133	71.2154	70.3753	9.25929	20.0308	29.6992	26.5969	20.8591		3.90196
397538	ME1	malic enzyme 1	-	VGNC:VGNC:90095|Ensembl:ENSSSCG00000004454	protein-coding	4199	ME1	malic enzyme 1	HUMNDME|MES	MIM:154250|HGNC:HGNC:6983|Ensembl:ENSG00000065833	protein-coding	1.85841	31.9414	1.58896e-08	3.41406e-07		28	34	41	30	34	2	25	12	6	20	41	27	85	59	38		32.5473	31.2841	34.9307	23.4188	25.3449	1.59733	22.945	8.943	4.49781	10.2738	34.5119	25.7539	48.5467	44.8348	33.027		5.06813
100738488	ZDHHC21	zinc finger DHHC-type palmitoyltransferase 21	-	VGNC:VGNC:95123|Ensembl:ENSSSCG00000035730	protein-coding	340481	ZDHHC21	zinc finger DHHC-type palmitoyltransferase 21	DHHC-21|DHHC21|DNZ1|HSPC097	MIM:614605|HGNC:HGNC:20750|Ensembl:ENSG00000175893	protein-coding	2.13298	31.9299	1.5984e-08	3.42646e-07		52	18	61	73	70	11	7	5	25	64	50	51	105	53	44		60.445	16.5622	51.9701	56.9858	52.1806	8.78532	6.4246	3.72625	18.7409	32.8761	42.0877	48.6462	59.9695	40.2753	38.2418		5.94122
106505679	LOC106505679	HIG1 domain family member 1A, mitochondrial pseudogene	-	-	pseudo	25994	HIGD1A	HIG1 hypoxia inducible domain family member 1A	HIG1|RCF1a	MIM:618623|HGNC:HGNC:29527|Ensembl:ENSG00000181061	protein-coding	3.28538	31.9056	1.61851e-08	3.4616e-07		26	20	10	16	14	3	3	0	0	4	27	27	28	19	3		30.2225	18.4024	8.51969	12.49	10.4361	2.396	2.7534	0	0	2.05475	22.7273	25.7539	15.9919	14.4383	2.60739		4.96451
100622986	G6PD	glucose-6-phosphate dehydrogenase	-	VGNC:VGNC:88292|Ensembl:ENSSSCG00000025108	protein-coding	2539	G6PD	glucose-6-phosphate dehydrogenase	G6PD1	MIM:305900|HGNC:HGNC:4057|Ensembl:ENSG00000160211	protein-coding	-1.12031	31.8828	1.63762e-08	3.49447e-07		66	100	47	88	76	134	161	202	240	277	100	64	128	65	76		76.7187	92.0122	40.0425	68.6952	56.6532	107.021	147.766	150.541	179.913	142.292	84.1754	61.0462	73.1056	49.3942	66.054		6.28019
100158121	LOC100158121	histone H2A type 1	-	-	protein-coding	221613	H2AC1	H2A clustered histone 1	H2AA|H2AFR|HIST1H2AA|TH2A|bA317E16.2	MIM:613499|HGNC:HGNC:18729|Ensembl:ENSG00000164508	protein-coding	-1.86838	31.856	1.6604e-08	3.53498e-07		9	27	23	36	77	73	82	158	136	183	20	20	5	31	21		10.4616	24.8433	19.5953	28.1026	57.3986	58.3026	75.2595	117.75	101.95	94.005	16.8351	19.0769	2.85569	23.5573	18.2518		3.51874
100520369	ATF7IP2	activating transcription factor 7 interacting protein 2	-	VGNC:VGNC:85612|Ensembl:ENSSSCG00000020675	protein-coding	80063	ATF7IP2	activating transcription factor 7 interacting protein 2	MCAF2	MIM:613645|HGNC:HGNC:20397|Ensembl:ENSG00000166669	protein-coding	1.38199	31.8459	1.66899e-08	3.54517e-07		55	89	78	73	71	12	23	38	45	47	81	73	94	119	45		63.9322	81.8908	66.4536	56.9858	52.926	9.58398	21.1094	28.3195	33.7336	24.1434	68.182	69.6308	53.6869	90.4295	39.1109		6.02086
100628166	SOAT1	sterol O-acyltransferase 1	-	VGNC:VGNC:93327|Ensembl:ENSSSCG00000021464	protein-coding	6646	SOAT1	sterol O-acyltransferase 1	ACACT|ACAT|ACAT-1|ACAT1|SOAT|STAT	MIM:102642|HGNC:HGNC:11177|Ensembl:ENSG00000057252	protein-coding	-0.960177	31.7757	1.73044e-08	3.66057e-07		653	782	946	1302	1635	2032	1840	2032	2395	3765	535	713	486	584	586		759.05	719.535	805.962	1016.38	1218.79	1622.89	1688.75	1514.35	1795.38	1934.04	450.338	680.093	277.573	443.788	509.311		9.56995
100519001	RBBP7	RB binding protein 7, chromatin remodeling factor	-	VGNC:VGNC:92137|Ensembl:ENSSSCG00000012149	protein-coding	5931	RBBP7	RB binding protein 7, chromatin remodeling factor	RbAp46	MIM:300825|HGNC:HGNC:9890|Ensembl:ENSG00000102054	protein-coding	-0.967418	31.7749	1.73116e-08	3.66057e-07		78	127	83	99	168	239	220	225	250	354	124	117	118	118	118		90.6675	116.855	70.7134	77.2821	125.233	190.881	201.916	167.681	187.409	181.846	104.377	111.6	67.3943	89.6695	102.557		6.51834
100519916	EVPL	envoplakin	-	VGNC:VGNC:97989|Ensembl:ENSSSCG00000017192	protein-coding	2125	EVPL	envoplakin	EVPK	MIM:601590|HGNC:HGNC:3503|Ensembl:ENSG00000167880	protein-coding	1.97536	31.7641	1.74082e-08	3.67266e-07		31	22	61	63	55	37	8	13	7	24	29	44	49	76	53		36.0345	20.2427	51.9701	49.1795	40.999	29.5506	7.34239	9.68825	5.24745	12.3285	24.4109	41.9693	27.9857	57.7533	46.0639		5.2108
100515779	DYRK2	dual specificity tyrosine phosphorylation regulated kinase 2	-	VGNC:VGNC:87507|Ensembl:ENSSSCG00000000958	protein-coding	8445	DYRK2	dual specificity tyrosine phosphorylation regulated kinase 2	-	MIM:603496|HGNC:HGNC:3093|Ensembl:ENSG00000127334	protein-coding	2.0301	31.7415	1.7612e-08	3.70726e-07		34	44	46	55	50	3	7	9	22	37	38	31	55	90	73		39.5217	40.4854	39.1906	42.9345	37.2718	2.396	6.4246	6.70725	16.492	19.0065	31.9866	29.5693	31.4126	68.392	63.4466		5.34062
100154511	HIST1H3E	histone cluster 1, H3e	-	-	protein-coding	8353	H3C6	H3 clustered histone 6	H3.1|H3/d|H3C1|H3C10|H3C11|H3C12|H3C2|H3C3|H3C4|H3C7|H3C8|H3FD|HIST1H3E	MIM:602813|HGNC:HGNC:4769|Ensembl:ENSG00000274750	protein-coding	-1.98514	31.7344	1.76761e-08	3.71237e-07		7	40	11	29	39	74	118	132	134	93	19	28	15	23	30		8.13683	36.8049	9.37166	22.6382	29.072	59.1012	108.3	98.373	100.451	47.773	15.9933	26.7077	8.56707	17.478	26.0739		3.19169
110261482	LOC110261482	histone H2A type 1-C	-	-	protein-coding	8334	H2AC6	H2A clustered histone 6	H2A/l|H2AFL|HIST1H2AC|dJ221C16.4	MIM:602794|HGNC:HGNC:4733|Ensembl:ENSG00000180573	protein-coding	-1.22806	31.6794	1.81844e-08	3.81055e-07		34	71	62	87	116	198	154	196	209	253	29	62	42	72	67		39.5217	65.3286	52.8221	67.9146	86.4707	158.136	141.341	146.069	156.674	129.963	24.4109	59.1385	23.9878	54.7136	58.2318		5.34062
100157959	AFAP1L2	actin filament associated protein 1 like 2	-	Ensembl:ENSSSCG00000010650	protein-coding	84632	AFAP1L2	actin filament associated protein 1 like 2	CTB-1144G6.4|KIAA1914|XB130	MIM:612420|HGNC:HGNC:25901|Ensembl:ENSG00000169129	protein-coding	1.3985	31.6728	1.82461e-08	3.81491e-07		50	42	42	69	67	31	12	17	20	47	49	43	54	30	37		58.1202	38.6451	35.7827	53.8633	49.9443	24.7586	11.0136	12.6693	14.9927	24.1434	41.2459	41.0154	30.8414	22.7973	32.1578		5.88558
100518918	SH3D19	SH3 domain containing 19	-	VGNC:VGNC:92821|Ensembl:ENSSSCG00000009018	protein-coding	152503	SH3D19	SH3 domain containing 19	EBP|EVE1|Eve-1|Kryn|SH3P19	MIM:608674|HGNC:HGNC:30418|Ensembl:ENSG00000109686	protein-coding	1.75994	31.6633	1.83352e-08	3.82496e-07		14	24	42	47	64	19	12	10	12	12	102	52	92	57	56		16.2737	22.0829	35.7827	36.6895	47.708	15.1746	11.0136	7.4525	8.99563	6.16426	85.8589	49.6	52.5447	43.315	48.6713		4.1105
100523451	PAPLN	papilin, proteoglycan like sulfated glycoprotein	-	VGNC:VGNC:91169	protein-coding	89932	PAPLN	papilin, proteoglycan like sulfated glycoprotein	PPN	MIM:617785|HGNC:HGNC:19262|Ensembl:ENSG00000100767	protein-coding	1.80076	31.5337	1.96007e-08	4.07983e-07		26	55	54	74	33	16	8	17	23	19	58	86	40	43	54		30.2225	50.6067	46.0063	57.7664	24.5994	12.7786	7.34239	12.6693	17.2416	9.76008	48.8217	82.0308	22.8455	32.6762	46.9331		4.96451
396648	HSP70.2	heat shock protein 70.2	HSPA1A|HSPA1B	-	protein-coding	3304	HSPA1B	heat shock protein family A (Hsp70) member 1B	HSP70-1|HSP70-1B|HSP70-2|HSP70.1|HSP70.2|HSP72|HSPA1|HSX70	MIM:603012|HGNC:HGNC:5233|Ensembl:ENSG00000204388	protein-coding	-1.99348	31.4626	2.03318e-08	4.22258e-07		21	21	28	44	33	96	460	411	97	105	108	77	207	149	100		24.4105	19.3226	23.8551	34.3476	24.5994	76.6719	422.188	306.298	72.7147	53.9373	90.9094	73.4462	118.226	113.227	86.9131		4.66735
100737870	TMEM87B	transmembrane protein 87B	-	VGNC:VGNC:94213|Ensembl:ENSSSCG00000026954	protein-coding	84910	TMEM87B	transmembrane protein 87B	-	MIM:617203|HGNC:HGNC:25913|Ensembl:ENSG00000153214	protein-coding	1.19876	31.3869	2.11403e-08	4.38073e-07		67	61	82	59	90	34	34	30	26	72	78	100	97	82	66		77.8811	56.1274	69.8614	46.057	67.0893	27.1546	31.2052	22.3575	19.4905	36.9856	65.6568	95.3847	55.4004	62.3127	57.3627		6.30161
106504047	ZNF76	zinc finger protein 76	-	Ensembl:ENSSSCG00000001537	protein-coding	7629	ZNF76	zinc finger protein 76	D6S229E|ZNF523|Zfp523	MIM:194549|HGNC:HGNC:13149|Ensembl:ENSG00000065029	protein-coding	1.52054	31.3599	2.1436e-08	4.43217e-07		25	37	30	31	24	10	7	13	12	21	30	40	38	36	27		29.0601	34.0445	25.5591	24.1995	17.8905	7.98665	6.4246	9.68825	8.99563	10.7875	25.2526	38.1539	21.7032	27.3568	23.4665		4.90978
100512557	DDX42	DEAD-box helicase 42	-	VGNC:VGNC:87222|Ensembl:ENSSSCG00000017289	protein-coding	11325	DDX42	DEAD-box helicase 42	DDX42P|RHELP|RNAHP|SF3B8|SF3b125	MIM:613369|HGNC:HGNC:18676|Ensembl:ENSG00000198231	protein-coding	0.732079	31.3507	2.15385e-08	4.44351e-07		144	150	182	194	214	112	115	135	103	179	189	175	261	204	187		167.386	138.018	155.058	151.442	159.524	89.4505	105.547	100.609	77.2125	91.9502	159.091	166.923	149.067	155.022	162.528		7.39563
100518650	POLK	DNA polymerase kappa	-	VGNC:VGNC:91637|Ensembl:ENSSSCG00000014082	protein-coding	51426	POLK	DNA polymerase kappa	DINB1|DINP|POLQ	MIM:605650|HGNC:HGNC:9183|Ensembl:ENSG00000122008	protein-coding	1.43866	31.3165	2.19211e-08	4.51245e-07		34	39	46	44	51	11	12	20	18	76	54	42	77	43	52		39.5217	35.8847	39.1906	34.3476	38.0173	8.78532	11.0136	14.905	13.4934	39.0403	45.4547	40.0616	43.9776	32.6762	45.1948		5.34062
100525283	SEMA4C	semaphorin 4C	-	VGNC:VGNC:92702|Ensembl:ENSSSCG00000008197	protein-coding	54910	SEMA4C	semaphorin 4C	M-SEMA-F|SEMACL1|SEMAF|SEMAI	MIM:604462|HGNC:HGNC:10731|Ensembl:ENSG00000168758	protein-coding	-1.85079	31.2523	2.26575e-08	4.65378e-07		11	12	4	18	18	50	40	29	80	90	9	10	16	18	25		12.7864	11.0415	3.40788	14.0513	13.4179	39.9333	36.712	21.6123	59.9709	46.232	7.57578	9.53847	9.1382	13.6784	21.7283		3.78518
100512919	FDXR	ferredoxin reductase	-	VGNC:VGNC:88080|Ensembl:ENSSSCG00000017227	protein-coding	2232	FDXR	ferredoxin reductase	ADR|ADXR|ANOA	MIM:103270|HGNC:HGNC:3642|Ensembl:ENSG00000161513	protein-coding	1.35069	31.1927	2.33648e-08	4.78849e-07		55	91	103	151	111	25	28	51	50	90	87	92	69	60	59		63.9322	83.7311	87.7528	117.875	82.7435	19.9666	25.6984	38.0078	37.4818	46.232	73.2326	87.7539	39.4085	45.5947	51.2787		6.02086
100312964	CDO1	cysteine dioxygenase type 1	-	VGNC:VGNC:86518|Ensembl:ENSSSCG00000014219	protein-coding	1036	CDO1	cysteine dioxygenase type 1	CDO-I	MIM:603943|HGNC:HGNC:1795|Ensembl:ENSG00000129596	protein-coding	-2.9797	31.1439	2.39596e-08	4.89964e-07		0	2	8	5	7	22	83	71	25	29	13	11	11	4	14		0	1.84024	6.81575	3.90314	5.21806	17.5706	76.1773	52.9128	18.7409	14.897	10.9428	10.4923	6.28252	3.03965	12.1678		0
100625904	USP48	ubiquitin specific peptidase 48	-	VGNC:VGNC:94770|Ensembl:ENSSSCG00000024197	protein-coding	84196	USP48	ubiquitin specific peptidase 48	RAP1GA1|USP31	MIM:617445|HGNC:HGNC:18533|Ensembl:ENSG00000090686	protein-coding	-0.936381	31.1356	2.40615e-08	4.9097e-07		265	252	265	234	214	680	424	506	454	833	286	298	469	290	333		308.037	231.871	225.772	182.667	159.524	543.092	389.147	377.097	340.335	427.902	240.742	284.246	267.864	220.374	289.421		8.27164
100511815	MTHFSD	methenyltetrahydrofolate synthetase domain containing	-	VGNC:VGNC:90452|Ensembl:ENSSSCG00000002660	protein-coding	64779	MTHFSD	methenyltetrahydrofolate synthetase domain containing	-	MIM:616820|HGNC:HGNC:25778|Ensembl:ENSG00000103248	protein-coding	1.41423	30.9002	2.71646e-08	5.53079e-07		23	24	23	29	33	12	7	8	14	19	34	36	43	40	28		26.7353	22.0829	19.5953	22.6382	24.5994	9.58398	6.4246	5.962	10.4949	9.76008	28.6196	34.3385	24.5589	30.3965	24.3357		4.79365
100520835	ITSN2	intersectin 2	-	VGNC:VGNC:89259|Ensembl:ENSSSCG00000008583	protein-coding	50618	ITSN2	intersectin 2	PRO2015|SH3D1B|SH3P18|SWA|SWAP	MIM:604464|HGNC:HGNC:6184|Ensembl:ENSG00000198399	protein-coding	1.17255	30.8466	2.79246e-08	5.67314e-07		52	52	63	76	76	27	22	42	52	35	88	63	151	75	85		60.445	47.8463	53.674	59.3277	56.6532	21.564	20.1916	31.3005	38.9811	17.9791	74.0743	60.0924	86.2418	56.9934	73.8761		5.94122
100621915	LOC100621915	histone H2B type 1-N	-	-	protein-coding	8341	H2BC15	H2B clustered histone 15	H2B/d|H2BFD|HIST1H2BN	MIM:602801|HGNC:HGNC:4749|Ensembl:ENSG00000233822	protein-coding	-1.08116	30.8248	2.82402e-08	5.72478e-07		37	48	42	81	93	126	98	159	165	203	29	30	40	54	35		43.0089	44.1658	35.7827	63.2308	69.3256	100.632	89.9443	118.495	123.69	104.279	24.4109	28.6154	22.8455	41.0352	30.4196		5.45972
100523116	DMXL1	Dmx like 1	-	VGNC:VGNC:87359|Ensembl:ENSSSCG00000027857	protein-coding	1657	DMXL1	Dmx like 1	-	MIM:605671|HGNC:HGNC:2937|Ensembl:ENSG00000172869	protein-coding	-1.18682	30.7928	2.87098e-08	5.80736e-07		343	317	484	361	383	933	1200	1325	541	1068	1168	627	1367	903	722		398.705	291.679	412.353	281.807	285.502	745.155	1101.36	987.456	405.553	548.619	983.168	598.062	780.745	686.2	627.513		8.64279
100155479	SPRTN	SprT-like N-terminal domain	C14H1orf124	VGNC:VGNC:93423|Ensembl:ENSSSCG00000040087	protein-coding	83932	SPRTN	SprT-like N-terminal domain	C1orf124|DVC1|PRO4323|spartan	MIM:616086|HGNC:HGNC:25356|Ensembl:ENSG00000010072	protein-coding	-1.1487	30.7258	2.97192e-08	5.98556e-07		30	32	36	25	30	61	78	89	78	108	24	32	41	25	40		34.8721	29.4439	30.6709	19.5157	22.3631	48.7186	71.5883	66.3273	58.4716	55.4783	20.2021	30.5231	23.4166	18.9978	34.7652		5.16479
397052	SULT1E1	sulfotransferase family 1E, estrogen-preferring, member 1	STE	Ensembl:ENSSSCG00000039341	protein-coding	6783	SULT1E1	sulfotransferase family 1E member 1	EST|EST-1|ST1E1|STE	MIM:600043|HGNC:HGNC:11377|Ensembl:ENSG00000109193	protein-coding	-3.00907	30.7266	2.9707e-08	5.98556e-07		36	42	15	17	5	313	216	123	252	203	13	18	9	46	112		41.8465	38.6451	12.7795	13.2707	3.72718	249.982	198.245	91.6658	188.908	104.279	10.9428	17.1692	5.14024	34.9559	97.3427		5.42111
396904	MYH9	myosin heavy chain 9	-	VGNC:VGNC:90512	protein-coding	4627	MYH9	myosin heavy chain 9	BDPLT6|DFNA17|EPSTS|FTNS|MATINS|MHA|NMHC-II-A|NMMHC-IIA|NMMHCA	MIM:160775|HGNC:HGNC:7579|Ensembl:ENSG00000100345	protein-coding	0.683854	30.7168	2.98567e-08	6.00029e-07		854	1097	1083	1363	1069	734	691	820	759	1126	1213	1235	1288	1338	1275		992.693	1009.37	922.682	1064	796.872	586.22	634.199	611.105	568.974	578.413	1021.05	1178	735.625	1016.76	1108.14		9.95666
100622559	PIK3CB	phosphatidylinositol-4,5-bisphosphate 3-kinase catalytic subunit beta	-	VGNC:VGNC:91441|Ensembl:ENSSSCG00000021203	protein-coding	5291	PIK3CB	phosphatidylinositol-4,5-bisphosphate 3-kinase catalytic subunit beta	P110BETA|PI3K|PI3KBETA|PIK3C1	MIM:602925|HGNC:HGNC:8976|Ensembl:ENSG00000051382	protein-coding	0.79733	30.6546	3.08303e-08	6.18263e-07		338	347	433	369	439	210	218	245	252	454	472	348	574	554	322		392.893	319.282	368.902	288.052	327.247	167.72	200.08	182.586	188.908	233.215	397.308	331.939	327.833	420.991	279.86		8.62166
110260060	LOC110260060	uncharacterized LOC110260060	-	-	ncRNA							2.0155	30.5942	3.18043e-08	6.35064e-07		19	17	25	28	33	3	15	3	6	15	56	33	40	27	25		22.0857	15.6421	21.2992	21.8576	24.5994	2.396	13.767	2.23575	4.49781	7.70533	47.1382	31.477	22.8455	20.5176	21.7283		4.52893
100627515	HIPK2	homeodomain interacting protein kinase 2	-	VGNC:VGNC:88888|Ensembl:ENSSSCG00000026733	protein-coding	28996	HIPK2	homeodomain interacting protein kinase 2	PRO0593	MIM:606868|HGNC:HGNC:14402|Ensembl:ENSG00000064393	protein-coding	-0.800295	30.5955	3.17825e-08	6.35064e-07		57	78	68	86	104	131	132	152	160	261	135	89	182	124	99		66.257	71.7695	57.9339	67.134	77.5254	104.625	121.15	113.278	119.942	134.073	113.637	84.8924	103.947	94.229	86.044		6.07161
100157625	UBR5	ubiquitin protein ligase E3 component n-recognin 5	-	VGNC:VGNC:94671|Ensembl:ENSSSCG00000022479	protein-coding	51366	UBR5	ubiquitin protein ligase E3 component n-recognin 5	DD5|EDD|EDD1|HYD	MIM:608413|HGNC:HGNC:16806|Ensembl:ENSG00000104517	protein-coding	-0.833623	30.511	3.31971e-08	6.6146e-07		277	384	356	351	399	781	825	744	495	935	336	294	495	383	366		321.986	353.327	303.301	274	297.429	623.757	757.184	554.466	371.07	480.299	282.829	280.431	282.713	291.046	318.102		8.33533
100511937	LOC100511937	phosphatidylinositol 3-kinase regulatory subunit gamma	PIK3R3	Ensembl:ENSSSCG00000003909	protein-coding	8503	PIK3R3	phosphoinositide-3-kinase regulatory subunit 3	p55|p55-GAMMA|p55PIK	MIM:606076|HGNC:HGNC:8981|Ensembl:ENSG00000117461	protein-coding	-1.89279	30.4763	3.37971e-08	6.71979e-07		6	6	4	7	9	33	22	15	35	39	9	6	14	7	12		6.97442	5.52073	3.40788	5.46439	6.70893	26.356	20.1916	11.1788	26.2373	20.0338	7.57578	5.72308	7.99593	5.31938	10.4296		2.99538
110261674	LOC110261674	histone H4	-	Ensembl:ENSSSCG00000034688	protein-coding	8294	H4C9	H4 clustered histone 9	H4-16|H4/m|H4C1|H4C11|H4C12|H4C13|H4C14|H4C15|H4C2|H4C3|H4C4|H4C5|H4C6|H4C8|H4FM|H4M|HIST1H4I	MIM:602833|HGNC:HGNC:4793|Ensembl:ENSG00000276180	protein-coding	-1.63823	30.4323	3.4573e-08	6.85942e-07		5	16	17	29	42	71	60	78	69	105	6	14	9	20	19		5.81202	14.7219	14.4835	22.6382	31.3084	56.7052	55.068	58.1295	51.7249	53.9373	5.05052	13.3539	5.14024	15.1982	16.5135		2.76808
100521603	HTATIP2	HIV-1 Tat interactive protein 2	-	VGNC:VGNC:88997|Ensembl:ENSSSCG00000013349	protein-coding	10553	HTATIP2	HIV-1 Tat interactive protein 2	CC3|SDR44U1|TIP30	MIM:605628|HGNC:HGNC:16637|Ensembl:ENSG00000109854	protein-coding	1.36032	30.3666	3.57631e-08	7.08048e-07		25	47	57	50	35	16	24	17	15	30	50	48	113	82	71		29.0601	43.2457	48.5622	39.0314	26.0903	12.7786	22.0272	12.6693	11.2445	15.4107	42.0877	45.7847	64.5386	62.3127	61.7083		4.90978
100522732	DYSF	dysferlin	-	VGNC:VGNC:87509|Ensembl:ENSSSCG00000008312	protein-coding	8291	DYSF	dysferlin	FER1L1|LGMD2B|LGMDR2|MMD1	MIM:603009|HGNC:HGNC:3097|Ensembl:ENSG00000135636	protein-coding	-4.24134	30.3395	3.62673e-08	7.1651e-07		1	0	4	2	0	44	28	51	5	13	1	3	11	9	7		1.1624	0	3.40788	1.56126	0	35.1413	25.6984	38.0078	3.74818	6.67795	0.841754	2.86154	6.28252	6.8392	6.08392		1.11264
100519997	LOC100519997	matrix-remodeling-associated protein 5	MXRA5	-	protein-coding	25878	MXRA5	matrix remodeling associated 5	-	MIM:300938|HGNC:HGNC:7539|Ensembl:ENSG00000101825	protein-coding	-2.94954	30.2997	3.70174e-08	7.29783e-07		2	6	8	1	4	55	22	64	31	21	1	6	23	16	20		2.32481	5.52073	6.81575	0.780628	2.98175	43.9266	20.1916	47.696	23.2387	10.7875	0.841754	5.72308	13.1362	12.1586	17.3826		1.73327
100621029	KIAA1522	KIAA1522	-	VGNC:VGNC:89444|Ensembl:ENSSSCG00000037621	protein-coding	57648	KIAA1522	KIAA1522	-	HGNC:HGNC:29301|Ensembl:ENSG00000162522	protein-coding	1.20522	30.2685	3.76178e-08	7.40054e-07		54	108	114	156	135	34	37	48	87	122	149	113	187	147	116		62.7698	99.3731	97.1244	121.778	100.634	27.1546	33.9586	35.772	65.2183	62.67	125.421	107.785	106.803	111.707	100.819		5.9948
100525983	DCUN1D3	defective in cullin neddylation 1 domain containing 3	-	VGNC:VGNC:87196|Ensembl:ENSSSCG00000007854	protein-coding	123879	DCUN1D3	defective in cullin neddylation 1 domain containing 3	44M2.4|SCCRO3	MIM:616167|HGNC:HGNC:28734|Ensembl:ENSG00000188215	protein-coding	-1.05738	30.251	3.79596e-08	7.45207e-07		73	74	89	98	112	179	246	282	136	271	126	120	147	106	101		84.8555	68.089	75.8252	76.5015	83.4889	142.961	225.779	210.161	101.95	139.21	106.061	114.462	83.9572	80.5506	87.7822		6.42384
100157656	IQGAP1	IQ motif containing GTPase activating protein 1	-	Ensembl:ENSSSCG00000001814	protein-coding	8826	IQGAP1	IQ motif containing GTPase activating protein 1	HUMORFA01|SAR1|p195	MIM:603379|HGNC:HGNC:6110|Ensembl:ENSG00000140575	protein-coding	0.747631	30.2275	3.84221e-08	7.52702e-07		695	776	1032	1143	1144	575	678	806	562	796	1034	856	1788	1187	991		807.871	714.014	879.232	892.257	852.78	459.232	622.268	600.672	421.295	408.896	870.373	816.493	1021.19	902.015	861.309		9.65977
100515283	GM2A	GM2 ganglioside activator	-	VGNC:VGNC:88506|Ensembl:ENSSSCG00000017087	protein-coding	2760	GM2A	GM2 ganglioside activator	GM2-AP|SAP-3	MIM:613109|HGNC:HGNC:4367|Ensembl:ENSG00000196743	protein-coding	1.35861	30.2234	3.85035e-08	7.52714e-07		949	1069	2578	3797	3861	748	905	1142	1289	1870	1417	1234	1316	1064	827		1103.12	983.61	2196.38	2964.04	2878.13	597.402	830.608	851.076	966.281	960.597	1192.76	1177.05	751.617	808.546	718.771		10.1087
397648	MCL1	MCL1 apoptosis regulator, BCL2 family member	-	VGNC:VGNC:90072|Ensembl:ENSSSCG00000039314	protein-coding	4170	MCL1	MCL1 apoptosis regulator, BCL2 family member	BCL2L3|EAT|MCL1-ES|MCL1L|MCL1S|Mcl-1|TM|bcl2-L-3|mcl1/EAT	MIM:159552|HGNC:HGNC:6943|Ensembl:ENSG00000143384	protein-coding	-1.1334	30.1972	3.90278e-08	7.60078e-07		160	157	209	251	272	488	731	757	384	560	323	190	366	217	233		185.985	144.459	178.061	195.938	202.759	389.749	670.911	564.154	287.86	287.666	271.886	181.231	209.036	164.901	202.508		7.54678
100156896	SLC39A4	solute carrier family 39 member 4	ZIP4	VGNC:VGNC:93105|Ensembl:ENSSSCG00000005905	protein-coding	55630	SLC39A4	solute carrier family 39 member 4	AEZ|AWMS2|ZIP4	MIM:607059|HGNC:HGNC:17129|Ensembl:ENSG00000147804	protein-coding	-1.8117	30.1964	3.90432e-08	7.60078e-07		6	14	8	21	24	47	46	56	96	69	8	14	7	15	22		6.97442	12.8817	6.81575	16.3932	17.8905	37.5373	42.2188	41.734	71.965	35.4445	6.73403	13.3539	3.99796	11.3987	19.1209		2.99538
100624662	ZNF484	zinc finger protein 484	-	VGNC:VGNC:95249|Ensembl:ENSSSCG00000008066	protein-coding	83744	ZNF484	zinc finger protein 484	BA526D8.4	HGNC:HGNC:23385|Ensembl:ENSG00000127081	protein-coding	1.41169	30.0883	4.12806e-08	7.99906e-07		22	62	57	33	60	20	17	25	15	27	39	31	62	41	28		25.5729	57.0475	48.5622	25.7607	44.7262	15.9733	15.6026	18.6313	11.2445	13.8696	32.8284	29.5693	35.4105	31.1564	24.3357		4.73188
100049658	RBM39	RNA binding motif protein 39	-	VGNC:VGNC:95711|Ensembl:ENSSSCG00000007309	protein-coding	9584	RBM39	RNA binding motif protein 39	CAPER|CAPERalpha|FSAP59|HCC1|RNPC2	MIM:604739|HGNC:HGNC:15923|Ensembl:ENSG00000131051	protein-coding	-0.924998	30.0812	4.14321e-08	7.99906e-07		414	437	606	501	543	1132	1234	1256	762	1289	632	436	901	672	416		481.235	402.093	516.293	391.094	404.772	904.089	1132.56	936.034	571.222	662.144	531.988	415.877	514.595	510.66	361.559		8.91359
397601	ARAF	A-Raf proto-oncogene, serine/threonine kinase	ARAF1	VGNC:VGNC:85438|Ensembl:ENSSSCG00000012275	protein-coding	369	ARAF	A-Raf proto-oncogene, serine/threonine kinase	A-RAF|ARAF1|PKS2|RAFA1	MIM:311010|HGNC:HGNC:646|Ensembl:ENSG00000078061	protein-coding	-1.09188	30.0858	4.1334e-08	7.99906e-07		29	45	25	45	47	73	88	109	97	130	49	65	74	80	43		33.7097	41.4055	21.2992	35.1282	35.0355	58.3026	80.7663	81.2323	72.7147	66.7795	41.2459	62.0001	42.2642	60.7929	37.3726		5.11727
100522283	PCGF5	polycomb group ring finger 5	-	Ensembl:ENSSSCG00000036083	protein-coding	84333	PCGF5	polycomb group ring finger 5	RNF159	MIM:617407|HGNC:HGNC:28264|Ensembl:ENSG00000180628	protein-coding	-1.23217	30.0815	4.1427e-08	7.99906e-07		279	312	279	271	364	802	872	1145	350	851	229	332	300	278	250		324.311	287.078	237.699	211.55	271.339	640.529	800.321	853.311	262.373	437.149	192.762	316.677	171.341	211.255	217.283		8.34567
397583	LIPE	lipase E, hormone sensitive type	HSL|REH	VGNC:VGNC:98493|Ensembl:ENSSSCG00000003018	protein-coding	3991	LIPE	lipase E, hormone sensitive type	AOMS4|FPLD6|HSL|LHS|REH	MIM:151750|HGNC:HGNC:6621|Ensembl:ENSG00000079435	protein-coding	2.42875	30.0245	4.26625e-08	8.21957e-07		16	14	19	20	13	5	2	7	3	1	9	22	16	14	15		18.5985	12.8817	16.1874	15.6126	9.69068	3.99333	1.8356	5.21675	2.24891	0.513688	7.57578	20.9846	9.1382	10.6388	13.037		4.29267
100302109	DNMT3B	DNA methyltransferase 3 beta	-	VGNC:VGNC:96228|Ensembl:ENSSSCG00000007252	protein-coding	1789	DNMT3B	DNA methyltransferase 3 beta	ICF|ICF1|M.HsaIIIB	MIM:602900|HGNC:HGNC:2979|Ensembl:ENSG00000088305	protein-coding	2.21796	29.9919	4.33845e-08	8.34145e-07		34	59	165	229	186	29	18	18	48	58	93	42	201	266	51		39.5217	54.2872	140.575	178.764	138.651	23.1613	16.5204	13.4145	35.9825	29.7939	78.2831	40.0616	114.799	202.136	44.3257		5.34062
100523570	ACTL6A	actin like 6A	-	VGNC:VGNC:85042|Ensembl:ENSSSCG00000011762	protein-coding	86	ACTL6A	actin like 6A	ACTL6|ARPN-BETA|Arp4|BAF53A|INO80K	MIM:604958|HGNC:HGNC:24124|Ensembl:ENSG00000136518	protein-coding	-1.02368	29.9714	4.38473e-08	8.41309e-07		18	42	40	50	57	104	85	116	77	126	41	33	63	37	33		20.9233	38.6451	34.0788	39.0314	42.4899	83.0612	78.0129	86.449	57.722	64.7247	34.5119	31.477	35.9817	28.1167	28.6813		4.45439
100623009	SLC43A2	solute carrier family 43 member 2	-	VGNC:VGNC:93117|Ensembl:ENSSSCG00000024108	protein-coding	124935	SLC43A2	solute carrier family 43 member 2	LAT4	MIM:610791|HGNC:HGNC:23087|Ensembl:ENSG00000167703	protein-coding	1.43088	29.9249	4.49118e-08	8.59964e-07		89	123	148	186	174	42	28	53	92	148	48	44	146	99	76		103.454	113.175	126.091	145.197	129.706	33.5439	25.6984	39.4983	68.9665	76.0259	40.4042	41.9693	83.3861	75.2312	66.054		6.70672
100623620	SURF4	surfeit 4	-	VGNC:VGNC:93631|Ensembl:ENSSSCG00000040710	protein-coding	6836	SURF4	surfeit 4	ERV29	MIM:185660|HGNC:HGNC:11476|Ensembl:ENSG00000148248	protein-coding	-0.997512	29.778	4.84466e-08	9.25747e-07		29	69	77	80	54	119	155	153	134	191	78	60	110	76	83		33.7097	63.4884	65.6016	62.4502	40.2536	95.0412	142.259	114.023	100.451	98.1145	65.6568	57.2308	62.8252	57.7533	72.1379		5.11727
100526059	LOC100526059	zinc finger protein 11-like	-	-	protein-coding	7644	ZNF91	zinc finger protein 91	HPF7|HTF10	MIM:603971|HGNC:HGNC:13166|Ensembl:ENSG00000167232	protein-coding	1.50935	29.7077	5.02351e-08	9.5796e-07		19	17	23	35	31	6	11	6	10	20	24	26	34	26	25		22.0857	15.6421	19.5953	27.322	23.1085	4.79199	10.0958	4.4715	7.49636	10.2738	20.2021	24.8	19.4187	19.7577	21.7283		4.52893
100513784	SRA1	steroid receptor RNA activator 1	-	-	protein-coding	10011	SRA1	steroid receptor RNA activator 1	SRA|SRAP|STRAA1|pp7684	MIM:603819|HGNC:HGNC:11281|Ensembl:ENSG00000213523	protein-coding	1.32227	29.6336	5.21932e-08	9.93269e-07		55	36	65	54	43	24	19	22	19	39	38	31	35	44	36		63.9322	33.1244	55.378	42.1539	32.0538	19.168	17.4382	16.3955	14.2431	20.0338	31.9866	29.5693	19.9898	33.4361	31.2887		6.02086
100519316	MYADM	myeloid associated differentiation marker	-	VGNC:VGNC:98508|Ensembl:ENSSSCG00000003253	protein-coding	91663	MYADM	myeloid associated differentiation marker	SB135	MIM:609959|HGNC:HGNC:7544|Ensembl:ENSG00000179820	protein-coding	1.14463	29.5934	5.32868e-08	1.01201e-06		59	77	91	131	56	43	41	51	32	59	140	107	200	131	92		68.5818	70.8494	77.5292	102.262	41.7445	34.3426	37.6298	38.0078	23.9883	30.3076	117.845	102.062	114.228	99.5484	79.9601		6.12064
100628179	DAB2IP	DAB2 interacting protein	AIP1	VGNC:VGNC:87145|Ensembl:ENSSSCG00000005524	protein-coding	153090	DAB2IP	DAB2 interacting protein	AF9Q34|AIP-1|AIP1|DIP1/2	MIM:609205|HGNC:HGNC:17294|Ensembl:ENSG00000136848	protein-coding	1.13883	29.5622	5.41509e-08	1.02634e-06		73	92	87	112	132	43	32	39	66	121	86	96	89	96	85		84.8555	84.6512	74.1213	87.4303	98.3977	34.3426	29.3696	29.0648	49.476	62.1563	72.3908	91.5693	50.8313	72.9515	73.8761		6.42384
100624343	ARL8A	ADP ribosylation factor like GTPase 8A	-	VGNC:VGNC:96067|Ensembl:ENSSSCG00000036967	protein-coding	127829	ARL8A	ADP ribosylation factor like GTPase 8A	ARL10B|GIE2	MIM:616597|HGNC:HGNC:25192|Ensembl:ENSG00000143862	protein-coding	1.78056	29.5524	5.4424e-08	1.02942e-06		8	17	23	23	21	5	4	5	6	12	19	17	20	17	13		9.29923	15.6421	19.5953	17.9544	15.6542	3.99333	3.6712	3.72625	4.49781	6.16426	15.9933	16.2154	11.4228	12.9185	11.2987		3.36446
100359358	MDK	midkine	-	VGNC:VGNC:100167	protein-coding	4192	MDK	midkine	ARAP|MK|NEGF2	MIM:162096|HGNC:HGNC:6972|Ensembl:ENSG00000110492	protein-coding	0.921265	29.502	5.58589e-08	1.05442e-06		258	344	462	408	428	181	130	317	258	356	562	378	645	699	430		299.9	316.522	393.61	318.496	319.047	144.558	119.314	236.244	193.406	182.873	473.065	360.554	368.384	531.178	373.726		8.23314
100521442	ZNF514	zinc finger protein 514	-	VGNC:VGNC:95255|Ensembl:ENSSSCG00000031072	protein-coding	84874	ZNF514	zinc finger protein 514	-	HGNC:HGNC:25894|Ensembl:ENSG00000144026	protein-coding	2.4564	29.462	5.70231e-08	1.07206e-06		11	20	7	19	13	3	0	4	4	4	28	13	23	15	18		12.7864	18.4024	5.96378	14.8319	9.69068	2.396	0	2.981	2.99854	2.05475	23.5691	12.4	13.1362	11.3987	15.6444		3.78518
664651	SUV39H2	suppressor of variegation 3-9 homolog 2	-	VGNC:VGNC:95841|Ensembl:ENSSSCG00000011048	protein-coding	79723	SUV39H2	suppressor of variegation 3-9 homolog 2	KMT1B	MIM:606503|HGNC:HGNC:17287|Ensembl:ENSG00000152455	protein-coding	1.22201	29.4654	5.69239e-08	1.07206e-06		51	51	71	57	72	26	17	15	40	59	71	42	74	61	57		59.2826	46.9262	60.4898	44.4958	53.6715	20.7653	15.6026	11.1788	29.9854	30.3076	59.7645	40.0616	42.2642	46.3546	49.5405		5.91367
100622470	ARMCX1	armadillo repeat containing X-linked 1	-	Ensembl:ENSSSCG00000038569	protein-coding	51309	ARMCX1	armadillo repeat containing X-linked 1	ALEX1|GASP7	MIM:300362|HGNC:HGNC:18073|Ensembl:ENSG00000126947	protein-coding	2.26533	29.3552	6.0256e-08	1.13056e-06		11	29	14	16	17	1	4	5	5	5	10	14	21	23	10		12.7864	26.6835	11.9276	12.49	12.6724	0.798665	3.6712	3.72625	3.74818	2.56844	8.41754	13.3539	11.9939	17.478	8.69131		3.78518
397084	TGFB2	transforming growth factor beta 2	-	VGNC:VGNC:95541|Ensembl:ENSSSCG00000010816	protein-coding	7042	TGFB2	transforming growth factor beta 2	G-TSF|LDS4|TGF-beta2	MIM:190220|HGNC:HGNC:11768|Ensembl:ENSG00000092969	protein-coding	-2.99079	29.3477	6.04897e-08	1.13266e-06		0	1	4	3	2	32	14	15	8	35	5	15	11	8	6		0	0.920122	3.40788	2.34188	1.49087	25.5573	12.8492	11.1788	5.99709	17.9791	4.20877	14.3077	6.28252	6.07929	5.21479		0
100623936	LRATD2	LRAT domain containing 2	FAM84B	VGNC:VGNC:89800|Ensembl:ENSSSCG00000005967	protein-coding	157638	LRATD2	LRAT domain containing 2	BCMP101|FAM84B|NSE2	MIM:609483|HGNC:HGNC:24166|Ensembl:ENSG00000168672	protein-coding	-1.17415	29.2902	6.23102e-08	1.16441e-06		144	188	274	238	268	576	913	720	325	552	271	212	417	382	254		167.386	172.983	233.439	185.789	199.777	460.031	837.951	536.58	243.632	283.556	228.115	202.216	238.164	290.286	220.759		7.39563
100154452	TRIP11	thyroid hormone receptor interactor 11	-	VGNC:VGNC:94437|Ensembl:ENSSSCG00000002445	protein-coding	9321	TRIP11	thyroid hormone receptor interactor 11	ACG1A|CEV14|GMAP-210|GMAP210|ODCD|TRIP-11|TRIP230	MIM:604505|HGNC:HGNC:12305|Ensembl:ENSG00000100815	protein-coding	1.06505	29.2374	6.40325e-08	1.19421e-06		137	125	105	169	158	93	49	61	68	143	176	128	221	107	127		159.249	115.015	89.4567	131.926	117.779	74.2759	44.9722	45.4603	50.9752	73.4574	148.149	122.092	126.221	81.3105	110.38		7.32417
110255743	LOC110255743	uncharacterized LOC110255743	-	-	ncRNA							1.73096	29.1824	6.58766e-08	1.22567e-06		53	59	42	35	36	14	12	14	15	30	42	91	37	38	25		61.6074	54.2872	35.7827	27.322	26.8357	11.1813	11.0136	10.4335	11.2445	15.4107	35.3536	86.8001	21.1321	28.8766	21.7283		5.96826
100517813	FAM13B	family with sequence similarity 13 member B	-	VGNC:VGNC:87906|Ensembl:ENSSSCG00000029125	protein-coding	51306	FAM13B	family with sequence similarity 13 member B	ARHGAP49|C5orf5|FAM13B1|KHCHP|N61	MIM:609371|HGNC:HGNC:1335|Ensembl:ENSG00000031003	protein-coding	-1.18319	29.1792	6.59823e-08	1.22567e-06		35	43	38	25	42	102	105	98	88	114	40	52	57	42	64		40.6841	39.5652	32.3748	19.5157	31.3084	81.4638	96.3689	73.0345	65.9679	58.5605	33.6701	49.6	32.5549	31.9163	55.6244		5.38143
100627504	PTCH1	patched 1	-	VGNC:VGNC:96513|Ensembl:ENSSSCG00000027312	protein-coding	5727	PTCH1	patched 1	BCNS|NBCCS|PTC|PTC1|PTCH	MIM:601309|HGNC:HGNC:9585|Ensembl:ENSG00000185920	protein-coding	-1.66561	29.1575	6.67253e-08	1.237e-06		7	9	9	12	21	64	26	45	26	68	18	15	21	24	17		8.13683	8.28109	7.66772	9.36753	15.6542	51.1146	23.8628	33.5363	19.4905	34.9308	15.1516	14.3077	11.9939	18.2379	14.7752		3.19169
100158199	NTAQ1	N-terminal glutamine amidase 1	WDYHV1	VGNC:VGNC:98898|Ensembl:ENSSSCG00000005982	protein-coding	55093	NTAQ1	N-terminal glutamine amidase 1	C8orf32|WDYHV1	HGNC:HGNC:25490|Ensembl:ENSG00000156795	protein-coding	1.54641	29.1482	6.70496e-08	1.24055e-06		28	43	47	33	41	12	17	21	7	21	40	29	30	19	27		32.5473	39.5652	40.0425	25.7607	30.5629	9.58398	15.6026	15.6503	5.24745	10.7875	33.6701	27.6616	17.1341	14.4383	23.4665		5.06813
100621722	FBLN2	fibulin 2	-	Ensembl:ENSSSCG00000011609	protein-coding	2199	FBLN2	fibulin 2	-	MIM:135821|HGNC:HGNC:3601|Ensembl:ENSG00000163520	protein-coding	1.47894	29.0971	6.88409e-08	1.27117e-06		61	91	113	157	66	30	42	33	72	43	249	91	261	200	145		70.9066	83.7311	96.2725	122.559	49.1988	23.96	38.5476	24.5933	53.9738	22.0886	209.597	86.8001	149.067	151.982	126.024		6.16805
100512042	REXO5	RNA exonuclease 5	-	VGNC:VGNC:92230|Ensembl:ENSSSCG00000007855	protein-coding	81691	REXO5	RNA exonuclease 5	NEF-sp	HGNC:HGNC:24661|Ensembl:ENSG00000005189	protein-coding	1.09755	29.0656	6.9969e-08	1.28783e-06		126	98	102	83	125	77	42	47	46	90	121	89	142	129	88		146.463	90.1719	86.9008	64.7921	93.1796	61.4972	38.5476	35.0268	34.4832	46.232	101.852	84.8924	81.1016	98.0286	76.4835		7.20421
100515058	TRAPPC11	trafficking protein particle complex 11	-	VGNC:VGNC:96102|Ensembl:ENSSSCG00000015777	protein-coding	60684	TRAPPC11	trafficking protein particle complex 11	C4orf41|FOIGR|GRY|LGMD2S|LGMDR18	MIM:614138|HGNC:HGNC:25751|Ensembl:ENSG00000168538	protein-coding	0.932395	29.0618	7.01062e-08	1.28783e-06		62	63	63	96	89	47	30	34	56	71	60	48	87	68	57		72.069	57.9677	53.674	74.9403	66.3439	37.5373	27.534	25.3385	41.9796	36.4719	50.5052	45.7847	49.689	51.674	49.5405		6.19119
100154744	GLRX5	glutaredoxin 5	-	VGNC:VGNC:88496|Ensembl:ENSSSCG00000002496	protein-coding	51218	GLRX5	glutaredoxin 5	C14orf87|FLB4739|GRX5|PR01238|PRO1238|PRSA|SIDBA3|SPAHGC	MIM:609588|HGNC:HGNC:20134|Ensembl:ENSG00000182512	protein-coding	-0.983201	29.0574	7.0266e-08	1.28783e-06		32	43	39	49	56	79	82	105	129	130	35	36	51	64	45		37.1969	39.5652	33.2268	38.2508	41.7445	63.0945	75.2595	78.2513	96.703	66.7795	29.4614	34.3385	29.128	48.6343	39.1109		5.25538
100154391	KCNQ5	potassium voltage-gated channel subfamily Q member 5	-	VGNC:VGNC:89384|Ensembl:ENSSSCG00000004281	protein-coding	56479	KCNQ5	potassium voltage-gated channel subfamily Q member 5	Kv7.5|MRD46	MIM:607357|HGNC:HGNC:6299|Ensembl:ENSG00000185760	protein-coding	-2.72475	29.0566	7.02953e-08	1.28783e-06		3	3	4	1	2	31	22	21	10	22	2	4	8	9	9		3.48721	2.76036	3.40788	0.780628	1.49087	24.7586	20.1916	15.6503	7.49636	11.3011	1.68351	3.81539	4.5691	6.8392	7.82218		2.16582
100037999	TPM1	tropomyosin 1	-	Ensembl:ENSSSCG00000004570	protein-coding	7168	TPM1	tropomyosin 1	C15orf13|CMD1Y|CMH3|HEL-S-265|HTM-alpha|LVNC9|TMSA	MIM:191010|HGNC:HGNC:12010|Ensembl:ENSG00000140416	protein-coding	-0.812411	28.9919	7.26806e-08	1.32631e-06		363	505	412	488	540	939	933	1035	818	1091	416	443	528	470	611		421.953	464.661	351.011	380.946	402.536	749.947	856.307	771.334	613.202	560.434	350.169	422.554	301.561	357.158	531.039		8.72435
100517567	INO80	INO80 complex ATPase subunit	-	VGNC:VGNC:89138|Ensembl:ENSSSCG00000004753	protein-coding	54617	INO80	INO80 complex ATPase subunit	INO80A|INOC1	MIM:610169|HGNC:HGNC:26956|Ensembl:ENSG00000128908	protein-coding	-1.07037	28.9948	7.25736e-08	1.32631e-06		55	73	84	71	101	166	195	228	82	233	93	72	176	118	94		63.9322	67.1689	71.5654	55.4246	75.2891	132.578	178.971	169.917	61.4701	119.689	78.2831	68.677	100.52	89.6695	81.6983		6.02086
100523497	NUP62	nucleoporin 62	-	VGNC:VGNC:90984	protein-coding	23636	NUP62	nucleoporin 62	IBSN|SNDI|p62	MIM:605815|HGNC:HGNC:8066|Ensembl:ENSG00000213024	protein-coding	-1.12941	28.9851	7.29381e-08	1.32841e-06		28	46	49	77	44	134	114	129	96	135	48	40	60	39	63		32.5473	42.3256	41.7465	60.1083	32.7992	107.021	104.629	96.1373	71.965	69.3479	40.4042	38.1539	34.2683	29.6365	54.7553		5.06813
100157190	ATG3	autophagy related 3	-	VGNC:VGNC:85621|Ensembl:ENSSSCG00000011930	protein-coding	64422	ATG3	autophagy related 3	APG3|APG3-LIKE|APG3L|PC3-96	MIM:609606|HGNC:HGNC:20962|Ensembl:ENSG00000144848	protein-coding	-0.821693	28.9439	7.45048e-08	1.3543e-06		40	56	69	72	79	141	105	139	120	162	76	59	136	95	83		46.4962	51.5268	58.7858	56.2052	58.8895	112.612	96.3689	103.59	89.9563	83.2175	63.9733	56.277	77.6747	72.1916	72.1379		5.56974
100623068	SUPT5H	SPT5 homolog, DSIF elongation factor subunit	-	VGNC:VGNC:93625|Ensembl:ENSSSCG00000023556	protein-coding	6829	SUPT5H	SPT5 homolog, DSIF elongation factor subunit	SPT5|SPT5H|Tat-CT1	MIM:602102|HGNC:HGNC:11469|Ensembl:ENSG00000196235	protein-coding	-0.980315	28.939	7.46947e-08	1.35511e-06		65	97	58	107	92	172	201	202	184	240	76	91	169	131	144		75.5563	89.2518	49.4142	83.5272	68.5802	137.37	184.478	150.541	137.933	123.285	63.9733	86.8001	96.5223	99.5484	125.155		6.25845
494561	HK2	hexokinase 2	-	VGNC:VGNC:98034|Ensembl:ENSSSCG00000008261	protein-coding	3099	HK2	hexokinase 2	HKII|HXK2	MIM:601125|HGNC:HGNC:4923|Ensembl:ENSG00000159399	protein-coding	-1.41843	28.8646	7.76199e-08	1.40545e-06		26	61	46	54	42	134	160	215	89	128	56	72	70	72	41		30.2225	56.1274	39.1906	42.1539	31.3084	107.021	146.848	160.229	66.7176	65.7521	47.1382	68.677	39.9796	54.7136	35.6344		4.96451
100312965	CNBP	CCHC-type zinc finger nucleic acid binding protein	-	VGNC:VGNC:99708|Ensembl:ENSSSCG00000040879	protein-coding	7555	CNBP	CCHC-type zinc finger nucleic acid binding protein	CNBP1|DM2|PROMM|RNF163|ZCCHC22|ZNF9	MIM:116955|HGNC:HGNC:13164|Ensembl:ENSG00000169714	protein-coding	-0.947747	28.8149	7.96346e-08	1.43913e-06		285	387	369	353	421	793	1016	1000	589	776	419	355	579	393	444		331.285	356.087	314.376	275.562	313.829	633.341	932.484	745.25	441.535	398.622	352.695	338.616	330.689	298.645	385.894		8.37628
100523423	ATP5F1D	ATP synthase F1 subunit delta	ATP5D	VGNC:VGNC:96795|Ensembl:ENSSSCG00000035532	protein-coding	513	ATP5F1D	ATP synthase F1 subunit delta	ATP5D|MC5DN5	MIM:603150|HGNC:HGNC:837|Ensembl:ENSG00000099624	protein-coding	-0.91529	28.7932	8.05332e-08	1.45256e-06		63	91	79	103	81	180	136	177	256	230	76	80	99	115	98		73.2314	83.7311	67.3055	80.4046	60.3804	143.76	124.821	131.909	191.907	118.148	63.9733	76.3078	56.5426	87.3898	85.1748		6.21396
100621750	SLC28A3	solute carrier family 28 member 3	-	VGNC:VGNC:95810|Ensembl:ENSSSCG00000010960	protein-coding	64078	SLC28A3	solute carrier family 28 member 3	CNT3	MIM:608269|HGNC:HGNC:16484|Ensembl:ENSG00000197506	protein-coding	-0.687141	28.7715	8.14425e-08	1.46612e-06		1578	2021	2530	2469	2901	4198	3379	4212	4391	6077	1777	2025	1734	1640	1789		1834.27	1859.57	2155.48	1927.37	2162.51	3352.8	3101.24	3138.99	3291.65	3121.68	1495.8	1931.54	990.353	1246.25	1554.88		10.8418
100516483	CHRM4	cholinergic receptor muscarinic 4	acm4	VGNC:VGNC:86665|Ensembl:ENSSSCG00000013261	protein-coding	1132	CHRM4	cholinergic receptor muscarinic 4	HM4|M4R	MIM:118495|HGNC:HGNC:1953|Ensembl:ENSG00000180720	protein-coding	-2.32106	28.7368	8.29152e-08	1.48976e-06		4	11	5	3	2	19	11	34	33	39	5	4	10	8	4		4.64962	10.1213	4.25984	2.34188	1.49087	15.1746	10.0958	25.3385	24.738	20.0338	4.20877	3.81539	5.71138	6.07929	3.47652		2.49815
100522828	UBE2G1	ubiquitin conjugating enzyme E2 G1	-	Ensembl:ENSSSCG00000017877	protein-coding	7326	UBE2G1	ubiquitin conjugating enzyme E2 G1	E217K|UBC7|UBE2G	MIM:601569|HGNC:HGNC:12482|Ensembl:ENSG00000132388	protein-coding	-0.759463	28.7126	8.39559e-08	1.50556e-06		126	205	171	176	187	280	287	403	283	526	194	156	254	227	203		146.463	188.625	145.687	137.39	139.397	223.626	263.408	300.336	212.147	270.2	163.3	148.8	145.069	172.5	176.434		7.20421
100520446	PIP4K2A	phosphatidylinositol-5-phosphate 4-kinase type 2 alpha	-	VGNC:VGNC:96485|Ensembl:ENSSSCG00000011079	protein-coding	5305	PIP4K2A	phosphatidylinositol-5-phosphate 4-kinase type 2 alpha	PI5P4KA|PIP5K2A|PIP5KII-alpha|PIP5KIIA|PIPK	MIM:603140|HGNC:HGNC:8997|Ensembl:ENSG00000150867	protein-coding	-0.834918	28.6397	8.71752e-08	1.56028e-06		81	98	108	114	145	214	147	176	266	409	119	90	162	125	112		94.1547	90.1719	92.0126	88.9916	108.088	170.914	134.917	131.164	199.403	210.099	100.169	85.8462	92.5243	94.9889	97.3427		6.5722
110256129	TOP3A	DNA topoisomerase III alpha	-	VGNC:VGNC:94312|Ensembl:ENSSSCG00000035839	protein-coding	7156	TOP3A	DNA topoisomerase III alpha	MGRISCE2|PEOB5|TOP3|ZGRF7	MIM:601243|HGNC:HGNC:11992|Ensembl:ENSG00000177302	protein-coding	-1.16726	28.6144	8.83226e-08	1.57779e-06		32	33	30	25	25	77	49	77	83	113	31	41	69	28	34		37.1969	30.364	25.5591	19.5157	18.6359	61.4972	44.9722	57.3843	62.2198	58.0468	26.0944	39.1077	39.4085	21.2775	29.5505		5.25538
100516663	CREB3L1	cAMP responsive element binding protein 3 like 1	-	VGNC:VGNC:86980|Ensembl:ENSSSCG00000013263	protein-coding	90993	CREB3L1	cAMP responsive element binding protein 3 like 1	OASIS|OI16	MIM:616215|HGNC:HGNC:18856|Ensembl:ENSG00000157613	protein-coding	5.51953	28.4522	9.60415e-08	1.70914e-06		4	4	1	11	6	0	0	0	0	0	31	9	28	16	6		4.64962	3.68049	0.851969	8.5869	4.47262	0	0	0	0	0	26.0944	8.58462	15.9919	12.1586	5.21479		2.49815
100517213	LOC100517213	zinc finger protein 709-like	-	Ensembl:ENSSSCG00000036608	pseudo	163051	ZNF709	zinc finger protein 709	-	HGNC:HGNC:20629|Ensembl:ENSG00000242852	protein-coding	1.69556	28.4537	9.59643e-08	1.70914e-06		20	18	30	22	36	12	6	8	1	17	14	19	35	25	18		23.2481	16.5622	25.5591	17.1738	26.8357	9.58398	5.5068	5.962	0.749636	8.7327	11.7845	18.1231	19.9898	18.9978	15.6444		4.5998
100154087	SOX17	SRY-box transcription factor 17	-	VGNC:VGNC:93353|Ensembl:ENSSSCG00000006256	protein-coding	64321	SOX17	SRY-box transcription factor 17	VUR3	MIM:610928|HGNC:HGNC:18122|Ensembl:ENSG00000164736	protein-coding	3.17868	28.4424	9.65281e-08	1.71126e-06		8	11	24	9	10	0	0	4	0	7	30	16	45	25	16		9.29923	10.1213	20.4473	7.02565	7.45437	0	0	2.981	0	3.59582	25.2526	15.2616	25.7012	18.9978	13.9061		3.36446
100511004	ARHGEF18	Rho/Rac guanine nucleotide exchange factor 18	-	Ensembl:ENSSSCG00000013568	protein-coding	23370	ARHGEF18	Rho/Rac guanine nucleotide exchange factor 18	P114-RhoGEF|RP78|SA-RhoGEF|p114RhoGEF	MIM:616432|HGNC:HGNC:17090|Ensembl:ENSG00000104880|Ensembl:ENSG00000268861	protein-coding	-1.24341	28.4455	9.63727e-08	1.71126e-06		65	59	65	89	98	219	242	250	132	140	100	93	100	98	91		75.5563	54.2872	55.378	69.4759	73.0528	174.908	222.107	186.313	98.9519	71.9164	84.1754	88.7078	57.1138	74.4713	79.0909		6.25845
100523758	ZNF800	zinc finger protein 800	-	VGNC:VGNC:95306|Ensembl:ENSSSCG00000024157	protein-coding	168850	ZNF800	zinc finger protein 800	-	HGNC:HGNC:27267|Ensembl:ENSG00000048405	protein-coding	1.06118	28.3744	9.99797e-08	1.76909e-06		89	86	112	122	152	25	42	74	75	96	133	80	139	87	90		103.454	79.1305	95.4205	95.2366	113.306	19.9666	38.5476	55.1485	56.2227	49.3141	111.953	76.3078	79.3881	66.1123	78.2218		6.70672
100511863	SUGP2	SURP and G-patch domain containing 2	-	VGNC:VGNC:93610|Ensembl:ENSSSCG00000025839	protein-coding	10147	SUGP2	SURP and G-patch domain containing 2	SFRS14|SRFS14	MIM:607993|HGNC:HGNC:18641|Ensembl:ENSG00000064607	protein-coding	1.33626	28.3503	1.01231e-07	1.78784e-06		24	40	29	39	41	13	7	15	18	31	35	54	65	53	56		27.8977	36.8049	24.7071	30.4445	30.5629	10.3826	6.4246	11.1788	13.4934	15.9243	29.4614	51.5077	37.124	40.2753	48.6713		4.85288
100515840	PABPC4	poly(A) binding protein cytoplasmic 4	-	VGNC:VGNC:98525|Ensembl:ENSSSCG00000003660	protein-coding	8761	PABPC4	poly(A) binding protein cytoplasmic 4	APP-1|APP1|PABP4|iPABP	MIM:603407|HGNC:HGNC:8557|Ensembl:ENSG00000090621	protein-coding	-0.719412	28.3425	1.01637e-07	1.79162e-06		317	446	361	445	419	821	650	712	744	1038	348	431	486	498	350		368.482	410.374	307.561	347.379	312.338	655.704	596.57	530.618	557.729	533.209	292.93	411.108	277.573	378.436	304.196		8.52936
100141306	PYGL	glycogen phosphorylase L	-	VGNC:VGNC:92019|Ensembl:ENSSSCG00000005024	protein-coding	5836	PYGL	glycogen phosphorylase L	GSD6	MIM:613741|HGNC:HGNC:9725|Ensembl:ENSG00000100504	protein-coding	2.58817	28.2551	1.06337e-07	1.86874e-06		16	16	42	14	19	3	7	4	2	4	23	7	71	38	26		18.5985	14.7219	35.7827	10.9288	14.1633	2.396	6.4246	2.981	1.49927	2.05475	19.3603	6.67693	40.5508	28.8766	22.5974		4.29267
110260639	XPNPEP3	X-prolyl aminopeptidase 3	-	VGNC:VGNC:95002|Ensembl:ENSSSCG00000033823	protein-coding	63929	XPNPEP3	X-prolyl aminopeptidase 3	APP3|ICP55|NPHPL1	MIM:613553|HGNC:HGNC:28052|Ensembl:ENSG00000196236	protein-coding	-0.924	28.2537	1.06413e-07	1.86874e-06		52	68	77	75	82	200	126	125	155	225	70	44	94	104	79		60.445	62.5683	65.6016	58.5471	61.1258	159.733	115.643	93.1563	116.194	115.58	58.9227	41.9693	53.6869	79.0308	68.6614		5.94122
100515097	SUPT4H1	SPT4 homolog, DSIF elongation factor subunit	-	VGNC:VGNC:93624	protein-coding	6827	SUPT4H1	SPT4 homolog, DSIF elongation factor subunit	SPT4|SPT4H|SUPT4H|Supt4a	MIM:603555|HGNC:HGNC:11467|Ensembl:ENSG00000213246	protein-coding	-1.47231	28.238	1.07279e-07	1.88041e-06		11	34	28	29	39	98	92	111	68	75	40	12	47	54	43		12.7864	31.2841	23.8551	22.6382	29.072	78.2692	84.4375	82.7228	50.9752	38.5266	33.6701	11.4462	26.8435	41.0352	37.3726		3.78518
100157642	THBD	thrombomodulin	-	Ensembl:ENSSSCG00000042607	protein-coding	7056	THBD	thrombomodulin	AHUS6|BDCA3|CD141|THPH12|THRM|TM	MIM:188040|HGNC:HGNC:11784|Ensembl:ENSG00000178726	protein-coding	2.01071	28.1631	1.1151e-07	1.9509e-06		8	22	43	28	16	5	4	9	4	9	30	17	54	41	34		9.29923	20.2427	36.6347	21.8576	11.927	3.99333	3.6712	6.70725	2.99854	4.6232	25.2526	16.2154	30.8414	31.1564	29.5505		3.36446
100125959	MDM2	MDM2 proto-oncogene	-	VGNC:VGNC:90093|Ensembl:ENSSSCG00000000488	protein-coding	4193	MDM2	MDM2 proto-oncogene	ACTFS|HDMX|LSKB|hdm2	MIM:164785|HGNC:HGNC:6973|Ensembl:ENSG00000135679	protein-coding	0.914611	28.1586	1.11768e-07	1.95175e-06		133	210	160	159	199	95	82	119	86	178	180	228	446	240	275		154.6	193.226	136.315	124.12	148.342	75.8732	75.2595	88.6848	64.4687	91.4365	151.516	217.477	254.727	182.379	239.011		7.2817
100134984	PRELID3B	PRELI domain containing 3B	C17H20orf45|SLMO2	Ensembl:ENSSSCG00000007525	protein-coding	51012	PRELID3B	PRELI domain containing 3B	C20orf45|SLMO2|dJ543J19.5	HGNC:HGNC:15892|Ensembl:ENSG00000101166	protein-coding	-0.837906	28.1234	1.13819e-07	1.98385e-06		303	346	518	611	617	988	1083	1094	740	1165	400	364	501	420	372		352.208	318.362	441.32	476.964	459.935	789.081	993.977	815.304	554.73	598.447	336.701	347.2	286.14	319.163	323.317		8.46438
396659	CXCR4	C-X-C motif chemokine receptor 4	-	VGNC:VGNC:96094|Ensembl:ENSSSCG00000039416	protein-coding	7852	CXCR4	C-X-C motif chemokine receptor 4	CD184|D2S201E|FB22|HM89|HSY3RR|LAP-3|LAP3|LCR1|LESTR|NPY3R|NPYR|NPYRL|NPYY3R|WHIM|WHIMS	MIM:162643|HGNC:HGNC:2561|Ensembl:ENSG00000121966	protein-coding	-2.47666	28.0961	1.15438e-07	2.00086e-06		0	2	4	4	3	13	19	17	13	28	13	4	9	12	16		0	1.84024	3.40788	3.12251	2.23631	10.3826	17.4382	12.6693	9.74527	14.3833	10.9428	3.81539	5.14024	9.11894	13.9061		0
100521564	ARAP2	ArfGAP with RhoGAP domain, ankyrin repeat and PH domain 2	-	VGNC:VGNC:85440|Ensembl:ENSSSCG00000008768	protein-coding	116984	ARAP2	ArfGAP with RhoGAP domain, ankyrin repeat and PH domain 2	CENTD1|PARX	MIM:606645|HGNC:HGNC:16924|Ensembl:ENSG00000047365	protein-coding	1.07334	28.0996	1.15228e-07	2.00086e-06		60	85	96	76	108	48	50	32	56	53	122	69	127	72	83		69.7442	78.2103	81.789	59.3277	80.5072	38.3359	45.89	23.848	41.9796	27.2255	102.694	65.8154	72.5345	54.7136	72.1379		6.14454
100157791	VANGL1	VANGL planar cell polarity protein 1	-	VGNC:VGNC:94797|Ensembl:ENSSSCG00000006746	protein-coding	81839	VANGL1	VANGL planar cell polarity protein 1	KITENIN|LPP2|STB2|STBM2	MIM:610132|HGNC:HGNC:15512|Ensembl:ENSG00000173218	protein-coding	1.02684	28.0976	1.15351e-07	2.00086e-06		52	68	57	64	65	39	31	18	37	51	75	51	83	72	59		60.445	62.5683	48.5622	49.9602	48.4534	31.1479	28.4518	13.4145	27.7365	26.1981	63.1315	48.6462	47.4044	54.7136	51.2787		5.94122
102163404	KDM5B	lysine demethylase 5B	-	VGNC:VGNC:95870|Ensembl:ENSSSCG00000010928	protein-coding	10765	KDM5B	lysine demethylase 5B	CT31|JARID1B|MRT65|PLU-1|PLU1|PPP1R98|PUT1|RBBP2H1A|RBP2-H1	MIM:605393|HGNC:HGNC:18039|Ensembl:ENSG00000117139	protein-coding	-0.695017	28.0807	1.16358e-07	2.00934e-06		152	219	191	244	215	310	346	401	352	612	230	201	295	288	224		176.685	201.507	162.726	190.473	160.269	247.586	317.559	298.845	263.872	314.377	193.603	191.723	168.486	218.854	194.685		7.47318
100155015	ITPR3	inositol 1,4,5-trisphosphate receptor type 3	-	VGNC:VGNC:89254|Ensembl:ENSSSCG00000001518	protein-coding	3710	ITPR3	inositol 1,4,5-trisphosphate receptor type 3	IP3R|IP3R3	MIM:147267|HGNC:HGNC:6182|Ensembl:ENSG00000096433	protein-coding	-0.918127	28.0818	1.16295e-07	2.00934e-06		182	195	239	399	313	394	449	627	661	777	366	236	298	299	293		211.558	179.424	203.621	311.47	233.322	314.674	412.092	467.272	495.509	399.136	308.082	225.108	170.199	227.214	254.655		7.73171
100154074	ZNF322	zinc finger protein 322	ZNF322A	VGNC:VGNC:95224|Ensembl:ENSSSCG00000001156	protein-coding	79692	ZNF322	zinc finger protein 322	HCG12|ZNF322A|ZNF388|ZNF489	MIM:610847|HGNC:HGNC:23640|Ensembl:ENSG00000181315	protein-coding	0.994226	28.0156	1.2034e-07	2.07425e-06		66	59	100	99	94	37	34	43	68	80	58	63	115	93	68		76.7187	54.2872	85.1969	77.2821	70.0711	29.5506	31.2052	32.0458	50.9752	41.0951	48.8217	60.0924	65.6808	70.6718	59.1009		6.28019
102159591	LOC102159591	leucine-rich repeat-containing protein 37A	LRRC37A	-	protein-coding	9884	LRRC37A	leucine rich repeat containing 37A	LRRC37	MIM:616555|HGNC:HGNC:29069|Ensembl:ENSG00000176681	protein-coding	1.20125	27.9648	1.23544e-07	2.12556e-06		40	71	32	99	76	35	25	38	28	44	63	48	83	81	49		46.4962	65.3286	27.263	77.2821	56.6532	27.9533	22.945	28.3195	20.9898	22.6023	53.0305	45.7847	47.4044	61.5528	42.5874		5.56974
100154266	ABHD4	abhydrolase domain containing 4, N-acyl phospholipase B	-	VGNC:VGNC:97859|Ensembl:ENSSSCG00000002051	protein-coding	63874	ABHD4	abhydrolase domain containing 4, N-acyl phospholipase B	ABH4	HGNC:HGNC:20154|Ensembl:ENSG00000100439	protein-coding	1.24936	27.9437	1.24897e-07	2.137e-06		52	74	129	153	117	46	39	54	74	42	135	72	195	158	118		60.445	68.089	109.904	119.436	87.2161	36.7386	35.7942	40.2435	55.473	21.5749	113.637	68.677	111.372	120.066	102.557		5.94122
100737787	MCPH1	microcephalin 1	-	VGNC:VGNC:96417|Ensembl:ENSSSCG00000015754	protein-coding	79648	MCPH1	microcephalin 1	BRIT1|MCT	MIM:607117|HGNC:HGNC:6954|Ensembl:ENSG00000147316	protein-coding	-0.860839	27.9459	1.24754e-07	2.137e-06		37	54	56	55	54	118	85	123	85	153	62	46	79	54	44		43.0089	49.6866	47.7103	42.9345	40.2536	94.2425	78.0129	91.6658	63.719	78.5943	52.1887	43.877	45.1199	41.0352	38.2418		5.45972
110261669	LOC110261669	histone H2B type 1	-	-	protein-coding	8344	H2BC6	H2B clustered histone 6	H2B.h|H2B/h|H2BC10|H2BC4|H2BC7|H2BC8|H2BFH|HIST1H2BE|dJ221C16.8	MIM:602805|HGNC:HGNC:4753|Ensembl:ENSG00000274290	protein-coding	-1.32419	27.9474	1.24659e-07	2.137e-06		37	38	34	74	89	129	82	179	177	248	20	36	56	70	55		43.0089	34.9646	28.9669	57.7664	66.3439	103.028	75.2595	133.4	132.686	127.395	16.8351	34.3385	31.9837	53.1938	47.8022		5.45972
100515528	PKN1	protein kinase N1	-	VGNC:VGNC:91481|Ensembl:ENSSSCG00000013779	protein-coding	5585	PKN1	protein kinase N1	DBK|PAK-1|PAK1|PKN|PKN-ALPHA|PRK1|PRKCL1	MIM:601032|HGNC:HGNC:9405|Ensembl:ENSG00000123143	protein-coding	2.09987	27.9002	1.27739e-07	2.18162e-06		10	25	12	18	17	2	5	3	5	7	12	16	20	25	12		11.624	23.003	10.2236	14.0513	12.6724	1.59733	4.589	2.23575	3.74818	3.59582	10.101	15.2616	11.4228	18.9978	10.4296		3.6581
110261091	H6PD	hexose-6-phosphate dehydrogenase/glucose 1-dehydrogenase	-	VGNC:VGNC:88764|Ensembl:ENSSSCG00000034502	protein-coding	9563	H6PD	hexose-6-phosphate dehydrogenase/glucose 1-dehydrogenase	CORTRD1|G6PDH|GDH|H6PDH	MIM:138090|HGNC:HGNC:4795|Ensembl:ENSG00000049239	protein-coding	2.01947	27.8177	1.33303e-07	2.27249e-06		22	45	25	30	30	5	1	6	16	19	11	17	15	13	23		25.5729	41.4055	21.2992	23.4188	22.3631	3.99333	0.917799	4.4715	11.9942	9.76008	9.25929	16.2154	8.56707	9.87885	19.99		4.73188
110261671	LOC110261671	histone H2B type 1-H-like	-	-	protein-coding	8345	H2BC9	H2B clustered histone 9	H2B/j|H2BFJ|HIST1H2BH	MIM:602806|HGNC:HGNC:4755|Ensembl:ENSG00000275713	protein-coding	-1.14129	27.7921	1.35076e-07	2.29851e-06		52	109	80	132	166	232	149	341	338	333	50	70	81	99	69		60.445	100.293	68.1575	103.043	123.743	185.29	136.752	254.13	253.377	171.058	42.0877	66.7693	46.2622	75.2312	59.97		5.94122
100155348	BRI3BP	BRI3 binding protein	-	VGNC:VGNC:85879|Ensembl:ENSSSCG00000032831	protein-coding	140707	BRI3BP	BRI3 binding protein	BNAS1|HCCR-1|HCCR-2|HCCRBP-1|HCCRBP-3|KG19	MIM:615627|HGNC:HGNC:14251|Ensembl:ENSG00000184992	protein-coding	-1.00865	27.7741	1.36337e-07	2.31575e-06		35	63	52	96	119	142	125	144	190	238	63	46	94	62	41		40.6841	57.9677	44.3024	74.9403	88.707	113.41	114.725	107.316	142.431	122.258	53.0305	43.877	53.6869	47.1145	35.6344		5.38143
100622387	LOC100622387	histone H2A type 1	-	Ensembl:ENSSSCG00000046222	protein-coding	221613	H2AC1	H2A clustered histone 1	H2AA|H2AFR|HIST1H2AA|TH2A|bA317E16.2	MIM:613499|HGNC:HGNC:18729|Ensembl:ENSG00000164508	protein-coding	-1.26855	27.7658	1.36929e-07	2.31735e-06		34	53	40	86	98	160	162	178	174	186	13	27	37	43	65		39.5217	48.7664	34.0788	67.134	73.0528	127.786	148.683	132.655	130.437	95.546	10.9428	25.7539	21.1321	32.6762	56.4935		5.34062
100154411	ALG5	ALG5 dolichyl-phosphate beta-glucosyltransferase	-	VGNC:VGNC:85252|Ensembl:ENSSSCG00000009360	protein-coding	29880	ALG5	ALG5 dolichyl-phosphate beta-glucosyltransferase	bA421P11.2	MIM:604565|HGNC:HGNC:20266|Ensembl:ENSG00000120697	protein-coding	-1.37387	27.7667	1.36862e-07	2.31735e-06		13	18	13	18	28	61	38	59	62	58	26	24	23	13	13		15.1113	16.5622	11.0756	14.0513	20.8722	48.7186	34.8764	43.9698	46.4774	29.7939	21.8856	22.8923	13.1362	9.87885	11.2987		4.01
100514254	NBEAL1	neurobeachin like 1	-	Ensembl:ENSSSCG00000016118	protein-coding	65065	NBEAL1	neurobeachin like 1	A530083I02Rik|ALS2CR16|ALS2CR17	MIM:609816|HGNC:HGNC:20681|Ensembl:ENSG00000144426	protein-coding	0.891198	27.7152	1.40552e-07	2.37437e-06		524	406	620	722	893	421	325	324	339	785	513	465	692	501	339		609.1	373.569	528.221	563.613	665.675	336.238	298.285	241.461	254.127	403.245	431.82	443.539	395.227	380.716	294.635		9.2529
100517116	LOC100517116	uncharacterized LOC100517116	-	-	ncRNA							-1.05102	27.6984	1.41777e-07	2.39072e-06		41	83	54	67	74	217	110	135	107	264	69	68	102	73	80		47.6586	76.3701	46.0063	52.3021	55.1623	173.31	100.958	100.609	80.211	135.614	58.081	64.8616	58.256	55.4735	69.5305		5.60462
102160209	SLC24A1	solute carrier family 24 member 1	-	VGNC:VGNC:92986|Ensembl:ENSSSCG00000004937	protein-coding	9187	SLC24A1	solute carrier family 24 member 1	CSNB1D|HsT17412|NCKX|NCKX1|RODX	MIM:603617|HGNC:HGNC:10975|Ensembl:ENSG00000074621	protein-coding	2.51832	27.6706	1.43836e-07	2.41784e-06		16	15	13	10	25	2	6	0	3	6	14	10	15	5	11		18.5985	13.8018	11.0756	7.80628	18.6359	1.59733	5.5068	0	2.24891	3.08213	11.7845	9.53847	8.56707	3.79956	9.56044		4.29267
102157615	ZBTB39	zinc finger and BTB domain containing 39	-	VGNC:VGNC:95073	protein-coding	9880	ZBTB39	zinc finger and BTB domain containing 39	ZNF922	HGNC:HGNC:29014|Ensembl:ENSG00000166860	protein-coding	1.72973	27.663	1.44402e-07	2.41784e-06		23	33	20	44	31	10	5	5	15	21	22	31	77	38	56		26.7353	30.364	17.0394	34.3476	23.1085	7.98665	4.589	3.72625	11.2445	10.7875	18.5186	29.5693	43.9776	28.8766	48.6713		4.79365
110260769	LOC110260769	uncharacterized LOC110260769	-	-	ncRNA							1.69868	27.6648	1.44264e-07	2.41784e-06		21	24	34	33	50	5	12	11	8	27	39	36	46	24	16		24.4105	22.0829	28.9669	25.7607	37.2718	3.99333	11.0136	8.19775	5.99709	13.8696	32.8284	34.3385	26.2723	18.2379	13.9061		4.66735
106507753	CPSF2	cleavage and polyadenylation specific factor 2	-	VGNC:VGNC:86959|Ensembl:ENSSSCG00000002447	protein-coding	53981	CPSF2	cleavage and polyadenylation specific factor 2	CPSF100	MIM:606028|HGNC:HGNC:2325|Ensembl:ENSG00000165934	protein-coding	0.765754	27.6627	1.44422e-07	2.41784e-06		109	123	150	134	184	85	86	93	77	162	135	99	211	143	127		126.702	113.175	127.795	104.604	137.16	67.8865	78.9307	69.3083	57.722	83.2175	113.637	94.4309	120.51	108.667	110.38		6.99664
100152541	SLC66A2	solute carrier family 66 member 2	PQLC1	VGNC:VGNC:93151|Ensembl:ENSSSCG00000023171	protein-coding	80148	SLC66A2	solute carrier family 66 member 2	PQLC1	HGNC:HGNC:26188|Ensembl:ENSG00000122490	protein-coding	-1.84351	27.6591	1.44688e-07	2.41795e-06		22	11	15	12	19	49	96	104	44	58	9	8	13	14	12		25.5729	10.1213	12.7795	9.36753	14.1633	39.1346	88.1087	77.506	32.984	29.7939	7.57578	7.63078	7.42479	10.6388	10.4296		4.73188
102164640	LOC102164640	uncharacterized LOC102164640	-	-	ncRNA							2.3786	27.6351	1.46494e-07	2.44375e-06		13	14	16	22	10	0	0	5	4	8	8	19	21	17	13		15.1113	12.8817	13.6315	17.1738	7.45437	0	0	3.72625	2.99854	4.10951	6.73403	18.1231	11.9939	12.9185	11.2987		4.01
100623289	ZBTB18	zinc finger and BTB domain containing 18	ZNF238	VGNC:VGNC:95575|Ensembl:ENSSSCG00000035213	protein-coding	10472	ZBTB18	zinc finger and BTB domain containing 18	C2H2-171|MRD22|RP58|TAZ-1|ZNF238	MIM:608433|HGNC:HGNC:13030|Ensembl:ENSG00000179456	protein-coding	1.41576	27.6234	1.47385e-07	2.45422e-06		38	40	35	54	66	16	13	12	26	57	28	41	52	37	31		44.1713	36.8049	29.8189	42.1539	49.1988	12.7786	11.9314	8.943	19.4905	29.2802	23.5691	39.1077	29.6992	28.1167	26.9431		5.49734
100625354	CRISPLD2	cysteine rich secretory protein LCCL domain containing 2	-	VGNC:VGNC:96958|Ensembl:ENSSSCG00000002669	protein-coding	83716	CRISPLD2	cysteine rich secretory protein LCCL domain containing 2	CRISP11|LCRISP2|LGL1	MIM:612434|HGNC:HGNC:25248|Ensembl:ENSG00000103196	protein-coding	-5.94388	27.6171	1.47864e-07	2.45782e-06		0	0	2	0	0	43	9	19	1	30	0	2	2	4	0		0	0	1.70394	0	0	34.3426	8.26019	14.1598	0.749636	15.4107	0	1.90769	1.14228	3.03965	0		0
100155306	SEC61A1	SEC61 translocon subunit alpha 1	-	VGNC:VGNC:92682|Ensembl:ENSSSCG00000011621	protein-coding	29927	SEC61A1	SEC61 translocon subunit alpha 1	HNFJ4|HSEC61|SEC61|SEC61A	MIM:609213|HGNC:HGNC:18276|Ensembl:ENSG00000058262	protein-coding	-0.831767	27.6047	1.48817e-07	2.46925e-06		218	264	228	294	284	517	689	595	448	643	248	184	390	312	287		253.404	242.912	194.249	229.505	211.704	412.91	632.364	443.424	335.837	330.302	208.755	175.508	222.744	237.092	249.441		7.99098
100145886	RAI14	retinoic acid induced 14	-	VGNC:VGNC:92068|Ensembl:ENSSSCG00000016824	protein-coding	26064	RAI14	retinoic acid induced 14	NORPEG|RAI13	MIM:606586|HGNC:HGNC:14873|Ensembl:ENSG00000039560	protein-coding	1.38735	27.5983	1.49307e-07	2.47297e-06		30	61	64	69	57	17	16	15	37	62	76	49	69	64	45		34.8721	56.1274	54.526	53.8633	42.4899	13.5773	14.6848	11.1788	27.7365	31.8487	63.9733	46.7385	39.4085	48.6343	39.1109		5.16479
110261260	GCSH	glycine cleavage system protein H	-	Ensembl:ENSSSCG00000040203	protein-coding	2653	GCSH	glycine cleavage system protein H	GCE|NKH	MIM:238330|HGNC:HGNC:4208|Ensembl:ENSG00000140905	protein-coding	-0.986496	27.5375	1.54076e-07	2.54745e-06		272	346	409	359	484	663	802	1044	816	1099	444	479	338	232	311		316.174	318.362	348.455	280.245	360.791	529.515	736.075	778.041	611.703	564.544	373.739	456.893	193.045	176.299	270.3		8.30913
110255931	MAFG	MAF bZIP transcription factor G	-	VGNC:VGNC:89948|Ensembl:ENSSSCG00000035253	protein-coding	4097	MAFG	MAF bZIP transcription factor G	hMAF	MIM:602020|HGNC:HGNC:6781|Ensembl:ENSG00000197063	protein-coding	-1.40106	27.4126	1.64357e-07	2.71261e-06		12	38	33	40	32	71	162	138	81	92	56	47	83	57	44		13.9488	34.9646	28.115	31.2251	23.854	56.7052	148.683	102.845	60.7205	47.2593	47.1382	44.8308	47.4044	43.315	38.2418		3.90196
100512341	LOC100512341	uncharacterized protein FLJ45252	-	-	protein-coding	112268437	LOC112268437	uncharacterized protein FLJ45252	AAK1		protein-coding	1.09398	27.3556	1.69275e-07	2.78884e-06		103	86	140	150	203	59	67	113	59	102	86	139	119	80	88		119.728	79.1305	119.276	117.094	151.324	47.1212	61.4926	84.2133	44.2285	52.3962	72.3908	132.585	67.9654	60.7929	76.4835		6.91561
106504110	ALDH7A1	aldehyde dehydrogenase 7 family member A1	-	VGNC:VGNC:85243|Ensembl:ENSSSCG00000014247	protein-coding	501	ALDH7A1	aldehyde dehydrogenase 7 family member A1	ATQ1|EPD|PDE	MIM:107323|HGNC:HGNC:877|Ensembl:ENSG00000164904	protein-coding	-0.787475	27.2692	1.77012e-07	2.91117e-06		64	65	108	95	105	158	142	196	179	232	101	89	99	87	79		74.3938	59.8079	92.0126	74.1596	78.2709	126.189	130.328	146.069	134.185	119.176	85.0171	84.8924	56.5426	66.1123	68.6614		6.23637
100625983	SSR3	signal sequence receptor subunit 3	-	VGNC:VGNC:93492|Ensembl:ENSSSCG00000030567	protein-coding	6747	SSR3	signal sequence receptor subunit 3	TRAPG	MIM:606213|HGNC:HGNC:11325|Ensembl:ENSG00000114850	protein-coding	-0.708303	27.2653	1.77362e-07	2.9118e-06		158	181	190	229	266	471	301	383	369	525	201	176	324	273	180		183.66	166.542	161.874	178.764	198.286	376.171	276.258	285.431	276.616	269.686	169.192	167.877	185.049	207.456	156.444		7.52873
100151745	MGAT2	alpha-1,6-mannosyl-glycoprotein 2-beta-N-acetylglucosaminyltransferase	-	-	protein-coding	4247	MGAT2	alpha-1,6-mannosyl-glycoprotein 2-beta-N-acetylglucosaminyltransferase	CDG2A|CDGS2|GLCNACTII|GNT-II|GNT2	MIM:602616|HGNC:HGNC:7045|Ensembl:ENSG00000168282	protein-coding	-1.3098	27.2362	1.80053e-07	2.95078e-06		18	26	28	33	40	75	108	111	60	78	29	21	49	23	26		20.9233	23.9232	23.8551	25.7607	29.8175	59.8999	99.1223	82.7228	44.9781	40.0677	24.4109	20.0308	27.9857	17.478	22.5974		4.45439
100622482	HDAC1	histone deacetylase 1	-	VGNC:VGNC:88810|Ensembl:ENSSSCG00000003613	protein-coding	3065	HDAC1	histone deacetylase 1	GON-10|HD1|KDAC1|RPD3|RPD3L1	MIM:601241|HGNC:HGNC:4852|Ensembl:ENSG00000116478	protein-coding	-0.851825	27.2324	1.80414e-07	2.95151e-06		32	53	70	68	67	127	96	129	116	158	63	56	109	54	76		37.1969	48.7664	59.6378	53.0827	49.9443	101.43	88.1087	96.1373	86.9578	81.1628	53.0305	53.4154	62.254	41.0352	66.054		5.25538
100156184	NCOA4	nuclear receptor coactivator 4	-	VGNC:VGNC:90617|Ensembl:ENSSSCG00000010399	protein-coding	8031	NCOA4	nuclear receptor coactivator 4	ARA70|ELE1|PTC3|RFG	MIM:601984|HGNC:HGNC:7671|Ensembl:ENSG00000266412	protein-coding	-0.955625	27.2164	1.81909e-07	2.97075e-06		207	291	312	221	363	707	580	772	451	540	282	229	470	354	303		240.618	267.755	265.814	172.519	270.594	564.656	532.324	575.333	338.086	277.392	237.374	218.431	268.435	269.009	263.347		7.91658
100156406	SPOPL	speckle type BTB/POZ protein like	-	VGNC:VGNC:96161|Ensembl:ENSSSCG00000032198	protein-coding	339745	SPOPL	speckle type BTB/POZ protein like	BTBD33	HGNC:HGNC:27934|Ensembl:ENSG00000144228	protein-coding	-0.890083	27.1537	1.87904e-07	3.0633e-06		76	71	65	82	94	186	174	140	147	219	94	100	112	108	99		88.3427	65.3286	55.378	64.0115	70.0711	148.552	159.697	104.335	110.196	112.498	79.1248	95.3847	63.9674	82.0704	86.044		6.48128
100512445	ABCA12	ATP binding cassette subfamily A member 12	-	VGNC:VGNC:95624|Ensembl:ENSSSCG00000034282	protein-coding	26154	ABCA12	ATP binding cassette subfamily A member 12	ARCI4A|ARCI4B|ICR2B|LI2	MIM:607800|HGNC:HGNC:14637|Ensembl:ENSG00000144452	protein-coding	2.00132	27.1432	1.88927e-07	3.0746e-06		62	60	39	16	37	13	18	3	13	17	73	69	115	61	118		72.069	55.2073	33.2268	12.49	27.5812	10.3826	16.5204	2.23575	9.74527	8.7327	61.448	65.8154	65.6808	46.3546	102.557		6.19119
100520136	WASHC4	WASH complex subunit 4	-	VGNC:VGNC:94895|Ensembl:ENSSSCG00000000840	protein-coding	23325	WASHC4	WASH complex subunit 4	KIAA1033|MRT43|SWIP	MIM:615748|HGNC:HGNC:29174|Ensembl:ENSG00000136051	protein-coding	0.75949	27.13	1.90224e-07	3.09031e-06		278	364	425	416	488	275	180	220	285	497	403	307	467	384	263		323.148	334.924	362.087	324.741	363.773	219.633	165.204	163.955	213.646	255.303	339.227	292.831	266.721	291.806	228.581		8.34051
100511709	CHEK1	checkpoint kinase 1	-	VGNC:VGNC:86637|Ensembl:ENSSSCG00000015215	protein-coding	1111	CHEK1	checkpoint kinase 1	CHK1	MIM:603078|HGNC:HGNC:1925|Ensembl:ENSG00000149554	protein-coding	-1.30171	27.1194	1.91267e-07	3.10186e-06		26	44	35	67	70	162	136	131	65	180	22	45	66	43	56		30.2225	40.4854	29.8189	52.3021	52.1806	129.384	124.821	97.6278	48.7263	92.4639	18.5186	42.9231	37.6951	32.6762	48.6713		4.96451
100152155	SMPD2	sphingomyelin phosphodiesterase 2	-	VGNC:VGNC:93262|Ensembl:ENSSSCG00000004408	protein-coding	6610	SMPD2	sphingomyelin phosphodiesterase 2	ISC1|NSMASE|NSMASE1	MIM:603498|HGNC:HGNC:11121|Ensembl:ENSG00000135587	protein-coding	1.55411	27.1	1.93193e-07	3.12765e-06		15	22	50	63	58	10	16	16	21	21	16	16	19	18	15		17.4361	20.2427	42.5984	49.1795	43.2353	7.98665	14.6848	11.924	15.7424	10.7875	13.4681	15.2616	10.8516	13.6784	13.037		4.20446
100627470	CDYL2	chromodomain Y like 2	-	VGNC:VGNC:86529|Ensembl:ENSSSCG00000038128	protein-coding	124359	CDYL2	chromodomain Y like 2	PCCP1	MIM:618816|HGNC:HGNC:23030|Ensembl:ENSG00000166446	protein-coding	1.234	27.0926	1.93941e-07	3.13431e-06		33	48	39	64	56	12	23	16	26	52	59	66	76	67	54		38.3593	44.1658	33.2268	49.9602	41.7445	9.58398	21.1094	11.924	19.4905	26.7118	49.6635	62.9539	43.4065	50.9141	46.9331		5.29863
100522130	LOC100522130	fumarylacetoacetate hydrolase domain-containing protein 2	FAHD2A	Ensembl:ENSSSCG00000039523	protein-coding	51011	FAHD2A	fumarylacetoacetate hydrolase domain containing 2A	CGI-105	HGNC:HGNC:24252|Ensembl:ENSG00000115042	protein-coding	1.00148	27.0678	1.96447e-07	3.16384e-06		50	52	72	94	85	38	28	36	45	67	45	57	49	55	48		58.1202	47.8463	61.3418	73.379	63.3621	30.3493	25.6984	26.829	33.7336	34.4171	37.8789	54.3693	27.9857	41.7951	41.7183		5.88558
100626969	LPP	LIM domain containing preferred translocation partner in lipoma	-	Ensembl:ENSSSCG00000011811	protein-coding	4026	LPP	LIM domain containing preferred translocation partner in lipoma	-	MIM:600700|HGNC:HGNC:6679|Ensembl:ENSG00000145012	protein-coding	0.649585	27.0683	1.96396e-07	3.16384e-06		1373	1465	2059	2023	2244	1272	1067	1388	1288	2087	2631	2415	3159	1865	2035		1595.98	1347.98	1754.2	1579.21	1672.76	1015.9	979.292	1034.41	965.531	1072.07	2214.65	2303.54	1804.22	1417.23	1768.68		10.6411
106505861	TTC3	tetratricopeptide repeat domain 3	-	VGNC:VGNC:94545|Ensembl:ENSSSCG00000012062	protein-coding	7267	TTC3	tetratricopeptide repeat domain 3	DCRR1|RNF105|TPRDIII	MIM:602259|HGNC:HGNC:12393|Ensembl:ENSG00000182670	protein-coding	-1.42624	27.0312	2.00201e-07	3.2132e-06		34	16	12	18	38	66	40	61	60	121	35	34	81	52	52		39.5217	14.7219	10.2236	14.0513	28.3266	52.7119	36.712	45.4603	44.9781	62.1563	29.4614	32.4308	46.2622	39.5154	45.1948		5.34062
100524069	UEVLD	UEV and lactate/malate dehyrogenase domains	-	VGNC:VGNC:100879|Ensembl:ENSSSCG00000013362	protein-coding	55293	UEVLD	UEV and lactate/malate dehyrogenase domains	ATTP|UEV3	MIM:610985|HGNC:HGNC:30866|Ensembl:ENSG00000151116	protein-coding	0.965834	27.0341	1.99895e-07	3.2132e-06		51	58	99	82	96	41	46	28	45	73	78	79	111	85	68		59.2826	53.3671	84.3449	64.0115	71.5619	32.7453	42.2188	20.867	33.7336	37.4993	65.6568	75.3539	63.3963	64.5925	59.1009		5.91367
100286877	PRMT1	protein arginine methyltransferase 1	-	VGNC:VGNC:91820|Ensembl:ENSSSCG00000003189	protein-coding	3276	PRMT1	protein arginine methyltransferase 1	ANM1|HCP1|HRMT1L2|IR1B4	MIM:602950|HGNC:HGNC:5187|Ensembl:ENSG00000126457	protein-coding	-0.971917	27.0135	2.02034e-07	3.23706e-06		60	126	64	156	127	199	232	261	216	378	103	69	130	117	116		69.7442	115.935	54.526	121.778	94.6705	158.934	212.929	194.51	161.921	194.174	86.7006	65.8154	74.2479	88.9096	100.819		6.14454
100515845	PCF11	PCF11 cleavage and polyadenylation factor subunit	-	VGNC:VGNC:91218|Ensembl:ENSSSCG00000014901	protein-coding	51585	PCF11	PCF11 cleavage and polyadenylation factor subunit	-	MIM:608876|HGNC:HGNC:30097|Ensembl:ENSG00000165494	protein-coding	-0.970896	26.9852	2.05024e-07	3.27934e-06		183	207	199	282	289	684	354	610	266	790	241	249	306	203	218		212.72	190.465	169.542	220.137	215.431	546.287	324.901	454.603	199.403	405.814	202.863	237.508	174.768	154.262	189.471		7.73958
100286871	PDK1	pyruvate dehydrogenase kinase 1	-	VGNC:VGNC:98180|Ensembl:ENSSSCG00000015958	protein-coding	5163	PDK1	pyruvate dehydrogenase kinase 1	-	MIM:602524|HGNC:HGNC:8809|Ensembl:ENSG00000152256	protein-coding	1.32276	26.9473	2.09076e-07	3.33841e-06		45	42	101	59	79	15	31	25	25	54	56	49	57	58	32		52.3082	38.6451	86.0488	46.057	58.8895	11.98	28.4518	18.6313	18.7409	27.7392	47.1382	46.7385	32.5549	44.0749	27.8122		5.73628
100154898	MYOF	myoferlin	-	VGNC:VGNC:90538|Ensembl:ENSSSCG00000010476	protein-coding	26509	MYOF	myoferlin	FER1L3	MIM:604603|HGNC:HGNC:3656|Ensembl:ENSG00000138119	protein-coding	0.748711	26.9436	2.09484e-07	3.33921e-06		563	638	802	579	560	368	431	494	439	568	881	752	1170	931	814		654.433	587.038	683.279	451.983	417.445	293.909	395.572	368.154	329.09	291.775	741.585	717.293	668.231	707.478	707.473		9.35631
100625284	HP1BP3	heterochromatin protein 1 binding protein 3	-	VGNC:VGNC:88956|Ensembl:ENSSSCG00000003511	protein-coding	50809	HP1BP3	heterochromatin protein 1 binding protein 3	HP1-BP74|HP1BP74	MIM:616072|HGNC:HGNC:24973|Ensembl:ENSG00000127483	protein-coding	1.18289	26.9284	2.1113e-07	3.35877e-06		49	51	54	49	49	28	18	15	41	38	58	75	113	78	61		56.9578	46.9262	46.0063	38.2508	36.5264	22.3626	16.5204	11.1788	30.7351	19.5202	48.8217	71.5385	64.5386	59.2731	53.017		5.85693
100515577	ACAA1	acetyl-CoA acyltransferase 1	ACAA	VGNC:VGNC:84995|Ensembl:ENSSSCG00000011250	protein-coding	30	ACAA1	acetyl-CoA acyltransferase 1	ACAA|PTHIO|THIO	MIM:604054|HGNC:HGNC:82|Ensembl:ENSG00000060971	protein-coding	1.17865	26.9257	2.11431e-07	3.35877e-06		61	111	87	102	79	39	46	42	40	69	56	77	57	101	103		70.9066	102.134	74.1213	79.624	58.8895	31.1479	42.2188	31.3005	29.9854	35.4445	47.1382	73.4462	32.5549	76.7511	89.5205		6.16805
100738127	ETV3	ETS variant transcription factor 3	-	VGNC:VGNC:87812|Ensembl:ENSSSCG00000024970	protein-coding	2117	ETV3	ETS variant transcription factor 3	METS|PE-1|PE1	MIM:164873|HGNC:HGNC:3492|Ensembl:ENSG00000117036	protein-coding	-0.991505	26.9105	2.13098e-07	3.37949e-06		79	100	77	130	130	273	138	160	262	418	128	95	135	152	124		91.8299	92.0122	65.6016	101.482	96.9068	218.036	126.656	119.24	196.405	214.722	107.744	90.6155	77.1036	115.507	107.772		6.53652
110261665	LOC110261665	histone H2A type 1	-	-	protein-coding	8329	H2AC13	H2A clustered histone 13	H2A/c|H2AC11|H2AC15|H2AC16|H2AC17|H2AFC|HIST1H2AI	MIM:602787|HGNC:HGNC:4725|Ensembl:ENSG00000196747	protein-coding	-1.3078	26.881	2.16378e-07	3.42568e-06		39	99	55	104	133	247	173	240	245	363	40	59	26	66	96		45.3338	91.092	46.8583	81.1853	99.1431	197.27	158.779	178.86	183.661	186.469	33.6701	56.277	14.8496	50.1542	83.4366		5.53399
110261320	LOC110261320	zinc finger protein OZF-like	-	Ensembl:ENSSSCG00000033351	protein-coding	256051	ZNF549	zinc finger protein 549	-	HGNC:HGNC:26632|Ensembl:ENSG00000121406	protein-coding	1.93295	26.8702	2.17588e-07	3.439e-06		15	16	14	17	26	3	3	3	7	12	14	19	26	9	14		17.4361	14.7219	11.9276	13.2707	19.3814	2.396	2.7534	2.23575	5.24745	6.16426	11.7845	18.1231	14.8496	6.8392	12.1678		4.20446
100157200	DIPK1A	divergent protein kinase domain 1A	FAM69A	VGNC:VGNC:87307|Ensembl:ENSSSCG00000006900	protein-coding	388650	DIPK1A	divergent protein kinase domain 1A	FAM69A	MIM:614542|HGNC:HGNC:32213|Ensembl:ENSG00000154511	protein-coding	2.07254	26.8547	2.1934e-07	3.45498e-06		18	20	17	25	29	9	3	3	7	9	4	27	16	18	7		20.9233	18.4024	14.4835	19.5157	21.6177	7.18799	2.7534	2.23575	5.24745	4.6232	3.36701	25.7539	9.1382	13.6784	6.08392		4.45439
102159115	ATP6AP1	ATPase H+ transporting accessory protein 1	-	VGNC:VGNC:85660|Ensembl:ENSSSCG00000037310	protein-coding	537	ATP6AP1	ATPase H+ transporting accessory protein 1	16A|ATP6IP1|ATP6S1|Ac45|CF2|VATPS1|XAP-3|XAP3	MIM:300197|HGNC:HGNC:868|Ensembl:ENSG00000071553	protein-coding	-0.818362	26.8559	2.192e-07	3.45498e-06		70	138	133	199	181	259	241	284	369	387	119	121	213	163	152		81.3683	126.977	113.312	155.345	134.924	206.854	221.19	211.651	276.616	198.797	100.169	115.415	121.652	123.866	132.108		6.36402
100154940	FUCA2	alpha-L-fucosidase 2	-	VGNC:VGNC:88263|Ensembl:ENSSSCG00000004133	protein-coding	2519	FUCA2	alpha-L-fucosidase 2	dJ20N2.5	MIM:136820|HGNC:HGNC:4008|Ensembl:ENSG00000001036	protein-coding	1.92505	26.8053	2.25017e-07	3.53841e-06		14	13	21	20	26	3	4	6	13	7	32	26	48	15	21		16.2737	11.9616	17.8913	15.6126	19.3814	2.396	3.6712	4.4715	9.74527	3.59582	26.9361	24.8	27.4146	11.3987	18.2518		4.1105
397172	CALCRL	calcitonin receptor like receptor	CGRPR|CRLR	Ensembl:ENSSSCG00000016031	protein-coding	10203	CALCRL	calcitonin receptor like receptor	CGRPR|CRLR|LMPHM8	MIM:114190|HGNC:HGNC:16709|Ensembl:ENSG00000064989	protein-coding	-1.82676	26.7861	2.27261e-07	3.5677e-06		16	9	16	33	41	120	75	138	50	84	27	36	32	11	20		18.5985	8.28109	13.6315	25.7607	30.5629	95.8398	68.8349	102.845	37.4818	43.1498	22.7273	34.3385	18.2764	8.35903	17.3826		4.29267
100152364	AKNA	AT-hook transcription factor	-	VGNC:VGNC:85228|Ensembl:ENSSSCG00000023894	protein-coding	80709	AKNA	AT-hook transcription factor	-	MIM:605729|HGNC:HGNC:24108|Ensembl:ENSG00000106948	protein-coding	3.12212	26.781	2.27868e-07	3.57121e-06		9	10	14	24	8	1	0	1	6	3	13	37	22	13	33		10.4616	9.20122	11.9276	18.7351	5.9635	0.798665	0	0.74525	4.49781	1.54107	10.9428	35.2923	12.565	9.87885	28.6813		3.51874
100518262	RBPJ	recombination signal binding protein for immunoglobulin kappa J region	-	VGNC:VGNC:98956|Ensembl:ENSSSCG00000022155	protein-coding	3516	RBPJ	recombination signal binding protein for immunoglobulin kappa J region	AOS3|CBF-1|CBF1|IGKJRB|IGKJRB1|KBF2|RBP-J|RBP-J kappa|RBP-JK|RBPJK|RBPSUH|SUH|csl	MIM:147183|HGNC:HGNC:5724|Ensembl:ENSG00000168214	protein-coding	-0.989717	26.7745	2.28633e-07	3.57719e-06		111	90	103	140	183	293	309	287	161	395	143	109	221	120	142		129.027	82.8109	87.7528	109.288	136.415	234.009	283.6	213.887	120.691	202.907	120.371	103.969	126.221	91.1894	123.417		7.02267
100517749	FEN1	flap structure-specific endonuclease 1	-	VGNC:VGNC:88085|Ensembl:ENSSSCG00000028696	protein-coding	2237	FEN1	flap structure-specific endonuclease 1	FEN-1|MF1|RAD2	MIM:600393|HGNC:HGNC:3650|Ensembl:ENSG00000168496	protein-coding	-1.59663	26.74	2.3275e-07	3.6355e-06		17	39	18	41	44	129	173	130	66	87	45	24	54	34	50		19.7609	35.8847	15.3354	32.0057	32.7992	103.028	158.779	96.8825	49.476	44.6909	37.8789	22.8923	30.8414	25.837	43.4566		4.37579
100621443	SMURF1	SMAD specific E3 ubiquitin protein ligase 1	-	VGNC:VGNC:93270|Ensembl:ENSSSCG00000030153	protein-coding	57154	SMURF1	SMAD specific E3 ubiquitin protein ligase 1	-	MIM:605568|HGNC:HGNC:16807|Ensembl:ENSG00000198742	protein-coding	1.46798	26.6968	2.38012e-07	3.70663e-06		45	47	31	31	29	9	11	12	19	29	35	35	61	48	49		52.3082	43.2457	26.411	24.1995	21.6177	7.18799	10.0958	8.943	14.2431	14.897	29.4614	33.3846	34.8394	36.4757	42.5874		5.73628
445013	MAPK3	mitogen-activated protein kinase 3	ERK1	VGNC:VGNC:90003|Ensembl:ENSSSCG00000040682	protein-coding	5595	MAPK3	mitogen-activated protein kinase 3	ERK-1|ERK1|ERT2|HS44KDAP|HUMKER1A|P44ERK1|P44MAPK|PRKM3|p44-ERK1|p44-MAPK	MIM:601795|HGNC:HGNC:6877|Ensembl:ENSG00000102882	protein-coding	1.12989	26.6961	2.38099e-07	3.70663e-06		38	39	52	55	44	17	15	39	28	34	70	55	83	89	67		44.1713	35.8847	44.3024	42.9345	32.7992	13.5773	13.767	29.0648	20.9898	17.4654	58.9227	52.4616	47.4044	67.6321	58.2318		5.49734
100525241	MSANTD4	Myb/SANT DNA binding domain containing 4 with coiled-coils	-	VGNC:VGNC:90415|Ensembl:ENSSSCG00000026833	protein-coding	84437	MSANTD4	Myb/SANT DNA binding domain containing 4 with coiled-coils	KIAA1826	HGNC:HGNC:29383|Ensembl:ENSG00000170903	protein-coding	1.21666	26.6385	2.45312e-07	3.81255e-06		48	63	77	80	80	24	35	28	64	45	76	49	74	61	27		55.7954	57.9677	65.6016	62.4502	59.635	19.168	32.123	20.867	47.9767	23.116	63.9733	46.7385	42.2642	46.3546	23.4665		5.8277
397344	ADAM9	ADAM metallopeptidase domain 9	ADAM-9	VGNC:VGNC:95969|Ensembl:ENSSSCG00000015808	protein-coding	8754	ADAM9	ADAM metallopeptidase domain 9	CORD9|MCMP|MDC9|Mltng	MIM:602713|HGNC:HGNC:216|Ensembl:ENSG00000168615	protein-coding	0.803013	26.6308	2.4628e-07	3.82124e-06		715	550	882	831	926	495	461	582	503	685	871	658	732	667	514		831.119	506.067	751.436	648.702	690.275	395.339	423.105	433.736	377.067	351.877	733.167	627.631	418.073	506.861	446.733		9.70065
100511328	DPPA3	developmental pluripotency associated 3	-	-	protein-coding	359787	DPPA3	developmental pluripotency associated 3	Pgc7|STELLA	MIM:608408|HGNC:HGNC:19199|Ensembl:ENSG00000187569	protein-coding	-1.55119	26.6003	2.50205e-07	3.87569e-06		83	222	125	64	75	423	224	267	441	366	70	138	153	131	190		96.4795	204.267	106.496	49.9602	55.9078	337.835	205.587	198.982	330.589	188.01	58.9227	131.631	87.3841	99.5484	165.135		6.60703
100517028	EPHB4	EPH receptor B4	-	VGNC:VGNC:87739|Ensembl:ENSSSCG00000007675	protein-coding	2050	EPHB4	EPH receptor B4	CMAVM2|HFASD|HTK|LMPHM7|MYK1|TYRO11	MIM:600011|HGNC:HGNC:3395|Ensembl:ENSG00000196411	protein-coding	1.99484	26.5787	2.53023e-07	3.90636e-06		17	13	25	37	23	2	4	8	6	20	24	9	39	20	23		19.7609	11.9616	21.2992	28.8832	17.145	1.59733	3.6712	5.962	4.49781	10.2738	20.2021	8.58462	22.2744	15.1982	19.99		4.37579
100739768	PARVB	parvin beta	-	VGNC:VGNC:91186|Ensembl:ENSSSCG00000000024	protein-coding	29780	PARVB	parvin beta	CGI-56	MIM:608121|HGNC:HGNC:14653|Ensembl:ENSG00000188677	protein-coding	-0.957766	26.5799	2.52859e-07	3.90636e-06		33	53	53	56	56	105	81	104	145	159	37	45	43	29	48		38.3593	48.7664	45.1543	43.7151	41.7445	83.8598	74.3417	77.506	108.697	81.6765	31.1449	42.9231	24.5589	22.0374	41.7183		5.29863
110259662	LOC110259662	zinc finger protein 57-like	-	Ensembl:ENSSSCG00000036792	protein-coding	126295	ZNF57	zinc finger protein 57	ZNF424	HGNC:HGNC:13125|Ensembl:ENSG00000171970	protein-coding	-1.99235	26.5628	2.55105e-07	3.93199e-06		6	8	11	10	8	43	42	69	24	31	4	11	16	6	4		6.97442	7.36097	9.37166	7.80628	5.9635	34.3426	38.5476	51.4223	17.9913	15.9243	3.36701	10.4923	9.1382	4.55947	3.47652		2.99538
100625881	PHKB	phosphorylase kinase regulatory subunit beta	-	VGNC:VGNC:98532|Ensembl:ENSSSCG00000002844	protein-coding	5257	PHKB	phosphorylase kinase regulatory subunit beta	-	MIM:172490|HGNC:HGNC:8927|Ensembl:ENSG00000102893	protein-coding	0.882565	26.4642	2.68466e-07	4.1311e-06		96	115	183	169	168	78	84	71	94	154	123	107	253	210	132		111.591	105.814	155.91	131.926	125.233	62.2959	77.0951	52.9128	70.4658	79.108	103.536	102.062	144.498	159.581	114.725		6.81494
100525805	ZBED5	zinc finger BED-type containing 5	-	VGNC:VGNC:98418|Ensembl:ENSSSCG00000033411	protein-coding	58486	ZBED5	zinc finger BED-type containing 5	Buster1	MIM:615251|HGNC:HGNC:30803|Ensembl:ENSG00000236287	protein-coding	1.58053	26.4286	2.73456e-07	4.17439e-06		55	50	34	43	44	44	10	7	17	31	45	36	80	50	40		63.9322	46.0061	28.9669	33.567	32.7992	35.1413	9.17799	5.21675	12.7438	15.9243	37.8789	34.3385	45.691	37.9956	34.7652		6.02086
100157063	STX17	syntaxin 17	-	VGNC:VGNC:93587|Ensembl:ENSSSCG00000005386	protein-coding	55014	STX17	syntaxin 17	-	MIM:604204|HGNC:HGNC:11432|Ensembl:ENSG00000136874	protein-coding	1.03961	26.4282	2.73518e-07	4.17439e-06		64	83	129	121	127	53	46	46	57	157	122	100	140	93	80		74.3938	76.3701	109.904	94.4559	94.6705	42.3293	42.2188	34.2815	42.7292	80.6491	102.694	95.3847	79.9593	70.6718	69.5305		6.23637
100155709	RIN3	Ras and Rab interactor 3	-	VGNC:VGNC:92311|Ensembl:ENSSSCG00000002451	protein-coding	79890	RIN3	Ras and Rab interactor 3	-	MIM:610223|HGNC:HGNC:18751|Ensembl:ENSG00000100599	protein-coding	-0.937775	26.4333	2.72798e-07	4.17439e-06		100	180	92	198	185	294	272	403	379	435	131	178	149	146	114		116.24	165.622	78.3811	154.564	137.906	234.808	249.641	300.336	284.112	223.454	110.27	169.785	85.0995	110.947	99.0809		6.87333
100153442	SMPDL3A	sphingomyelin phosphodiesterase acid like 3A	-	VGNC:VGNC:93265|Ensembl:ENSSSCG00000004233	protein-coding	10924	SMPDL3A	sphingomyelin phosphodiesterase acid like 3A	ASM3A|ASML3a|yR36GH4.1	MIM:610728|HGNC:HGNC:17389|Ensembl:ENSG00000172594	protein-coding	-1.10018	26.4338	2.72722e-07	4.17439e-06		35	47	65	46	62	148	112	133	120	124	27	37	78	30	51		40.6841	43.2457	55.378	35.9089	46.2171	118.202	102.794	99.1183	89.9563	63.6974	22.7273	35.2923	44.5487	22.7973	44.3257		5.38143
100625759	SMIM1	small integral membrane protein 1 (Vel blood group)	-	Ensembl:ENSSSCG00000036305	protein-coding	388588	SMIM1	small integral membrane protein 1 (Vel blood group)	Vel	MIM:615242|HGNC:HGNC:44204|Ensembl:ENSG00000235169	protein-coding	-2.34548	26.4284	2.73496e-07	4.17439e-06		8	22	4	3	5	42	15	48	46	44	2	7	11	4	11		9.29923	20.2427	3.40788	2.34188	3.72718	33.5439	13.767	35.772	34.4832	22.6023	1.68351	6.67693	6.28252	3.03965	9.56044		3.36446
100155899	C14H1orf198	chromosome 14 C1orf198 homolog	-	VGNC:VGNC:85947|Ensembl:ENSSSCG00000010181	protein-coding	84886	C1orf198	chromosome 1 open reading frame 198	-	HGNC:HGNC:25900|Ensembl:ENSG00000119280	protein-coding	1.50119	26.378	2.80716e-07	4.27725e-06		20	26	20	27	26	7	10	5	12	17	29	21	26	16	20		23.2481	23.9232	17.0394	21.0769	19.3814	5.59066	9.17799	3.72625	8.99563	8.7327	24.4109	20.0308	14.8496	12.1586	17.3826		4.5998
100626292	MST1R	macrophage stimulating 1 receptor	-	VGNC:VGNC:90429|Ensembl:ENSSSCG00000027992	protein-coding	4486	MST1R	macrophage stimulating 1 receptor	CD136|CDw136|NPCA3|PTK8|RON|SEA	MIM:600168|HGNC:HGNC:7381|Ensembl:ENSG00000164078	protein-coding	2.03424	26.3594	2.83437e-07	4.31167e-06		31	23	35	24	21	3	3	30	15	9	41	49	55	73	62		36.0345	21.1628	29.8189	18.7351	15.6542	2.396	2.7534	22.3575	11.2445	4.6232	34.5119	46.7385	31.4126	55.4735	53.8861		5.2108
100579176	SLC19A1	solute carrier family 19 member 1	RFC	VGNC:VGNC:92961|Ensembl:ENSSSCG00000030696	protein-coding	6573	SLC19A1	solute carrier family 19 member 1	CHMD|FOLT|IFC-1|IFC1|REFC|RFC|RFC1|RFT-1|hRFC|hSLC19A1	MIM:600424|HGNC:HGNC:10937|Ensembl:ENSG00000173638	protein-coding	2.76672	26.3404	2.86234e-07	4.34713e-06		15	23	22	17	13	2	2	1	11	5	10	13	7	16	2		17.4361	21.1628	18.7433	13.2707	9.69068	1.59733	1.8356	0.74525	8.24599	2.56844	8.41754	12.4	3.99796	12.1586	1.73826		4.20446
100515913	VWA5A	von Willebrand factor A domain containing 5A	-	VGNC:VGNC:94884|Ensembl:ENSSSCG00000015175	protein-coding	4013	VWA5A	von Willebrand factor A domain containing 5A	BCSC-1|BCSC1|LOH11CR2A	MIM:602929|HGNC:HGNC:6658|Ensembl:ENSG00000110002	protein-coding	2.68741	26.3126	2.90389e-07	4.40305e-06		23	16	11	16	14	7	2	3	0	4	5	19	18	21	14		26.7353	14.7219	9.37166	12.49	10.4361	5.59066	1.8356	2.23575	0	2.05475	4.20877	18.1231	10.2805	15.9581	12.1678		4.79365
100513044	KIAA0100	KIAA0100	-	VGNC:VGNC:89428|Ensembl:ENSSSCG00000017764	protein-coding	9703	KIAA0100	KIAA0100	BCOX|BCOX1|CT101|FMP27	MIM:610664|HGNC:HGNC:28960|Ensembl:ENSG00000007202	protein-coding	0.877275	26.2926	2.93404e-07	4.43435e-06		83	93	108	136	125	62	46	71	62	138	118	100	126	140	130		96.4795	85.5713	92.0126	106.165	93.1796	49.5172	42.2188	52.9128	46.4774	70.889	99.3269	95.3847	71.9634	106.388	112.987		6.60703
100514526	KCTD1	potassium channel tetramerization domain containing 1	-	VGNC:VGNC:98482|Ensembl:ENSSSCG00000003719	protein-coding	284252	KCTD1	potassium channel tetramerization domain containing 1	C18orf5	MIM:613420|HGNC:HGNC:18249|Ensembl:ENSG00000134504	protein-coding	-1.50422	26.2941	2.93184e-07	4.43435e-06		12	20	9	14	17	46	48	49	54	46	24	13	37	13	35		13.9488	18.4024	7.66772	10.9288	12.6724	36.7386	44.0544	36.5173	40.4803	23.6297	20.2021	12.4	21.1321	9.87885	30.4196		3.90196
100520674	KIF21A	kinesin family member 21A	-	VGNC:VGNC:89464|Ensembl:ENSSSCG00000000779	protein-coding	55605	KIF21A	kinesin family member 21A	CFEOM1|FEOM1|FEOM3A	MIM:608283|HGNC:HGNC:19349|Ensembl:ENSG00000139116	protein-coding	0.893325	26.2731	2.96384e-07	4.47214e-06		147	127	180	185	199	88	83	108	98	180	122	146	415	192	192		170.873	116.855	153.354	144.416	148.342	70.2825	76.1773	80.487	73.4643	92.4639	102.694	139.262	237.022	145.903	166.873		7.4252
100514159	SRCAP	Snf2 related CREBBP activator protein	-	Ensembl:ENSSSCG00000007789	protein-coding	10847	SRCAP	Snf2 related CREBBP activator protein	DOMO1|EAF1|FLHS|SWR1	MIM:611421|HGNC:HGNC:16974|Ensembl:ENSG00000080603	protein-coding	-0.688561	26.2559	2.99044e-07	4.50499e-06		231	330	319	444	377	621	541	730	469	886	352	374	627	477	359		268.515	303.64	271.778	346.599	281.03	495.971	496.529	544.033	351.579	455.128	296.297	356.739	358.103	362.478	312.018		8.07422
100127155	LMO4	LIM domain only 4	-	Ensembl:ENSSSCG00000047605	protein-coding	8543	LMO4	LIM domain only 4	-	MIM:603129|HGNC:HGNC:6644|Ensembl:ENSG00000143013	protein-coding	1.31953	26.2461	3.00561e-07	4.52054e-06		27	45	36	60	61	14	16	20	20	55	53	60	55	56	44		31.3849	41.4055	30.6709	46.8377	45.4717	11.1813	14.6848	14.905	14.9927	28.2529	44.6129	57.2308	31.4126	42.555	38.2418		5.01725
100625621	MAU2	MAU2 sister chromatid cohesion factor	-	VGNC:VGNC:90045|Ensembl:ENSSSCG00000021664	protein-coding	23383	MAU2	MAU2 sister chromatid cohesion factor	KIAA0892|MAU2L|SCC4|mau-2	MIM:614560|HGNC:HGNC:29140|Ensembl:ENSG00000129933	protein-coding	-0.979527	26.2333	3.02559e-07	4.54325e-06		45	51	66	78	63	141	152	160	100	160	86	90	137	70	95		52.3082	46.9262	56.2299	60.889	46.9625	112.612	139.505	119.24	74.9636	82.1901	72.3908	85.8462	78.2459	53.1938	82.5675		5.73628
100152655	LYSMD4	LysM domain containing 4	-	VGNC:VGNC:89920|Ensembl:ENSSSCG00000030487	protein-coding	145748	LYSMD4	LysM domain containing 4	-	HGNC:HGNC:26571|Ensembl:ENSG00000183060	protein-coding	1.94653	26.2146	3.055e-07	4.58004e-06		10	18	28	24	21	7	4	3	16	7	17	9	18	10	16		11.624	16.5622	23.8551	18.7351	15.6542	5.59066	3.6712	2.23575	11.9942	3.59582	14.3098	8.58462	10.2805	7.59911	13.9061		3.6581
100620165	ZSWIM6	zinc finger SWIM-type containing 6	-	VGNC:VGNC:95335|Ensembl:ENSSSCG00000025194	protein-coding	57688	ZSWIM6	zinc finger SWIM-type containing 6	AFND|NEDMAGA	MIM:615951|HGNC:HGNC:29316|Ensembl:ENSG00000130449	protein-coding	-1.85755	26.205	3.07031e-07	4.59561e-06		4	4	7	8	11	34	31	35	20	24	9	8	26	18	19		4.64962	3.68049	5.96378	6.24502	8.19981	27.1546	28.4518	26.0838	14.9927	12.3285	7.57578	7.63078	14.8496	13.6784	16.5135		2.49815
100157705	FBXO33	F-box protein 33	-	VGNC:VGNC:88040|Ensembl:ENSSSCG00000004989	protein-coding	254170	FBXO33	F-box protein 33	BMND12|Fbx33|c14_5247	MIM:609103|HGNC:HGNC:19833|Ensembl:ENSG00000165355	protein-coding	-1.0718	26.1572	3.14716e-07	4.70308e-06		24	41	43	49	61	107	97	182	83	115	57	42	89	69	52		27.8977	37.725	36.6347	38.2508	45.4717	85.4572	89.0265	135.636	62.2198	59.0742	47.98	40.0616	50.8313	52.4339	45.1948		4.85288
100513502	BRIX1	biogenesis of ribosomes BRX1	-	Ensembl:ENSSSCG00000016827	protein-coding	55299	BRIX1	biogenesis of ribosomes BRX1	BRIX|BXDC2	MIM:618466|HGNC:HGNC:24170|Ensembl:ENSG00000113460	protein-coding	-0.770518	26.1307	3.19067e-07	4.76048e-06		77	83	94	89	108	163	164	195	161	249	107	69	178	92	112		89.5051	76.3701	80.0851	69.4759	80.5072	130.182	150.519	145.324	120.691	127.908	90.0676	65.8154	101.663	69.9119	97.3427		6.49993
100521078	LMTK2	lemur tyrosine kinase 2	-	Ensembl:ENSSSCG00000007599	protein-coding	22853	LMTK2	lemur tyrosine kinase 2	AATYK2|BREK|KPI-2|KPI2|LMR2|PPP1R100|cprk|hBREK	MIM:610989|HGNC:HGNC:17880|Ensembl:ENSG00000164715	protein-coding	-0.847628	26.1155	3.21595e-07	4.79054e-06		112	136	143	166	154	282	309	375	217	329	133	151	227	177	144		130.189	125.137	121.832	129.584	114.797	225.224	283.6	279.469	162.671	169.003	111.953	144.031	129.648	134.504	125.155		7.03551
100520826	EIF4G2	eukaryotic translation initiation factor 4 gamma 2	-	VGNC:VGNC:99645|Ensembl:ENSSSCG00000013405	protein-coding	1982	EIF4G2	eukaryotic translation initiation factor 4 gamma 2	AAG1|DAP5|NAT1|P97	MIM:602325|HGNC:HGNC:3297|Ensembl:ENSG00000110321	protein-coding	-0.577538	26.1004	3.24118e-07	4.82042e-06		1095	1270	1627	1667	1950	2652	2452	2765	2138	3424	1659	1391	2280	1685	1508		1272.83	1168.55	1386.15	1301.31	1453.6	2118.06	2250.44	2060.62	1602.72	1758.87	1396.47	1326.8	1302.19	1280.45	1310.65		10.315
100125376	TES	testin LIM domain protein	-	VGNC:VGNC:93884|Ensembl:ENSSSCG00000040344	protein-coding	26136	TES	testin LIM domain protein	TESS|TESS-2	MIM:606085|HGNC:HGNC:14620|Ensembl:ENSG00000135269	protein-coding	-0.995299	26.0546	3.31904e-07	4.92835e-06		138	147	156	198	201	371	394	571	294	353	319	181	279	232	230		160.412	135.258	132.907	154.564	149.833	296.305	361.613	425.538	220.393	181.332	268.519	172.646	159.347	176.299	199.9		7.3346
445512	HMOX1	heme oxygenase 1	HSP32	VGNC:VGNC:98036|Ensembl:ENSSSCG00000039745	protein-coding	3162	HMOX1	heme oxygenase 1	HMOX1D|HO-1|HSP32|bK286B10	MIM:141250|HGNC:HGNC:5013|Ensembl:ENSG00000100292	protein-coding	-2.02338	25.9939	3.42502e-07	5.07763e-06		134	200	152	157	116	442	2170	3030	328	790	184	264	446	331	534		155.762	184.024	129.499	122.559	86.4707	353.01	1991.62	2258.11	245.881	405.814	154.883	251.816	254.727	251.531	464.116		7.29243
100525821	LOC100525821	uncharacterized LOC100525821	-	-	protein-coding							-1.42964	25.9787	3.45213e-07	5.1097e-06		59	208	107	171	250	418	409	562	545	600	49	133	94	182	158		68.5818	191.385	91.1607	133.487	186.359	333.842	375.38	418.831	408.551	308.213	41.2459	126.862	53.6869	138.304	137.323		6.12064
106505697	DBR1	debranching RNA lariats 1	-	VGNC:VGNC:87168|Ensembl:ENSSSCG00000031098	protein-coding	51163	DBR1	debranching RNA lariats 1	-	MIM:607024|HGNC:HGNC:15594|Ensembl:ENSG00000138231	protein-coding	-1.17092	25.9412	3.51985e-07	5.20168e-06		16	17	22	28	19	51	53	69	37	65	28	21	44	29	29		18.5985	15.6421	18.7433	21.8576	14.1633	40.7319	48.6434	51.4223	27.7365	33.3897	23.5691	20.0308	25.1301	22.0374	25.2048		4.29267
110261139	ZMYM6	zinc finger MYM-type containing 6	-	VGNC:VGNC:95185|Ensembl:ENSSSCG00000034618	protein-coding	9204	ZMYM6	zinc finger MYM-type containing 6	Buster2|MYM|ZBED7|ZNF198L4|ZNF258	MIM:613567|HGNC:HGNC:13050|Ensembl:ENSG00000163867	protein-coding	0.993601	25.9197	3.5592e-07	5.25151e-06		59	67	92	68	75	44	36	47	35	58	90	56	118	50	68		68.5818	61.6482	78.3811	53.0827	55.9078	35.1413	33.0408	35.0268	26.2373	29.7939	75.7578	53.4154	67.3943	37.9956	59.1009		6.12064
100154619	CLDND1	claudin domain containing 1	-	VGNC:VGNC:86742|Ensembl:ENSSSCG00000011980	protein-coding	56650	CLDND1	claudin domain containing 1	C3orf4|GENX-3745|Z38	HGNC:HGNC:1322|Ensembl:ENSG00000080822	protein-coding	1.14514	25.9008	3.59418e-07	5.29475e-06		27	46	57	48	64	23	25	19	26	38	52	44	103	47	34		31.3849	42.3256	48.5622	37.4701	47.708	18.3693	22.945	14.1598	19.4905	19.5202	43.7712	41.9693	58.8272	35.7158	29.5505		5.01725
100521762	HNRNPA2B1	heterogeneous nuclear ribonucleoprotein A2/B1	HNRNPA2/B1	Ensembl:ENSSSCG00000036350	protein-coding	3181	HNRNPA2B1	heterogeneous nuclear ribonucleoprotein A2/B1	HNRNPA2|HNRNPB1|HNRPA2|HNRPA2B1|HNRPB1|IBMPFD2|RNPA2|SNRPB1	MIM:600124|HGNC:HGNC:5033|Ensembl:ENSG00000122566	protein-coding	-0.564602	25.8494	3.69116e-07	5.42903e-06		759	885	1111	1105	1298	1968	1481	1714	1519	2543	1225	913	1609	1300	1063		882.265	814.308	946.537	862.594	967.577	1571.77	1359.26	1277.36	1138.7	1306.31	1031.15	870.862	918.961	987.885	923.886		9.7867
100153078	FZD3	frizzled class receptor 3	-	VGNC:VGNC:88281|Ensembl:ENSSSCG00000009679	protein-coding	7976	FZD3	frizzled class receptor 3	Fz-3	MIM:606143|HGNC:HGNC:4041|Ensembl:ENSG00000104290	protein-coding	-1.50719	25.787	3.81238e-07	5.5985e-06		16	33	20	18	25	89	85	55	28	103	33	30	40	42	20		18.5985	30.364	17.0394	14.0513	18.6359	71.0812	78.0129	40.9888	20.9898	52.9099	27.7779	28.6154	22.8455	31.9163	17.3826		4.29267
100523470	EPB41L5	erythrocyte membrane protein band 4.1 like 5	-	VGNC:VGNC:97979|Ensembl:ENSSSCG00000039185	protein-coding	57669	EPB41L5	erythrocyte membrane protein band 4.1 like 5	BE37|LULU|LULU1|YMO1|YRT	MIM:611730|HGNC:HGNC:19819|Ensembl:ENSG00000115109	protein-coding	0.613689	25.6898	4.00931e-07	5.87844e-06		214	323	283	300	356	226	187	209	215	334	263	242	370	291	241		248.754	297.199	241.107	234.188	265.376	180.498	171.628	155.757	161.172	171.572	221.381	230.831	211.321	221.134	209.461		7.96437
110261663	LOC110261663	histone H2B type 1	-	-	protein-coding	255626	H2BC1	H2B clustered histone 1	H2BFU|HIST1H2BA|STBP|TH2B|TSH2B|TSH2B.1|bA317E16.3|hTSH2B	MIM:609904|HGNC:HGNC:18730|Ensembl:ENSG00000146047	protein-coding	-1.36702	25.6565	4.07918e-07	5.97148e-06		7	35	19	27	45	72	53	72	91	141	10	19	21	29	23		8.13683	32.2043	16.1874	21.0769	33.5447	57.5039	48.6434	53.658	68.2169	72.4301	8.41754	18.1231	11.9939	22.0374	19.99		3.19169
110261478	H1-1	H1.1 linker histone, cluster member	-	-	protein-coding	3024	H1-1	H1.1 linker histone, cluster member	H1.1|H1A|H1F1|HIST1|HIST1H1A	MIM:142709|HGNC:HGNC:4715|Ensembl:ENSG00000124610	protein-coding	-1.38619	25.6251	4.1461e-07	6.05994e-06		85	133	82	132	276	313	307	493	368	494	40	82	50	106	123		98.8043	122.376	69.8614	103.043	205.741	249.982	281.764	367.408	275.866	253.762	33.6701	78.2155	28.5569	80.5506	106.903		6.64103
100625897	LOC100625897	lactase-phlorizin hydrolase	LPH|PNGH	Ensembl:ENSSSCG00000030013	protein-coding	3938	LCT	lactase	LAC|LPH|LPH1	MIM:603202|HGNC:HGNC:6530|Ensembl:ENSG00000115850	protein-coding	-3.10959	25.6216	4.15365e-07	6.06147e-06		0	6	3	1	1	18	21	20	6	30	2	2	9	2	2		0	5.52073	2.55591	0.780628	0.745437	14.376	19.2738	14.905	4.49781	15.4107	1.68351	1.90769	5.14024	1.51982	1.73826		0
100514931	AHCYL2	adenosylhomocysteinase like 2	-	VGNC:VGNC:97874|Ensembl:ENSSSCG00000016568	protein-coding	23382	AHCYL2	adenosylhomocysteinase like 2	ADOHCYASE3|IRBIT2	MIM:616520|HGNC:HGNC:22204|Ensembl:ENSG00000158467	protein-coding	-1.40691	25.6086	4.1818e-07	6.09264e-06		20	16	16	14	12	53	49	40	39	62	17	29	66	41	41		23.2481	14.7219	13.6315	10.9288	8.94524	42.3293	44.9722	29.81	29.2358	31.8487	14.3098	27.6616	37.6951	31.1564	35.6344		4.5998
110260954	CHD9	chromodomain helicase DNA binding protein 9	-	VGNC:VGNC:86635|Ensembl:ENSSSCG00000033591	protein-coding	80205	CHD9	chromodomain helicase DNA binding protein 9	AD013|CHD-9|CReMM|KISH2|PRIC320	MIM:616936|HGNC:HGNC:25701|Ensembl:ENSG00000177200	protein-coding	1.18703	25.6057	4.18808e-07	6.09264e-06		60	101	94	111	107	25	38	25	74	102	110	95	142	132	87		69.7442	92.9323	80.0851	86.6497	79.7618	19.9666	34.8764	18.6313	55.473	52.3962	92.5929	90.6155	81.1016	100.308	75.6144		6.14454
100624243	ZNFX1	zinc finger NFX1-type containing 1	-	VGNC:VGNC:96210|Ensembl:ENSSSCG00000030108	protein-coding	57169	ZNFX1	zinc finger NFX1-type containing 1	-	MIM:618931|HGNC:HGNC:29271|Ensembl:ENSG00000124201	protein-coding	-1.63902	25.5951	4.21097e-07	6.1164e-06		38	75	51	35	43	188	234	220	51	124	74	82	108	102	77		44.1713	69.0091	43.4504	27.322	32.0538	150.149	214.765	163.955	38.2314	63.6974	62.2898	78.2155	61.6829	77.511	66.9231		5.49734
397133	FDX1	ferredoxin 1	-	VGNC:VGNC:88078|Ensembl:ENSSSCG00000035945	protein-coding	2230	FDX1	ferredoxin 1	ADX|FDX|LOH11CR1D	MIM:103260|HGNC:HGNC:3638|Ensembl:ENSG00000137714	protein-coding	1.21733	25.5902	4.22172e-07	6.12248e-06		42	42	94	92	121	25	26	44	56	55	37	44	57	35	37		48.821	38.6451	80.0851	71.8177	90.1979	19.9666	23.8628	32.791	41.9796	28.2529	31.1449	41.9693	32.5549	26.5969	32.1578		5.63868
106510601	LOC106510601	zinc finger protein 883-like	-	-	protein-coding	169834	ZNF883	zinc finger protein 883	-	HGNC:HGNC:27271|Ensembl:ENSG00000285447	protein-coding	1.91936	25.5852	4.2327e-07	6.12876e-06		26	15	20	22	16	4	10	10	3	5	33	31	62	38	21		30.2225	13.8018	17.0394	17.1738	11.927	3.19466	9.17799	7.4525	2.24891	2.56844	27.7779	29.5693	35.4105	28.8766	18.2518		4.96451
100622341	TBC1D14	TBC1 domain family member 14	-	-	protein-coding	57533	TBC1D14	TBC1 domain family member 14	-	MIM:614855|HGNC:HGNC:29246|Ensembl:ENSG00000132405	protein-coding	1.09223	25.5823	4.23919e-07	6.12876e-06		43	70	55	57	58	25	17	27	37	64	42	37	53	57	49		49.9834	64.4085	46.8583	44.4958	43.2353	19.9666	15.6026	20.1218	27.7365	32.8761	35.3536	35.2923	30.2703	43.315	42.5874		5.67195
100517646	POLE4	DNA polymerase epsilon 4, accessory subunit	-	VGNC:VGNC:91632|Ensembl:ENSSSCG00000038307	protein-coding	56655	POLE4	DNA polymerase epsilon 4, accessory subunit	YHHQ1|p12	MIM:607269|HGNC:HGNC:18755|Ensembl:ENSG00000115350	protein-coding	-0.92805	25.5452	4.32149e-07	6.23806e-06		34	53	45	43	52	89	72	92	119	159	37	31	79	41	61		39.5217	48.7664	38.3386	33.567	38.7627	71.0812	66.0816	68.563	89.2067	81.6765	31.1449	29.5693	45.1199	31.1564	53.017		5.34062
100155860	HEBP2	heme binding protein 2	-	-	protein-coding	23593	HEBP2	heme binding protein 2	C6ORF34B|C6orf34|PP23|SOUL	MIM:605825|HGNC:HGNC:15716|Ensembl:ENSG00000051620	protein-coding	3.05182	25.4993	4.4254e-07	6.37818e-06		8	7	30	24	17	0	7	4	3	0	48	14	42	30	9		9.29923	6.44085	25.5591	18.7351	12.6724	0	6.4246	2.981	2.24891	0	40.4042	13.3539	23.9878	22.7973	7.82218		3.36446
100526019	INPP5D	inositol polyphosphate-5-phosphatase D	-	VGNC:VGNC:96374|Ensembl:ENSSSCG00000016298	protein-coding	3635	INPP5D	inositol polyphosphate-5-phosphatase D	SHIP|SHIP-1|SHIP1|SIP-145|hp51CN|p150Ship	MIM:601582|HGNC:HGNC:6079|Ensembl:ENSG00000168918	protein-coding	1.94813	25.4549	4.52856e-07	6.5168e-06		13	32	47	16	30	7	3	7	7	20	41	29	44	22	49		15.1113	29.4439	40.0425	12.49	22.3631	5.59066	2.7534	5.21675	5.24745	10.2738	34.5119	27.6616	25.1301	16.7181	42.5874		4.01
100521528	ADAM19	ADAM metallopeptidase domain 19	-	VGNC:VGNC:85066|Ensembl:ENSSSCG00000017052	protein-coding	8728	ADAM19	ADAM metallopeptidase domain 19	FKSG34|MADDAM|MLTNB	MIM:603640|HGNC:HGNC:197|Ensembl:ENSG00000135074	protein-coding	2.07542	25.4452	4.55139e-07	6.53955e-06		47	53	148	345	294	43	31	56	41	37	169	148	150	84	39		54.633	48.7664	126.091	269.317	219.158	34.3426	28.4518	41.734	30.7351	19.0065	142.256	141.169	85.6707	63.8326	33.8961		5.79787
100520722	MYO9B	myosin IXB	myosin	VGNC:VGNC:90534|Ensembl:ENSSSCG00000013876	protein-coding	4650	MYO9B	myosin IXB	CELIAC4|MYR5	MIM:602129|HGNC:HGNC:7609|Ensembl:ENSG00000099331	protein-coding	0.816271	25.4386	4.567e-07	6.55188e-06		213	278	335	353	261	158	139	197	215	295	348	260	293	270	194		247.592	255.794	285.41	275.562	194.559	126.189	127.574	146.814	161.172	151.538	292.93	248	167.343	205.176	168.611		7.95764
100515709	TECR	trans-2,3-enoyl-CoA reductase	-	VGNC:VGNC:98362|Ensembl:ENSSSCG00000031299	protein-coding	9524	TECR	trans-2,3-enoyl-CoA reductase	GPSN2|MRT14|SC2|TER	MIM:610057|HGNC:HGNC:4551|Ensembl:ENSG00000099797	protein-coding	-0.924417	25.3966	4.66731e-07	6.68551e-06		22	44	46	52	59	96	85	103	103	116	44	50	47	62	46		25.5729	40.4854	39.1906	40.5926	43.9808	76.6719	78.0129	76.7608	77.2125	59.5879	37.0372	47.6924	26.8435	47.1145	39.98		4.73188
100525542	LOC100525542	disintegrin and metalloproteinase domain-containing protein 32	ADAM32	Ensembl:ENSSSCG00000015807	protein-coding	203102	ADAM32	ADAM metallopeptidase domain 32	-	MIM:618602|HGNC:HGNC:15479|Ensembl:ENSG00000197140	protein-coding	-2.53317	25.37	4.73214e-07	6.76137e-06		2	1	3	4	3	28	9	23	8	28	6	3	11	8	4		2.32481	0.920122	2.55591	3.12251	2.23631	22.3626	8.26019	17.1408	5.99709	14.3833	5.05052	2.86154	6.28252	6.07929	3.47652		1.73327
100523389	SLC37A2	solute carrier family 37 member 2	-	VGNC:VGNC:98323|Ensembl:ENSSSCG00000022536	protein-coding	219855	SLC37A2	solute carrier family 37 member 2	pp11662	HGNC:HGNC:20644|Ensembl:ENSG00000134955	protein-coding	-4.59895	25.369	4.73477e-07	6.76137e-06		0	0	3	1	0	18	23	41	3	7	8	6	8	6	1		0	0	2.55591	0.780628	0	14.376	21.1094	30.5553	2.24891	3.59582	6.73403	5.72308	4.5691	4.55947	0.869131		0
100519266	CACYBP	calcyclin binding protein	-	VGNC:VGNC:86133|Ensembl:ENSSSCG00000015504	protein-coding	27101	CACYBP	calcyclin binding protein	GIG5|PNAS-107|S100A6BP|SIP	MIM:606186|HGNC:HGNC:30423|Ensembl:ENSG00000116161	protein-coding	-0.679078	25.3617	4.75256e-07	6.77639e-06		113	137	130	132	162	239	208	246	263	357	131	91	218	121	104		131.352	126.057	110.756	103.043	120.761	190.881	190.902	183.332	197.154	183.387	110.27	86.8001	124.508	91.9493	90.3896		7.04823
100620568	C4H1orf226	chromosome 4 C1orf226 homolog	NOS1AP	Ensembl:ENSSSCG00000006344	protein-coding	9722	NOS1AP	nitric oxide synthase 1 adaptor protein	6330408P19Rik|CAPON	MIM:605551|HGNC:HGNC:16859|Ensembl:ENSG00000198929	protein-coding	3.19669	25.3527	4.77481e-07	6.79773e-06		8	15	16	13	5	6	1	2	0	1	73	24	30	25	11		9.29923	13.8018	13.6315	10.1482	3.72718	4.79199	0.917799	1.4905	0	0.513688	61.448	22.8923	17.1341	18.9978	9.56044		3.36446
100620894	ZNF592	zinc finger protein 592	-	Ensembl:ENSSSCG00000034070	protein-coding	9640	ZNF592	zinc finger protein 592	CAMOS|SCAR5	MIM:613624|HGNC:HGNC:28986|Ensembl:ENSG00000166716	protein-coding	-1.04919	25.3307	4.82956e-07	6.86519e-06		17	65	39	52	35	75	78	99	99	131	42	39	68	68	51		19.7609	59.8079	33.2268	40.5926	26.0903	59.8999	71.5883	73.7798	74.2139	67.2932	35.3536	37.2	38.8374	51.674	44.3257		4.37579
100516737	NFAT5	nuclear factor of activated T cells 5	-	VGNC:VGNC:90708|Ensembl:ENSSSCG00000002755	protein-coding	10725	NFAT5	nuclear factor of activated T cells 5	NF-AT5|NFATL1|NFATZ|OREBP|TONEBP	MIM:604708|HGNC:HGNC:7774|Ensembl:ENSG00000102908	protein-coding	1.19057	25.2895	4.93376e-07	7.00264e-06		59	50	51	54	75	15	33	35	20	50	108	103	213	133	75		68.5818	46.0061	43.4504	42.1539	55.9078	11.98	30.2874	26.0838	14.9927	25.6844	90.9094	98.2462	121.652	101.068	65.1848		6.12064
100620959	POLE	DNA polymerase epsilon, catalytic subunit	-	VGNC:VGNC:91631|Ensembl:ENSSSCG00000033051	protein-coding	5426	POLE	DNA polymerase epsilon, catalytic subunit	CRCS12|FILS|IMAGEI|POLE1	MIM:174762|HGNC:HGNC:9177|Ensembl:ENSG00000177084	protein-coding	-1.0036	25.2816	4.95424e-07	7.02102e-06		45	50	46	72	82	97	162	136	111	232	60	59	92	65	94		52.3082	46.0061	39.1906	56.2052	61.1258	77.4705	148.683	101.354	83.2096	119.176	50.5052	56.277	52.5447	49.3942	81.6983		5.73628
100513214	PCGF3	polycomb group ring finger 3	-	VGNC:VGNC:91220|Ensembl:ENSSSCG00000029983	protein-coding	10336	PCGF3	polycomb group ring finger 3	DONG1|RNF3|RNF3A	MIM:617543|HGNC:HGNC:10066|Ensembl:ENSG00000185619	protein-coding	1.33673	25.262	5.00462e-07	7.08165e-06		40	29	64	66	64	18	12	25	37	39	54	56	44	41	42		46.4962	26.6835	54.526	51.5214	47.708	14.376	11.0136	18.6313	27.7365	20.0338	45.4547	53.4154	25.1301	31.1564	36.5035		5.56974
100523320	SOWAHB	sosondowah ankyrin repeat domain family member B	-	VGNC:VGNC:93348|Ensembl:ENSSSCG00000008985	protein-coding	345079	SOWAHB	sosondowah ankyrin repeat domain family member B	ANKRD56	HGNC:HGNC:32958|Ensembl:ENSG00000186212	protein-coding	-1.03896	25.1951	5.18132e-07	7.32058e-06		61	75	87	68	87	160	186	216	160	202	180	130	118	85	93		70.9066	69.0091	74.1213	53.0827	64.853	127.786	170.711	160.974	119.942	103.765	151.516	124	67.3943	64.5925	80.8292		6.16805
106504396	LOC106504396	uncharacterized LOC106504396	-	-	ncRNA							-1.43637	25.1498	5.30441e-07	7.48315e-06		9	12	9	26	20	40	37	43	37	89	39	19	41	24	14		10.4616	11.0415	7.66772	20.2963	14.9087	31.9466	33.9586	32.0458	27.7365	45.7183	32.8284	18.1231	23.4166	18.2379	12.1678		3.51874
102161719	EIF3B	eukaryotic translation initiation factor 3 subunit B	-	Ensembl:ENSSSCG00000039390	ncRNA	8662	EIF3B	eukaryotic translation initiation factor 3 subunit B	EIF3-ETA|EIF3-P110|EIF3-P116|EIF3S9|PRT1	MIM:603917|HGNC:HGNC:3280|Ensembl:ENSG00000106263	protein-coding	-0.652295	25.079	5.50288e-07	7.75141e-06		130	188	185	286	233	327	312	373	349	527	193	191	348	242	220		151.113	172.983	157.614	223.26	173.687	261.164	286.353	277.978	261.623	270.714	162.458	182.185	198.756	183.899	191.209		7.24899
100522073	CEBPZ	CCAAT enhancer binding protein zeta	-	VGNC:VGNC:86535|Ensembl:ENSSSCG00000008493	protein-coding	10153	CEBPZ	CCAAT enhancer binding protein zeta	CBF|CBF2|HSP-CBF|NOC1	MIM:612828|HGNC:HGNC:24218|Ensembl:ENSG00000115816	protein-coding	-0.832694	25.075	5.51427e-07	7.75574e-06		118	109	154	169	221	323	290	351	275	384	164	97	308	178	144		137.164	100.293	131.203	131.926	164.742	257.969	266.162	261.583	206.15	197.256	138.048	92.5232	175.91	135.264	125.155		7.11023
100524158	CISD2	CDGSH iron sulfur domain 2	-	VGNC:VGNC:86707|Ensembl:ENSSSCG00000009164	protein-coding	493856	CISD2	CDGSH iron sulfur domain 2	ERIS|Miner1|NAF-1|WFS2|ZCD2	MIM:611507|HGNC:HGNC:24212|Ensembl:ENSG00000145354	protein-coding	-1.16251	25.0622	5.55117e-07	7.79588e-06		17	22	26	39	50	59	60	90	100	91	45	32	59	35	62		19.7609	20.2427	22.1512	30.4445	37.2718	47.1212	55.068	67.0725	74.9636	46.7456	37.8789	30.5231	33.6971	26.5969	53.8861		4.37579
100512423	TBC1D9	TBC1 domain family member 9	-	VGNC:VGNC:93781|Ensembl:ENSSSCG00000032741	protein-coding	23158	TBC1D9	TBC1 domain family member 9	GRAMD9|MDR1	MIM:618035|HGNC:HGNC:21710|Ensembl:ENSG00000109436	protein-coding	-0.823982	25.0537	5.57553e-07	7.81832e-06		76	97	124	140	143	227	209	294	165	312	208	135	197	164	136		88.3427	89.2518	105.644	109.288	106.597	181.297	191.82	219.104	123.69	160.271	175.085	128.769	112.514	124.625	118.202		6.48128
396631	SLC29A1	solute carrier family 29 member 1 (Augustine blood group)	ENT1	Ensembl:ENSSSCG00000001700	protein-coding	2030	SLC29A1	solute carrier family 29 member 1 (Augustine blood group)	ENT1	MIM:602193|HGNC:HGNC:11003|Ensembl:ENSG00000112759	protein-coding	-0.767743	25.0062	5.71469e-07	8.00143e-06		74	131	137	193	184	245	224	273	290	463	162	133	244	257	170		86.0179	120.536	116.72	150.661	137.16	195.673	205.587	203.453	217.394	237.838	136.364	126.862	139.358	195.297	147.752		6.44324
106504075	SLC2A13	solute carrier family 2 member 13	-	VGNC:VGNC:93047|Ensembl:ENSSSCG00000000783	protein-coding	114134	SLC2A13	solute carrier family 2 member 13	HMIT	MIM:611036|HGNC:HGNC:15956|Ensembl:ENSG00000151229	protein-coding	1.22713	24.996	5.74507e-07	8.03189e-06		96	87	118	174	229	58	90	70	58	80	106	74	77	49	65		111.591	80.0506	100.532	135.829	170.705	46.3226	82.6019	52.1675	43.4789	41.0951	89.2259	70.5847	43.9776	37.2357	56.4935		6.81494
100152307	ACVR1	activin A receptor type 1	-	VGNC:VGNC:95830|Ensembl:ENSSSCG00000015874	protein-coding	90	ACVR1	activin A receptor type 1	ACTRI|ACVR1A|ACVRLK2|ALK2|FOP|SKR1|TSRI	MIM:102576|HGNC:HGNC:171|Ensembl:ENSG00000115170	protein-coding	0.958356	24.989	5.76579e-07	8.0488e-06		42	52	55	47	52	21	28	33	26	48	59	41	84	53	44		48.821	47.8463	46.8583	36.6895	38.7627	16.772	25.6984	24.5933	19.4905	24.657	49.6635	39.1077	47.9756	40.2753	38.2418		5.63868
100620323	ILDR1	immunoglobulin like domain containing receptor 1	-	VGNC:VGNC:89117|Ensembl:ENSSSCG00000025436	protein-coding	286676	ILDR1	immunoglobulin like domain containing receptor 1	DFNB42|ILDR1alpha|ILDR1alpha'|ILDR1beta	MIM:609739|HGNC:HGNC:28741|Ensembl:ENSG00000145103	protein-coding	1.63218	24.9775	5.80046e-07	8.07001e-06		18	16	21	14	25	12	4	9	4	9	27	21	27	25	25		20.9233	14.7219	17.8913	10.9288	18.6359	9.58398	3.6712	6.70725	2.99854	4.6232	22.7273	20.0308	15.4207	18.9978	21.7283		4.45439
100519080	LYRM7	LYR motif containing 7	-	VGNC:VGNC:89916|Ensembl:ENSSSCG00000033213	protein-coding	90624	LYRM7	LYR motif containing 7	C5orf31|MC3DN8|MZM1L	MIM:615831|HGNC:HGNC:28072|Ensembl:ENSG00000186687	protein-coding	-0.692189	24.9798	5.79349e-07	8.07001e-06		86	123	113	138	158	202	220	253	204	318	115	141	192	142	127		99.9667	113.175	96.2725	107.727	117.779	161.33	201.916	188.548	152.926	163.353	96.8017	134.492	109.658	107.907	110.38		6.65774
100152257	NTNG1	netrin G1	-	VGNC:VGNC:90935|Ensembl:ENSSSCG00000006852	protein-coding	22854	NTNG1	netrin G1	Lmnt1	MIM:608818|HGNC:HGNC:23319|Ensembl:ENSG00000162631	protein-coding	-1.40003	24.9753	5.80695e-07	8.07001e-06		14	24	11	17	25	103	34	52	51	86	32	16	34	19	26		16.2737	22.0829	9.37166	13.2707	18.6359	82.2625	31.2052	38.753	38.2314	44.1772	26.9361	15.2616	19.4187	14.4383	22.5974		4.1105
100144417	RBM4	RNA binding motif protein 4	-	Ensembl:ENSSSCG00000038008	protein-coding	5936	RBM4	RNA binding motif protein 4	LARK|RBM4A|ZCCHC21|ZCRB3A	MIM:602571|HGNC:HGNC:9901|Ensembl:ENSG00000173933	protein-coding	-0.88156	24.9574	5.86106e-07	8.13309e-06		97	163	123	138	157	308	270	348	234	295	144	93	148	132	144		112.753	149.98	104.792	107.727	117.034	245.989	247.806	259.347	175.415	151.538	121.213	88.7078	84.5284	100.308	125.155		6.82976
100521510	LOC100521510	F-box only protein 27-like	-	-	protein-coding	126433	FBXO27	F-box protein 27	FBG5|Fbx27	MIM:609099|HGNC:HGNC:18753|Ensembl:ENSG00000161243	protein-coding	-0.998691	24.9491	5.88629e-07	8.15596e-06		64	145	83	90	82	144	175	238	208	263	139	148	136	170	178		74.3938	133.418	70.7134	70.2565	61.1258	115.008	160.615	177.37	155.924	135.1	117.004	141.169	77.6747	129.185	154.705		6.23637
100152868	ACOT6	acyl-CoA thioesterase 6	-	Ensembl:ENSSSCG00000002348	protein-coding	641372	ACOT6	acyl-CoA thioesterase 6	C14orf42|c14_5530	MIM:614267|HGNC:HGNC:33159|Ensembl:ENSG00000205669	protein-coding	2.12286	24.9427	5.90582e-07	8.17089e-06		16	6	17	20	17	4	3	3	5	6	9	6	6	10	5		18.5985	5.52073	14.4835	15.6126	12.6724	3.19466	2.7534	2.23575	3.74818	3.08213	7.57578	5.72308	3.42683	7.59911	4.34566		4.29267
100522851	CIRBP	cold inducible RNA binding protein	CIRP	Ensembl:ENSSSCG00000013427	protein-coding	1153	CIRBP	cold inducible RNA binding protein	CIRP	MIM:602649|HGNC:HGNC:1982|Ensembl:ENSG00000099622	protein-coding	0.982931	24.9342	5.93203e-07	8.19499e-06		106	112	118	152	163	50	47	89	100	119	81	124	113	118	61		123.215	103.054	100.532	118.655	121.506	39.9333	43.1366	66.3273	74.9636	61.1289	68.182	118.277	64.5386	89.6695	53.017		6.95669
100516083	ERF	ETS2 repressor factor	-	VGNC:VGNC:87767	protein-coding	2077	ERF	ETS2 repressor factor	CHYTS|CRS4|PE-2|PE2	MIM:611888|HGNC:HGNC:3444|Ensembl:ENSG00000105722	protein-coding	-1.09114	24.9238	5.96428e-07	8.22736e-06		14	23	23	42	35	65	37	75	69	102	28	40	47	32	36		16.2737	21.1628	19.5953	32.7864	26.0903	51.9132	33.9586	55.8938	51.7249	52.3962	23.5691	38.1539	26.8435	24.3172	31.2887		4.1105
100523052	CDC42SE2	CDC42 small effector 2	-	VGNC:VGNC:86461|Ensembl:ENSSSCG00000036686	protein-coding	56990	CDC42SE2	CDC42 small effector 2	SPEC2	HGNC:HGNC:18547|Ensembl:ENSG00000158985	protein-coding	-0.726181	24.9015	6.03351e-07	8.31056e-06		86	120	106	131	153	205	226	254	195	297	106	133	187	139	124		99.9667	110.415	90.3087	102.262	114.052	163.726	207.423	189.294	146.179	152.565	89.2259	126.862	106.803	105.628	107.772		6.65774
100511475	FXYD4	FXYD domain containing ion transport regulator 4	-	Ensembl:ENSSSCG00000044108	protein-coding	53828	FXYD4	FXYD domain containing ion transport regulator 4	CHIF	MIM:616926|HGNC:HGNC:4028|Ensembl:ENSG00000150201	protein-coding	1.42901	24.894	6.05705e-07	8.33068e-06		201	178	263	316	291	35	50	136	179	177	136	196	124	183	152		233.643	163.782	224.068	246.678	216.922	27.9533	45.89	101.354	134.185	90.9228	114.478	186.954	70.8211	139.064	132.108		7.87432
100623550	RRP8	ribosomal RNA processing 8	-	VGNC:VGNC:92467|Ensembl:ENSSSCG00000023880	protein-coding	23378	RRP8	ribosomal RNA processing 8	KIAA0409|NML	MIM:615818|HGNC:HGNC:29030|Ensembl:ENSG00000132275	protein-coding	-0.970001	24.8862	6.08177e-07	8.35236e-06		47	110	68	93	72	160	140	118	166	305	81	91	107	76	97		54.633	101.213	57.9339	72.5984	53.6715	127.786	128.492	87.9395	124.44	156.675	68.182	86.8001	61.1117	57.7533	84.3057		5.79787
100302638	KLF16	Kruppel like factor 16	-	VGNC:VGNC:89496|Ensembl:ENSSSCG00000024672	protein-coding	83855	KLF16	Kruppel like factor 16	BTEB4|DRRF|NSLP2	MIM:606139|HGNC:HGNC:16857|Ensembl:ENSG00000129911	protein-coding	-1.31482	24.8651	6.14863e-07	8.43177e-06		10	12	9	21	17	28	29	46	52	53	14	12	15	17	18		11.624	11.0415	7.66772	16.3932	12.6724	22.3626	26.6162	34.2815	38.9811	27.2255	11.7845	11.4462	8.56707	12.9185	15.6444		3.6581
100627877	PHOX2A	paired like homeobox 2A	-	VGNC:VGNC:91401|Ensembl:ENSSSCG00000014813	protein-coding	401	PHOX2A	paired like homeobox 2A	ARIX|CFEOM2|FEOM2|NCAM2|PMX2A	MIM:602753|HGNC:HGNC:691|Ensembl:ENSG00000165462	protein-coding	-2.46454	24.8564	6.17638e-07	8.45738e-06		10	10	21	2	6	118	38	66	13	103	15	10	10	17	8		11.624	9.20122	17.8913	1.56126	4.47262	94.2425	34.8764	49.1865	9.74527	52.9099	12.6263	9.53847	5.71138	12.9185	6.95305		3.6581
100153006	ATP8B1	ATPase phospholipid transporting 8B1	-	VGNC:VGNC:85679|Ensembl:ENSSSCG00000004921	protein-coding	5205	ATP8B1	ATPase phospholipid transporting 8B1	ATPIC|BRIC|FIC1|ICP1|PFIC|PFIC1	MIM:602397|HGNC:HGNC:3706|Ensembl:ENSG00000081923	protein-coding	1.75152	24.852	6.19035e-07	8.46408e-06		21	15	32	26	28	7	10	10	6	10	62	25	65	48	14		24.4105	13.8018	27.263	20.2963	20.8722	5.59066	9.17799	7.4525	4.49781	5.13688	52.1887	23.8462	37.124	36.4757	12.1678		4.66735
100627354	CCDC25	coiled-coil domain containing 25	-	VGNC:VGNC:86288|Ensembl:ENSSSCG00000024972	protein-coding	55246	CCDC25	coiled-coil domain containing 25	-	HGNC:HGNC:25591|Ensembl:ENSG00000147419	protein-coding	-1.02859	24.7568	6.50404e-07	8.87996e-06		53	42	43	33	65	105	104	122	76	172	80	61	119	84	53		61.6074	38.6451	36.6347	25.7607	48.4534	83.8598	95.4511	90.9205	56.9723	88.3544	67.3403	58.1847	67.9654	63.8326	46.0639		5.96826
100514153	HNRNPM	heterogeneous nuclear ribonucleoprotein M	-	VGNC:VGNC:88924|Ensembl:ENSSSCG00000013602	protein-coding	4670	HNRNPM	heterogeneous nuclear ribonucleoprotein M	CEAR|HNRNPM4|HNRPM|HNRPM4|HTGR1|NAGR1|hnRNP M	MIM:160994|HGNC:HGNC:5046|Ensembl:ENSG00000099783	protein-coding	-0.633726	24.7305	6.59329e-07	8.98866e-06		418	395	434	537	554	896	726	935	725	1089	486	360	760	561	430		485.885	363.448	369.754	419.197	412.972	715.604	666.322	696.809	543.486	559.407	409.092	343.385	434.065	426.31	373.726		8.92744
102166512	ANXA3	annexin A3	-	-	protein-coding	306	ANXA3	annexin A3	ANX3	MIM:106490|HGNC:HGNC:541|Ensembl:ENSG00000138772	protein-coding	2.28603	24.6934	6.72156e-07	9.15015e-06		14	6	16	14	12	4	1	0	3	7	22	26	19	22	21		16.2737	5.52073	13.6315	10.9288	8.94524	3.19466	0.917799	0	2.24891	3.59582	18.5186	24.8	10.8516	16.7181	18.2518		4.1105
100523414	MAPK4	mitogen-activated protein kinase 4	-	VGNC:VGNC:90004|Ensembl:ENSSSCG00000004520	protein-coding	5596	MAPK4	mitogen-activated protein kinase 4	ERK-4|ERK4|PRKM4|p63-MAPK|p63MAPK	MIM:176949|HGNC:HGNC:6878|Ensembl:ENSG00000141639	protein-coding	1.63766	24.6222	6.9743e-07	9.48037e-06		54	37	24	48	39	15	6	20	9	27	22	19	43	37	12		62.7698	34.0445	20.4473	37.4701	29.072	11.98	5.5068	14.905	6.74672	13.8696	18.5186	18.1231	24.5589	28.1167	10.4296		5.9948
396917	TOP2A	DNA topoisomerase II alpha	TOPOII	VGNC:VGNC:94310|Ensembl:ENSSSCG00000017473	protein-coding	7153	TOP2A	DNA topoisomerase II alpha	TOP2|TP2A	MIM:126430|HGNC:HGNC:11989|Ensembl:ENSG00000131747	protein-coding	-0.62489	24.6187	6.98693e-07	9.48371e-06		418	437	483	641	661	827	817	1023	983	1223	443	448	553	394	359		485.885	402.093	411.501	500.382	492.734	660.496	749.842	762.391	736.892	628.241	372.897	427.323	315.839	299.405	312.018		8.92744
100157000	TRAF3IP2	TRAF3 interacting protein 2	-	VGNC:VGNC:94361|Ensembl:ENSSSCG00000004420	protein-coding	10758	TRAF3IP2	TRAF3 interacting protein 2	ACT1|C6orf2|C6orf4|C6orf5|C6orf6|CANDF8|CIKS|PSORS13	MIM:607043|HGNC:HGNC:1343|Ensembl:ENSG00000056972	protein-coding	2.65169	24.611	7.01507e-07	9.49043e-06		9	17	10	13	6	2	3	3	1	1	20	8	17	11	21		10.4616	15.6421	8.51969	10.1482	4.47262	1.59733	2.7534	2.23575	0.749636	0.513688	16.8351	7.63078	9.70934	8.35903	18.2518		3.51874
100525693	FAM136A	family with sequence similarity 136 member A	-	Ensembl:ENSSSCG00000026446	protein-coding	84908	FAM136A	family with sequence similarity 136 member A	-	MIM:616275|HGNC:HGNC:25911|Ensembl:ENSG00000035141	protein-coding	-0.824629	24.609	7.02241e-07	9.49043e-06		52	66	75	91	133	163	130	145	176	233	50	64	87	61	79		60.445	60.728	63.8977	71.0371	99.1431	130.182	119.314	108.061	131.936	119.689	42.0877	61.0462	49.689	46.3546	68.6614		5.94122
100512614	CCDC85C	coiled-coil domain containing 85C	-	VGNC:VGNC:86322|Ensembl:ENSSSCG00000037284	protein-coding	317762	CCDC85C	coiled-coil domain containing 85C	-	HGNC:HGNC:35459|Ensembl:ENSG00000205476	protein-coding	-1.28941	24.6145	7.00242e-07	9.49043e-06		11	20	18	16	16	52	38	30	58	61	23	24	20	18	20		12.7864	18.4024	15.3354	12.49	11.927	41.5306	34.8764	22.3575	43.4789	31.335	19.3603	22.8923	11.4228	13.6784	17.3826		3.78518
100513274	MEPCE	methylphosphate capping enzyme	-	VGNC:VGNC:90144|Ensembl:ENSSSCG00000023680	protein-coding	56257	MEPCE	methylphosphate capping enzyme	BCDIN3	MIM:611478|HGNC:HGNC:20247|Ensembl:ENSG00000146834	protein-coding	-0.939258	24.5492	7.24368e-07	9.75926e-06		34	43	47	70	53	120	89	127	89	142	41	61	63	54	66		39.5217	39.5652	40.0425	54.6439	39.5082	95.8398	81.6841	94.6468	66.7176	72.9438	34.5119	58.1847	35.9817	41.0352	57.3627		5.34062
100513955	ASNSD1	asparagine synthetase domain containing 1	-	Ensembl:ENSSSCG00000016041	protein-coding	54529	ASNSD1	asparagine synthetase domain containing 1	NBLA00058|NS3TP1	HGNC:HGNC:24910|Ensembl:ENSG00000138381	protein-coding	-1.16332	24.5478	7.24877e-07	9.75926e-06		11	13	16	16	16	28	35	37	38	59	15	22	37	25	28		12.7864	11.9616	13.6315	12.49	11.927	22.3626	32.123	27.5743	28.4862	30.3076	12.6263	20.9846	21.1321	18.9978	24.3357		3.78518
100516468	RAB17	RAB17, member RAS oncogene family	-	VGNC:VGNC:98240|Ensembl:ENSSSCG00000016328	protein-coding	64284	RAB17	RAB17, member RAS oncogene family	-	MIM:602206|HGNC:HGNC:16523|Ensembl:ENSG00000124839	protein-coding	-2.28616	24.5468	7.25272e-07	9.75926e-06		2	4	4	3	5	15	11	26	37	24	2	7	10	11	4		2.32481	3.68049	3.40788	2.34188	3.72718	11.98	10.0958	19.3765	27.7365	12.3285	1.68351	6.67693	5.71138	8.35903	3.47652		1.73327
100513359	ARID1A	AT-rich interaction domain 1A	ARID1A_tv1	VGNC:VGNC:85505|Ensembl:ENSSSCG00000003559	protein-coding	8289	ARID1A	AT-rich interaction domain 1A	B120|BAF250|BAF250a|BM029|C1orf4|CSS2|ELD|MRD14|OSA1|P270|SMARCF1|hELD|hOSA1	MIM:603024|HGNC:HGNC:11110|Ensembl:ENSG00000117713	protein-coding	-0.623304	24.5239	7.33938e-07	9.86163e-06		244	358	290	489	455	611	571	666	619	933	379	381	551	471	401		283.627	329.404	247.071	381.727	339.174	487.984	524.063	496.337	464.025	479.271	319.025	363.416	314.697	357.918	348.522		8.15293
100515515	GALNT11	polypeptide N-acetylgalactosaminyltransferase 11	-	VGNC:VGNC:88328|Ensembl:ENSSSCG00000016430	protein-coding	63917	GALNT11	polypeptide N-acetylgalactosaminyltransferase 11	GALNAC-T11|GALNACT11	MIM:615130|HGNC:HGNC:19875|Ensembl:ENSG00000178234	protein-coding	-1.00302	24.5191	7.35778e-07	9.87213e-06		176	212	395	394	494	815	565	601	936	1021	248	211	208	157	228		204.583	195.066	336.528	307.567	368.246	650.912	518.557	447.895	701.659	524.476	208.755	201.262	118.797	119.306	198.162		7.68358
100523014	ZMYND11	zinc finger MYND-type containing 11	ZYMND11	VGNC:VGNC:95827|Ensembl:ENSSSCG00000011166	protein-coding	10771	ZMYND11	zinc finger MYND-type containing 11	BRAM1|BS69|MRD30	MIM:608668|HGNC:HGNC:16966|Ensembl:ENSG00000015171	protein-coding	0.821574	24.5126	7.3824e-07	9.89093e-06		73	74	105	77	103	45	40	54	66	96	87	85	131	118	97		84.8555	68.089	89.4567	60.1083	76.78	35.9399	36.712	40.2435	49.476	49.3141	73.2326	81.077	74.819	89.6695	84.3057		6.42384
100462716	ATG2B	autophagy related 2B	-	VGNC:VGNC:85620|Ensembl:ENSSSCG00000002502	protein-coding	55102	ATG2B	autophagy related 2B	C14orf103	MIM:616226|HGNC:HGNC:20187|Ensembl:ENSG00000066739	protein-coding	-0.981596	24.4982	7.43812e-07	9.95129e-06		82	147	134	146	162	395	308	269	164	402	172	119	308	163	130		95.3171	135.258	114.164	113.972	120.761	315.473	282.682	200.472	122.94	206.503	144.782	113.508	175.91	123.866	112.987		6.58972
100522033	WRAP53	WD repeat containing antisense to TP53	-	Ensembl:ENSSSCG00000017949	protein-coding	55135	WRAP53	WD repeat containing antisense to TP53	DKCB3|TCAB1|WDR79	MIM:612661|HGNC:HGNC:25522|Ensembl:ENSG00000141499	protein-coding	-1.89782	24.48	7.50869e-07	1.00313e-05		0	6	3	7	13	31	17	23	19	33	11	6	15	12	15		0	5.52073	2.55591	5.46439	9.69068	24.7586	15.6026	17.1408	14.2431	16.9517	9.25929	5.72308	8.56707	9.11894	13.037		0
100152019	PELI2	pellino E3 ubiquitin protein ligase family member 2	-	VGNC:VGNC:91307|Ensembl:ENSSSCG00000033800	protein-coding	57161	PELI2	pellino E3 ubiquitin protein ligase family member 2	-	MIM:614798|HGNC:HGNC:8828|Ensembl:ENSG00000139946	protein-coding	-1.44635	24.4276	7.71557e-07	1.02929e-05		22	15	12	22	23	54	93	49	61	73	20	22	12	19	21		25.5729	13.8018	10.2236	17.1738	17.145	43.1279	85.3553	36.5173	45.7278	37.4993	16.8351	20.9846	6.85365	14.4383	18.2518		4.73188
100513399	APBB3	amyloid beta precursor protein binding family B member 3	-	VGNC:VGNC:85404|Ensembl:ENSSSCG00000014366	protein-coding	10307	APBB3	amyloid beta precursor protein binding family B member 3	FE65L2|SRA	MIM:602711|HGNC:HGNC:20708|Ensembl:ENSG00000113108	protein-coding	1.18322	24.4192	7.74944e-07	1.03234e-05		63	40	74	58	43	24	22	27	26	50	40	38	45	50	43		73.2314	36.8049	63.0457	45.2764	32.0538	19.168	20.1916	20.1218	19.4905	25.6844	33.6701	36.2462	25.7012	37.9956	37.3726		6.21396
100154117	M6PR	mannose-6-phosphate receptor, cation dependent	-	VGNC:VGNC:89931|Ensembl:ENSSSCG00000040743	protein-coding	4074	M6PR	mannose-6-phosphate receptor, cation dependent	CD-M6PR|CD-MPR|MPR 46|MPR-46|MPR46|SMPR	MIM:154540|HGNC:HGNC:6752|Ensembl:ENSG00000003056	protein-coding	-0.715685	24.4081	7.79394e-07	1.03531e-05		108	172	203	215	252	315	385	361	361	448	166	136	203	171	132		125.54	158.261	172.95	167.835	187.85	251.58	353.353	269.035	270.619	230.132	139.731	129.723	115.941	129.945	114.725		6.98345
100155440	BRPF3	bromodomain and PHD finger containing 3	-	VGNC:VGNC:85886|Ensembl:ENSSSCG00000020803	protein-coding	27154	BRPF3	bromodomain and PHD finger containing 3	-	MIM:616856|HGNC:HGNC:14256|Ensembl:ENSG00000096070	protein-coding	-0.925576	24.4089	7.79065e-07	1.03531e-05		51	72	53	76	89	214	84	148	165	203	83	81	99	105	84		59.2826	66.2488	45.1543	59.3277	66.3439	170.914	77.0951	110.297	123.69	104.279	69.8655	77.2616	56.5426	79.7907	73.007		5.91367
100514317	LRRC59	leucine rich repeat containing 59	-	VGNC:VGNC:98082|Ensembl:ENSSSCG00000028019	protein-coding	55379	LRRC59	leucine rich repeat containing 59	PRO1855|p34	MIM:614854|HGNC:HGNC:28817|Ensembl:ENSG00000108829	protein-coding	-0.692244	24.405	7.80651e-07	1.0355e-05		206	234	287	333	320	449	526	541	536	582	243	207	435	246	268		239.455	215.308	244.515	259.949	238.54	358.601	482.762	403.18	401.805	298.967	204.546	197.446	248.445	186.938	232.927		7.90962
100515056	HLCS	holocarboxylase synthetase	-	VGNC:VGNC:88895|Ensembl:ENSSSCG00000012059	protein-coding	3141	HLCS	holocarboxylase synthetase	HCS	MIM:609018|HGNC:HGNC:4976|Ensembl:ENSG00000159267	protein-coding	-1.00311	24.4002	7.82601e-07	1.03661e-05		70	74	60	59	50	136	113	172	121	224	91	93	195	74	88		81.3683	68.089	51.1181	46.057	37.2718	108.618	103.711	128.183	90.7059	115.066	76.5996	88.7078	111.372	56.2334	76.4835		6.36402
100153530	ZNF518A	zinc finger protein 518A	-	VGNC:VGNC:95257|Ensembl:ENSSSCG00000010503	protein-coding	9849	ZNF518A	zinc finger protein 518A	ZNF518	MIM:617733|HGNC:HGNC:29009|Ensembl:ENSG00000177853	protein-coding	0.932223	24.3956	7.84476e-07	1.03762e-05		156	121	172	176	194	119	62	71	97	208	151	146	298	188	153		181.335	111.335	146.539	137.39	144.615	95.0412	56.9036	52.9128	72.7147	106.847	127.105	139.262	170.199	142.863	132.977		7.51045
100620722	ZNF277	zinc finger protein 277	-	VGNC:VGNC:95215|Ensembl:ENSSSCG00000025910	protein-coding	11179	ZNF277	zinc finger protein 277	NRIF4|ZNF277P	MIM:605465|HGNC:HGNC:13070|Ensembl:ENSG00000198839	protein-coding	1.04946	24.3843	7.89081e-07	1.04224e-05		43	55	77	82	80	33	28	60	24	61	104	64	146	109	67		49.9834	50.6067	65.6016	64.0115	59.635	26.356	25.6984	44.715	17.9913	31.335	87.5424	61.0462	83.3861	82.8303	58.2318		5.67195
110255410	LOC110255410	uncharacterized LOC110255410	-	-	ncRNA							-3.55244	24.3467	8.0463e-07	1.06127e-05		0	3	5	7	4	181	29	35	4	121	15	5	13	8	0		0	2.76036	4.25984	5.46439	2.98175	144.558	26.6162	26.0838	2.99854	62.1563	12.6263	4.76924	7.42479	6.07929	0		0
100157666	SH3RF1	SH3 domain containing ring finger 1	-	VGNC:VGNC:98316|Ensembl:ENSSSCG00000009716	protein-coding	57630	SH3RF1	SH3 domain containing ring finger 1	POSH|RNF142|SH3MD2	MIM:618642|HGNC:HGNC:17650|Ensembl:ENSG00000154447	protein-coding	-1.18283	24.3388	8.07959e-07	1.06416e-05		23	26	25	36	30	60	80	96	49	95	54	34	46	32	22		26.7353	23.9232	21.2992	28.1026	22.3631	47.9199	73.4239	71.544	36.7322	48.8004	45.4547	32.4308	26.2723	24.3172	19.1209		4.79365
100518587	TOP1	DNA topoisomerase I	-	Ensembl:ENSSSCG00000007355	protein-coding	7150	TOP1	DNA topoisomerase I	TOPI	MIM:126420|HGNC:HGNC:11986|Ensembl:ENSG00000198900	protein-coding	-0.676998	24.334	8.09959e-07	1.06528e-05		174	174	199	223	307	414	340	411	351	537	249	202	412	232	229		202.258	160.101	169.542	174.08	228.849	330.647	312.052	306.298	263.122	275.851	209.597	192.677	235.309	176.299	199.031		7.66717
100154449	ETS2	ETS proto-oncogene 2, transcription factor	-	VGNC:VGNC:87809|Ensembl:ENSSSCG00000038948	protein-coding	2114	ETS2	ETS proto-oncogene 2, transcription factor	ETS2IT1	MIM:164740|HGNC:HGNC:3489|Ensembl:ENSG00000157557	protein-coding	-1.22502	24.3282	8.124e-07	1.06699e-05		52	63	61	70	74	177	181	266	108	104	75	42	80	56	55		60.445	57.9677	51.9701	54.6439	55.1623	141.364	166.122	198.237	80.9607	53.4236	63.1315	40.0616	45.691	42.555	47.8022		5.94122
100738794	CALHM5	calcium homeostasis modulator family member 5	FAM26E	VGNC:VGNC:86146|Ensembl:ENSSSCG00000031898	protein-coding	254228	CALHM5	calcium homeostasis modulator family member 5	C6orf188|FAM26E|dJ493F7.3	HGNC:HGNC:21568|Ensembl:ENSG00000178033	protein-coding	1.25621	24.3163	8.17442e-07	1.0721e-05		71	66	111	107	132	41	67	68	33	45	64	78	83	115	54		82.5307	60.728	94.5685	83.5272	98.3977	32.7453	61.4926	50.677	24.738	23.116	53.8722	74.4001	47.4044	87.3898	46.9331		6.38423
100737142	LOC100737142	zinc finger protein 154	-	-	protein-coding	7710	ZNF154	zinc finger protein 154	pHZ-92	MIM:604085|HGNC:HGNC:12939|Ensembl:ENSG00000179909	protein-coding	1.66091	24.2928	8.27485e-07	1.08296e-05		27	22	24	14	25	5	6	7	10	15	23	27	57	51	25		31.3849	20.2427	20.4473	10.9288	18.6359	3.99333	5.5068	5.21675	7.49636	7.70533	19.3603	25.7539	32.5549	38.7555	21.7283		5.01725
100316853	RRM2	ribonucleotide reductase regulatory subunit M2	-	Ensembl:ENSSSCG00000031741	protein-coding	6241	RRM2	ribonucleotide reductase regulatory subunit M2	C2orf48|R2|RR2|RR2M	MIM:180390|HGNC:HGNC:10452|Ensembl:ENSG00000171848	protein-coding	-0.79826	24.2915	8.28044e-07	1.08296e-05		169	200	189	203	293	400	359	378	396	717	151	131	343	239	266		196.446	184.024	161.022	158.467	218.413	319.466	329.49	281.705	296.856	368.315	127.105	124.954	195.9	181.619	231.189		7.62532
100157825	SSH1	slingshot protein phosphatase 1	-	VGNC:VGNC:93485|Ensembl:ENSSSCG00000009943	protein-coding	54434	SSH1	slingshot protein phosphatase 1	SSH1L	MIM:606778|HGNC:HGNC:30579|Ensembl:ENSG00000084112	protein-coding	1.52165	24.2821	8.32075e-07	1.08671e-05		42	56	42	58	66	11	15	13	39	75	27	40	69	46	46		48.821	51.5268	35.7827	45.2764	49.1988	8.78532	13.767	9.68825	29.2358	38.5266	22.7273	38.1539	39.4085	34.9559	39.98		5.63868
100153333	MIPOL1	mirror-image polydactyly 1	-	VGNC:VGNC:90237|Ensembl:ENSSSCG00000039714	protein-coding	145282	MIPOL1	mirror-image polydactyly 1	CCDC193	MIM:606850|HGNC:HGNC:21460|Ensembl:ENSG00000151338	protein-coding	-0.984117	24.2604	8.41531e-07	1.09752e-05		24	30	43	48	45	70	51	102	104	131	40	37	80	33	38		27.8977	27.6036	36.6347	37.4701	33.5447	55.9066	46.8078	76.0155	77.9621	67.2932	33.6701	35.2923	45.691	25.0771	33.027		4.85288
100524973	PTPRJ	protein tyrosine phosphatase receptor type J	-	VGNC:VGNC:91990|Ensembl:ENSSSCG00000023709	protein-coding	5795	PTPRJ	protein tyrosine phosphatase receptor type J	CD148|DEP1|HPTPeta|R-PTP-ETA|SCC1	MIM:600925|HGNC:HGNC:9673|Ensembl:ENSG00000149177	protein-coding	1.1426	24.2476	8.47135e-07	1.10329e-05		200	169	256	253	291	101	56	110	151	297	294	202	269	151	145		232.481	155.501	218.104	197.499	216.922	80.6652	51.3968	81.9775	113.195	152.565	247.476	192.677	153.636	114.747	126.024		7.86716
100517353	ADD1	adducin 1	-	VGNC:VGNC:85116|Ensembl:ENSSSCG00000008692	protein-coding	118	ADD1	adducin 1	ADDA	MIM:102680|HGNC:HGNC:243|Ensembl:ENSG00000087274	protein-coding	0.847832	24.2389	8.50954e-07	1.10671e-05		69	71	81	95	72	47	43	49	59	63	70	79	107	92	96		80.2059	65.3286	69.0095	74.1596	53.6715	37.5373	39.4654	36.5173	44.2285	32.3624	58.9227	75.3539	61.1117	69.9119	83.4366		6.34351
100524144	DDX19A	DEAD-box helicase 19A	-	Ensembl:ENSSSCG00000002722	protein-coding	55308	DDX19A	DEAD-box helicase 19A	DDX19-DDX19L|DDX19L	HGNC:HGNC:25628|Ensembl:ENSG00000168872	protein-coding	-0.885869	24.2114	8.63179e-07	1.12105e-05		38	51	75	87	84	118	119	172	117	219	78	47	147	74	76		44.1713	46.9262	63.8977	67.9146	62.6167	94.2425	109.218	128.183	87.7074	112.498	65.6568	44.8308	83.9572	56.2334	66.054		5.49734
733636	HNF4A	hepatocyte nuclear factor 4 alpha	HNF-4alpha	VGNC:VGNC:96348|Ensembl:ENSSSCG00000007371	protein-coding	3172	HNF4A	hepatocyte nuclear factor 4 alpha	FRTS4|HNF4|HNF4a7|HNF4a8|HNF4a9|HNF4alpha|MODY|MODY1|NR2A1|NR2A21|TCF|TCF14	MIM:600281|HGNC:HGNC:5024|Ensembl:ENSG00000101076	protein-coding	-1.35992	24.1946	8.70762e-07	1.12776e-05		31	40	20	14	21	55	67	55	72	110	33	54	65	58	58		36.0345	36.8049	17.0394	10.9288	15.6542	43.9266	61.4926	40.9888	53.9738	56.5057	27.7779	51.5077	37.124	44.0749	50.4096		5.2108
100624971	PIAS4	protein inhibitor of activated STAT 4	-	VGNC:VGNC:91413|Ensembl:ENSSSCG00000022066	protein-coding	51588	PIAS4	protein inhibitor of activated STAT 4	PIAS-gamma|PIASY|Piasg|ZMIZ6	MIM:605989|HGNC:HGNC:17002|Ensembl:ENSG00000105229	protein-coding	-0.907661	24.1971	8.69644e-07	1.12776e-05		33	32	32	38	41	65	79	86	77	89	43	33	57	51	33		38.3593	29.4439	27.263	29.6639	30.5629	51.9132	72.5061	64.0915	57.722	45.7183	36.1954	31.477	32.5549	38.7555	28.6813		5.29863
100627585	HNRNPH2	heterogeneous nuclear ribonucleoprotein H2	-	VGNC:VGNC:88921|Ensembl:ENSSSCG00000033161	protein-coding	3188	HNRNPH2	heterogeneous nuclear ribonucleoprotein H2	FTP3|HNRPH'|HNRPH2|MRXSB|NRPH2|hnRNPH'	MIM:300610|HGNC:HGNC:5042|Ensembl:ENSG00000126945	protein-coding	-0.980636	24.1815	8.76697e-07	1.13387e-05		57	76	82	70	92	119	145	172	251	248	124	62	128	59	54		66.257	69.9292	69.8614	54.6439	68.5802	95.0412	133.081	128.183	188.159	127.395	104.377	59.1385	73.1056	44.8348	46.9331		6.07161
100626793	ACAT1	acetyl-CoA acetyltransferase 1	-	VGNC:VGNC:85004|Ensembl:ENSSSCG00000026153	protein-coding	38	ACAT1	acetyl-CoA acetyltransferase 1	ACAT|MAT|T2|THIL	MIM:607809|HGNC:HGNC:93|Ensembl:ENSG00000075239	protein-coding	0.677243	24.0527	9.37353e-07	1.21064e-05		206	277	318	275	368	181	174	224	259	246	234	243	336	277	231		239.455	254.874	270.926	214.673	274.321	144.558	159.697	166.936	194.156	126.367	196.97	231.785	191.902	210.495	200.769		7.90962
100622040	CSTF3	cleavage stimulation factor subunit 3	-	VGNC:VGNC:87052|Ensembl:ENSSSCG00000040954	protein-coding	1479	CSTF3	cleavage stimulation factor subunit 3	CSTF-77	MIM:600367|HGNC:HGNC:2485|Ensembl:ENSG00000176102	protein-coding	-0.956479	24.0337	9.46618e-07	1.22091e-05		69	89	84	107	132	255	193	260	133	221	121	90	121	93	79		80.2059	81.8908	71.5654	83.5272	98.3977	203.66	177.135	193.765	99.7016	113.525	101.852	85.8462	69.1077	70.6718	68.6614		6.34351
100521029	EED	embryonic ectoderm development	-	VGNC:VGNC:87552|Ensembl:ENSSSCG00000014915	protein-coding	8726	EED	embryonic ectoderm development	COGIS|HEED|WAIT1	MIM:605984|HGNC:HGNC:3188|Ensembl:ENSG00000074266	protein-coding	-0.975391	24.0303	9.48336e-07	1.22144e-05		52	69	76	80	86	184	153	207	83	165	83	70	119	90	101		60.445	63.4884	64.7496	62.4502	64.1076	146.954	140.423	154.267	62.2198	84.7586	69.8655	66.7693	67.9654	68.392	87.7822		5.94122
100521837	VEGFB	vascular endothelial growth factor B	-	-	protein-coding	7423	VEGFB	vascular endothelial growth factor B	VEGFL|VRF	MIM:601398|HGNC:HGNC:12681|Ensembl:ENSG00000173511	protein-coding	-1.41489	23.9949	9.65919e-07	1.24237e-05		17	17	20	45	20	65	28	70	102	92	25	26	25	20	26		19.7609	15.6421	17.0394	35.1282	14.9087	51.9132	25.6984	52.1675	76.4628	47.2593	21.0438	24.8	14.2784	15.1982	22.5974		4.37579
100621034	PARP1	poly(ADP-ribose) polymerase 1	-	VGNC:VGNC:96677|Ensembl:ENSSSCG00000023660	protein-coding	142	PARP1	poly(ADP-ribose) polymerase 1	ADPRT|ADPRT 1|ADPRT1|ARTD1|PARP|PARP-1|PPOL|pADPRT-1	MIM:173870|HGNC:HGNC:270|Ensembl:ENSG00000143799	protein-coding	-0.824792	23.9827	9.72029e-07	1.24851e-05		138	229	117	212	219	387	303	336	424	562	87	106	164	162	133		160.412	210.708	99.6803	165.493	163.251	309.083	278.093	250.404	317.846	288.693	73.2326	101.108	93.6666	123.106	115.594		7.3346
100516689	C10H1orf115	chromosome 10 C1orf115 homolog	-	VGNC:VGNC:96111|Ensembl:ENSSSCG00000027882	protein-coding	79762	C1orf115	chromosome 1 open reading frame 115	RDD1	HGNC:HGNC:25873|Ensembl:ENSG00000162817	protein-coding	-1.14819	23.9614	9.82843e-07	1.26066e-05		46	66	78	75	71	148	205	214	150	109	103	113	96	89	109		53.4706	60.728	66.4536	58.5471	52.926	118.202	188.149	159.484	112.445	55.992	86.7006	107.785	54.8292	67.6321	94.7353		5.76741
100462674	CPEB2	cytoplasmic polyadenylation element binding protein 2	-	VGNC:VGNC:86937|Ensembl:ENSSSCG00000038410	protein-coding	132864	CPEB2	cytoplasmic polyadenylation element binding protein 2	CPE-BP2|CPEB-2|hCPEB-2	MIM:610605|HGNC:HGNC:21745|Ensembl:ENSG00000137449	protein-coding	1.71899	23.9569	9.85158e-07	1.2619e-05		28	18	31	30	54	0	8	12	11	27	65	28	74	40	35		32.5473	16.5622	26.411	23.4188	40.2536	0	7.34239	8.943	8.24599	13.8696	54.714	26.7077	42.2642	30.3965	30.4196		5.06813
110255544	LOC110255544	uncharacterized LOC110255544	-	-	ncRNA							-2.3309	23.9533	9.87033e-07	1.26256e-05		10	6	6	12	8	75	64	54	13	33	28	38	32	7	17		11.624	5.52073	5.11181	9.36753	5.9635	59.8999	58.7392	40.2435	9.74527	16.9517	23.5691	36.2462	18.2764	5.31938	14.7752		3.6581
397691	APOA1	apolipoprotein A1	-	VGNC:VGNC:85415|Ensembl:ENSSSCG00000030921	protein-coding	335	APOA1	apolipoprotein A1	HPALP2|apo(a)	MIM:107680|HGNC:HGNC:600|Ensembl:ENSG00000118137	protein-coding	1.97136	23.9297	9.99195e-07	1.27637e-05		175	114	532	443	260	20	52	76	155	164	751	290	1458	949	427		203.421	104.894	453.247	345.818	193.814	15.9733	47.7256	56.639	116.194	84.2449	632.157	276.616	832.719	721.156	371.119		7.6754
100513670	NCAPG	non-SMC condensin I complex subunit G	-	VGNC:VGNC:90599|Ensembl:ENSSSCG00000008747	protein-coding	64151	NCAPG	non-SMC condensin I complex subunit G	CAPG|CHCG|NY-MEL-3|YCG1	MIM:606280|HGNC:HGNC:24304|Ensembl:ENSG00000109805	protein-coding	-0.829841	23.9239	1.00218e-06	1.27842e-05		76	112	98	159	146	243	200	290	154	340	106	79	190	107	95		88.3427	103.054	83.4929	124.12	108.834	194.076	183.56	216.123	115.444	174.654	89.2259	75.3539	108.516	81.3105	82.5675		6.48128
100524693	OTUD4	OTU deubiquitinase 4	-	VGNC:VGNC:91100|Ensembl:ENSSSCG00000009042	protein-coding	54726	OTUD4	OTU deubiquitinase 4	DUBA6|HIN1|HSHIN1	MIM:611744|HGNC:HGNC:24949|Ensembl:ENSG00000164164	protein-coding	1.20124	23.8582	1.03697e-06	1.321e-05		145	189	190	259	277	90	64	49	171	268	162	182	322	195	138		168.549	173.903	161.874	202.183	206.486	71.8799	58.7392	36.5173	128.188	137.668	136.364	173.6	183.906	148.183	119.94		7.40555
100520245	NUTF2	nuclear transport factor 2	-	VGNC:VGNC:98524|Ensembl:ENSSSCG00000030295	protein-coding	10204	NUTF2	nuclear transport factor 2	NTF-2|NTF2|PP15	MIM:605813|HGNC:HGNC:13722|Ensembl:ENSG00000102898	protein-coding	-0.687333	23.8552	1.0386e-06	1.32127e-05		130	157	171	217	193	294	264	365	344	409	201	140	246	231	243		151.113	144.459	145.687	169.396	143.869	234.808	242.299	272.016	257.875	210.099	169.192	133.539	140.5	175.54	211.199		7.24899
100329128	SKP2	S-phase kinase associated protein 2	-	VGNC:VGNC:92907|Ensembl:ENSSSCG00000016835	protein-coding	6502	SKP2	S-phase kinase associated protein 2	FBL1|FBXL1|FLB1|p45	MIM:601436|HGNC:HGNC:10901|Ensembl:ENSG00000145604	protein-coding	-1.24785	23.8009	1.06834e-06	1.35726e-05		19	16	19	18	38	55	54	69	52	74	10	14	31	28	31		22.0857	14.7219	16.1874	14.0513	28.3266	43.9266	49.5612	51.4223	38.9811	38.0129	8.41754	13.3539	17.7053	21.2775	26.9431		4.52893
100525912	DHFR	dihydrofolate reductase	-	Ensembl:ENSSSCG00000031117	protein-coding	1719	DHFR	dihydrofolate reductase	DHFRP1|DYR	MIM:126060|HGNC:HGNC:2861|Ensembl:ENSG00000228716	protein-coding	-0.868412	23.7857	1.07682e-06	1.36617e-05		57	55	89	80	113	174	139	206	143	188	69	62	81	78	88		66.257	50.6067	75.8252	62.4502	84.2344	138.968	127.574	153.522	107.198	96.5734	58.081	59.1385	46.2622	59.2731	76.4835		6.07161
100512231	MFAP5	microfibril associated protein 5	-	VGNC:VGNC:90177|Ensembl:ENSSSCG00000031712	protein-coding	8076	MFAP5	microfibril associated protein 5	AAT9|MAGP-2|MAGP2|MFAP-5|MP25	MIM:601103|HGNC:HGNC:29673|Ensembl:ENSG00000197614	protein-coding	2.51874	23.7653	1.08825e-06	1.37879e-05		22	7	25	12	9	2	2	4	1	6	83	46	71	28	25		25.5729	6.44085	21.2992	9.36753	6.70893	1.59733	1.8356	2.981	0.749636	3.08213	69.8655	43.877	40.5508	21.2775	21.7283		4.73188
100158092	EFS	embryonal Fyn-associated substrate	-	VGNC:VGNC:87581|Ensembl:ENSSSCG00000002026	protein-coding	10278	EFS	embryonal Fyn-associated substrate	CAS3|CASS3|EFS1|EFS2|HEFS|SIN	MIM:609906|HGNC:HGNC:16898|Ensembl:ENSG00000100842	protein-coding	2.36368	23.7617	1.09028e-06	1.37949e-05		19	9	12	21	22	2	1	1	10	9	13	14	11	16	7		22.0857	8.28109	10.2236	16.3932	16.3996	1.59733	0.917799	0.74525	7.49636	4.6232	10.9428	13.3539	6.28252	12.1586	6.08392		4.52893
100522116	KIF23	kinesin family member 23	-	Ensembl:ENSSSCG00000004969	protein-coding	9493	KIF23	kinesin family member 23	CHO1|KNSL5|MKLP-1|MKLP1	MIM:605064|HGNC:HGNC:6392|Ensembl:ENSG00000137807	protein-coding	-0.951806	23.7318	1.10736e-06	1.39921e-05		145	191	201	227	192	418	452	542	250	438	226	140	189	170	167		168.549	175.743	171.246	177.202	143.124	333.842	414.845	403.926	187.409	224.996	190.236	133.539	107.945	129.185	145.145		7.40555
397016	SMAD1	SMAD family member 1	MADH1	VGNC:VGNC:93216|Ensembl:ENSSSCG00000009040	protein-coding	4086	SMAD1	SMAD family member 1	BSP-1|BSP1|JV4-1|JV41|MADH1|MADR1	MIM:601595|HGNC:HGNC:6767|Ensembl:ENSG00000170365	protein-coding	1.45804	23.6911	1.13104e-06	1.42719e-05		29	42	25	22	44	15	14	7	13	23	30	31	40	61	29		33.7097	38.6451	21.2992	17.1738	32.7992	11.98	12.8492	5.21675	9.74527	11.8148	25.2526	29.5693	22.8455	46.3546	25.2048		5.11727
100156116	BTAF1	B-TFIID TATA-box binding protein associated factor 1	-	VGNC:VGNC:85899|Ensembl:ENSSSCG00000010467	protein-coding	9044	BTAF1	B-TFIID TATA-box binding protein associated factor 1	MOT1|TAF(II)170|TAF172|TAFII170	MIM:605191|HGNC:HGNC:17307|Ensembl:ENSG00000095564	protein-coding	-0.766598	23.6621	1.14821e-06	1.4469e-05		109	120	142	148	201	273	298	271	187	424	194	148	292	193	167		126.702	110.415	120.98	115.533	149.833	218.036	273.504	201.963	140.182	217.804	163.3	141.169	166.772	146.663	145.145		6.99664
100517710	UBAP2L	ubiquitin associated protein 2 like	-	VGNC:VGNC:94635|Ensembl:ENSSSCG00000006553	protein-coding	9898	UBAP2L	ubiquitin associated protein 2 like	NICE-4|NICE4	MIM:616472|HGNC:HGNC:29877|Ensembl:ENSG00000143569	protein-coding	-0.577932	23.6575	1.15095e-06	1.4484e-05		348	485	416	539	497	841	621	801	826	1018	452	415	635	526	530		404.517	446.259	354.419	420.758	370.482	671.677	569.953	596.945	619.199	522.935	380.473	395.847	362.672	399.713	460.639		8.66362
100514462	USP10	ubiquitin specific peptidase 10	-	VGNC:VGNC:94743|Ensembl:ENSSSCG00000002670	protein-coding	9100	USP10	ubiquitin specific peptidase 10	UBPO	MIM:609818|HGNC:HGNC:12608|Ensembl:ENSG00000103194	protein-coding	-0.690268	23.5853	1.19495e-06	1.50174e-05		201	245	186	272	247	428	365	448	436	580	227	245	249	268	230		233.643	225.43	158.466	212.331	184.123	341.829	334.997	333.872	326.841	297.939	191.078	233.693	142.213	203.656	199.9		7.87432
100625538	MYNN	myoneurin	MYNN-1|MYNN-2	VGNC:VGNC:90521|Ensembl:ENSSSCG00000026829	protein-coding	55892	MYNN	myoneurin	OSZF|SBBIZ1|ZBTB31|ZNF902	MIM:606042|HGNC:HGNC:14955|Ensembl:ENSG00000085274	protein-coding	-0.905254	23.5724	1.20298e-06	1.5098e-05		47	68	86	89	93	154	171	216	108	185	67	51	103	74	57		54.633	62.5683	73.2693	69.4759	69.3256	122.994	156.944	160.974	80.9607	95.0324	56.3975	48.6462	58.8272	56.2334	49.5405		5.79787
100522986	SEPTIN10	septin 10	40422	VGNC:VGNC:92719|Ensembl:ENSSSCG00000023050	protein-coding	151011	SEPTIN10	septin 10	40422	MIM:611737|HGNC:HGNC:14349|Ensembl:ENSG00000186522	protein-coding	1.10901	23.5645	1.20793e-06	1.51397e-05		84	65	110	81	89	43	32	26	54	95	85	82	95	60	72		97.6419	59.8079	93.7166	63.2308	66.3439	34.3426	29.3696	19.3765	40.4803	48.8004	71.5491	78.2155	54.2581	45.5947	62.5774		6.62413
100155691	AK3	adenylate kinase 3	AK3L1	VGNC:VGNC:97876|Ensembl:ENSSSCG00000023595	protein-coding	50808	AK3	adenylate kinase 3	AK3L1|AK6|AKL3L|AKL3L1|FIX	MIM:609290|HGNC:HGNC:17376|Ensembl:ENSG00000147853	protein-coding	3.50134	23.552	1.21586e-06	1.52187e-05		3	2	29	39	33	0	2	1	4	3	9	6	20	3	4		3.48721	1.84024	24.7071	30.4445	24.5994	0	1.8356	0.74525	2.99854	1.54107	7.57578	5.72308	11.4228	2.27973	3.47652		2.16582
100511570	TENT5B	terminal nucleotidyltransferase 5B	FAM46B	VGNC:VGNC:93874	protein-coding	115572	TENT5B	terminal nucleotidyltransferase 5B	FAM46B	HGNC:HGNC:28273|Ensembl:ENSG00000158246	protein-coding	-1.52454	23.5271	1.23164e-06	1.53955e-05		41	17	27	45	41	98	141	161	77	95	33	27	41	83	43		47.6586	15.6421	23.0032	35.1282	30.5629	78.2692	129.41	119.985	57.722	48.8004	27.7779	25.7539	23.4166	63.0726	37.3726		5.60462
100152165	LATS1	large tumor suppressor kinase 1	-	VGNC:VGNC:89648|Ensembl:ENSSSCG00000004106	protein-coding	9113	LATS1	large tumor suppressor kinase 1	WARTS|wts	MIM:603473|HGNC:HGNC:6514|Ensembl:ENSG00000131023	protein-coding	-0.976578	23.482	1.26086e-06	1.57187e-05		47	71	69	92	116	247	153	214	112	199	88	73	152	98	73		54.633	65.3286	58.7858	71.8177	86.4707	197.27	140.423	159.484	83.9592	102.224	74.0743	69.6308	86.8129	74.4713	63.4466		5.79787
100157763	LOC100157763	histone H2A type 1-H	-	-	protein-coding	8331	H2AC14	H2A clustered histone 14	H2A/E|H2AFE|HIST1H2AJ|dJ160A22.4	MIM:602791|HGNC:HGNC:4727|Ensembl:ENSG00000276368	protein-coding	-1.18846	23.4845	1.25927e-06	1.57187e-05		27	40	32	72	91	130	64	151	122	211	22	37	52	43	46		31.3849	36.8049	27.263	56.2052	67.8348	103.826	58.7392	112.533	91.4556	108.388	18.5186	35.2923	29.6992	32.6762	39.98		5.01725
100523876	SESN1	sestrin 1	-	VGNC:VGNC:92753|Ensembl:ENSSSCG00000004390	protein-coding	27244	SESN1	sestrin 1	PA26|SEST1	MIM:606103|HGNC:HGNC:21595|Ensembl:ENSG00000080546	protein-coding	1.15972	23.4791	1.26281e-06	1.57219e-05		54	63	72	57	89	37	10	31	33	96	50	46	67	56	39		62.7698	57.9677	61.3418	44.4958	66.3439	29.5506	9.17799	23.1028	24.738	49.3141	42.0877	43.877	38.2662	42.555	33.8961		5.9948
100515422	MFSD4B	major facilitator superfamily domain containing 4B	-	Ensembl:ENSSSCG00000041409	protein-coding	91749	MFSD4B	major facilitator superfamily domain containing 4B	KIAA1919|NaGLT1	MIM:617331|HGNC:HGNC:21053|Ensembl:ENSG00000173214	protein-coding	1.39398	23.4544	1.27913e-06	1.59038e-05		50	41	88	65	116	24	16	27	51	55	35	39	107	90	43		58.1202	37.725	74.9733	50.7408	86.4707	19.168	14.6848	20.1218	38.2314	28.2529	29.4614	37.2	61.1117	68.392	37.3726		5.88558
100625306	PPIP5K2	diphosphoinositol pentakisphosphate kinase 2	-	VGNC:VGNC:91701|Ensembl:ENSSSCG00000024999	protein-coding	23262	PPIP5K2	diphosphoinositol pentakisphosphate kinase 2	CFAP160|DFNB100|HISPPD1|IP7K2|VIP2	MIM:611648|HGNC:HGNC:29035|Ensembl:ENSG00000145725	protein-coding	0.96623	23.4357	1.29156e-06	1.6037e-05		58	51	105	95	100	52	35	50	55	61	104	70	169	102	62		67.4194	46.9262	89.4567	74.1596	74.5437	41.5306	32.123	37.2625	41.23	31.335	87.5424	66.7693	96.5223	77.511	53.8861		6.09633
100154005	ACTR8	actin related protein 8	-	VGNC:VGNC:85053|Ensembl:ENSSSCG00000011458	protein-coding	93973	ACTR8	actin related protein 8	ARP8|INO80N|hArp8	HGNC:HGNC:14672|Ensembl:ENSG00000113812	protein-coding	0.849285	23.3932	1.32046e-06	1.63741e-05		56	82	65	80	88	52	32	39	50	79	82	81	110	70	61		65.0946	75.45	55.378	62.4502	65.5985	41.5306	29.3696	29.0648	37.4818	40.5814	69.0238	77.2616	62.8252	53.1938	53.017		6.04646
100154200	XRCC6	X-ray repair cross complementing 6	-	VGNC:VGNC:95011|Ensembl:ENSSSCG00000000059	protein-coding	2547	XRCC6	X-ray repair cross complementing 6	CTC75|CTCBF|G22P1|KU70|ML8|TLAA	MIM:152690|HGNC:HGNC:4055|Ensembl:ENSG00000196419	protein-coding	0.8964	23.3749	1.33305e-06	1.65082e-05		44	65	74	55	61	36	26	40	43	50	43	56	69	52	47		51.1458	59.8079	63.0457	42.9345	45.4717	28.7519	23.8628	29.81	32.2343	25.6844	36.1954	53.4154	39.4085	39.5154	40.8492		5.70448
100233193	MGLL	monoglyceride lipase	-	VGNC:VGNC:90199|Ensembl:ENSSSCG00000024134	protein-coding	11343	MGLL	monoglyceride lipase	HU-K5|HUK5|MAGL|MGL	MIM:609699|HGNC:HGNC:17038|Ensembl:ENSG00000074416	protein-coding	2.46223	23.3298	1.36468e-06	1.68551e-05		11	2	20	22	31	6	3	3	5	1	10	5	11	9	8		12.7864	1.84024	17.0394	17.1738	23.1085	4.79199	2.7534	2.23575	3.74818	0.513688	8.41754	4.76924	6.28252	6.8392	6.95305		3.78518
100522198	NUP98	nucleoporin 98 and 96 precursor	-	VGNC:VGNC:90988|Ensembl:ENSSSCG00000014794	protein-coding	4928	NUP98	nucleoporin 98 and 96 precursor	ADIR2|NUP196|NUP96|Nup98-96	MIM:601021|HGNC:HGNC:8068|Ensembl:ENSG00000110713	protein-coding	-0.591412	23.3302	1.36438e-06	1.68551e-05		153	185	211	240	240	369	310	356	313	525	260	188	324	279	233		177.848	170.223	179.765	187.351	178.905	294.707	284.518	265.309	234.636	269.686	218.856	179.323	185.049	212.015	202.508		7.48259
100520059	CHST14	carbohydrate sulfotransferase 14	-	-	protein-coding	113189	CHST14	carbohydrate sulfotransferase 14	ATCS|D4ST1|EDSMC1|HNK1ST	MIM:608429|HGNC:HGNC:24464|Ensembl:ENSG00000169105	protein-coding	2.13577	23.3223	1.36999e-06	1.68984e-05		12	23	9	14	14	4	1	6	3	5	8	7	21	15	8		13.9488	21.1628	7.66772	10.9288	10.4361	3.19466	0.917799	4.4715	2.24891	2.56844	6.73403	6.67693	11.9939	11.3987	6.95305		3.90196
100515414	RASA2	RAS p21 protein activator 2	-	VGNC:VGNC:92102|Ensembl:ENSSSCG00000011672	protein-coding	5922	RASA2	RAS p21 protein activator 2	GAP1M	MIM:601589|HGNC:HGNC:9872|Ensembl:ENSG00000155903	protein-coding	1.46409	23.2979	1.38753e-06	1.7092e-05		18	25	47	43	65	16	9	11	16	37	39	33	56	52	20		20.9233	23.003	40.0425	33.567	48.4534	12.7786	8.26019	8.19775	11.9942	19.0065	32.8284	31.477	31.9837	39.5154	17.3826		4.45439
100736655	LAMB3	laminin subunit beta 3	-	VGNC:VGNC:89622|Ensembl:ENSSSCG00000015618	protein-coding	3914	LAMB3	laminin subunit beta 3	AI1A|BM600-125KDA|LAM5|LAMNB1	MIM:150310|HGNC:HGNC:6490|Ensembl:ENSG00000196878	protein-coding	3.14356	23.2549	1.41885e-06	1.74549e-05		3	10	19	6	8	0	2	2	0	1	43	17	22	23	15		3.48721	9.20122	16.1874	4.68377	5.9635	0	1.8356	1.4905	0	0.513688	36.1954	16.2154	12.565	17.478	13.037		2.16582
100156717	HS6ST1	heparan sulfate 6-O-sulfotransferase 1	-	VGNC:VGNC:96362|Ensembl:ENSSSCG00000022197	protein-coding	9394	HS6ST1	heparan sulfate 6-O-sulfotransferase 1	HH15|HS6ST	MIM:604846|HGNC:HGNC:5201|Ensembl:ENSG00000136720	protein-coding	-0.961011	23.2202	1.44469e-06	1.77493e-05		24	47	33	36	36	88	63	91	70	90	51	31	60	58	43		27.8977	43.2457	28.115	28.1026	26.8357	70.2825	57.8214	67.8178	52.4745	46.232	42.9294	29.5693	34.2683	44.0749	37.3726		4.85288
100737296	ESYT2	extended synaptotagmin 2	-	VGNC:VGNC:87797|Ensembl:ENSSSCG00000016406	protein-coding	57488	ESYT2	extended synaptotagmin 2	CHR2SYT|E-Syt2|FAM62B	MIM:616691|HGNC:HGNC:22211|Ensembl:ENSG00000117868	protein-coding	0.930144	23.2008	1.45935e-06	1.79058e-05		184	170	400	342	280	130	147	194	149	213	318	246	275	237	194		213.882	156.421	340.788	266.975	208.722	103.826	134.917	144.579	111.696	109.416	267.678	234.646	157.063	180.099	168.611		7.7474
110261477	LOC110261477	histone H4	-	Ensembl:ENSSSCG00000033566	protein-coding	8363	H4C11	H4 clustered histone 11	H4-16|H4/e|H4C1|H4C12|H4C13|H4C14|H4C15|H4C2|H4C3|H4C4|H4C5|H4C6|H4C8|H4C9|H4F2iv|H4FE|HIST1H4J|dJ160A22.2	MIM:602826|HGNC:HGNC:4785|Ensembl:ENSG00000197238	protein-coding	-1.56064	23.1838	1.47231e-06	1.80412e-05		7	14	9	15	40	46	29	40	43	93	7	9	17	20	18		8.13683	12.8817	7.66772	11.7094	29.8175	36.7386	26.6162	29.81	32.2343	47.773	5.89227	8.58462	9.70934	15.1982	15.6444		3.19169
100519845	DNAJC16	DnaJ heat shock protein family (Hsp40) member C16	-	VGNC:VGNC:96624|Ensembl:ENSSSCG00000003464	protein-coding	23341	DNAJC16	DnaJ heat shock protein family (Hsp40) member C16	-	HGNC:HGNC:29157|Ensembl:ENSG00000116138	protein-coding	1.25217	23.1735	1.48024e-06	1.81145e-05		41	25	48	44	41	16	14	8	28	34	56	47	69	43	51		47.6586	23.003	40.8945	34.3476	30.5629	12.7786	12.8492	5.962	20.9898	17.4654	47.1382	44.8308	39.4085	32.6762	44.3257		5.60462
100519950	TBC1D8	TBC1 domain family member 8	-	VGNC:VGNC:93779|Ensembl:ENSSSCG00000008169	protein-coding	11138	TBC1D8	TBC1 domain family member 8	AD3|GRAMD8|HBLP1|TBC1D8A|VRP	HGNC:HGNC:17791|Ensembl:ENSG00000204634	protein-coding	1.21609	23.0834	1.55128e-06	1.8959e-05		35	51	90	99	90	16	33	35	44	54	93	62	57	71	61		40.6841	46.9262	76.6772	77.2821	67.0893	12.7786	30.2874	26.0838	32.984	27.7392	78.2831	59.1385	32.5549	53.9537	53.017		5.38143
100519174	SLC37A1	solute carrier family 37 member 1	-	VGNC:VGNC:98322|Ensembl:ENSSSCG00000012087	protein-coding	54020	SLC37A1	solute carrier family 37 member 1	G3PP	MIM:608094|HGNC:HGNC:11024|Ensembl:ENSG00000160190	protein-coding	-1.08477	23.0797	1.5542e-06	1.89698e-05		28	68	37	66	48	103	79	121	151	162	60	75	55	45	58		32.5473	62.5683	31.5228	51.5214	35.781	82.2625	72.5061	90.1753	113.195	83.2175	50.5052	71.5385	31.4126	34.196	50.4096		5.06813
100157672	PPP4R3A	protein phosphatase 4 regulatory subunit 3A	SMEK1	VGNC:VGNC:91757|Ensembl:ENSSSCG00000002441	protein-coding	55671	PPP4R3A	protein phosphatase 4 regulatory subunit 3A	FLFL1|KIAA2010|MSTP033|PP4R3|PP4R3A|SMEK1|smk-1|smk1	MIM:610351|HGNC:HGNC:20219|Ensembl:ENSG00000100796	protein-coding	-0.687276	23.0505	1.57805e-06	1.92357e-05		260	327	396	383	362	681	622	697	475	803	435	304	544	347	370		302.225	300.88	337.38	298.98	269.848	543.891	570.871	519.439	356.077	412.492	366.163	289.97	310.699	263.689	321.578		8.24424
100157453	LOC100157453	intestinal-type alkaline phosphatase	-	-	protein-coding	248	ALPI	alkaline phosphatase, intestinal	IAP	MIM:171740|HGNC:HGNC:437|Ensembl:ENSG00000163295	protein-coding	2.56718	23.0443	1.58311e-06	1.92722e-05		28	17	154	147	164	11	19	21	28	17	29	8	16	52	2		32.5473	15.6421	131.203	114.752	122.252	8.78532	17.4382	15.6503	20.9898	8.7327	24.4109	7.63078	9.1382	39.5154	1.73826		5.06813
100627807	RBM3	RNA binding motif protein 3	-	Ensembl:ENSSSCG00000021591	protein-coding	5935	RBM3	RNA binding motif protein 3	IS1-RNPL|RNPL	MIM:300027|HGNC:HGNC:9900|Ensembl:ENSG00000102317	protein-coding	-0.76792	23.0247	1.59937e-06	1.94448e-05		166	251	278	271	346	556	555	559	396	564	299	278	411	314	226		192.959	230.951	236.847	211.55	257.921	444.058	509.379	416.595	296.856	289.72	251.684	265.169	234.738	238.612	196.424		7.59961
100519533	DGKZ	diacylglycerol kinase zeta	-	VGNC:VGNC:87277|Ensembl:ENSSSCG00000013259	protein-coding	8525	DGKZ	diacylglycerol kinase zeta	DAGK5|DAGK6|DGK-ZETA|hDGKzeta	MIM:601441|HGNC:HGNC:2857|Ensembl:ENSG00000149091	protein-coding	0.767768	22.9903	1.62821e-06	1.97696e-05		75	115	105	149	137	70	72	70	90	106	100	104	109	96	77		87.1803	105.814	89.4567	116.314	102.125	55.9066	66.0816	52.1675	67.4672	54.451	84.1754	99.2001	62.254	72.9515	66.9231		6.46238
100513746	NOCT	nocturnin	CCRN4L	VGNC:VGNC:90810|Ensembl:ENSSSCG00000024596	protein-coding	25819	NOCT	nocturnin	CCR4L|CCRN4L|Ccr4c|NOC	MIM:608468|HGNC:HGNC:14254|Ensembl:ENSG00000151014	protein-coding	-1.07422	22.9832	1.63426e-06	1.98172e-05		54	99	61	52	48	133	134	186	111	181	121	85	187	127	192		62.7698	91.092	51.9701	40.5926	35.781	106.222	122.985	138.617	83.2096	92.9776	101.852	81.077	106.803	96.5088	166.873		5.9948
100188977	GRB10	growth factor receptor bound protein 10	-	VGNC:VGNC:88662|Ensembl:ENSSSCG00000015631	protein-coding	2887	GRB10	growth factor receptor bound protein 10	GRB-IR|Grb-10|IRBP|MEG1|RSS	MIM:601523|HGNC:HGNC:4564|Ensembl:ENSG00000106070	protein-coding	1.09846	22.967	1.64806e-06	1.99587e-05		79	80	68	85	70	38	45	31	43	61	62	89	65	112	82		91.8299	73.6097	57.9339	66.3534	52.1806	30.3493	41.301	23.1028	32.2343	31.335	52.1887	84.8924	37.124	85.1101	71.2687		6.53652
100523927	EIF4EBP2	eukaryotic translation initiation factor 4E binding protein 2	-	VGNC:VGNC:87629|Ensembl:ENSSSCG00000034444	protein-coding	1979	EIF4EBP2	eukaryotic translation initiation factor 4E binding protein 2	4EBP2|PHASII	MIM:602224|HGNC:HGNC:3289|Ensembl:ENSG00000148730	protein-coding	0.631445	22.8963	1.70984e-06	2.068e-05		473	444	538	744	828	404	381	417	456	727	507	459	649	478	401		549.817	408.534	458.359	580.787	617.222	322.661	349.682	310.769	341.834	373.451	426.769	437.816	370.668	363.238	348.522		9.10543
100302021	CLDN8	claudin 8	-	VGNC:VGNC:86740|Ensembl:ENSSSCG00000012030	protein-coding	9073	CLDN8	claudin 8	HEL-S-79	MIM:611231|HGNC:HGNC:2050|Ensembl:ENSG00000156284	protein-coding	-0.828506	22.8881	1.71716e-06	2.07416e-05		83	183	121	149	182	248	210	305	345	386	92	103	106	138	95		96.4795	168.382	103.088	116.314	135.67	198.069	192.738	227.301	258.624	198.284	77.4413	98.2462	60.5406	104.868	82.5675		6.60703
100514210	TALDO1	transaldolase 1	-	VGNC:VGNC:100870|Ensembl:ENSSSCG00000012847	protein-coding	6888	TALDO1	transaldolase 1	TAL|TAL-H|TALDOR|TALH	MIM:602063|HGNC:HGNC:11559|Ensembl:ENSG00000177156	protein-coding	-0.847173	22.8832	1.72147e-06	2.07667e-05		89	203	126	149	114	207	225	352	278	321	182	176	312	209	210		103.454	186.785	107.348	116.314	84.9798	165.324	206.505	262.328	208.399	164.894	153.199	167.877	178.195	158.821	182.518		6.70672
100512979	GRAMD1B	GRAM domain containing 1B	-	VGNC:VGNC:88656|Ensembl:ENSSSCG00000015144	protein-coding	57476	GRAMD1B	GRAM domain containing 1B	LINC01059	HGNC:HGNC:29214|Ensembl:ENSG00000023171	protein-coding	-0.899972	22.8712	1.73226e-06	2.08699e-05		49	107	55	96	95	146	120	175	183	270	66	93	103	82	104		56.9578	98.453	46.8583	74.9403	70.8165	116.605	110.136	130.419	137.183	138.696	55.5557	88.7078	58.8272	62.3127	90.3896		5.85693
100415907	LATS2	large tumor suppressor kinase 2	-	VGNC:VGNC:89649|Ensembl:ENSSSCG00000036326	protein-coding	26524	LATS2	large tumor suppressor kinase 2	KPM	MIM:604861|HGNC:HGNC:6515|Ensembl:ENSG00000150457	protein-coding	-1.20987	22.8664	1.73665e-06	2.08958e-05		24	18	23	42	25	73	61	107	60	68	39	48	48	41	34		27.8977	16.5622	19.5953	32.7864	18.6359	58.3026	55.9858	79.7418	44.9781	34.9308	32.8284	45.7847	27.4146	31.1564	29.5505		4.85288
100144450	PPP1R10	protein phosphatase 1 regulatory subunit 10	CAT53|FB19	VGNC:VGNC:91717|Ensembl:ENSSSCG00000001347	protein-coding	5514	PPP1R10	protein phosphatase 1 regulatory subunit 10	CAT53|FB19|PNUTS|PP1R10|R111|p99	MIM:603771|HGNC:HGNC:9284|Ensembl:ENSG00000204569	protein-coding	-1.03622	22.8594	1.74299e-06	2.09451e-05		53	88	65	101	74	245	106	185	105	334	62	85	117	92	90		61.6074	80.9707	55.378	78.8434	55.1623	195.673	97.2867	137.871	78.7118	171.572	52.1887	81.077	66.8231	69.9119	78.2218		5.96826
106509536	LOC106509536	uncharacterized LOC106509536	-	-	ncRNA							-3.00555	22.8334	1.76665e-06	2.1202e-05		3	2	4	2	2	39	14	21	1	61	5	1	4	5	5		3.48721	1.84024	3.40788	1.56126	1.49087	31.1479	12.8492	15.6503	0.749636	31.335	4.20877	0.953847	2.28455	3.79956	4.34566		2.16582
100627613	PELI1	pellino E3 ubiquitin protein ligase 1	-	VGNC:VGNC:91306|Ensembl:ENSSSCG00000028947	protein-coding	57162	PELI1	pellino E3 ubiquitin protein ligase 1	-	MIM:614797|HGNC:HGNC:8827|Ensembl:ENSG00000197329	protein-coding	-1.37671	22.7558	1.83948e-06	2.20348e-05		47	40	57	44	53	174	143	201	54	71	75	58	119	91	70		54.633	36.8049	48.5622	34.3476	39.5082	138.968	131.245	149.795	40.4803	36.4719	63.1315	55.3231	67.9654	69.1519	60.8392		5.79787
100518796	SGMS2	sphingomyelin synthase 2	-	VGNC:VGNC:92795|Ensembl:ENSSSCG00000009152	protein-coding	166929	SGMS2	sphingomyelin synthase 2	CDL|SMS2	MIM:611574|HGNC:HGNC:28395|Ensembl:ENSG00000164023	protein-coding	-1.88536	22.7545	1.84076e-06	2.20348e-05		7	8	8	8	7	40	34	40	8	39	36	6	33	24	21		8.13683	7.36097	6.81575	6.24502	5.21806	31.9466	31.2052	29.81	5.99709	20.0338	30.3031	5.72308	18.8475	18.2379	18.2518		3.19169
100625739	SGK1	serum/glucocorticoid regulated kinase 1	-	VGNC:VGNC:92793|Ensembl:ENSSSCG00000021443	protein-coding	6446	SGK1	serum/glucocorticoid regulated kinase 1	SGK	MIM:602958|HGNC:HGNC:10810|Ensembl:ENSG00000118515	protein-coding	-1.09267	22.725	1.86921e-06	2.23467e-05		46	79	71	66	79	94	134	240	169	254	57	45	92	130	106		53.4706	72.6896	60.4898	51.5214	58.8895	75.0745	122.985	178.86	126.688	130.477	47.98	42.9231	52.5447	98.7885	92.1279		5.76741
100514094	FCHO2	FCH and mu domain containing endocytic adaptor 2	-	VGNC:VGNC:88066|Ensembl:ENSSSCG00000022661	protein-coding	115548	FCHO2	FCH and mu domain containing endocytic adaptor 2	-	MIM:613438|HGNC:HGNC:25180|Ensembl:ENSG00000157107	protein-coding	0.747073	22.7069	1.88693e-06	2.25297e-05		162	171	229	246	283	130	140	115	140	302	241	227	314	246	201		188.309	157.341	195.101	192.034	210.959	103.826	128.492	85.7038	104.949	155.134	202.863	216.523	179.337	186.938	174.695		7.5646
100526227	EFCAB14	EF-hand calcium binding domain 14	-	VGNC:VGNC:87563|Ensembl:ENSSSCG00000003895	protein-coding	9813	EFCAB14	EF-hand calcium binding domain 14	KIAA0494	HGNC:HGNC:29051|Ensembl:ENSG00000159658	protein-coding	0.95355	22.6551	1.93841e-06	2.31147e-05		110	107	155	195	255	78	59	72	136	180	108	109	198	133	107		127.864	98.453	132.055	152.222	190.086	62.2959	54.1502	53.658	101.95	92.4639	90.9094	103.969	113.085	101.068	92.997		7.00971
100524465	STK10	serine/threonine kinase 10	-	Ensembl:ENSSSCG00000022478	protein-coding	6793	STK10	serine/threonine kinase 10	LOK|PRO2729	MIM:603919|HGNC:HGNC:11388|Ensembl:ENSG00000072786	protein-coding	0.835238	22.6507	1.94287e-06	2.31382e-05		239	270	393	325	328	200	179	165	190	334	408	310	282	253	240		277.815	248.433	334.824	253.704	244.503	159.733	164.286	122.966	142.431	171.572	343.435	295.693	161.061	192.258	208.591		8.12316
100520617	CLSTN1	calsyntenin 1	-	VGNC:VGNC:86784|Ensembl:ENSSSCG00000003396	protein-coding	22883	CLSTN1	calsyntenin 1	ALC-ALPHA|CDHR12|CST-1|CSTN1|PIK3CD|XB31alpha|alcalpha1|alcalpha2	MIM:611321|HGNC:HGNC:17447|Ensembl:ENSG00000171603	protein-coding	0.960875	22.6451	1.94855e-06	2.31763e-05		56	74	66	93	53	31	37	44	55	49	69	59	101	99	61		65.0946	68.089	56.2299	72.5984	39.5082	24.7586	33.9586	32.791	41.23	25.1707	58.081	56.277	57.6849	75.2312	53.017		6.04646
100620673	RHPN2	rhophilin Rho GTPase binding protein 2	-	VGNC:VGNC:98548|Ensembl:ENSSSCG00000022312	protein-coding	85415	RHPN2	rhophilin Rho GTPase binding protein 2	P76RBE|RHOBP	MIM:617932|HGNC:HGNC:19974|Ensembl:ENSG00000131941	protein-coding	-1.12111	22.6327	1.96122e-06	2.32973e-05		125	176	94	150	153	313	490	524	268	324	190	127	217	141	161		145.3	161.941	80.0851	117.094	114.052	249.982	449.722	390.511	200.902	166.435	159.933	121.139	123.937	107.148	139.93		7.19279
102166713	ARMCX5	armadillo repeat containing X-linked 5	-	-	protein-coding	64860	ARMCX5	armadillo repeat containing X-linked 5	GASP5	MIM:301047|HGNC:HGNC:25772|Ensembl:ENSG00000125962	protein-coding	2.37818	22.6205	1.97366e-06	2.34152e-05		11	26	18	10	13	1	2	4	9	4	16	12	46	14	11		12.7864	23.9232	15.3354	7.80628	9.69068	0.798665	1.8356	2.981	6.74672	2.05475	13.4681	11.4462	26.2723	10.6388	9.56044		3.78518
100157110	CABIN1	calcineurin binding protein 1	-	VGNC:VGNC:86108|Ensembl:ENSSSCG00000010062	protein-coding	23523	CABIN1	calcineurin binding protein 1	CAIN|KB-318B8.7|PPP3IN	MIM:604251|HGNC:HGNC:24187|Ensembl:ENSG00000099991	protein-coding	0.864584	22.6085	1.98608e-06	2.35326e-05		63	98	99	124	111	66	40	50	88	93	56	83	117	95	73		73.2314	90.1719	84.3449	96.7978	82.7435	52.7119	36.712	37.2625	65.9679	47.773	47.1382	79.1693	66.8231	72.1916	63.4466		6.21396
100519876	OSBPL6	oxysterol binding protein like 6	-	VGNC:VGNC:95807|Ensembl:ENSSSCG00000023133	protein-coding	114880	OSBPL6	oxysterol binding protein like 6	ORP6	MIM:606734|HGNC:HGNC:16388|Ensembl:ENSG00000079156	protein-coding	-1.67642	22.6009	1.99388e-06	2.35951e-05		16	7	10	5	10	37	27	38	22	44	9	6	12	19	18		18.5985	6.44085	8.51969	3.90314	7.45437	29.5506	24.7806	28.3195	16.492	22.6023	7.57578	5.72308	6.85365	14.4383	15.6444		4.29267
100512366	ELF1	E74 like ETS transcription factor 1	-	VGNC:VGNC:87641|Ensembl:ENSSSCG00000009440	protein-coding	1997	ELF1	E74 like ETS transcription factor 1	EFTUD1|RIA1	MIM:189973|HGNC:HGNC:3316|Ensembl:ENSG00000120690	protein-coding	-0.723644	22.5941	2.00101e-06	2.36495e-05		166	190	224	269	264	542	403	432	346	505	242	202	261	228	210		192.959	174.823	190.841	209.989	196.795	432.877	369.873	321.948	259.374	259.413	203.704	192.677	149.067	173.26	182.518		7.59961
100512802	PUS3	pseudouridine synthase 3	-	VGNC:VGNC:98228|Ensembl:ENSSSCG00000015222	protein-coding	83480	PUS3	pseudouridine synthase 3	2610020J05Rik|FKSG32|MRT55	MIM:616283|HGNC:HGNC:25461|Ensembl:ENSG00000110060	protein-coding	-1.06723	22.57	2.02622e-06	2.39171e-05		42	44	43	53	35	145	102	115	63	124	47	29	57	50	38		48.821	40.4854	36.6347	41.3733	26.0903	115.806	93.6155	85.7038	47.2271	63.6974	39.5624	27.6616	32.5549	37.9956	33.027		5.63868
100157220	TLN1	talin 1	talin-1	VGNC:VGNC:94020|Ensembl:ENSSSCG00000005317	protein-coding	7094	TLN1	talin 1	ILWEQ|TLN|talin-1	MIM:186745|HGNC:HGNC:11845|Ensembl:ENSG00000137076	protein-coding	0.803906	22.5552	2.04189e-06	2.40412e-05		165	262	299	419	260	120	146	186	199	288	364	286	456	501	358		191.797	241.072	254.739	327.083	193.814	95.8398	133.999	138.617	149.178	147.942	306.398	272.8	260.439	380.716	311.149		7.59094
102166364	IDH1	isocitrate dehydrogenase (NADP(+)) 1	IDH|IDP	Ensembl:ENSSSCG00000023264	protein-coding	3417	IDH1	isocitrate dehydrogenase (NADP(+)) 1	HEL-216|HEL-S-26|IDCD|IDH|IDP|IDPC|PICD	MIM:147700|HGNC:HGNC:5382|Ensembl:ENSG00000138413	protein-coding	0.715714	22.5561	2.04091e-06	2.40412e-05		726	762	672	623	697	453	457	469	490	652	495	459	608	626	596		843.905	701.133	572.523	486.331	519.57	361.795	419.434	349.522	367.322	334.925	416.668	437.816	347.252	475.705	518.002		9.72265
100621788	SACM1L	SAC1 like phosphatidylinositide phosphatase	-	VGNC:VGNC:92557|Ensembl:ENSSSCG00000027176	protein-coding	22908	SACM1L	SAC1 like phosphatidylinositide phosphatase	SAC1	MIM:606569|HGNC:HGNC:17059|Ensembl:ENSG00000211456	protein-coding	0.791082	22.4993	2.10224e-06	2.47205e-05		115	140	164	188	204	123	94	79	95	173	205	189	210	176	136		133.676	128.817	139.723	146.758	152.069	98.2358	86.2731	58.8748	71.2154	88.8681	172.559	180.277	119.939	133.744	118.202		7.07335
110258051	LOC110258051	hematological and neurological expressed 1-like protein pseudogene	-	-	pseudo	51155	JPT1	Jupiter microtubule associated homolog 1	ARM2|HN1|HN1A	HGNC:HGNC:14569|Ensembl:ENSG00000189159	protein-coding	1.47232	22.489	2.11351e-06	2.48217e-05		69	77	77	31	34	29	13	31	21	49	88	80	111	72	45		80.2059	70.8494	65.6016	24.1995	25.3449	23.1613	11.9314	23.1028	15.7424	25.1707	74.0743	76.3078	63.3963	54.7136	39.1109		6.34351
396677	F3	coagulation factor III, tissue factor	-	VGNC:VGNC:87864|Ensembl:ENSSSCG00000022447	protein-coding	2152	F3	coagulation factor III, tissue factor	CD142|TF|TFA	MIM:134390|HGNC:HGNC:3541|Ensembl:ENSG00000117525	protein-coding	2.0746	22.4862	2.11659e-06	2.48267e-05		2	20	16	22	22	0	4	4	6	9	7	9	18	12	10		2.32481	18.4024	13.6315	17.1738	16.3996	0	3.6712	2.981	4.49781	4.6232	5.89227	8.58462	10.2805	9.11894	8.69131		1.73327
100517856	SH3BP5	SH3 domain binding protein 5	-	VGNC:VGNC:92819|Ensembl:ENSSSCG00000024938	protein-coding	9467	SH3BP5	SH3 domain binding protein 5	SAB|SH3BP-5	MIM:605612|HGNC:HGNC:10827|Ensembl:ENSG00000131370	protein-coding	-0.99466	22.4487	2.15829e-06	2.5284e-05		93	97	69	69	94	178	190	247	153	228	57	74	79	69	94		108.104	89.2518	58.7858	53.8633	70.0711	142.162	174.382	184.077	114.694	117.121	47.98	70.5847	45.1199	52.4339	81.6983		6.76955
100127461	POU5F1	POU class 5 homeobox 1	OCT3|OCT4|Oct-4	Ensembl:ENSSSCG00000001393	protein-coding	5460	POU5F1	POU class 5 homeobox 1	OCT3|OCT4|OTF-3|OTF3|OTF4|Oct-3|Oct-4	MIM:164177|HGNC:HGNC:9221|Ensembl:ENSG00000204531	protein-coding	-0.856587	22.4044	2.20867e-06	2.58417e-05		156	290	216	190	167	439	292	447	484	418	214	241	360	247	224		181.335	266.835	184.025	148.319	124.488	350.614	267.997	333.127	362.824	214.722	180.135	229.877	205.61	187.698	194.685		7.51045
100516847	INCENP	inner centromere protein	-	VGNC:VGNC:89130	protein-coding	3619	INCENP	inner centromere protein	-	MIM:604411|HGNC:HGNC:6058|Ensembl:ENSG00000149503	protein-coding	-0.690487	22.3568	2.26411e-06	2.64572e-05		93	144	108	139	133	242	182	214	226	351	110	98	125	112	130		108.104	132.498	92.0126	108.507	99.1431	193.277	167.039	159.484	169.418	180.305	92.5929	93.477	71.3922	85.1101	112.987		6.76955
100516116	MRPS36	mitochondrial ribosomal protein S36	-	VGNC:VGNC:90397|Ensembl:ENSSSCG00000037463	protein-coding	92259	MRPS36	mitochondrial ribosomal protein S36	DC47|MRP-S36	MIM:611996|HGNC:HGNC:16631|Ensembl:ENSG00000134056	protein-coding	-0.80666	22.333	2.29238e-06	2.6754e-05		79	83	110	137	185	231	143	234	266	339	71	81	96	89	93		91.8299	76.3701	93.7166	106.946	137.906	184.492	131.245	174.389	199.403	174.14	59.7645	77.2616	54.8292	67.6321	80.8292		6.53652
100513815	CDK12	cyclin dependent kinase 12	-	VGNC:VGNC:86496|Ensembl:ENSSSCG00000017504	protein-coding	51755	CDK12	cyclin dependent kinase 12	CRK7|CRKR|CRKRS	MIM:615514|HGNC:HGNC:24224|Ensembl:ENSG00000167258	protein-coding	-0.708745	22.3138	2.31537e-06	2.69885e-05		209	265	251	284	271	495	540	471	327	693	285	229	424	267	241		242.942	243.832	213.844	221.698	202.013	395.339	495.612	351.013	245.131	355.986	239.9	218.431	242.162	202.896	209.461		7.9304
100142663	PON2	paraoxonase 2	-	VGNC:VGNC:91662|Ensembl:ENSSSCG00000015331	protein-coding	5445	PON2	paraoxonase 2	-	MIM:602447|HGNC:HGNC:9205|Ensembl:ENSG00000105854	protein-coding	1.82216	22.2767	2.3606e-06	2.74813e-05		8	15	16	18	18	7	3	3	1	11	16	13	36	14	15		9.29923	13.8018	13.6315	14.0513	13.4179	5.59066	2.7534	2.23575	0.749636	5.65057	13.4681	12.4	20.561	10.6388	13.037		3.36446
102158906	LOC102158906	protein ZNF738-like	-	-	protein-coding	342926	ZNF677	zinc finger protein 677	-	HGNC:HGNC:28730|Ensembl:ENSG00000197928	protein-coding	1.11561	22.2708	2.36783e-06	2.75312e-05		41	69	58	72	62	42	14	26	26	77	93	56	125	81	64		47.6586	63.4884	49.4142	56.2052	46.2171	33.5439	12.8492	19.3765	19.4905	39.554	78.2831	53.4154	71.3922	61.5528	55.6244		5.60462
110255331	LOC110255331	acyl-coenzyme A thioesterase 1-like	-	Ensembl:ENSSSCG00000002349	protein-coding	641371	ACOT1	acyl-CoA thioesterase 1	ACH2|CTE-1|LACH2	MIM:614313|HGNC:HGNC:33128|Ensembl:ENSG00000184227	protein-coding	1.86998	22.2387	2.40776e-06	2.79606e-05		9	16	14	14	16	4	2	9	3	6	14	7	20	21	11		10.4616	14.7219	11.9276	10.9288	11.927	3.19466	1.8356	6.70725	2.24891	3.08213	11.7845	6.67693	11.4228	15.9581	9.56044		3.51874
100157961	FERMT1	fermitin family member 1	-	VGNC:VGNC:95692|Ensembl:ENSSSCG00000007052	protein-coding	55612	FERMT1	fermitin family member 1	C20orf42|DTGCU2|KIND1|UNC112A|URP1	MIM:607900|HGNC:HGNC:15889|Ensembl:ENSG00000101311	protein-coding	1.18873	22.2311	2.4173e-06	2.80365e-05		45	45	32	47	49	14	16	28	30	29	125	51	125	69	67		52.3082	41.4055	27.263	36.6895	36.5264	11.1813	14.6848	20.867	22.4891	14.897	105.219	48.6462	71.3922	52.4339	58.2318		5.73628
100524976	NSD1	nuclear receptor binding SET domain protein 1	-	VGNC:VGNC:90904|Ensembl:ENSSSCG00000014044	protein-coding	64324	NSD1	nuclear receptor binding SET domain protein 1	ARA267|KMT3B|SOTOS|SOTOS1|STO	MIM:606681|HGNC:HGNC:14234|Ensembl:ENSG00000165671	protein-coding	0.630367	22.1907	2.46865e-06	2.85965e-05		477	522	494	628	598	336	333	356	477	671	463	558	801	717	547		554.467	480.304	420.873	490.234	445.771	268.351	305.627	265.309	357.576	344.685	389.732	532.247	457.481	544.857	475.415		9.11756
100515079	IQGAP3	IQ motif containing GTPase activating protein 3	-	VGNC:VGNC:89193|Ensembl:ENSSSCG00000006475	protein-coding	128239	IQGAP3	IQ motif containing GTPase activating protein 3	-	HGNC:HGNC:20669|Ensembl:ENSG00000183856	protein-coding	1.01513	22.1635	2.50391e-06	2.8969e-05		56	94	76	117	94	34	35	50	53	115	49	74	91	81	89		65.0946	86.4914	64.7496	91.3334	70.0711	27.1546	32.123	37.2625	39.7307	59.0742	41.2459	70.5847	51.9735	61.5528	77.3527		6.04646
100520933	CKS2	CDC28 protein kinase regulatory subunit 2	-	Ensembl:ENSSSCG00000021161	protein-coding	1164	CKS2	CDC28 protein kinase regulatory subunit 2	CKSHS2	MIM:116901|HGNC:HGNC:2000|Ensembl:ENSG00000123975	protein-coding	-0.803748	22.1442	2.52921e-06	2.92254e-05		88	97	112	149	137	200	228	304	181	313	156	87	128	114	102		102.292	89.2518	95.4205	116.314	102.125	159.733	209.258	226.556	135.684	160.784	131.314	82.9847	73.1056	86.6299	88.6514		6.69058
100523348	ALG13	ALG13 UDP-N-acetylglucosaminyltransferase subunit	-	-	protein-coding	79868	ALG13	ALG13 UDP-N-acetylglucosaminyltransferase subunit	CDG1S|CXorf45|EIEE36|GLT28D1|MDS031|TDRD13|YGL047W	MIM:300776|HGNC:HGNC:30881|Ensembl:ENSG00000101901	protein-coding	1.33382	22.1341	2.54259e-06	2.93436e-05		50	51	74	39	47	24	17	16	29	44	68	54	93	30	32		58.1202	46.9262	63.0457	30.4445	35.0355	19.168	15.6026	11.924	21.7394	22.6023	57.2392	51.5077	53.1158	22.7973	27.8122		5.88558
100524031	CHIC2	cysteine rich hydrophobic domain 2	-	VGNC:VGNC:86643|Ensembl:ENSSSCG00000032645	protein-coding	26511	CHIC2	cysteine rich hydrophobic domain 2	BTL	MIM:604332|HGNC:HGNC:1935|Ensembl:ENSG00000109220	protein-coding	-1.1414	22.123	2.5573e-06	2.94769e-05		20	30	51	60	50	122	143	97	66	137	88	46	89	72	53		23.2481	27.6036	43.4504	46.8377	37.2718	97.4371	131.245	72.2893	49.476	70.3753	74.0743	43.877	50.8313	54.7136	46.0639		4.5998
100625733	DSG3	desmoglein 3	-	VGNC:VGNC:87457|Ensembl:ENSSSCG00000027160	protein-coding	1830	DSG3	desmoglein 3	CDHF6|PVA	MIM:169615|HGNC:HGNC:3050|Ensembl:ENSG00000134757	protein-coding	1.39804	22.1106	2.57385e-06	2.96311e-05		21	28	43	38	35	16	15	26	9	12	57	29	42	37	28		24.4105	25.7634	36.6347	29.6639	26.0903	12.7786	13.767	19.3765	6.74672	6.16426	47.98	27.6616	23.9878	28.1167	24.3357		4.66735
100144459	TRIM10	tripartite motif containing 10	RNF9|rfb30	Ensembl:ENSSSCG00000001234	protein-coding	10107	TRIM10	tripartite motif containing 10	HERF1|RFB30|RNF9	MIM:605701|HGNC:HGNC:10072|Ensembl:ENSG00000204613	protein-coding	1.64546	22.1082	2.57709e-06	2.96318e-05		19	13	28	23	20	8	11	3	8	10	28	18	20	21	28		22.0857	11.9616	23.8551	17.9544	14.9087	6.38932	10.0958	2.23575	5.99709	5.13688	23.5691	17.1692	11.4228	15.9581	24.3357		4.52893
100516975	ZNF384	zinc finger protein 384	-	Ensembl:ENSSSCG00000000702	protein-coding	171017	ZNF384	zinc finger protein 384	CAGH1|CAGH1A|CIZ|ERDA2|NMP4|NP|TNRC1	MIM:609951|HGNC:HGNC:11955|Ensembl:ENSG00000126746	protein-coding	-0.777007	22.091	2.60024e-06	2.98611e-05		56	64	59	75	69	124	110	183	118	155	65	73	114	83	74		65.0946	58.8878	50.2662	58.5471	51.4351	99.0345	100.958	136.381	88.457	79.6217	54.714	69.6308	65.1097	63.0726	64.3157		6.04646
101101688	LAMB2	laminin subunit beta 2	-	VGNC:VGNC:89621|Ensembl:ENSSSCG00000011377	protein-coding	3913	LAMB2	laminin subunit beta 2	LAMS|NPHS5	MIM:150325|HGNC:HGNC:6487|Ensembl:ENSG00000172037	protein-coding	1.55852	22.0613	2.64079e-06	3.02895e-05		8	29	30	20	22	4	6	10	10	15	23	29	45	44	21		9.29923	26.6835	25.5591	15.6126	16.3996	3.19466	5.5068	7.4525	7.49636	7.70533	19.3603	27.6616	25.7012	33.4361	18.2518		3.36446
100521873	SLC38A9	solute carrier family 38 member 9	-	VGNC:VGNC:93100|Ensembl:ENSSSCG00000030343	protein-coding	153129	SLC38A9	solute carrier family 38 member 9	URLC11	MIM:616203|HGNC:HGNC:26907|Ensembl:ENSG00000177058	protein-coding	0.814147	22.0506	2.65555e-06	3.04214e-05		71	101	128	99	150	60	70	70	62	115	100	78	120	65	71		82.5307	92.9323	109.052	77.2821	111.816	47.9199	64.246	52.1675	46.4774	59.0742	84.1754	74.4001	68.5365	49.3942	61.7083		6.38423
100153829	NFKB2	nuclear factor kappa B subunit 2	NFKB2_TV2	VGNC:VGNC:90720|Ensembl:ENSSSCG00000010580	protein-coding	4791	NFKB2	nuclear factor kappa B subunit 2	CVID10|H2TF1|LYT-10|LYT10|NF-kB2|p100|p49/p100|p52	MIM:164012|HGNC:HGNC:7795|Ensembl:ENSG00000077150	protein-coding	1.58024	22.0201	2.69803e-06	3.08701e-05		17	15	23	25	22	10	4	6	10	11	28	20	70	33	54		19.7609	13.8018	19.5953	19.5157	16.3996	7.98665	3.6712	4.4715	7.49636	5.65057	23.5691	19.0769	39.9796	25.0771	46.9331		4.37579
100157601	TYSND1	trypsin like peroxisomal matrix peptidase 1	-	VGNC:VGNC:94621|Ensembl:ENSSSCG00000010259	protein-coding	219743	TYSND1	trypsin like peroxisomal matrix peptidase 1	NET41	MIM:611017|HGNC:HGNC:28531|Ensembl:ENSG00000156521	protein-coding	1.45523	21.9798	2.75542e-06	3.14881e-05		28	47	25	34	26	10	6	14	16	25	13	24	36	27	35		32.5473	43.2457	21.2992	26.5413	19.3814	7.98665	5.5068	10.4335	11.9942	12.8422	10.9428	22.8923	20.561	20.5176	30.4196		5.06813
100520763	HEXIM1	HEXIM P-TEFb complex subunit 1	-	Ensembl:ENSSSCG00000017336	protein-coding	10614	HEXIM1	HEXIM P-TEFb complex subunit 1	CLP1|EDG1|HIS1|MAQ1	MIM:607328|HGNC:HGNC:24953|Ensembl:ENSG00000186834	protein-coding	-1.11641	21.965	2.77673e-06	3.16928e-05		82	95	72	45	94	171	187	293	191	237	32	40	75	72	84		95.3171	87.4116	61.3418	35.1282	70.0711	136.572	171.628	218.358	143.18	121.744	26.9361	38.1539	42.8353	54.7136	73.007		6.58972
100156622	CORO1C	coronin 1C	-	VGNC:VGNC:86914|Ensembl:ENSSSCG00000009944	protein-coding	23603	CORO1C	coronin 1C	HCRNN4	MIM:605269|HGNC:HGNC:2254|Ensembl:ENSG00000110880	protein-coding	0.708602	21.9467	2.80333e-06	3.19573e-05		168	193	258	309	371	137	138	198	197	280	228	179	249	190	180		195.284	177.583	219.808	241.214	276.557	109.417	126.656	147.56	147.678	143.833	191.92	170.739	142.213	144.383	156.444		7.6168
100144769	PRPF19	pre-mRNA processing factor 19	nmp-200	VGNC:VGNC:91839|Ensembl:ENSSSCG00000013107	protein-coding	27339	PRPF19	pre-mRNA processing factor 19	NMP200|PRP19|PSO4|SNEV|UBOX4|hPSO4	MIM:608330|HGNC:HGNC:17896|Ensembl:ENSG00000110107	protein-coding	-0.765776	21.9332	2.82303e-06	3.21425e-05		76	95	76	120	85	175	172	197	170	192	76	78	115	99	92		88.3427	87.4116	64.7496	93.6753	63.3621	139.766	157.861	146.814	127.438	98.6282	63.9733	74.4001	65.6808	75.2312	79.9601		6.48128
110256607	LOC110256607	coiled-coil-helix-coiled-coil-helix domain-containing protein 2 pseudogene	-	Ensembl:ENSSSCG00000038672	pseudo	51142	CHCHD2	coiled-coil-helix-coiled-coil-helix domain containing 2	C7orf17|MIX17B|MNRR1|NS2TP|PARK22	MIM:616244|HGNC:HGNC:21645|Ensembl:ENSG00000106153	protein-coding	2.03766	21.9263	2.83321e-06	3.22191e-05		61	46	83	23	59	41	7	15	25	3	48	36	59	81	53		70.9066	42.3256	70.7134	17.9544	43.9808	32.7453	6.4246	11.1788	18.7409	1.54107	40.4042	34.3385	33.6971	61.5528	46.0639		6.16805
100627912	GDPD5	glycerophosphodiester phosphodiesterase domain containing 5	-	VGNC:VGNC:88409|Ensembl:ENSSSCG00000014853	protein-coding	81544	GDPD5	glycerophosphodiester phosphodiesterase domain containing 5	GDE2|PP1665	MIM:609632|HGNC:HGNC:28804|Ensembl:ENSG00000158555	protein-coding	1.45086	21.8923	2.88395e-06	3.27562e-05		38	22	58	36	26	11	11	12	14	36	39	28	45	42	42		44.1713	20.2427	49.4142	28.1026	19.3814	8.78532	10.0958	8.943	10.4949	18.4928	32.8284	26.7077	25.7012	31.9163	36.5035		5.49734
396966	UBC	ubiquitin C	-	VGNC:VGNC:94638|Ensembl:ENSSSCG00000029226	protein-coding	7316	UBC	ubiquitin C	HMG20	MIM:191340|HGNC:HGNC:12468|Ensembl:ENSG00000150991	protein-coding	-1.17767	21.8329	2.97463e-06	3.37451e-05		572	913	704	681	633	1287	2885	3392	1356	2307	1059	620	1771	742	1169		664.895	840.071	599.786	531.607	471.862	1027.88	2647.85	2527.89	1016.51	1185.08	891.417	591.385	1011.48	563.854	1016.01		9.37915
100525622	RBM10	RNA binding motif protein 10	-	VGNC:VGNC:92144|Ensembl:ENSSSCG00000012271	protein-coding	8241	RBM10	RNA binding motif protein 10	DXS8237E|GPATC9|GPATCH9|S1-1|TARPS|ZRANB5	MIM:300080|HGNC:HGNC:9896|Ensembl:ENSG00000182872	protein-coding	-0.825958	21.8213	2.99259e-06	3.39075e-05		83	113	63	108	97	222	173	190	173	258	79	101	148	103	127		96.4795	103.974	53.674	84.3078	72.3074	177.304	158.779	141.598	129.687	132.532	66.4985	96.3386	84.5284	78.2709	110.38		6.60703
100152397	KTN1	kinectin 1	-	VGNC:VGNC:89608|Ensembl:ENSSSCG00000005060	protein-coding	3895	KTN1	kinectin 1	CG1|KNT|MU-RMS-40.19	MIM:600381|HGNC:HGNC:6467|Ensembl:ENSG00000126777	protein-coding	0.614977	21.7668	3.07878e-06	3.48418e-05		419	553	582	632	714	493	402	356	395	627	637	415	812	519	574		487.047	508.827	495.846	493.357	532.242	393.742	368.955	265.309	296.106	322.083	536.197	395.847	463.764	394.394	498.881		8.93088
102161480	LOC102161480	uncharacterized LOC102161480	-	-	ncRNA							1.84178	21.752	3.10264e-06	3.50564e-05		13	18	25	11	15	9	5	2	4	8	18	24	24	15	13		15.1113	16.5622	21.2992	8.5869	11.1816	7.18799	4.589	1.4905	2.99854	4.10951	15.1516	22.8923	13.7073	11.3987	11.2987		4.01
100152890	LYN	LYN proto-oncogene, Src family tyrosine kinase	-	VGNC:VGNC:89910|Ensembl:ENSSSCG00000006250	protein-coding	4067	LYN	LYN proto-oncogene, Src family tyrosine kinase	JTK8|p53Lyn|p56Lyn	MIM:165120|HGNC:HGNC:6735|Ensembl:ENSG00000254087	protein-coding	-0.824273	21.7481	3.10902e-06	3.50564e-05		110	114	148	195	198	276	349	332	304	356	224	150	206	186	112		127.864	104.894	126.091	152.222	147.597	220.432	320.312	247.423	227.889	182.873	188.553	143.077	117.654	141.344	97.3427		7.00971
100153567	SKIL	SKI like proto-oncogene	-	VGNC:VGNC:92903|Ensembl:ENSSSCG00000011746	protein-coding	6498	SKIL	SKI like proto-oncogene	SNO|SnoA|SnoI|SnoN	MIM:165340|HGNC:HGNC:10897|Ensembl:ENSG00000136603	protein-coding	-1.0349	21.7485	3.1084e-06	3.50564e-05		27	27	50	50	45	69	133	115	80	120	44	37	82	42	36		31.3849	24.8433	42.5984	39.0314	33.5447	55.1079	122.067	85.7038	59.9709	61.6426	37.0372	35.2923	46.8333	31.9163	31.2887		5.01725
100620340	TRADD	TNFRSF1A associated via death domain	-	VGNC:VGNC:94357|Ensembl:ENSSSCG00000036321	protein-coding	8717	TRADD	TNFRSF1A associated via death domain	Hs.89862	MIM:603500|HGNC:HGNC:12030|Ensembl:ENSG00000102871	protein-coding	1.55286	21.7157	3.16197e-06	3.56104e-05		10	19	16	23	17	6	5	4	6	14	16	14	15	14	10		11.624	17.4823	13.6315	17.9544	12.6724	4.79199	4.589	2.981	4.49781	7.19164	13.4681	13.3539	8.56707	10.6388	8.69131		3.6581
110261485	LOC110261485	histone H2B type 1-like	-	-	pseudo	255626	H2BC1	H2B clustered histone 1	H2BFU|HIST1H2BA|STBP|TH2B|TSH2B|TSH2B.1|bA317E16.3|hTSH2B	MIM:609904|HGNC:HGNC:18730|Ensembl:ENSG00000146047	protein-coding	-0.951604	21.6856	3.21192e-06	3.61293e-05		49	86	87	113	145	189	125	224	290	294	49	74	61	72	73		56.9578	79.1305	74.1213	88.2109	108.088	150.948	114.725	166.936	217.394	151.024	41.2459	70.5847	34.8394	54.7136	63.4466		5.85693
100521743	CUBN	cubilin	-	Ensembl:ENSSSCG00000011030	protein-coding	8029	CUBN	cubilin	IFCR|IGS|IGS1|MGA1|gp280	MIM:602997|HGNC:HGNC:2548|Ensembl:ENSG00000107611	protein-coding	-2.69805	21.6625	3.2509e-06	3.65237e-05		6	2	5	1	1	34	25	20	6	22	6	4	5	4	3		6.97442	1.84024	4.25984	0.780628	0.745437	27.1546	22.945	14.905	4.49781	11.3011	5.05052	3.81539	2.85569	3.03965	2.60739		2.99538
100628069	ZNF24	zinc finger protein 24	-	VGNC:VGNC:98422|Ensembl:ENSSSCG00000023276	protein-coding	7572	ZNF24	zinc finger protein 24	KOX17|RSG-A|ZNF191|ZSCAN3|Zfp191	MIM:194534|HGNC:HGNC:13032|Ensembl:ENSG00000172466	protein-coding	0.767764	21.6558	3.26216e-06	3.66061e-05		59	63	95	83	90	42	48	54	52	82	103	80	178	99	90		68.5818	57.9677	80.937	64.7921	67.0893	33.5439	44.0544	40.2435	38.9811	42.1224	86.7006	76.3078	101.663	75.2312	78.2218		6.12064
397441	CD86	CD86 molecule	-	VGNC:VGNC:86435|Ensembl:ENSSSCG00000011877	protein-coding	942	CD86	CD86 molecule	B7-2|B7.2|B70|CD28LG2|LAB72	MIM:601020|HGNC:HGNC:1705|Ensembl:ENSG00000114013	protein-coding	1.29283	21.6498	3.27236e-06	3.66763e-05		129	159	128	88	87	68	64	73	36	45	175	184	224	125	199		149.95	146.299	109.052	68.6952	64.853	54.3092	58.7392	54.4033	26.9869	23.116	147.307	175.508	127.935	94.9889	172.957		7.23793
102167536	U2AF2	U2 small nuclear RNA auxiliary factor 2	-	VGNC:VGNC:94623|Ensembl:ENSSSCG00000034815	protein-coding	11338	U2AF2	U2 small nuclear RNA auxiliary factor 2	U2AF65	MIM:191318|HGNC:HGNC:23156|Ensembl:ENSG00000063244	protein-coding	-0.743709	21.635	3.29785e-06	3.69177e-05		98	143	112	212	211	272	230	376	313	369	189	160	219	194	158		113.916	131.577	95.4205	165.493	157.287	217.237	211.094	280.214	234.636	189.551	159.091	152.616	125.079	147.423	137.323		6.84443
100625101	MROH1	maestro heat like repeat family member 1	-	VGNC:VGNC:98140|Ensembl:ENSSSCG00000005924	protein-coding	727957	MROH1	maestro heat like repeat family member 1	HEATR7A	HGNC:HGNC:26958|Ensembl:ENSG00000179832	protein-coding	0.993193	21.6263	3.31276e-06	3.70402e-05		91	93	87	131	92	43	36	51	93	104	110	104	118	124	72		105.779	85.5713	74.1213	102.262	68.5802	34.3426	33.0408	38.0078	69.7161	53.4236	92.5929	99.2001	67.3943	94.229	62.5774		6.73848
100519653	CAPG	capping actin protein, gelsolin like	-	VGNC:VGNC:86169|Ensembl:ENSSSCG00000008239	protein-coding	822	CAPG	capping actin protein, gelsolin like	AFCP|HEL-S-66|MCP	MIM:153615|HGNC:HGNC:1474|Ensembl:ENSG00000042493	protein-coding	0.909784	21.6235	3.31755e-06	3.70493e-05		93	104	84	137	125	36	50	75	98	96	81	96	118	116	91		108.104	95.6927	71.5654	106.946	93.1796	28.7519	45.89	55.8938	73.4643	49.3141	68.182	91.5693	67.3943	88.1497	79.0909		6.76955
100154202	MAP3K4	mitogen-activated protein kinase kinase kinase 4	-	VGNC:VGNC:98109|Ensembl:ENSSSCG00000004037	protein-coding	4216	MAP3K4	mitogen-activated protein kinase kinase kinase 4	MAPKKK4|MEKK 4|MEKK4|MTK1|PRO0412	MIM:602425|HGNC:HGNC:6856|Ensembl:ENSG00000085511	protein-coding	0.943785	21.619	3.32539e-06	3.70924e-05		65	83	51	79	101	43	42	34	47	79	71	63	153	110	66		75.5563	76.3701	43.4504	61.6696	75.2891	34.3426	38.5476	25.3385	35.2329	40.5814	59.7645	60.0924	87.3841	83.5903	57.3627		6.25845
100157435	UBE3B	ubiquitin protein ligase E3B	-	VGNC:VGNC:94653|Ensembl:ENSSSCG00000009933	protein-coding	89910	UBE3B	ubiquitin protein ligase E3B	BPIDS|KOS	MIM:608047|HGNC:HGNC:13478|Ensembl:ENSG00000151148	protein-coding	0.910714	21.5912	3.37396e-06	3.75892e-05		63	55	67	58	69	29	35	35	39	65	56	40	108	71	71		73.2314	50.6067	57.0819	45.2764	51.4351	23.1613	32.123	26.0838	29.2358	33.3897	47.1382	38.1539	61.6829	53.9537	61.7083		6.21396
100316854	PSPH	phosphoserine phosphatase	-	VGNC:VGNC:91931|Ensembl:ENSSSCG00000007748	protein-coding	5723	PSPH	phosphoserine phosphatase	PSP|PSPHD	MIM:172480|HGNC:HGNC:9577|Ensembl:ENSG00000146733	protein-coding	1.49063	21.5799	3.39386e-06	3.77659e-05		53	44	83	44	48	22	29	38	12	14	44	61	62	59	47		61.6074	40.4854	70.7134	34.3476	35.781	17.5706	26.6162	28.3195	8.99563	7.19164	37.0372	58.1847	35.4105	44.8348	40.8492		5.96826
100157312	CAMKK2	calcium/calmodulin dependent protein kinase kinase 2	-	VGNC:VGNC:86158|Ensembl:ENSSSCG00000009815	protein-coding	10645	CAMKK2	calcium/calmodulin dependent protein kinase kinase 2	CAMKK|CAMKKB	MIM:615002|HGNC:HGNC:1470|Ensembl:ENSG00000110931	protein-coding	2.57938	21.5733	3.40563e-06	3.78516e-05		3	5	14	18	31	2	1	3	1	5	18	11	15	12	9		3.48721	4.60061	11.9276	14.0513	23.1085	1.59733	0.917799	2.23575	0.749636	2.56844	15.1516	10.4923	8.56707	9.11894	7.82218		2.16582
100517488	THNSL1	threonine synthase like 1	-	VGNC:VGNC:96116|Ensembl:ENSSSCG00000011071	protein-coding	79896	THNSL1	threonine synthase like 1	TSH1	MIM:611260|HGNC:HGNC:26160|Ensembl:ENSG00000185875	protein-coding	2.0254	21.5514	3.44478e-06	3.82411e-05		15	12	15	11	22	4	1	5	7	5	15	10	22	24	4		17.4361	11.0415	12.7795	8.5869	16.3996	3.19466	0.917799	3.72625	5.24745	2.56844	12.6263	9.53847	12.565	18.2379	3.47652		4.20446
100623031	PIP4K2B	phosphatidylinositol-5-phosphate 4-kinase type 2 beta	-	VGNC:VGNC:91454|Ensembl:ENSSSCG00000033291	protein-coding	8396	PIP4K2B	phosphatidylinositol-5-phosphate 4-kinase type 2 beta	PI5P4KB|PIP5K2B|PIP5KIIB|PIP5KIIbeta|PIP5P4KB	MIM:603261|HGNC:HGNC:8998|Ensembl:ENSG00000276293	protein-coding	0.888912	21.5181	3.50502e-06	3.88636e-05		63	60	84	84	111	36	47	55	53	70	38	38	54	72	57		73.2314	55.2073	71.5654	65.5727	82.7435	28.7519	43.1366	40.9888	39.7307	35.9582	31.9866	36.2462	30.8414	54.7136	49.5405		6.21396
100519740	SPECC1L	sperm antigen with calponin homology and coiled-coil domains 1 like	-	Ensembl:ENSSSCG00000010053	protein-coding	23384	SPECC1L	sperm antigen with calponin homology and coiled-coil domains 1 like	CYTSA|GBBB2|OBLFC1|TBHS	MIM:614140|HGNC:HGNC:29022|Ensembl:ENSG00000100014	protein-coding	-0.708552	21.4985	3.54102e-06	3.92161e-05		79	90	95	99	128	159	128	207	181	316	96	101	124	78	73		91.8299	82.8109	80.937	77.2821	95.4159	126.988	117.478	154.267	135.684	162.326	80.8083	96.3386	70.8211	59.2731	63.4466		6.53652
100156899	CCSER2	coiled-coil serine rich protein 2	-	VGNC:VGNC:86379|Ensembl:ENSSSCG00000010351	protein-coding	54462	CCSER2	coiled-coil serine rich protein 2	FAM190B|Gcap14|KIAA1128|bA486O22.1	HGNC:HGNC:29197|Ensembl:ENSG00000107771	protein-coding	0.779942	21.4876	3.5613e-06	3.9394e-05		172	144	189	146	176	91	75	112	113	208	151	157	288	195	167		199.933	132.498	161.022	113.972	131.197	72.6785	68.8349	83.468	84.7088	106.847	127.105	149.754	164.488	148.183	145.145		7.65057
100517301	TGDS	TDP-glucose 4,6-dehydratase	-	VGNC:VGNC:93927|Ensembl:ENSSSCG00000009491	protein-coding	23483	TGDS	TDP-glucose 4,6-dehydratase	CATMANS|SDR2E1|TDPGD	MIM:616146|HGNC:HGNC:20324|Ensembl:ENSG00000088451	protein-coding	1.32838	21.4777	3.57976e-06	3.95512e-05		26	23	23	32	28	7	6	10	19	24	28	25	33	18	25		30.2225	21.1628	19.5953	24.9801	20.8722	5.59066	5.5068	7.4525	14.2431	12.3285	23.5691	23.8462	18.8475	13.6784	21.7283		4.96451
102158016	ARSB	arylsulfatase B	-	VGNC:VGNC:96794|Ensembl:ENSSSCG00000038535	protein-coding	411	ARSB	arylsulfatase B	ASB|G4S|MPS6	MIM:611542|HGNC:HGNC:714|Ensembl:ENSG00000113273	protein-coding	2.01458	21.4372	3.65615e-06	4.03475e-05		15	9	29	28	18	3	4	1	8	16	12	7	11	14	11		17.4361	8.28109	24.7071	21.8576	13.4179	2.396	3.6712	0.74525	5.99709	8.21901	10.101	6.67693	6.28252	10.6388	9.56044		4.20446
100157427	SYNE1	spectrin repeat containing nuclear envelope protein 1	-	-	protein-coding	23345	SYNE1	spectrin repeat containing nuclear envelope protein 1	8B|AMC3|AMCM|ARCA1|C6orf98|CPG2|EDMD4|KASH1|MYNE1|Nesp1|SCAR8|dJ45H2.2	MIM:608441|HGNC:HGNC:17089|Ensembl:ENSG00000131018	protein-coding	-0.907516	21.4257	3.678e-06	4.05406e-05		138	176	219	147	232	462	243	352	342	839	426	246	390	252	204		160.412	161.941	186.581	114.752	172.941	368.983	223.025	262.328	256.375	430.985	358.587	234.646	222.744	191.498	177.303		7.3346
100156416	WDR11	WD repeat domain 11	-	VGNC:VGNC:94906|Ensembl:ENSSSCG00000010692	protein-coding	55717	WDR11	WD repeat domain 11	BRWD2|DR11|HH14|SRI1|WDR15	MIM:606417|HGNC:HGNC:13831|Ensembl:ENSG00000120008	protein-coding	0.805786	21.4231	3.68312e-06	4.05492e-05		74	76	76	82	72	51	43	55	51	63	84	72	133	95	59		86.0179	69.9292	64.7496	64.0115	53.6715	40.7319	39.4654	40.9888	38.2314	32.3624	70.7073	68.677	75.9613	72.1916	51.2787		6.44324
100516784	RFESD	Rieske Fe-S domain containing	-	VGNC:VGNC:92236|Ensembl:ENSSSCG00000014141	protein-coding	317671	RFESD	Rieske Fe-S domain containing	-	HGNC:HGNC:29587|Ensembl:ENSG00000175449	protein-coding	-1.3163	21.4104	3.70755e-06	4.07699e-05		4	10	17	11	10	27	22	27	35	41	7	12	17	11	7		4.64962	9.20122	14.4835	8.5869	7.45437	21.564	20.1916	20.1218	26.2373	21.0612	5.89227	11.4462	9.70934	8.35903	6.08392		2.49815
100525001	CCDC15	coiled-coil domain containing 15	-	VGNC:VGNC:86263|Ensembl:ENSSSCG00000015206	protein-coding	80071	CCDC15	coiled-coil domain containing 15	-	HGNC:HGNC:25798|Ensembl:ENSG00000149548	protein-coding	1.69352	21.3923	3.74266e-06	4.11075e-05		17	30	30	18	11	11	3	8	9	10	27	15	28	29	13		19.7609	27.6036	25.5591	14.0513	8.19981	8.78532	2.7534	5.962	6.74672	5.13688	22.7273	14.3077	15.9919	22.0374	11.2987		4.37579
100523687	TATDN3	TatD DNase domain containing 3	-	VGNC:VGNC:93753|Ensembl:ENSSSCG00000015592	protein-coding	128387	TATDN3	TatD DNase domain containing 3	-	HGNC:HGNC:27010|Ensembl:ENSG00000203705	protein-coding	1.96629	21.366	3.79441e-06	4.16269e-05		14	18	20	15	13	2	1	9	4	10	9	24	17	20	12		16.2737	16.5622	17.0394	11.7094	9.69068	1.59733	0.917799	6.70725	2.99854	5.13688	7.57578	22.8923	9.70934	15.1982	10.4296		4.1105
100517041	DHX15	DEAH-box helicase 15	-	VGNC:VGNC:87286|Ensembl:ENSSSCG00000008756	protein-coding	1665	DHX15	DEAH-box helicase 15	DBP1|DDX15|HRH2|PRP43|PRPF43|PrPp43p	MIM:603403|HGNC:HGNC:2738|Ensembl:ENSG00000109606	protein-coding	-0.74213	21.3548	3.81669e-06	4.18221e-05		283	380	415	439	461	778	740	924	505	795	413	281	540	348	403		328.96	349.646	353.567	342.696	343.646	621.361	679.172	688.611	378.566	408.382	347.644	268.031	308.414	264.449	350.26		8.36615
100513419	FUT4	fucosyltransferase 4	-	-	protein-coding	2526	FUT4	fucosyltransferase 4	CD15|ELFT|FCT3A|FUC-TIV|FUTIV|LeX|SSEA-1	MIM:104230|HGNC:HGNC:4015|Ensembl:ENSG00000196371	protein-coding	1.73526	21.3479	3.8305e-06	4.19242e-05		34	27	39	28	34	10	8	9	9	49	17	20	22	52	35		39.5217	24.8433	33.2268	21.8576	25.3449	7.98665	7.34239	6.70725	6.74672	25.1707	14.3098	19.0769	12.565	39.5154	30.4196		5.34062
100515893	TAGLN2	transgelin 2	-	VGNC:VGNC:98875|Ensembl:ENSSSCG00000006395	protein-coding	8407	TAGLN2	transgelin 2	HA1756	MIM:604634|HGNC:HGNC:11554|Ensembl:ENSG00000158710	protein-coding	-0.641166	21.3449	3.83641e-06	4.19397e-05		389	600	479	679	667	797	766	1206	1148	1377	599	610	687	660	675		452.175	552.073	408.093	530.046	497.206	636.536	703.034	898.772	860.582	707.349	504.21	581.847	392.372	501.542	586.663		8.82392
100739655	STXBP4	syntaxin binding protein 4	-	VGNC:VGNC:93598|Ensembl:ENSSSCG00000017602	protein-coding	252983	STXBP4	syntaxin binding protein 4	Synip	MIM:610415|HGNC:HGNC:19694|Ensembl:ENSG00000166263	protein-coding	-1.66176	21.3053	3.91639e-06	4.27639e-05		17	6	15	18	22	68	50	78	15	73	13	9	14	5	16		19.7609	5.52073	12.7795	14.0513	16.3996	54.3092	45.89	58.1295	11.2445	37.4993	10.9428	8.58462	7.99593	3.79956	13.9061		4.37579
110256452	ZNF654	zinc finger protein 654	-	VGNC:VGNC:95285|Ensembl:ENSSSCG00000036885	protein-coding	55279	ZNF654	zinc finger protein 654	-	HGNC:HGNC:25612|Ensembl:ENSG00000175105	protein-coding	-1.00612	21.2909	3.94596e-06	4.30364e-05		50	66	64	57	81	149	190	186	92	140	105	87	175	102	83		58.1202	60.728	54.526	44.4958	60.3804	119.001	174.382	138.617	68.9665	71.9164	88.3841	82.9847	99.9491	77.511	72.1379		5.88558
100518921	CDK6	cyclin dependent kinase 6	-	-	ncRNA	1021	CDK6	cyclin dependent kinase 6	MCPH12|PLSTIRE	MIM:603368|HGNC:HGNC:1777|Ensembl:ENSG00000105810	protein-coding	-0.901561	21.2834	3.96146e-06	4.31549e-05		162	157	198	242	298	407	294	293	570	882	304	197	324	175	207		188.309	144.459	168.69	188.912	222.14	325.057	269.833	218.358	427.292	453.073	255.893	187.908	185.049	132.985	179.91		7.5646
100512446	NOP56	NOP56 ribonucleoprotein	-	VGNC:VGNC:95703|Ensembl:ENSSSCG00000027676	protein-coding	10528	NOP56	NOP56 ribonucleoprotein	NOL5A|SCA36	MIM:614154|HGNC:HGNC:15911|Ensembl:ENSG00000101361	protein-coding	-0.588294	21.252	4.02697e-06	4.38174e-05		149	234	189	260	268	372	326	377	376	537	225	204	314	287	271		173.198	215.308	161.022	202.963	199.777	297.103	299.203	280.959	281.863	275.851	189.395	194.585	179.337	218.095	235.535		7.44459
100144501	EFNA1	ephrin A1	-	VGNC:VGNC:98789|Ensembl:ENSSSCG00000006530	protein-coding	1942	EFNA1	ephrin A1	B61|ECKLG|EFL1|EPLG1|GMAN|LERK-1|LERK1|TNFAIP4	MIM:191164|HGNC:HGNC:3221|Ensembl:ENSG00000169242	protein-coding	-1.37955	21.2413	4.04945e-06	4.40106e-05		9	10	12	11	5	24	21	45	22	47	32	19	36	34	29		10.4616	9.20122	10.2236	8.5869	3.72718	19.168	19.2738	33.5363	16.492	24.1434	26.9361	18.1231	20.561	25.837	25.2048		3.51874
100620652	GART	phosphoribosylglycinamide formyltransferase, phosphoribosylglycinamide synthetase, phosphoribosylaminoimidazole synthetase	-	VGNC:VGNC:88353|Ensembl:ENSSSCG00000030677	protein-coding	2618	GART	phosphoribosylglycinamide formyltransferase, phosphoribosylglycinamide synthetase, phosphoribosylaminoimidazole synthetase	AIRS|GARS|GARTF|PAIS|PGFT|PRGS	MIM:138440|HGNC:HGNC:4163|Ensembl:ENSG00000159131	protein-coding	-0.642632	21.2342	4.06442e-06	4.41219e-05		244	265	205	264	340	482	459	483	421	675	173	184	275	215	191		283.627	243.832	174.654	206.086	253.449	384.957	421.27	359.956	315.597	346.74	145.623	175.508	157.063	163.381	166.004		8.15293
100522465	ANKRD13A	ankyrin repeat domain 13A	-	VGNC:VGNC:85324|Ensembl:ENSSSCG00000009924	protein-coding	88455	ANKRD13A	ankyrin repeat domain 13A	ANKRD13|NY-REN-25	MIM:615123|HGNC:HGNC:21268|Ensembl:ENSG00000076513	protein-coding	0.689646	21.2152	4.10505e-06	4.45111e-05		207	252	270	330	289	160	223	216	158	281	214	232	335	207	196		240.618	231.871	230.032	257.607	215.431	127.786	204.669	160.974	118.442	144.346	180.135	221.293	191.331	157.302	170.35		7.91658
100157164	GABPB1	GA binding protein transcription factor subunit beta 1	GABPAP	VGNC:VGNC:88299|Ensembl:ENSSSCG00000004645	protein-coding	2553	GABPB1	GA binding protein transcription factor subunit beta 1	BABPB2|E4TF1|E4TF1-47|E4TF1-53|E4TF1B|GABPB|GABPB-1|GABPB2|NRF2B1|NRF2B2	MIM:600610|HGNC:HGNC:4074|Ensembl:ENSG00000104064	protein-coding	-1.21878	21.2122	4.11145e-06	4.45288e-05		16	9	13	15	31	43	31	42	37	74	21	16	38	16	23		18.5985	8.28109	11.0756	11.7094	23.1085	34.3426	28.4518	31.3005	27.7365	38.0129	17.6768	15.2616	21.7032	12.1586	19.99		4.29267
100517599	WAC	WW domain containing adaptor with coiled-coil	-	VGNC:VGNC:95845|Ensembl:ENSSSCG00000011013	protein-coding	51322	WAC	WW domain containing adaptor with coiled-coil	BM-016|DESSH|PRO1741|Wwp4	MIM:615049|HGNC:HGNC:17327|Ensembl:ENSG00000095787	protein-coding	-0.747316	21.1909	4.15732e-06	4.49734e-05		192	244	275	272	306	485	496	633	336	518	329	240	421	333	318		223.182	224.51	234.291	212.331	228.104	387.353	455.228	471.743	251.878	266.091	276.937	228.923	240.449	253.051	276.384		7.80852
100625057	ZBTB7A	zinc finger and BTB domain containing 7A	-	VGNC:VGNC:95081|Ensembl:ENSSSCG00000029236	protein-coding	51341	ZBTB7A	zinc finger and BTB domain containing 7A	FBI-1|FBI1|LRF|TIP21|ZBTB7|ZNF857A|pokemon	MIM:605878|HGNC:HGNC:18078|Ensembl:ENSG00000178951	protein-coding	1.14119	21.1359	4.27843e-06	4.62298e-05		26	33	45	41	48	12	20	20	15	45	41	28	41	34	22		30.2225	30.364	38.3386	32.0057	35.781	9.58398	18.356	14.905	11.2445	23.116	34.5119	26.7077	23.4166	25.837	19.1209		4.96451
100525850	IDH3G	isocitrate dehydrogenase (NAD(+)) 3 non-catalytic subunit gamma	-	Ensembl:ENSSSCG00000012783	protein-coding	3421	IDH3G	isocitrate dehydrogenase (NAD(+)) 3 non-catalytic subunit gamma	H-IDHG	MIM:300089|HGNC:HGNC:5386|Ensembl:ENSG00000067829	protein-coding	-0.931709	21.13	4.29152e-06	4.63176e-05		44	83	47	65	64	119	96	137	197	155	64	68	74	79	76		51.1458	76.3701	40.0425	50.7408	47.708	95.0412	88.1087	102.099	147.678	79.6217	53.8722	64.8616	42.2642	60.033	66.054		5.70448
100518474	CERT1	ceramide transporter 1	COL4A3BP	VGNC:VGNC:86590	protein-coding	10087	CERT1	ceramide transporter 1	CERT|CERTL|COL4A3BP|GPBP|MRD34|STARD11	MIM:604677|HGNC:HGNC:2205|Ensembl:ENSG00000113163	protein-coding	0.787023	21.124	4.30493e-06	4.64087e-05		171	192	279	305	344	193	163	141	130	267	286	165	289	220	148		198.771	176.663	237.699	238.091	256.43	154.142	149.601	105.08	97.4527	137.155	240.742	157.385	165.059	167.181	128.631		7.6422
100624315	TEX19	testis expressed 19	-	-	protein-coding	400629	TEX19	testis expressed 19	-	MIM:615647|HGNC:HGNC:33802|Ensembl:ENSG00000182459	protein-coding	-2.15203	21.1162	4.3225e-06	4.65443e-05		3	4	5	4	5	17	19	28	21	30	1	5	31	26	9		3.48721	3.68049	4.25984	3.12251	3.72718	13.5773	17.4382	20.867	15.7424	15.4107	0.841754	4.76924	17.7053	19.7577	7.82218		2.16582
100515702	TMLHE	trimethyllysine hydroxylase, epsilon	-	VGNC:VGNC:94226|Ensembl:ENSSSCG00000038442	protein-coding	55217	TMLHE	trimethyllysine hydroxylase, epsilon	AUTSX6|BBOX2|TMLD|TMLH|TMLHED|XAP130	MIM:300777|HGNC:HGNC:18308|Ensembl:ENSG00000185973	protein-coding	1.35512	21.0876	4.38751e-06	4.71898e-05		17	13	16	23	25	6	8	10	9	11	19	18	41	27	20		19.7609	11.9616	13.6315	17.9544	18.6359	4.79199	7.34239	7.4525	6.74672	5.65057	15.9933	17.1692	23.4166	20.5176	17.3826		4.37579
100623159	YTHDF2	YTH N6-methyladenosine RNA binding protein 2	-	VGNC:VGNC:95043	protein-coding	51441	YTHDF2	YTH N6-methyladenosine RNA binding protein 2	CAHL|HGRG8|NY-REN-2	MIM:610640|HGNC:HGNC:31675|Ensembl:ENSG00000198492	protein-coding	-0.761127	21.0415	4.49436e-06	4.82833e-05		74	110	109	147	177	215	257	273	181	320	156	109	184	140	116		86.0179	101.213	92.8646	114.752	131.942	171.713	235.874	203.453	135.684	164.38	131.314	103.969	105.089	106.388	100.819		6.44324
100144418	RBM4B	RNA binding motif protein 4B	RBM30	Ensembl:ENSSSCG00000038304	protein-coding	83759	RBM4B	RNA binding motif protein 4B	RBM30|RBM4L|ZCCHC15|ZCCHC21B|ZCRB3B	HGNC:HGNC:28842|Ensembl:ENSG00000173914	protein-coding	-0.955297	21.0238	4.53605e-06	4.86751e-05		21	34	24	40	49	81	56	83	78	90	30	22	49	21	40		24.4105	31.2841	20.4473	31.2251	36.5264	64.6919	51.3968	61.8558	58.4716	46.232	25.2526	20.9846	27.9857	15.9581	34.7652		4.66735
110256718	PXN	paxillin	-	Ensembl:ENSSSCG00000040546	protein-coding	5829	PXN	paxillin	-	MIM:602505|HGNC:HGNC:9718|Ensembl:ENSG00000089159	protein-coding	0.848469	21.0027	4.58643e-06	4.91592e-05		98	149	123	127	112	56	75	112	77	99	128	100	128	121	119		113.916	137.098	104.792	99.1397	83.4889	44.7252	68.8349	83.468	57.722	50.8552	107.744	95.3847	73.1056	91.9493	103.427		6.84443
100533549	AKAP1	A-kinase anchoring protein 1	-	VGNC:VGNC:85214|Ensembl:ENSSSCG00000034994	protein-coding	8165	AKAP1	A-kinase anchoring protein 1	AKAP|AKAP121|AKAP149|AKAP84|D-AKAP1|PPP1R43|PRKA1|SAKAP84|TDRD17	MIM:602449|HGNC:HGNC:367|Ensembl:ENSG00000121057	protein-coding	-1.01817	20.998	4.59775e-06	4.92239e-05		17	28	21	29	31	45	50	45	69	105	19	14	28	16	27		19.7609	25.7634	17.8913	22.6382	23.1085	35.9399	45.89	33.5363	51.7249	53.9373	15.9933	13.3539	15.9919	12.1586	23.4665		4.37579
100518870	EPC2	enhancer of polycomb homolog 2	-	VGNC:VGNC:96045|Ensembl:ENSSSCG00000027211	protein-coding	26122	EPC2	enhancer of polycomb homolog 2	EPC-LIKE	MIM:611000|HGNC:HGNC:24543|Ensembl:ENSG00000135999	protein-coding	-0.908038	20.9751	4.65294e-06	4.97243e-05		56	58	47	37	73	133	93	141	116	150	64	34	88	52	61		65.0946	53.3671	40.0425	28.8832	54.4169	106.222	85.3553	105.08	86.9578	77.0533	53.8722	32.4308	50.2601	39.5154	53.017		6.04646
100037274	TAF4B	TATA-box binding protein associated factor 4b	-	VGNC:VGNC:93716|Ensembl:ENSSSCG00000003718	protein-coding	6875	TAF4B	TATA-box binding protein associated factor 4b	SPGF13|TAF2C2|TAFII105	MIM:601689|HGNC:HGNC:11538|Ensembl:ENSG00000141384	protein-coding	-1.31603	20.9742	4.65515e-06	4.97243e-05		31	65	45	51	70	226	148	182	49	134	70	49	120	74	43		36.0345	59.8079	38.3386	39.812	52.1806	180.498	135.834	135.636	36.7322	68.8342	58.9227	46.7385	68.5365	56.2334	37.3726		5.2108
100516738	LSR	lipolysis stimulated lipoprotein receptor	-	VGNC:VGNC:98495|Ensembl:ENSSSCG00000002884	protein-coding	51599	LSR	lipolysis stimulated lipoprotein receptor	ILDR3|LISCH7	MIM:616582|HGNC:HGNC:29572|Ensembl:ENSG00000105699	protein-coding	-0.781972	20.9579	4.69477e-06	5.00901e-05		32	43	48	50	44	67	81	95	83	127	63	52	73	57	73		37.1969	39.5652	40.8945	39.0314	32.7992	53.5106	74.3417	70.7988	62.2198	65.2384	53.0305	49.6	41.6931	43.315	63.4466		5.25538
404694	ADIPOR2	adiponectin receptor 2	-	VGNC:VGNC:85141|Ensembl:ENSSSCG00000000757	protein-coding	79602	ADIPOR2	adiponectin receptor 2	ACDCR2|PAQR2	MIM:607946|HGNC:HGNC:24041|Ensembl:ENSG00000006831	protein-coding	-1.07466	20.938	4.74401e-06	5.05576e-05		86	163	118	126	118	267	350	406	195	311	155	171	154	110	152		99.9667	149.98	100.532	98.3591	87.9616	213.244	321.23	302.572	146.179	159.757	130.472	163.108	87.9552	83.5903	132.108		6.65774
595127	ARL6IP5	ADP ribosylation factor like GTPase 6 interacting protein 5	-	Ensembl:ENSSSCG00000033154	protein-coding	10550	ARL6IP5	ADP ribosylation factor like GTPase 6 interacting protein 5	DERP11|GTRAP3-18|HSPC127|JWA|PRAF3|Yip6b|addicsin|hp22|jmx	MIM:605709|HGNC:HGNC:16937|Ensembl:ENSG00000144746	protein-coding	2.07527	20.9017	4.83457e-06	5.13589e-05		6	8	35	47	61	2	6	8	13	14	18	15	26	15	12		6.97442	7.36097	29.8189	36.6895	45.4717	1.59733	5.5068	5.962	9.74527	7.19164	15.1516	14.3077	14.8496	11.3987	10.4296		2.99538
100518678	NLRX1	NLR family member X1	-	Ensembl:ENSSSCG00000044952	protein-coding	79671	NLRX1	NLR family member X1	CLR11.3|DLNB26|NOD26|NOD5|NOD9	MIM:611947|HGNC:HGNC:29890|Ensembl:ENSG00000160703	protein-coding	1.63233	20.9013	4.83572e-06	5.13589e-05		13	9	22	37	40	5	5	10	14	13	14	15	26	14	10		15.1113	8.28109	18.7433	28.8832	29.8175	3.99333	4.589	7.4525	10.4949	6.67795	11.7845	14.3077	14.8496	10.6388	8.69131		4.01
100037302	SEPHS2	selenophosphate synthetase 2	SPS2	-	protein-coding	22928	SEPHS2	selenophosphate synthetase 2	SPS2	MIM:606218|HGNC:HGNC:19686|Ensembl:ENSG00000179918	protein-coding	-0.733061	20.9029	4.83154e-06	5.13589e-05		47	43	51	78	63	119	88	95	110	155	90	60	125	99	76		54.633	39.5652	43.4504	60.889	46.9625	95.0412	80.7663	70.7988	82.4599	79.6217	75.7578	57.2308	71.3922	75.2312	66.054		5.79787
100511268	ARIH1	ariadne RBR E3 ubiquitin protein ligase 1	-	Ensembl:ENSSSCG00000001924	protein-coding	25820	ARIH1	ariadne RBR E3 ubiquitin protein ligase 1	ARI|HARI|HHARI|UBCH7BP	MIM:605624|HGNC:HGNC:689|Ensembl:ENSG00000166233	protein-coding	-0.749232	20.8978	4.84441e-06	5.13926e-05		133	150	154	157	137	352	251	318	223	361	176	115	224	139	147		154.6	138.018	131.203	122.559	102.125	281.13	230.368	236.99	167.169	185.442	148.149	109.692	127.935	105.628	127.762		7.2817
100512932	ASAH1	N-acylsphingosine amidohydrolase 1	-	VGNC:VGNC:96424|Ensembl:ENSSSCG00000006995	protein-coding	427	ASAH1	N-acylsphingosine amidohydrolase 1	AC|ACDase|ASAH|PHP|PHP32|SMAPME	MIM:613468|HGNC:HGNC:735|Ensembl:ENSG00000104763	protein-coding	1.18909	20.8887	4.86761e-06	5.15215e-05		35	45	80	62	89	29	32	18	44	36	83	41	153	63	77		40.6841	41.4055	68.1575	48.3989	66.3439	23.1613	29.3696	13.4145	32.984	18.4928	69.8655	39.1077	87.3841	47.8744	66.9231		5.38143
100152228	PEX7	peroxisomal biogenesis factor 7	-	VGNC:VGNC:91331	protein-coding	5191	PEX7	peroxisomal biogenesis factor 7	PBD9B|PTS2R|RCDP1|RD	MIM:601757|HGNC:HGNC:8860|Ensembl:ENSG00000112357	protein-coding	1.17122	20.8904	4.86333e-06	5.15215e-05		21	28	36	31	25	10	10	22	16	19	20	19	37	26	17		24.4105	25.7634	30.6709	24.1995	18.6359	7.98665	9.17799	16.3955	11.9942	9.76008	16.8351	18.1231	21.1321	19.7577	14.7752		4.66735
100622329	PTPN3	protein tyrosine phosphatase non-receptor type 3	-	VGNC:VGNC:91980|Ensembl:ENSSSCG00000005449	protein-coding	5774	PTPN3	protein tyrosine phosphatase non-receptor type 3	PTP-H1|PTPH1	MIM:176877|HGNC:HGNC:9655|Ensembl:ENSG00000070159	protein-coding	0.788738	20.8462	4.97678e-06	5.26174e-05		263	279	355	409	417	159	133	230	293	432	226	273	315	293	210		305.712	256.714	302.449	319.277	310.847	126.988	122.067	171.408	219.643	221.913	190.236	260.4	179.908	222.654	182.518		8.26074
102165359	LOC102165359	uncharacterized LOC102165359	-	-	ncRNA							1.83935	20.8429	4.98529e-06	5.26476e-05		12	14	22	20	18	9	3	1	8	7	10	19	29	15	7		13.9488	12.8817	18.7433	15.6126	13.4179	7.18799	2.7534	0.74525	5.99709	3.59582	8.41754	18.1231	16.563	11.3987	6.08392		3.90196
100515524	GOLGA1	golgin A1	-	VGNC:VGNC:88549|Ensembl:ENSSSCG00000005597	protein-coding	2800	GOLGA1	golgin A1	golgin-97	MIM:602502|HGNC:HGNC:4424|Ensembl:ENSG00000136935	protein-coding	1.05054	20.8314	5.01538e-06	5.29055e-05		29	33	70	56	75	18	27	22	38	47	46	55	82	60	61		33.7097	30.364	59.6378	43.7151	55.9078	14.376	24.7806	16.3955	28.4862	24.1434	38.7207	52.4616	46.8333	45.5947	53.017		5.11727
[truncated: 8,441 more rows]
[truncated: 30 more columns]
