# Supplementary material for: Unveiling how vitrification affects the porcine blastocyst: clues from a transcriptomic study
Source: J Anim Sci Biotechnol. 2022 Mar 15;13:46. doi: 10.1186/s40104-021-00672-1 (PMC8932223; doi:10.1186/s40104-021-00672-1)
Supplement: Supplementary file 3 — Additional file 3: Table S3. All identified transcripts in VIT vs. IVC embryos. [file 40104_2021_672_MOESM3_ESM.xlsx]

## Sheet: Table S3. VIT_IVC
Ssc Gene ID	Ssc Gene symbol	Ssc Gene description	Synonyms	dbXrefs	type_of_gene	Hsa Gene ID	Hsa Gene symbol	Hsa Gene description	Synonyms	Hsa related IDs	type_of_gene	logFC VIT-IVC	LR	PValue	FDR	counts	IVC_1	IVC_2	IVC_3	IVC_4	IVC_6	CO_1	CO_3	CO_4	CO_5	CO_6	VIT_1	VIT_2	VIT_5	VIT_7	VIT_9	cpm	IVC_1	IVC_2	IVC_3	IVC_4	IVC_6	CO_1	CO_3	CO_4	CO_5	CO_6	VIT_1	VIT_2	VIT_5	VIT_7	VIT_9	log2cpm	IVC_1
100520441	NIPAL1	NIPA like domain containing 1	-	VGNC:VGNC:90748|Ensembl:ENSSSCG00000037950	protein-coding	152519	NIPAL1	NIPA like domain containing 1	NPAL1	HGNC:HGNC:27194|Ensembl:ENSG00000163293	protein-coding	1.79659	69.8279	6.47122e-17	6.03441e-13		30	39	34	48	29	47	67	60	27	71	164	119	196	114	115		34.8721	35.8847	28.9669	37.4701	21.6177	37.5373	61.4926	44.715	20.2402	36.4719	138.048	113.508	111.943	86.6299	99.9501		5.16479
397035	FTL	ferritin light chain	-	Ensembl:ENSSSCG00000003153	protein-coding	2512	FTL	ferritin light chain	LFTD|NBIA3	MIM:134790|HGNC:HGNC:3999|Ensembl:ENSG00000087086	protein-coding	1.82817	58.8722	1.68252e-14	7.84475e-11		1017	1645	1759	1352	1154	1647	2364	3177	2309	2172	3957	2146	10068	6969	5102		1182.16	1513.6	1498.61	1055.41	860.234	1315.4	2169.68	2367.66	1730.91	1115.73	3330.82	2046.96	5750.21	5295.82	4434.31		10.2084
100519689	LRP2	LDL receptor related protein 2	-	Ensembl:ENSSSCG00000040746	protein-coding	4036	LRP2	LDL receptor related protein 2	DBS|GP330|LRP-2	MIM:600073|HGNC:HGNC:6694|Ensembl:ENSG00000081479	protein-coding	-1.24188	50.8988	9.7252e-13	2.28006e-09		4569	5257	6937	8534	10624	14874	10563	14671	19667	26909	2906	4041	3401	3050	3339		5311.02	4837.08	5910.11	6661.88	7919.52	11879.3	9694.71	10933.6	14743.1	13822.8	2446.14	3854.5	1942.44	2317.73	2902.03		12.375
100519789	CRYAB	crystallin alpha B	-	VGNC:VGNC:87013|Ensembl:ENSSSCG00000036724	protein-coding	1410	CRYAB	crystallin alpha B	CMD1II|CRYA2|CTPP2|CTRCT16|HEL-S-101|HSPB5|MFM2	MIM:123590|HGNC:HGNC:2389|Ensembl:ENSG00000109846	protein-coding	7.97222	50.4886	1.19861e-12	2.28006e-09		0	0	0	0	0	0	1	2	0	0	18	1	80	30	42		0	0	0	0	0	0	0.917799	1.4905	0	0	15.1516	0.953847	45.691	22.7973	36.5035		0
100522035	TM4SF1	transmembrane 4 L six family member 1	-	VGNC:VGNC:94030|Ensembl:ENSSSCG00000033018	protein-coding	4071	TM4SF1	transmembrane 4 L six family member 1	H-L6|L6|M3S1|TAAL6	MIM:191155|HGNC:HGNC:11853|Ensembl:ENSG00000169908	protein-coding	5.56748	50.4497	1.22255e-12	2.28006e-09		0	0	0	1	1	0	0	4	0	0	55	10	47	28	11		0	0	0	0.780628	0.745437	0	0	2.981	0	0	46.2964	9.53847	26.8435	21.2775	9.56044		0
100515393	ATP8A1	ATPase phospholipid transporting 8A1	-	VGNC:VGNC:97894|Ensembl:ENSSSCG00000008803	protein-coding	10396	ATP8A1	ATPase phospholipid transporting 8A1	ATPASEII|ATPIA|ATPP2	MIM:609542|HGNC:HGNC:13531|Ensembl:ENSG00000124406	protein-coding	-1.39185	48.7754	2.87022e-12	3.3456e-09		334	485	675	727	840	663	503	714	756	1418	289	421	316	226	166		388.243	446.259	575.079	567.516	626.167	529.515	461.653	532.109	566.725	728.41	243.267	401.57	180.48	171.74	144.276		8.60453
100626468	SLC2A3	solute carrier family 2 member 3	GLUT-3|GLUT3	Ensembl:ENSSSCG00000022925	protein-coding	6515	SLC2A3	solute carrier family 2 member 3	GLUT3	MIM:138170|HGNC:HGNC:11007|Ensembl:ENSG00000059804	protein-coding	1.6425	49.1497	2.37153e-12	3.3456e-09		32	43	67	47	46	82	132	135	110	91	198	99	195	207	120		37.1969	39.5652	57.0819	36.6895	34.2901	65.4905	121.15	100.609	82.4599	46.7456	166.667	94.4309	111.372	157.302	104.296		5.25538
110261495	LY6G6C	lymphocyte antigen 6 family member G6C	-	VGNC:VGNC:89902|Ensembl:ENSSSCG00000036566	protein-coding	80740	LY6G6C	lymphocyte antigen 6 family member G6C	C6orf24|G6c|NG24	MIM:610435|HGNC:HGNC:13936|Ensembl:ENSG00000204421	protein-coding	6.87175	48.836	2.78286e-12	3.3456e-09		0	0	12	0	0	0	0	0	0	5	64	20	69	14	13		0	0	10.2236	0	0	0	0	0	0	2.56844	53.8722	19.0769	39.4085	10.6388	11.2987		0
100525029	FAM111A	family with sequence similarity 111 member A	-	VGNC:VGNC:87888	protein-coding	63901	FAM111A	family with sequence similarity 111 member A	GCLEB|KCS2	MIM:615292|HGNC:HGNC:24725|Ensembl:ENSG00000166801	protein-coding	1.30348	46.6701	8.40006e-12	8.7034e-09		43	57	125	81	86	68	52	56	73	120	220	117	308	187	172		49.9834	52.4469	106.496	63.2308	64.1076	54.3092	47.7256	41.734	54.7234	61.6426	185.186	111.6	175.91	142.103	149.491		5.67195
100153302	SLC10A1	solute carrier family 10 member 1	-	VGNC:VGNC:92914|Ensembl:ENSSSCG00000002313	protein-coding	6554	SLC10A1	solute carrier family 10 member 1	NTCP	MIM:182396|HGNC:HGNC:10905|Ensembl:ENSG00000100652	protein-coding	-3.10065	46.0971	1.12532e-11	9.53969e-09		39	30	45	113	120	2	0	0	2	0	5	12	6	20	4		45.3338	27.6036	38.3386	88.2109	89.4524	1.59733	0	0	1.49927	0	4.20877	11.4462	3.42683	15.1982	3.47652		5.53399
100624679	NKAIN2	sodium/potassium transporting ATPase interacting 2	-	Ensembl:ENSSSCG00000036607	protein-coding	154215	NKAIN2	sodium/potassium transporting ATPase interacting 2	FAM77B|NKAIP2|TCBA|TCBA1	MIM:609758|HGNC:HGNC:16443|Ensembl:ENSG00000188580	protein-coding	3.32347	46.2383	1.04712e-11	9.53969e-09		3	1	8	4	3	8	0	1	0	0	32	29	141	46	23		3.48721	0.920122	6.81575	3.12251	2.23631	6.38932	0	0.74525	0	0	26.9361	27.6616	80.5304	34.9559	19.99		2.16582
396570	PLET1	placenta expressed transcript 1	PLET	VGNC:VGNC:98202|Ensembl:ENSSSCG00000032149	protein-coding	349633	PLET1	placenta expressed transcript 1	C11orf34	MIM:611904|HGNC:HGNC:30053|Ensembl:ENSG00000188771	protein-coding	2.50973	45.4818	1.54064e-11	1.1972e-08		31	35	33	10	22	65	36	179	100	127	243	83	400	113	140		36.0345	32.2043	28.115	7.80628	16.3996	51.9132	33.0408	133.4	74.9636	65.2384	204.546	79.1693	228.455	85.87	121.678		5.2108
100302363	ETS1	ETS proto-oncogene 1, transcription factor	-	VGNC:VGNC:87808|Ensembl:ENSSSCG00000015235	protein-coding	2113	ETS1	ETS proto-oncogene 1, transcription factor	ETS-1|EWSR2|c-ets-1|p54	MIM:164720|HGNC:HGNC:3488|Ensembl:ENSG00000134954	protein-coding	6.4227	44.5465	2.48393e-11	1.78174e-08		0	0	0	4	0	2	7	6	2	2	48	16	39	7	22		0	0	0	3.12251	0	1.59733	6.4246	4.4715	1.49927	1.02738	40.4042	15.2616	22.2744	5.31938	19.1209		0
100101477	EMP1	epithelial membrane protein 1	-	VGNC:VGNC:87688|Ensembl:ENSSSCG00000036723	protein-coding	2012	EMP1	epithelial membrane protein 1	CL-20|EMP-1|TMP	MIM:602333|HGNC:HGNC:3333|Ensembl:ENSG00000134531	protein-coding	2.7871	44.2638	2.86976e-11	1.91146e-08		10	15	32	16	8	8	10	2	3	12	438	69	178	66	108		11.624	13.8018	27.263	12.49	5.9635	6.38932	9.17799	1.4905	2.24891	6.16426	368.688	65.8154	101.663	50.1542	93.8662		3.6581
100127133	FGFR4	fibroblast growth factor receptor 4	-	VGNC:VGNC:88120|Ensembl:ENSSSCG00000014047	protein-coding	2264	FGFR4	fibroblast growth factor receptor 4	CD334|JTK2|TKF	MIM:134935|HGNC:HGNC:3691|Ensembl:ENSG00000160867	protein-coding	1.19529	39.4492	3.36702e-10	2.09316e-07		31	39	50	52	35	63	63	89	89	125	109	56	149	133	85		36.0345	35.8847	42.5984	40.5926	26.0903	50.3159	57.8214	66.3273	66.7176	64.2111	91.7511	53.4154	85.0995	101.068	73.8761		5.2108
733606	TMSB4X	thymosin beta 4 X-linked	TMSB4	Ensembl:ENSSSCG00000012119	protein-coding	7114	TMSB4X	thymosin beta 4 X-linked	FX|PTMB4|TB4X|TMSB4	MIM:300159|HGNC:HGNC:11881|Ensembl:ENSG00000205542	protein-coding	1.28406	38.8379	4.60497e-10	2.57135e-07		164	329	166	276	261	376	314	377	354	351	772	366	1072	490	548		190.634	302.72	141.427	215.453	194.559	300.298	288.189	280.959	265.371	180.305	649.834	349.108	612.26	372.357	476.284		7.58221
100524227	CALD1	caldesmon 1	-	VGNC:VGNC:86143|Ensembl:ENSSSCG00000016535	protein-coding	800	CALD1	caldesmon 1	CDM|H-CAD|HCAD|L-CAD|LCAD|NAG22	MIM:114213|HGNC:HGNC:1441|Ensembl:ENSG00000122786	protein-coding	0.801598	38.6916	4.96347e-10	2.57135e-07		217	234	320	330	324	522	453	513	554	824	657	413	821	496	470		252.242	215.308	272.63	257.607	241.522	416.903	415.763	382.313	415.298	423.279	553.032	393.939	468.904	376.916	408.492		7.98437
100737194	SEMA5A	semaphorin 5A	-	VGNC:VGNC:92706|Ensembl:ENSSSCG00000017095	protein-coding	9037	SEMA5A	semaphorin 5A	SEMAF|semF	MIM:609297|HGNC:HGNC:10736|Ensembl:ENSG00000112902	protein-coding	1.55131	38.695	4.95484e-10	2.57135e-07		17	36	47	17	29	32	19	34	23	43	96	48	140	92	97		19.7609	33.1244	40.0425	13.2707	21.6177	25.5573	17.4382	25.3385	17.2416	22.0886	80.8083	45.7847	79.9593	69.9119	84.3057		4.37579
641309	PKD2	polycystin 2, transient receptor potential cation channel	PC2|TRPP2	VGNC:VGNC:91472|Ensembl:ENSSSCG00000009217	protein-coding	5311	PKD2	polycystin 2, transient receptor potential cation channel	APKD2|PC2|PKD4|Pc-2|TRPP2	MIM:173910|HGNC:HGNC:9009|Ensembl:ENSG00000118762	protein-coding	7.2817	38.3638	5.87118e-10	2.88151e-07		0	0	0	0	0	4	9	7	0	0	17	2	42	22	21		0	0	0	0	0	3.19466	8.26019	5.21675	0	0	14.3098	1.90769	23.9878	16.7181	18.2518		0
396959	ANKRD1	ankyrin repeat domain 1	CARP	VGNC:VGNC:85321|Ensembl:ENSSSCG00000010461	protein-coding	27063	ANKRD1	ankyrin repeat domain 1	ALRP|C-193|CARP|CVARP|MCARP|bA320F15.2	MIM:609599|HGNC:HGNC:15819|Ensembl:ENSG00000148677	protein-coding	3.85284	38.1365	6.59638e-10	2.92911e-07		7	0	6	5	0	1	11	2	1	1	88	12	109	61	28		8.13683	0	5.11181	3.90314	0	0.798665	10.0958	1.4905	0.749636	0.513688	74.0743	11.4462	62.254	46.3546	24.3357		3.19169
100517459	ENC1	ectodermal-neural cortex 1	-	VGNC:VGNC:87696|Ensembl:ENSSSCG00000014072	protein-coding	8507	ENC1	ectodermal-neural cortex 1	CCL28|ENC-1|KLHL35|KLHL37|NRPB|PIG10|TP53I10	MIM:605173|HGNC:HGNC:3345|Ensembl:ENSG00000171617	protein-coding	2.68261	38.2177	6.3277e-10	2.92911e-07		1	6	3	13	10	4	7	6	9	8	58	8	79	46	34		1.1624	5.52073	2.55591	10.1482	7.45437	3.19466	6.4246	4.4715	6.74672	4.10951	48.8217	7.63078	45.1199	34.9559	29.5505		1.11264
110256649	LOC110256649	uncharacterized LOC110256649	-	-	protein-coding							6.01733	37.4977	9.15216e-10	3.87927e-07		13	10	4	1	4	145	64	218	3	3	706	355	1007	66	399		15.1113	9.20122	3.40788	0.780628	2.98175	115.806	58.7392	162.465	2.24891	1.54107	594.278	338.616	575.136	50.1542	346.783		4.01
100126279	CERS6	ceramide synthase 6	LASS6	VGNC:VGNC:96025|Ensembl:ENSSSCG00000032715	protein-coding	253782	CERS6	ceramide synthase 6	CERS5|LASS6	MIM:615336|HGNC:HGNC:23826|Ensembl:ENSG00000172292	protein-coding	-1.73241	35.6101	2.4104e-09	9.77261e-07		65	61	51	91	99	47	69	59	61	56	25	11	16	42	30		75.5563	56.1274	43.4504	71.0371	73.7983	37.5373	63.3282	43.9698	45.7278	28.7666	21.0438	10.4923	9.1382	31.9163	26.0739		6.25845
403103	CYP1A1	cytochrome P450 1A1	-	Ensembl:ENSSSCG00000001906	protein-coding	1543	CYP1A1	cytochrome P450 family 1 subfamily A member 1	AHH|AHRR|CP11|CYP1|CYPIA1|P1-450|P450-C|P450DX	MIM:108330|HGNC:HGNC:2595|Ensembl:ENSG00000140465	protein-coding	3.20424	34.4458	4.38284e-09	1.70292e-06		4	2	4	4	4	55	457	143	66	27	14	26	74	59	29		4.64962	1.84024	3.40788	3.12251	2.98175	43.9266	419.434	106.571	49.476	13.8696	11.7845	24.8	42.2642	44.8348	25.2048		2.49815
100155930	ANXA8	annexin A8	-	Ensembl:ENSSSCG00000010370	protein-coding	653145	ANXA8	annexin A8	ANX8|CH17-360D5.2	MIM:602396|HGNC:HGNC:546|Ensembl:ENSG00000265190	protein-coding	4.86348	34.0369	5.4077e-09	2.01707e-06		0	0	1	4	1	1	1	0	1	4	21	2	70	24	63		0	0	0.851969	3.12251	0.745437	0.798665	0.917799	0	0.749636	2.05475	17.6768	1.90769	39.9796	18.2379	54.7553		0
396648	HSP70.2	heat shock protein 70.2	HSPA1A|HSPA1B	-	protein-coding	3304	HSPA1B	heat shock protein family A (Hsp70) member 1B	HSP70-1|HSP70-1B|HSP70-2|HSP70.1|HSP70.2|HSP72|HSPA1|HSX70	MIM:603012|HGNC:HGNC:5233|Ensembl:ENSG00000204388	protein-coding	1.92629	33.7621	6.22798e-09	2.23369e-06		21	21	28	44	33	96	460	411	97	105	108	77	207	149	100		24.4105	19.3226	23.8551	34.3476	24.5994	76.6719	422.188	306.298	72.7147	53.9373	90.9094	73.4462	118.226	113.227	86.9131		4.66735
102166060	LOC102166060	uncharacterized LOC102166060	-	-	ncRNA							1.69249	33.0993	8.75722e-09	3.02448e-06		17	22	30	12	18	28	51	29	12	66	86	63	88	60	65		19.7609	20.2427	25.5591	9.36753	13.4179	22.3626	46.8078	21.6123	8.99563	33.9034	72.3908	60.0924	50.2601	45.5947	56.4935		4.37579
100523971	ATP13A2	ATPase cation transporting 13A2	-	VGNC:VGNC:85638|Ensembl:ENSSSCG00000031082	protein-coding	23400	ATP13A2	ATPase cation transporting 13A2	CLN12|HSA9947|KRPPD|PARK9|SPG78	MIM:610513|HGNC:HGNC:30213|Ensembl:ENSG00000159363	protein-coding	-1.28287	32.8039	1.01939e-08	3.3419e-06		310	519	471	520	443	690	554	875	1205	1357	137	274	203	206	324		360.345	477.543	401.277	405.926	330.229	551.079	508.461	652.094	903.311	697.075	115.32	261.354	115.941	156.542	281.598		8.49723
100737557	SLCO4C1	solute carrier organic anion transporter family member 4C1	-	VGNC:VGNC:93198|Ensembl:ENSSSCG00000014182	protein-coding	353189	SLCO4C1	solute carrier organic anion transporter family member 4C1	OATP-H|OATP-M1|OATP4C1|OATPX|PRO2176|SLC21A20	MIM:609013|HGNC:HGNC:23612|Ensembl:ENSG00000173930	protein-coding	-1.12858	32.7663	1.0393e-08	3.3419e-06		206	161	233	319	392	204	123	194	151	298	150	150	141	106	119		239.455	148.14	198.509	249.02	292.211	162.928	112.889	144.579	113.195	153.079	126.263	143.077	80.5304	80.5506	103.427		7.90962
733596	PLAGL1	PLAG1 like zinc finger 1	-	VGNC:VGNC:91510|Ensembl:ENSSSCG00000004127	protein-coding	5325	PLAGL1	PLAG1 like zinc finger 1	LOT1|ZAC|ZAC1	MIM:603044|HGNC:HGNC:9046|Ensembl:ENSG00000118495	protein-coding	2.8484	32.4961	1.19434e-08	3.71242e-06		1	6	2	8	3	20	12	5	0	5	37	15	52	39	25		1.1624	5.52073	1.70394	6.24502	2.23631	15.9733	11.0136	3.72625	0	2.56844	31.1449	14.3077	29.6992	29.6365	21.7283		1.11264
100037961	CTSB	cathepsin B	-	VGNC:VGNC:87074|Ensembl:ENSSSCG00000023666	protein-coding	1508	CTSB	cathepsin B	APPS|CPSB|RECEUP	MIM:116810|HGNC:HGNC:2527|Ensembl:ENSG00000164733	protein-coding	1.36005	32.2771	1.33683e-08	4.02126e-06		34	38	46	44	45	31	32	24	22	41	77	47	162	167	140		39.5217	34.9646	39.1906	34.3476	33.5447	24.7586	29.3696	17.886	16.492	21.0612	64.815	44.8308	92.5243	126.905	121.678		5.34062
100525792	GABRP	gamma-aminobutyric acid type A receptor subunit pi	-	VGNC:VGNC:88314|Ensembl:ENSSSCG00000021902	protein-coding	2568	GABRP	gamma-aminobutyric acid type A receptor subunit pi	-	MIM:602729|HGNC:HGNC:4089|Ensembl:ENSG00000094755	protein-coding	6.73401	32.1052	1.46049e-08	4.25595e-06		0	0	1	0	0	3	0	1	3	3	29	0	107	8	39		0	0	0.851969	0	0	2.396	0	0.74525	2.24891	1.54107	24.4109	0	61.1117	6.07929	33.8961		0
100156192	NT5DC1	5'-nucleotidase domain containing 1	-	VGNC:VGNC:90922|Ensembl:ENSSSCG00000004435	protein-coding	221294	NT5DC1	5'-nucleotidase domain containing 1	C6orf200|LP2642|NT5C2L1	HGNC:HGNC:21556|Ensembl:ENSG00000178425	protein-coding	-1.24276	31.6783	1.81943e-08	5.03523e-06		36	53	106	119	139	106	85	137	148	213	40	42	59	45	32		41.8465	48.7664	90.3087	92.8947	103.616	84.6585	78.0129	102.099	110.946	109.416	33.6701	40.0616	33.6971	34.196	27.8122		5.42111
100520470	MAP1A	microtubule associated protein 1A	-	VGNC:VGNC:89978|Ensembl:ENSSSCG00000004705	protein-coding	4130	MAP1A	microtubule associated protein 1A	MAP1L|MTAP1A	MIM:600178|HGNC:HGNC:6835|Ensembl:ENSG00000166963	protein-coding	1.54173	31.6045	1.8899e-08	5.03523e-06		63	95	97	55	40	165	147	212	93	144	154	169	450	256	230		73.2314	87.4116	82.641	42.9345	29.8175	131.78	134.917	157.993	69.7161	73.9711	129.63	161.2	257.012	194.537	199.9		6.21396
100738612	ATF3	activating transcription factor 3	-	VGNC:VGNC:85606|Ensembl:ENSSSCG00000015595	protein-coding	467	ATF3	activating transcription factor 3	-	MIM:603148|HGNC:HGNC:785|Ensembl:ENSG00000162772	protein-coding	2.08979	31.6409	1.85483e-08	5.03523e-06		10	31	20	26	17	249	445	492	173	93	136	61	128	78	93		11.624	28.5238	17.0394	20.2963	12.6724	198.868	408.421	366.663	129.687	47.773	114.478	58.1847	73.1056	59.2731	80.8292		3.6581
100157652	DENND2D	DENN domain containing 2D	-	VGNC:VGNC:87249|Ensembl:ENSSSCG00000025704	protein-coding	79961	DENND2D	DENN domain containing 2D	-	MIM:615111|HGNC:HGNC:26192|Ensembl:ENSG00000162777	protein-coding	1.44842	31.4871	2.00769e-08	5.20047e-06		18	24	51	53	41	24	22	33	12	23	113	67	224	116	81		20.9233	22.0829	43.4504	41.3733	30.5629	19.168	20.1916	24.5933	8.99563	11.8148	95.1181	63.9078	127.935	88.1497	70.3996		4.45439
397250	PLK3	polo like kinase 3	-	VGNC:VGNC:91564|Ensembl:ENSSSCG00000003928	protein-coding	1263	PLK3	polo like kinase 3	CNK|FNK|PLK-3|PRK	MIM:602913|HGNC:HGNC:2154|Ensembl:ENSG00000173846	protein-coding	2.01997	31.1589	2.37751e-08	5.83427e-06		0	20	10	8	7	29	20	31	14	21	34	29	42	37	34		0	18.4024	8.51969	6.24502	5.21806	23.1613	18.356	23.1028	10.4949	10.7875	28.6196	27.6616	23.9878	28.1167	29.5505		0
100622761	LPGAT1	lysophosphatidylglycerol acyltransferase 1	-	VGNC:VGNC:89792|Ensembl:ENSSSCG00000015603	protein-coding	9926	LPGAT1	lysophosphatidylglycerol acyltransferase 1	FAM34A|FAM34A1|NET8	MIM:610473|HGNC:HGNC:28985|Ensembl:ENSG00000123684	protein-coding	1.16359	31.1899	2.33982e-08	5.83427e-06		22	30	47	40	49	39	32	44	34	37	94	81	165	74	66		25.5729	27.6036	40.0425	31.2251	36.5264	31.1479	29.3696	32.791	25.4876	19.0065	79.1248	77.2616	94.2377	56.2334	57.3627		4.73188
100514873	BHLHE40	basic helix-loop-helix family member e40	-	VGNC:VGNC:85814|Ensembl:ENSSSCG00000036136	protein-coding	8553	BHLHE40	basic helix-loop-helix family member e40	BHLHB2|Clast5|DEC1|HLHB2|SHARP-2|SHARP2|STRA13|Stra14	MIM:604256|HGNC:HGNC:1046|Ensembl:ENSG00000134107	protein-coding	2.22037	31.0298	2.541e-08	6.07559e-06		9	21	14	18	10	16	32	26	18	5	133	38	143	50	56		10.4616	19.3226	11.9276	14.0513	7.45437	12.7786	29.3696	19.3765	13.4934	2.56844	111.953	36.2462	81.6727	37.9956	48.6713		3.51874
100525833	SCEL	sciellin	-	VGNC:VGNC:92618|Ensembl:ENSSSCG00000009474	protein-coding	8796	SCEL	sciellin	-	MIM:604112|HGNC:HGNC:10573|Ensembl:ENSG00000136155	protein-coding	2.75163	30.7641	2.91385e-08	6.79291e-06		2	1	12	6	5	2	1	7	3	3	71	18	55	26	24		2.32481	0.920122	10.2236	4.68377	3.72718	1.59733	0.917799	5.21675	2.24891	1.54107	59.7645	17.1692	31.4126	19.7577	20.8591		1.73327
100522387	CTSC	cathepsin C	-	VGNC:VGNC:87075|Ensembl:ENSSSCG00000014924	protein-coding	1075	CTSC	cathepsin C	CPPI|DPP-I|DPP1|DPPI|HMS|JP|JPD|PALS|PDON1|PLS	MIM:602365|HGNC:HGNC:2528|Ensembl:ENSG00000109861	protein-coding	0.997862	30.7024	3.00797e-08	6.84131e-06		119	182	194	128	140	271	281	319	257	398	386	172	514	327	319		138.326	167.462	165.282	99.9203	104.361	216.438	257.902	237.735	192.656	204.448	324.917	164.062	293.565	248.491	277.253		7.12232
100622095	FAM210A	family with sequence similarity 210 member A	-	-	protein-coding	125228	FAM210A	family with sequence similarity 210 member A	C18orf19|HsT2329	MIM:617975|HGNC:HGNC:28346|Ensembl:ENSG00000177150	protein-coding	-1.02075	30.5874	3.19154e-08	7.08598e-06		108	124	196	162	242	213	204	249	182	290	80	108	94	103	74		125.54	114.095	166.986	126.462	180.396	170.116	187.231	185.567	136.434	148.97	67.3403	103.015	53.6869	78.2709	64.3157		6.98345
397559	RND3	Rho family GTPase 3	Arhe	VGNC:VGNC:96407|Ensembl:ENSSSCG00000040445	protein-coding	390	RND3	Rho family GTPase 3	ARHE|Rho8|RhoE|memB	MIM:602924|HGNC:HGNC:671|Ensembl:ENSG00000115963	protein-coding	1.57321	30.4633	3.40234e-08	7.37833e-06		17	8	17	14	11	62	48	66	54	76	38	18	74	36	55		19.7609	7.36097	14.4835	10.9288	8.19981	49.5172	44.0544	49.1865	40.4803	39.0403	31.9866	17.1692	42.2642	27.3568	47.8022		4.37579
100622769	MAP3K5	mitogen-activated protein kinase kinase kinase 5	ASK1	VGNC:VGNC:89985|Ensembl:ENSSSCG00000026041	protein-coding	4217	MAP3K5	mitogen-activated protein kinase kinase kinase 5	ASK1|MAPKKK5|MEKK5	MIM:602448|HGNC:HGNC:6857|Ensembl:ENSG00000197442	protein-coding	2.20661	30.2884	3.72355e-08	7.89139e-06		4	9	18	6	4	2	10	5	5	3	35	21	67	26	40		4.64962	8.28109	15.3354	4.68377	2.98175	1.59733	9.17799	3.72625	3.74818	1.54107	29.4614	20.0308	38.2662	19.7577	34.7652		2.49815
397569	CTSK	cathepsin K	-	-	protein-coding	1513	CTSK	cathepsin K	CTS02|CTSO|CTSO1|CTSO2|PKND|PYCD	MIM:601105|HGNC:HGNC:2536|Ensembl:ENSG00000143387	protein-coding	1.29172	30.1203	4.06063e-08	8.29761e-06		19	26	23	37	30	32	29	51	22	44	71	44	148	68	66		22.0857	23.9232	19.5953	28.8832	22.3631	25.5573	26.6162	38.0078	16.492	22.6023	59.7645	41.9693	84.5284	51.674	57.3627		4.52893
664653	DKK3	dickkopf WNT signaling pathway inhibitor 3	-	VGNC:VGNC:87323|Ensembl:ENSSSCG00000013401	protein-coding	27122	DKK3	dickkopf WNT signaling pathway inhibitor 3	REIC|RIG	MIM:605416|HGNC:HGNC:2893|Ensembl:ENSG00000050165	protein-coding	2.66964	30.1048	4.09319e-08	8.29761e-06		1	5	5	7	3	1	1	1	0	1	50	23	57	17	14		1.1624	4.60061	4.25984	5.46439	2.23631	0.798665	0.917799	0.74525	0	0.513688	42.0877	21.9385	32.5549	12.9185	12.1678		1.11264
100518718	SQSTM1	sequestosome 1	-	VGNC:VGNC:93445|Ensembl:ENSSSCG00000014016	protein-coding	8878	SQSTM1	sequestosome 1	A170|DMRV|FTDALS3|NADGP|OSIL|PDB3|ZIP3|p60|p62|p62B	MIM:601530|HGNC:HGNC:11280|Ensembl:ENSG00000161011	protein-coding	1.40627	29.6556	5.16022e-08	1.02381e-05		89	142	108	116	94	218	339	396	164	285	266	191	789	283	363		103.454	130.657	92.0126	90.5528	70.0711	174.109	311.134	295.119	122.94	146.401	223.906	182.185	450.628	215.055	315.495		6.70672
100037920	MT1D	metallothionein-1E	-	Ensembl:ENSSSCG00000024911	protein-coding	4501	MT1X	metallothionein 1X	MT-1l|MT1	MIM:156359|HGNC:HGNC:7405|Ensembl:ENSG00000187193	protein-coding	4.38242	29.0576	7.02581e-08	1.35188e-05		0	5	6	0	0	2	0	4	0	10	22	18	37	32	101		0	4.60061	5.11181	0	0	1.59733	0	2.981	0	5.13688	18.5186	17.1692	21.1321	24.3172	87.7822		0
100523116	DMXL1	Dmx like 1	-	VGNC:VGNC:87359|Ensembl:ENSSSCG00000027857	protein-coding	1657	DMXL1	Dmx like 1	-	MIM:605671|HGNC:HGNC:2937|Ensembl:ENSG00000172869	protein-coding	1.12527	29.0362	7.10369e-08	1.35188e-05		343	317	484	361	383	933	1200	1325	541	1068	1168	627	1367	903	722		398.705	291.679	412.353	281.807	285.502	745.155	1101.36	987.456	405.553	548.619	983.168	598.062	780.745	686.2	627.513		8.64279
100517736	SRXN1	sulfiredoxin 1	-	VGNC:VGNC:95751	protein-coding	140809	SRXN1	sulfiredoxin 1	C20orf139|Npn3|SRX|SRX1	MIM:617583|HGNC:HGNC:16132|Ensembl:ENSG00000271303	protein-coding	2.98928	28.6967	8.46476e-08	1.57868e-05		2	3	6	4	2	1	7	8	1	6	25	11	140	26	33		2.32481	2.76036	5.11181	3.12251	1.49087	0.798665	6.4246	5.962	0.749636	3.08213	21.0438	10.4923	79.9593	19.7577	28.6813		1.73327
396670	SCD	stearoyl-CoA desaturase	-	Ensembl:ENSSSCG00000010554	protein-coding	6319	SCD	stearoyl-CoA desaturase	FADS5|MSTP008|SCD1|SCDOS|hSCD1	MIM:604031|HGNC:HGNC:10571|Ensembl:ENSG00000099194	protein-coding	-0.828698	27.773	1.3642e-07	2.47052e-05		1082	1525	1348	1607	1845	1211	1381	1391	1903	2791	803	962	779	963	885		1257.72	1403.19	1148.45	1254.47	1375.33	967.184	1267.48	1036.64	1426.56	1433.7	675.928	917.601	444.916	731.795	769.181		10.2977
100154896	CASP10	caspase 10	-	VGNC:VGNC:95638|Ensembl:ENSSSCG00000026940	protein-coding	843	CASP10	caspase 10	ALPS2|FLICE-2|FLICE2|MCH4	MIM:601762|HGNC:HGNC:1500|Ensembl:ENSG00000003400	protein-coding	1.39774	27.754	1.37766e-07	2.47052e-05		39	26	70	53	34	23	69	43	25	60	139	70	195	125	120		45.3338	23.9232	59.6378	41.3733	25.3449	18.3693	63.3282	32.0458	18.7409	30.8213	117.004	66.7693	111.372	94.9889	104.296		5.53399
100522324	MCOLN2	mucolipin 2	-	VGNC:VGNC:90080|Ensembl:ENSSSCG00000003755	protein-coding	255231	MCOLN2	mucolipin 2	TRP-ML2|TRPML2	MIM:607399|HGNC:HGNC:13357|Ensembl:ENSG00000153898	protein-coding	-1.34008	27.5667	1.51771e-07	2.6703e-05		58	107	137	208	234	82	52	126	110	201	58	59	61	97	48		67.4194	98.453	116.72	162.371	174.432	65.4905	47.7256	93.9015	82.4599	103.251	48.8217	56.277	34.8394	73.7114	41.7183		6.09633
396679	AMT	aminomethyltransferase	-	Ensembl:ENSSSCG00000022975	protein-coding	275	AMT	aminomethyltransferase	GCE|GCST|GCVT|NKH	MIM:238310|HGNC:HGNC:473|Ensembl:ENSG00000145020	protein-coding	-1.08153	27.3099	1.73321e-07	2.99299e-05		316	338	499	568	621	444	348	552	805	801	195	290	176	233	265		367.32	311.001	425.132	443.397	462.916	354.607	319.394	411.378	603.457	411.464	164.142	276.616	100.52	177.059	230.32		8.52481
396691	BMPR1B	bone morphogenetic protein receptor type 1B	BMPR-IB	VGNC:VGNC:85847|Ensembl:ENSSSCG00000029621	protein-coding	658	BMPR1B	bone morphogenetic protein receptor type 1B	ALK-6|ALK6|AMDD|BDA1D|BDA2|CDw293	MIM:603248|HGNC:HGNC:1077|Ensembl:ENSG00000138696	protein-coding	1.59775	27.1146	1.91741e-07	3.071e-05		32	58	41	19	45	64	68	74	22	30	129	120	199	134	107		37.1969	53.3671	34.9307	14.8319	33.5447	51.1146	62.4104	55.1485	16.492	15.4107	108.586	114.462	113.656	101.828	92.997		5.25538
397087	SPP1	secreted phosphoprotein 1	Opn	VGNC:VGNC:93419|Ensembl:ENSSSCG00000009216	protein-coding	6696	SPP1	secreted phosphoprotein 1	BNSP|BSPI|ETA-1|OPN	MIM:166490|HGNC:HGNC:11255|Ensembl:ENSG00000118785	protein-coding	7.4708	27.089	1.94305e-07	3.071e-05		0	0	11	0	0	0	0	0	0	10	10	0	82	76	243		0	0	9.37166	0	0	0	0	0	0	5.13688	8.41754	0	46.8333	57.7533	211.199		0
444997	FADS2	fatty acid desaturase 2	-	VGNC:VGNC:87876|Ensembl:ENSSSCG00000013072	protein-coding	9415	FADS2	fatty acid desaturase 2	D6D|DES6|FADSD6|LLCDL2|SLL0262|TU13	MIM:606149|HGNC:HGNC:3575|Ensembl:ENSG00000134824	protein-coding	-2.02245	27.1735	1.85994e-07	3.071e-05		8	13	19	35	39	52	46	64	85	86	3	1	16	5	8		9.29923	11.9616	16.1874	27.322	29.072	41.5306	42.2188	47.696	63.719	44.1772	2.52526	0.953847	9.1382	3.79956	6.95305		3.36446
100525394	CRIM1	cysteine rich transmembrane BMP regulator 1	-	VGNC:VGNC:86995|Ensembl:ENSSSCG00000008504	protein-coding	51232	CRIM1	cysteine rich transmembrane BMP regulator 1	CRIM-1|S52	MIM:606189|HGNC:HGNC:2359|Ensembl:ENSG00000150938	protein-coding	1.08944	27.1315	1.90071e-07	3.071e-05		17	36	31	40	42	56	28	37	43	61	79	43	132	71	74		19.7609	33.1244	26.411	31.2251	31.3084	44.7252	25.6984	27.5743	32.2343	31.335	66.4985	41.0154	75.3902	53.9537	64.3157		4.37579
106505427	CAVIN1	caveolae associated protein 1	PTRF	VGNC:VGNC:86217|Ensembl:ENSSSCG00000035446	protein-coding	284119	CAVIN1	caveolae associated protein 1	CAVIN|CGL4|FKSG13|PTRF|cavin-1	MIM:603198|HGNC:HGNC:9688|Ensembl:ENSG00000177469	protein-coding	3.2395	27.1847	1.84915e-07	3.071e-05		2	2	1	1	0	4	0	3	2	0	9	13	25	7	17		2.32481	1.84024	0.851969	0.780628	0	3.19466	0	2.23575	1.49927	0	7.57578	12.4	14.2784	5.31938	14.7752		1.73327
407060	HSPA5	heat shock protein family A (Hsp70) member 5	BIP|GRP78	Ensembl:ENSSSCG00000005601	protein-coding	3309	HSPA5	heat shock protein family A (Hsp70) member 5	BIP|GRP78|HEL-S-89n	MIM:138120|HGNC:HGNC:5238|Ensembl:ENSG00000044574	protein-coding	1.53249	26.8635	2.18346e-07	3.39346e-05		247	309	558	490	369	1482	2167	2468	700	1223	1373	659	2798	975	1157		287.114	284.318	475.399	382.508	275.066	1183.62	1988.87	1839.28	524.745	628.241	1155.73	628.585	1598.04	740.914	1005.58		8.17049
100521609	F2R	coagulation factor II thrombin receptor	PAR1|Par-1	VGNC:VGNC:87860	protein-coding	2149	F2R	coagulation factor II thrombin receptor	CF2R|HTR|PAR-1|PAR1|TR	MIM:187930|HGNC:HGNC:3537|Ensembl:ENSG00000181104	protein-coding	1.12354	26.7978	2.25893e-07	3.45319e-05		32	38	47	40	29	125	104	98	87	124	107	45	137	90	81		37.1969	34.9646	40.0425	31.2251	21.6177	99.8331	95.4511	73.0345	65.2183	63.6974	90.0676	42.9231	78.2459	68.392	70.3996		5.25538
397608	TPM4	tropomyosin 4	-	VGNC:VGNC:94339|Ensembl:ENSSSCG00000013849	protein-coding	7171	TPM4	tropomyosin 4	HEL-S-108	MIM:600317|HGNC:HGNC:12013|Ensembl:ENSG00000167460	protein-coding	0.802825	26.6418	2.44892e-07	3.62479e-05		464	566	728	456	561	439	319	486	364	534	1085	1032	1494	859	1006		539.355	520.789	620.233	355.966	418.19	350.614	292.778	362.192	272.867	274.31	913.303	984.37	853.28	652.764	874.346		9.07776
100737701	PDE2A	phosphodiesterase 2A	-	VGNC:VGNC:91251|Ensembl:ENSSSCG00000029388	protein-coding	5138	PDE2A	phosphodiesterase 2A	CGS-PDE|PDE2A1|PED2A4|cGSPDE	MIM:602658|HGNC:HGNC:8777|Ensembl:ENSG00000186642	protein-coding	2.73532	26.6518	2.43623e-07	3.62479e-05		4	12	2	1	2	6	2	4	1	3	13	16	40	20	28		4.64962	11.0415	1.70394	0.780628	1.49087	4.79199	1.8356	2.981	0.749636	1.54107	10.9428	15.2616	22.8455	15.1982	24.3357		2.49815
396637	UCHL1	ubiquitin C-terminal hydrolase L1	UCH-L1	VGNC:VGNC:94680|Ensembl:ENSSSCG00000022945	protein-coding	7345	UCHL1	ubiquitin C-terminal hydrolase L1	HEL-117|HEL-S-53|NDGOA|PARK5|PGP 9.5|PGP9.5|PGP95|SPG79|Uch-L1	MIM:191342|HGNC:HGNC:12513|Ensembl:ENSG00000154277	protein-coding	5.19486	26.608	2.4921e-07	3.63107e-05		0	0	5	1	3	0	0	3	2	0	11	1	282	126	51		0	0	4.25984	0.780628	2.23631	0	0	2.23575	1.49927	0	9.25929	0.953847	161.061	95.7488	44.3257		0
396898	ATP1B1	ATPase Na+/K+ transporting subunit beta 1	-	VGNC:VGNC:85642|Ensembl:ENSSSCG00000006296	protein-coding	481	ATP1B1	ATPase Na+/K+ transporting subunit beta 1	ATP1B	MIM:182330|HGNC:HGNC:804|Ensembl:ENSG00000143153	protein-coding	2.82393	26.3204	2.89219e-07	4.02532e-05		2	16	4	3	2	12	13	9	5	9	20	6	42	34	46		2.32481	14.7219	3.40788	2.34188	1.49087	9.58398	11.9314	6.70725	3.74818	4.6232	16.8351	5.72308	23.9878	25.837	39.98		1.73327
100152017	MBOAT1	membrane bound O-acyltransferase domain containing 1	-	VGNC:VGNC:90057|Ensembl:ENSSSCG00000001078	protein-coding	154141	MBOAT1	membrane bound O-acyltransferase domain containing 1	LPEAT1|LPLAT|LPLAT 1|LPSAT|OACT1|dJ434O11.1	MIM:611732|HGNC:HGNC:21579|Ensembl:ENSG00000172197	protein-coding	1.36871	26.3742	2.81268e-07	4.02532e-05		12	24	27	23	11	15	21	19	18	16	65	42	88	42	56		13.9488	22.0829	23.0032	17.9544	8.19981	11.98	19.2738	14.1598	13.4934	8.21901	54.714	40.0616	50.2601	31.9163	48.6713		3.90196
100513740	FAM151A	family with sequence similarity 151 member A	-	VGNC:VGNC:87909|Ensembl:ENSSSCG00000036649	protein-coding	338094	FAM151A	family with sequence similarity 151 member A	C1orf179	HGNC:HGNC:25032|Ensembl:ENSG00000162391	protein-coding	1.46104	26.3432	2.85824e-07	4.02532e-05		6	20	15	14	9	46	68	55	53	84	49	22	44	41	35		6.97442	18.4024	12.7795	10.9288	6.70893	36.7386	62.4104	40.9888	39.7307	43.1498	41.2459	20.9846	25.1301	31.1564	30.4196		2.99538
100152480	PEA15	proliferation and apoptosis adaptor protein 15	-	VGNC:VGNC:98181|Ensembl:ENSSSCG00000032164	protein-coding	8682	PEA15	proliferation and apoptosis adaptor protein 15	HMAT1|HUMMAT1H|MAT1|MAT1H|PEA-15|PED|PED-PEA15|PED/PEA15	MIM:603434|HGNC:HGNC:8822|Ensembl:ENSG00000162734	protein-coding	1.48792	25.9818	3.44647e-07	4.72622e-05		39	34	48	57	33	33	55	39	39	25	234	80	238	86	112		45.3338	31.2841	40.8945	44.4958	24.5994	26.356	50.479	29.0648	29.2358	12.8422	196.97	76.3078	135.931	65.3524	97.3427		5.53399
100510888	PITPNM1	phosphatidylinositol transfer protein membrane associated 1	-	VGNC:VGNC:91465|Ensembl:ENSSSCG00000012903	protein-coding	9600	PITPNM1	phosphatidylinositol transfer protein membrane associated 1	DRES9|NIR2|PITPNM|RDGB|RDGB1|RDGBA|RDGBA1|Rd9	MIM:608794|HGNC:HGNC:9003|Ensembl:ENSG00000110697	protein-coding	1.33237	25.866	3.6596e-07	4.94576e-05		11	13	14	10	13	19	19	30	26	25	37	24	37	41	34		12.7864	11.9616	11.9276	7.80628	9.69068	15.1746	17.4382	22.3575	19.4905	12.8422	31.1449	22.8923	21.1321	31.1564	29.5505		3.78518
397097	DGKA	diacylglycerol kinase alpha	DAGK	VGNC:VGNC:87269|Ensembl:ENSSSCG00000000370	protein-coding	1606	DGKA	diacylglycerol kinase alpha	DAGK|DAGK1|DGK-alpha	MIM:125855|HGNC:HGNC:2849|Ensembl:ENSG00000065357	protein-coding	1.11412	25.7303	3.92615e-07	5.23019e-05		44	53	48	56	48	11	8	13	17	24	141	70	233	87	113		51.1458	48.7664	40.8945	43.7151	35.781	8.78532	7.34239	9.68825	12.7438	12.3285	118.687	66.7693	133.075	66.1123	98.2118		5.70448
100628166	SOAT1	sterol O-acyltransferase 1	-	VGNC:VGNC:93327|Ensembl:ENSSSCG00000021464	protein-coding	6646	SOAT1	sterol O-acyltransferase 1	ACACT|ACAT|ACAT-1|ACAT1|SOAT|STAT	MIM:102642|HGNC:HGNC:11177|Ensembl:ENSG00000057252	protein-coding	-0.91234	25.586	4.23094e-07	5.55684e-05		653	782	946	1302	1635	2032	1840	2032	2395	3765	535	713	486	584	586		759.05	719.535	805.962	1016.38	1218.79	1622.89	1688.75	1514.35	1795.38	1934.04	450.338	680.093	277.573	443.788	509.311		9.56995
397509	KITLG	KIT ligand	KITL	VGNC:VGNC:98061|Ensembl:ENSSSCG00000035495	protein-coding	4254	KITLG	KIT ligand	DCUA|DFNA69|FPH2|FPHH|KL-1|Kitl|MGF|SCF|SF|SHEP7|SLF	MIM:184745|HGNC:HGNC:6343|Ensembl:ENSG00000049130	protein-coding	-1.55615	25.4195	4.61243e-07	5.89893e-05		32	106	108	152	245	43	46	77	83	223	38	25	84	54	33		37.1969	97.5329	92.0126	118.655	182.632	34.3426	42.2188	57.3843	62.2198	114.553	31.9866	23.8462	47.9756	41.0352	28.6813		5.25538
100622811	LOC100622811	40S ribosomal protein S2 pseudogene	-	-	pseudo	6187	RPS2	ribosomal protein S2	LLREP3|S2	MIM:603624|HGNC:HGNC:10404|Ensembl:ENSG00000140988	protein-coding	2.98506	25.4172	4.61793e-07	5.89893e-05		4	1	0	5	3	6	12	26	27	28	30	2	19	27	38		4.64962	0.920122	0	3.90314	2.23631	4.79199	11.0136	19.3765	20.2402	14.3833	25.2526	1.90769	10.8516	20.5176	33.027		2.49815
100737107	IFFO2	intermediate filament family orphan 2	-	VGNC:VGNC:98475|Ensembl:ENSSSCG00000022839	protein-coding	126917	IFFO2	intermediate filament family orphan 2	-	HGNC:HGNC:27006|Ensembl:ENSG00000169991	protein-coding	1.64626	25.3727	4.72565e-07	5.95495e-05		7	9	7	17	6	11	6	10	14	26	42	24	41	29	22		8.13683	8.28109	5.96378	13.2707	4.47262	8.78532	5.5068	7.4525	10.4949	13.3559	35.3536	22.8923	23.4166	22.0374	19.1209		3.19169
396942	ANXA1	annexin A1	ANX1	Ensembl:ENSSSCG00000005267	protein-coding	301	ANXA1	annexin A1	ANX1|LPC1	MIM:151690|HGNC:HGNC:533|Ensembl:ENSG00000135046	protein-coding	1.08932	25.2578	5.01571e-07	6.2362e-05		188	181	314	283	261	189	233	343	178	203	769	301	866	513	551		218.532	166.542	267.518	220.918	194.559	150.948	213.847	255.621	133.435	104.279	647.308	287.108	494.605	389.835	478.891		7.77829
100153791	CCN1	cellular communication network factor 1	CYR61	VGNC:VGNC:86344|Ensembl:ENSSSCG00000006940	protein-coding	3491	CCN1	cellular communication network factor 1	CYR61|GIG1|IGFBP10	MIM:602369|HGNC:HGNC:2654|Ensembl:ENSG00000142871	protein-coding	2.13007	25.108	5.42074e-07	6.56473e-05		16	18	17	33	21	60	129	215	26	20	126	71	161	64	99		18.5985	16.5622	14.4835	25.7607	15.6542	47.9199	118.396	160.229	19.4905	10.2738	106.061	67.7231	91.9532	48.6343	86.044		4.29267
100738560	GRHL1	grainyhead like transcription factor 1	-	VGNC:VGNC:88666|Ensembl:ENSSSCG00000026068	protein-coding	29841	GRHL1	grainyhead like transcription factor 1	LBP32|MGR|NH32|TFCP2L2	MIM:609786|HGNC:HGNC:17923|Ensembl:ENSG00000134317	protein-coding	-0.841255	25.1216	5.38273e-07	6.56473e-05		237	248	251	297	267	225	208	291	237	344	177	232	178	168	120		275.49	228.19	213.844	231.846	199.032	179.7	190.902	216.868	177.664	176.709	148.99	221.293	101.663	127.665	104.296		8.11108
100522573	WWTR1	WW domain containing transcription regulator 1	-	VGNC:VGNC:94991|Ensembl:ENSSSCG00000011704	protein-coding	25937	WWTR1	WW domain containing transcription regulator 1	TAZ	MIM:607392|HGNC:HGNC:24042|Ensembl:ENSG00000018408	protein-coding	0.852329	25.0561	5.56872e-07	6.62876e-05		58	103	92	71	75	269	266	276	248	372	151	110	205	153	180		67.4194	94.7725	78.3811	55.4246	55.9078	214.841	244.135	205.689	185.91	191.092	127.105	104.923	117.083	116.266	156.444		6.09633
100621037	SEPTIN9	septin 9	40057	VGNC:VGNC:92726|Ensembl:ENSSSCG00000017168	protein-coding	10801	SEPTIN9	septin 9	AF17q25|MSF|MSF1|NAPB|PNUTL4|SEPT9|SINT1|SeptD1	MIM:604061|HGNC:HGNC:7323|Ensembl:ENSG00000184640	protein-coding	1.0437	25.0398	5.61578e-07	6.62876e-05		46	76	39	48	36	49	51	68	84	110	94	82	168	113	91		53.4706	69.9292	33.2268	37.4701	26.8357	39.1346	46.8078	50.677	62.9694	56.5057	79.1248	78.2155	95.9511	85.87	79.0909		5.76741
110257686	LOC110257686	nuclear RNA export factor 3-like	-	Ensembl:ENSSSCG00000026976	protein-coding	56000	NXF3	nuclear RNA export factor 3	-	MIM:300316|HGNC:HGNC:8073|Ensembl:ENSG00000147206	protein-coding	4.40547	24.9656	5.83625e-07	6.80288e-05		0	1	0	0	1	9	1	0	0	2	5	1	22	19	16		0	0.920122	0	0	0.745437	7.18799	0.917799	0	0	1.02738	4.20877	0.953847	12.565	14.4383	13.9061		0
100152646	PEAK1	pseudopodium enriched atypical kinase 1	-	VGNC:VGNC:91300|Ensembl:ENSSSCG00000001869	protein-coding	79834	PEAK1	pseudopodium enriched atypical kinase 1	SGK269	MIM:614248|HGNC:HGNC:29431|Ensembl:ENSG00000173517	protein-coding	1.27201	24.6586	6.84379e-07	7.87881e-05		23	23	16	32	25	33	37	33	15	36	82	38	96	58	56		26.7353	21.1628	13.6315	24.9801	18.6359	26.356	33.9586	24.5933	11.2445	18.4928	69.0238	36.2462	54.8292	44.0749	48.6713		4.79365
100156865	OAT	ornithine aminotransferase	-	Ensembl:ENSSSCG00000010734	protein-coding	4942	OAT	ornithine aminotransferase	GACR|HOGA|OATASE|OKT	MIM:613349|HGNC:HGNC:8091|Ensembl:ENSG00000065154	protein-coding	0.979795	24.6346	6.92977e-07	7.8805e-05		95	120	267	173	155	128	135	142	178	256	358	189	504	391	207		110.428	110.415	227.476	135.049	115.543	102.229	123.903	105.826	133.435	131.504	301.348	180.277	287.853	297.125	179.91		6.79997
100739654	MAML2	mastermind like transcriptional coactivator 2	-	VGNC:VGNC:89964|Ensembl:ENSSSCG00000034879	protein-coding	84441	MAML2	mastermind like transcriptional coactivator 2	MAM-3|MAM2|MAM3|MLL-MAML2	MIM:607537|HGNC:HGNC:16259|Ensembl:ENSG00000184384	protein-coding	2.56028	24.5267	7.32878e-07	8.23384e-05		2	3	5	2	3	1	5	12	1	1	11	14	42	23	17		2.32481	2.76036	4.25984	1.56126	2.23631	0.798665	4.589	8.943	0.749636	0.513688	9.25929	13.3539	23.9878	17.478	14.7752		1.73327
100144501	EFNA1	ephrin A1	-	VGNC:VGNC:98789|Ensembl:ENSSSCG00000006530	protein-coding	1942	EFNA1	ephrin A1	B61|ECKLG|EFL1|EPLG1|GMAN|LERK-1|LERK1|TNFAIP4	MIM:191164|HGNC:HGNC:3221|Ensembl:ENSG00000169242	protein-coding	1.46437	24.413	7.77425e-07	8.63034e-05		9	10	12	11	5	24	21	45	22	47	32	19	36	34	29		10.4616	9.20122	10.2236	8.5869	3.72718	19.168	19.2738	33.5363	16.492	24.1434	26.9361	18.1231	20.561	25.837	25.2048		3.51874
100515283	GM2A	GM2 ganglioside activator	-	VGNC:VGNC:88506|Ensembl:ENSSSCG00000017087	protein-coding	2760	GM2A	GM2 ganglioside activator	GM2-AP|SAP-3	MIM:613109|HGNC:HGNC:4367|Ensembl:ENSG00000196743	protein-coding	-1.21488	24.2731	8.36003e-07	9.07213e-05		949	1069	2578	3797	3861	748	905	1142	1289	1870	1417	1234	1316	1064	827		1103.12	983.61	2196.38	2964.04	2878.13	597.402	830.608	851.076	966.281	960.597	1192.76	1177.05	751.617	808.546	718.771		10.1087
100519764	PDGFA	platelet derived growth factor subunit A	-	VGNC:VGNC:91265|Ensembl:ENSSSCG00000007541	protein-coding	5154	PDGFA	platelet derived growth factor subunit A	PDGF-A|PDGF1	MIM:173430|HGNC:HGNC:8799|Ensembl:ENSG00000197461	protein-coding	-0.904507	24.2715	8.36679e-07	9.07213e-05		64	89	72	101	103	54	54	91	91	126	44	55	54	54	47		74.3938	81.8908	61.3418	78.8434	76.78	43.1279	49.5612	67.8178	68.2169	64.7247	37.0372	52.4616	30.8414	41.0352	40.8492		6.23637
100525104	REL	REL proto-oncogene, NF-kB subunit	-	VGNC:VGNC:92202|Ensembl:ENSSSCG00000008388	protein-coding	5966	REL	REL proto-oncogene, NF-kB subunit	C-Rel	MIM:164910|HGNC:HGNC:9954|Ensembl:ENSG00000162924	protein-coding	1.79556	24.2426	8.49347e-07	9.10364e-05		5	10	16	8	13	3	11	1	4	10	57	23	74	28	28		5.81202	9.20122	13.6315	6.24502	9.69068	2.396	10.0958	0.74525	2.99854	5.13688	47.98	21.9385	42.2642	21.2775	24.3357		2.76808
397010	VDAC1	voltage dependent anion channel 1	-	VGNC:VGNC:100881|Ensembl:ENSSSCG00000014296	protein-coding	7416	VDAC1	voltage dependent anion channel 1	PORIN|VDAC-1	MIM:604492|HGNC:HGNC:12669|Ensembl:ENSG00000213585	protein-coding	-0.734655	24.0308	9.48065e-07	9.71506e-05		384	413	648	696	829	606	593	734	930	917	412	366	463	361	355		446.363	380.01	552.076	543.317	617.967	483.991	544.255	547.014	697.161	471.052	346.802	349.108	264.437	274.328	308.542		8.8053
100152141	CCN2	cellular communication network factor 2	CTGF	VGNC:VGNC:86345|Ensembl:ENSSSCG00000004192	protein-coding	1490	CCN2	cellular communication network factor 2	CTGF|HCS24|IGFBP8|NOV2	MIM:121009|HGNC:HGNC:2500|Ensembl:ENSG00000118523	protein-coding	3.09053	24.0369	9.45086e-07	9.71506e-05		0	4	4	6	2	13	17	21	6	5	17	10	84	13	61		0	3.68049	3.40788	4.68377	1.49087	10.3826	15.6026	15.6503	4.49781	2.56844	14.3098	9.53847	47.9756	9.87885	53.017		0
100624156	CD99	CD99 molecule (Xg blood group)	-	Ensembl:ENSSSCG00000039894	ncRNA	4267	CD99	CD99 molecule (Xg blood group)	HBA71|MIC2|MIC2X|MIC2Y|MSK5X	MIM:313470|MIM:450000|HGNC:HGNC:7082|Ensembl:ENSG00000002586	protein-coding	1.32931	24.0533	9.37044e-07	9.71506e-05		20	36	18	32	15	69	44	73	78	49	75	69	85	52	56		23.2481	33.1244	15.3354	24.9801	11.1816	55.1079	40.3832	54.4033	58.4716	25.1707	63.1315	65.8154	48.5467	39.5154	48.6713		4.5998
100626991	MACC1	MET transcriptional regulator MACC1	-	VGNC:VGNC:89935|Ensembl:ENSSSCG00000024802	protein-coding	346389	MACC1	MET transcriptional regulator MACC1	7A5|SH3BP4L	MIM:612646|HGNC:HGNC:30215|Ensembl:ENSG00000183742	protein-coding	2.48104	24.0502	9.38579e-07	9.71506e-05		1	2	4	9	8	0	4	2	4	8	49	9	55	24	21		1.1624	1.84024	3.40788	7.02565	5.9635	0	3.6712	1.4905	2.99854	4.10951	41.2459	8.58462	31.4126	18.2379	18.2518		1.11264
100622249	ARID5B	AT-rich interaction domain 5B	-	VGNC:VGNC:85511|Ensembl:ENSSSCG00000010219	protein-coding	84159	ARID5B	AT-rich interaction domain 5B	DESRT|MRF-2|MRF2	MIM:608538|HGNC:HGNC:17362|Ensembl:ENSG00000150347	protein-coding	2.2121	24.0022	9.62267e-07	9.75341e-05		7	7	15	11	18	189	161	393	57	27	72	35	77	52	63		8.13683	6.44085	12.7795	8.5869	13.4179	150.948	147.766	292.883	42.7292	13.8696	60.6063	33.3846	43.9776	39.5154	54.7553		3.19169
100156471	TG	thyroglobulin	-	VGNC:VGNC:93926|Ensembl:ENSSSCG00000005948	protein-coding	7038	TG	thyroglobulin	AITD3|TGN	MIM:188450|HGNC:HGNC:11764|Ensembl:ENSG00000042832	protein-coding	2.58647	23.8051	1.06597e-06	0.000106884		6	4	5	3	5	2	0	4	0	1	14	13	75	66	19		6.97442	3.68049	4.25984	2.34188	3.72718	1.59733	0	2.981	0	0.513688	11.7845	12.4	42.8353	50.1542	16.5135		2.99538
100625380	SH3YL1	SH3 and SYLF domain containing 1	-	VGNC:VGNC:92834|Ensembl:ENSSSCG00000023273	protein-coding	26751	SH3YL1	SH3 and SYLF domain containing 1	RAY	MIM:617314|HGNC:HGNC:29546|Ensembl:ENSG00000035115	protein-coding	-1.60484	23.6495	1.15574e-06	0.000114652		13	16	34	28	37	5	11	10	12	17	9	12	13	8	4		15.1113	14.7219	28.9669	21.8576	27.5812	3.99333	10.0958	7.4525	8.99563	8.7327	7.57578	11.4462	7.42479	6.07929	3.47652		4.01
102163816	LOC102163816	uncharacterized LOC102163816	-	-	ncRNA							1.57042	23.6069	1.1816e-06	0.000115983		32	54	25	40	35	74	55	18	11	42	150	94	209	84	102		37.1969	49.6866	21.2992	31.2251	26.0903	59.1012	50.479	13.4145	8.24599	21.5749	126.263	89.6616	119.368	63.8326	88.6514		5.25538
100738638	OCIAD2	OCIA domain containing 2	-	VGNC:VGNC:91012|Ensembl:ENSSSCG00000008829	protein-coding	132299	OCIAD2	OCIA domain containing 2	-	HGNC:HGNC:28685|Ensembl:ENSG00000145247	protein-coding	3.54583	23.5231	1.23421e-06	0.000119885		0	9	2	1	0	3	2	5	1	3	7	7	52	18	16		0	8.28109	1.70394	0.780628	0	2.396	1.8356	3.72625	0.749636	1.54107	5.89227	6.67693	29.6992	13.6784	13.9061		0
110261249	LOC110261249	ubiquitin-like protein FUBI	-	-	protein-coding	2197	FAU	FAU ubiquitin like and ribosomal protein S30 fusion	FAU1|Fub1|Fubi|MNSFbeta|RPS30|S30|asr1	MIM:134690|HGNC:HGNC:3597|Ensembl:ENSG00000149806	protein-coding	0.846077	23.4887	1.2565e-06	0.000120792		48	80	85	102	111	133	91	233	116	176	134	122	242	167	189		55.7954	73.6097	72.4173	79.624	82.7435	106.222	83.5197	173.643	86.9578	90.4092	112.795	116.369	138.215	126.905	164.266		5.8277
100144482	CDSN	corneodesmosin	-	Ensembl:ENSSSCG00000030903	protein-coding	1041	CDSN	corneodesmosin	HTSS|HTSS1|HYPT2|PSS|PSS1|S	MIM:602593|HGNC:HGNC:1802|Ensembl:ENSG00000204539	protein-coding	4.70477	23.2936	1.39064e-06	0.000130415		0	1	0	0	2	0	1	5	0	2	29	1	51	3	25		0	0.920122	0	0	1.49087	0	0.917799	3.72625	0	1.02738	24.4109	0.953847	29.128	2.27973	21.7283		0
100152155	SMPD2	sphingomyelin phosphodiesterase 2	-	VGNC:VGNC:93262|Ensembl:ENSSSCG00000004408	protein-coding	6610	SMPD2	sphingomyelin phosphodiesterase 2	ISC1|NSMASE|NSMASE1	MIM:603498|HGNC:HGNC:11121|Ensembl:ENSG00000135587	protein-coding	-1.44087	23.3147	1.37542e-06	0.000130415		15	22	50	63	58	10	16	16	21	21	16	16	19	18	15		17.4361	20.2427	42.5984	49.1795	43.2353	7.98665	14.6848	11.924	15.7424	10.7875	13.4681	15.2616	10.8516	13.6784	13.037		4.20446
106504170	OTUD1	OTU deubiquitinase 1	-	VGNC:VGNC:96156|Ensembl:ENSSSCG00000011076	protein-coding	220213	OTUD1	OTU deubiquitinase 1	DUBA7|OTDC1	MIM:612022|HGNC:HGNC:27346|Ensembl:ENSG00000165312	protein-coding	1.11594	23.2827	1.39855e-06	0.000130415		36	68	56	35	42	87	107	88	78	144	102	51	146	123	131		41.8465	62.5683	47.7103	27.322	31.3084	69.4839	98.2045	65.582	58.4716	73.9711	85.8589	48.6462	83.3861	93.4691	113.856		5.42111
397564	HBEGF	heparin binding EGF like growth factor	DTR	VGNC:VGNC:88792|Ensembl:ENSSSCG00000014362	protein-coding	1839	HBEGF	heparin binding EGF like growth factor	DTR|DTS|DTSF|HEGFL	MIM:126150|HGNC:HGNC:3059|Ensembl:ENSG00000113070	protein-coding	1.66456	22.8098	1.78854e-06	0.000157341		10	21	8	14	16	1	12	9	16	12	82	48	52	39	35		11.624	19.3226	6.81575	10.9288	11.927	0.798665	11.0136	6.70725	11.9942	6.16426	69.0238	45.7847	29.6992	29.6365	30.4196		3.6581
100155883	NANS	N-acetylneuraminate synthase	-	Ensembl:ENSSSCG00000005373	protein-coding	54187	NANS	N-acetylneuraminate synthase	HEL-S-100|SAS|SEMDCG|SEMDG	MIM:605202|HGNC:HGNC:19237|Ensembl:ENSG00000095380	protein-coding	-1.39211	22.8196	1.77944e-06	0.000157341		19	24	34	38	39	18	20	30	52	57	11	7	24	12	12		22.0857	22.0829	28.9669	29.6639	29.072	14.376	18.356	22.3575	38.9811	29.2802	9.25929	6.67693	13.7073	9.11894	10.4296		4.52893
100512350	TMPO	thymopoietin	-	Ensembl:ENSSSCG00000038487	protein-coding	7112	TMPO	thymopoietin	CMD1T|LAP2|LEMD4|PRO0868|TP	MIM:188380|HGNC:HGNC:11875|Ensembl:ENSG00000120802	protein-coding	-0.814078	22.837	1.76335e-06	0.000157341		121	179	233	275	314	310	284	291	335	544	183	103	157	128	145		140.651	164.702	198.509	214.673	234.067	247.586	260.655	216.868	251.128	279.446	154.041	98.2462	89.6686	97.2687	126.024		7.1462
100522048	SLC13A4	solute carrier family 13 member 4	-	VGNC:VGNC:92931	protein-coding	26266	SLC13A4	solute carrier family 13 member 4	NAS2|SUT-1|SUT1	MIM:604309|HGNC:HGNC:15827|Ensembl:ENSG00000164707	protein-coding	1.52521	22.8127	1.78586e-06	0.000157341		4	5	19	16	25	15	11	14	12	20	32	21	77	54	42		4.64962	4.60061	16.1874	12.49	18.6359	11.98	10.0958	10.4335	8.99563	10.2738	26.9361	20.0308	43.9776	41.0352	36.5035		2.49815
100522261	PGM2	phosphoglucomutase 2	-	VGNC:VGNC:91356|Ensembl:ENSSSCG00000008773	protein-coding	55276	PGM2	phosphoglucomutase 2	MSTP006	MIM:172000|HGNC:HGNC:8906|Ensembl:ENSG00000169299	protein-coding	-0.626976	22.8647	1.73816e-06	0.000157341		897	953	1081	1434	1834	1972	1839	1944	2068	2859	837	861	1019	859	721		1042.68	876.876	920.978	1119.42	1367.13	1574.97	1687.83	1448.77	1550.25	1468.64	704.548	821.262	581.989	652.764	626.644		10.0275
100626629	SLC25A30	solute carrier family 25 member 30	-	Ensembl:ENSSSCG00000023738	protein-coding	253512	SLC25A30	solute carrier family 25 member 30	KMCP1	MIM:610793|HGNC:HGNC:27371|Ensembl:ENSG00000174032	protein-coding	-0.909983	22.8239	1.77543e-06	0.000157341		107	172	162	233	262	477	462	398	374	782	121	113	96	90	102		124.377	158.261	138.019	181.886	195.304	380.963	424.023	296.61	280.364	401.704	101.852	107.785	54.8292	68.392	88.6514		6.97013
397619	QDPR	quinoid dihydropteridine reductase	-	VGNC:VGNC:98232|Ensembl:ENSSSCG00000034811	protein-coding	5860	QDPR	quinoid dihydropteridine reductase	DHPR|HDHPR|PKU2|SDR33C1	MIM:612676|HGNC:HGNC:9752|Ensembl:ENSG00000151552	protein-coding	-1.12671	22.6955	1.89811e-06	0.000165419		63	88	85	149	196	104	62	106	149	142	67	58	61	37	48		73.2314	80.9707	72.4173	116.314	146.106	83.0612	56.9036	78.9965	111.696	72.9438	56.3975	55.3231	34.8394	28.1167	41.7183		6.21396
406192	ANXA2	annexin A2	-	Ensembl:ENSSSCG00000004578	protein-coding	302	ANXA2	annexin A2	ANX2|ANX2L4|CAL1H|HEL-S-270|LIP2|LPC2|LPC2D|P36|PAP-IV	MIM:151740|HGNC:HGNC:537|Ensembl:ENSG00000182718	protein-coding	0.769515	22.6381	1.95566e-06	0.000168857		410	547	708	636	648	518	328	589	507	565	1630	785	1791	982	892		476.586	503.307	603.194	496.479	483.043	413.709	301.038	438.952	380.065	290.234	1372.06	748.77	1022.91	746.233	775.265		8.89962
100624908	ZBTB20	zinc finger and BTB domain containing 20	-	VGNC:VGNC:95063|Ensembl:ENSSSCG00000026113	protein-coding	26137	ZBTB20	zinc finger and BTB domain containing 20	DPZF|HOF|ODA-8S|PRIMS|ZNF288	MIM:606025|HGNC:HGNC:13503|Ensembl:ENSG00000181722	protein-coding	3.18302	22.589	2.00626e-06	0.000171636		8	1	5	0	1	9	3	7	1	9	28	5	44	31	14		9.29923	0.920122	4.25984	0	0.745437	7.18799	2.7534	5.21675	0.749636	4.6232	23.5691	4.76924	25.1301	23.5573	12.1678		3.36446
100517495	CPD	carboxypeptidase D	-	VGNC:VGNC:86935|Ensembl:ENSSSCG00000017799	protein-coding	1362	CPD	carboxypeptidase D	GP180	MIM:603102|HGNC:HGNC:2301|Ensembl:ENSG00000108582	protein-coding	1.08401	22.4538	2.1526e-06	0.000181999		37	37	61	52	55	52	50	70	45	37	91	73	237	136	90		43.0089	34.0445	51.9701	40.5926	40.999	41.5306	45.89	52.1675	33.7336	19.0065	76.5996	69.6308	135.36	103.348	78.2218		5.45972
102164100	MKI67	marker of proliferation Ki-67	-	VGNC:VGNC:90244|Ensembl:ENSSSCG00000026302	protein-coding	4288	MKI67	marker of proliferation Ki-67	KIA|MIB-|MIB-1|PPP1R105	MIM:176741|HGNC:HGNC:7107|Ensembl:ENSG00000148773	protein-coding	-1.1789	22.4243	2.18595e-06	0.000181999		206	304	238	315	246	124	122	96	257	296	132	221	119	100	135		239.455	279.717	202.769	245.898	183.377	99.0345	111.972	71.544	192.656	152.052	111.111	210.8	67.9654	75.9911	117.333		7.90962
110262277	UBTFL1	upstream binding transcription factor like 1	-	Ensembl:ENSSSCG00000014929	protein-coding	642623	UBTFL1	upstream binding transcription factor like 1	C11orf27|HMGPI	MIM:613696|HGNC:HGNC:14533|Ensembl:ENSG00000255009	protein-coding	3.59761	22.4326	2.17653e-06	0.000181999		0	0	2	1	1	7	7	3	2	16	1	13	9	19	16		0	0	1.70394	0.780628	0.745437	5.59066	6.4246	2.23575	1.49927	8.21901	0.841754	12.4	5.14024	14.4383	13.9061		0
733585	FLNA	filamin A	-	VGNC:VGNC:88155|Ensembl:ENSSSCG00000033299	protein-coding	2316	FLNA	filamin A	ABP-280|ABPX|CSBS|CVD1|FGS2|FLN|FLN-A|FLN1|FMD|MNS|NHBP|OPD|OPD1|OPD2|XLVD|XMVD	MIM:300017|HGNC:HGNC:3754|Ensembl:ENSG00000196924	protein-coding	1.06525	22.1952	2.46291e-06	0.000203245		67	74	83	177	167	218	133	231	148	205	183	184	453	203	271		77.8811	68.089	70.7134	138.171	124.488	174.109	122.067	172.153	110.946	105.306	154.041	175.508	258.725	154.262	235.535		6.30161
100518432	MYCL	MYCL proto-oncogene, bHLH transcription factor	MYCL1	VGNC:VGNC:98509|Ensembl:ENSSSCG00000039761	protein-coding	4610	MYCL	MYCL proto-oncogene, bHLH transcription factor	L-Myc|LMYC|MYCL1|bHLHe38	MIM:164850|HGNC:HGNC:7555|Ensembl:ENSG00000116990	protein-coding	1.75997	22.1355	2.54067e-06	0.000207822		0	4	9	13	13	4	0	2	7	8	33	18	50	30	25		0	3.68049	7.66772	10.1482	9.69068	3.19466	0	1.4905	5.24745	4.10951	27.7779	17.1692	28.5569	22.7973	21.7283		0
100154254	ACTA1	actin alpha 1, skeletal muscle	ACTA	Ensembl:ENSSSCG00000010190	protein-coding	58	ACTA1	actin alpha 1, skeletal muscle	ACTA|ASMA|CFTD|CFTD1|CFTDM|MPFD|NEM1|NEM2|NEM3|SHPM	MIM:102610|HGNC:HGNC:129|Ensembl:ENSG00000143632	protein-coding	1.44851	22.0804	2.61463e-06	0.000212012		22	20	31	37	38	5	15	21	19	12	64	74	239	50	98		25.5729	18.4024	26.411	28.8832	28.3266	3.99333	13.767	15.6503	14.2431	6.16426	53.8722	70.5847	136.502	37.9956	85.1748		4.73188
100512643	OTX2	orthodenticle homeobox 2	-	VGNC:VGNC:98171|Ensembl:ENSSSCG00000005063	protein-coding	5015	OTX2	orthodenticle homeobox 2	CPHD6|MCOPS5	MIM:600037|HGNC:HGNC:8522|Ensembl:ENSG00000165588	protein-coding	0.891497	22.0593	2.64359e-06	0.000212057		91	70	103	89	102	127	106	150	126	149	169	101	318	248	136		105.779	64.4085	87.7528	69.4759	76.0346	101.43	97.2867	111.788	94.4541	76.5396	142.256	96.3386	181.622	188.458	118.202		6.73848
100514701	MADD	MAP kinase activating death domain	-	VGNC:VGNC:89942|Ensembl:ENSSSCG00000013235	protein-coding	8567	MADD	MAP kinase activating death domain	DENN|IG20|RAB3GEP	MIM:603584|HGNC:HGNC:6766|Ensembl:ENSG00000110514	protein-coding	1.52251	22.0469	2.66067e-06	0.000212057		14	19	20	10	6	33	21	29	30	32	33	23	91	68	33		16.2737	17.4823	17.0394	7.80628	4.47262	26.356	19.2738	21.6123	22.4891	16.438	27.7779	21.9385	51.9735	51.674	28.6813		4.1105
100522455	LOC100522455	multidrug resistance protein 1	PgpIC	Ensembl:ENSSSCG00000035073	protein-coding	5243	ABCB1	ATP binding cassette subfamily B member 1	ABC20|CD243|CLCS|GP170|MDR1|P-GP|PGY1	MIM:171050|HGNC:HGNC:40|Ensembl:ENSG00000085563	protein-coding	1.95168	21.9841	2.74925e-06	0.000217261		4	46	22	8	14	12	7	10	6	19	39	39	149	39	71		4.64962	42.3256	18.7433	6.24502	10.4361	9.58398	6.4246	7.4525	4.49781	9.76008	32.8284	37.2	85.0995	29.6365	61.7083		2.49815
110256583	LOC110256583	splicing factor 3B subunit 4-like	-	-	protein-coding	10262	SF3B4	splicing factor 3b subunit 4	AFD1|Hsh49|SAP49|SF3b49	MIM:605593|HGNC:HGNC:10771|Ensembl:ENSG00000143368	protein-coding	4.41441	21.8537	2.94243e-06	0.000230572		0	1	0	2	1	13	17	10	0	1	6	3	52	32	23		0	0.920122	0	1.56126	0.745437	10.3826	15.6026	7.4525	0	0.513688	5.05052	2.86154	29.6992	24.3172	19.99		0
110255500	LOC110255500	uncharacterized LOC110255500	-	-	ncRNA							1.78303	21.7781	3.06073e-06	0.000237844		18	6	18	8	9	15	6	8	4	31	41	51	56	32	35		20.9233	5.52073	15.3354	6.24502	6.70893	11.98	5.5068	5.962	2.99854	15.9243	34.5119	48.6462	31.9837	24.3172	30.4196		4.45439
100462751	GABARAPL1	GABA type A receptor associated protein like 1	-	-	protein-coding	23710	GABARAPL1	GABA type A receptor associated protein like 1	APG8-LIKE|APG8L|ATG8|ATG8B|ATG8L|GEC1	MIM:607420|HGNC:HGNC:4068|Ensembl:ENSG00000139112	protein-coding	2.05157	21.6842	3.21421e-06	0.000247707		23	31	32	30	15	38	130	113	18	16	166	75	202	63	127		26.7353	28.5238	27.263	23.4188	11.1816	30.3493	119.314	84.2133	13.4934	8.21901	139.731	71.5385	115.37	47.8744	110.38		4.79365
100517077	MKNK2	MAPK interacting serine/threonine kinase 2	-	VGNC:VGNC:90247|Ensembl:ENSSSCG00000013448	protein-coding	2872	MKNK2	MAPK interacting serine/threonine kinase 2	GPRK7|MNK2	MIM:605069|HGNC:HGNC:7111|Ensembl:ENSG00000099875	protein-coding	0.767236	21.6399	3.28936e-06	0.000249573		86	118	139	203	194	120	183	186	157	224	234	225	357	262	302		99.9667	108.574	118.424	158.467	144.615	95.8398	167.957	138.617	117.693	115.066	196.97	214.616	203.896	199.097	262.478		6.65774
100620392	DAG1	dystroglycan 1	-	VGNC:VGNC:87151|Ensembl:ENSSSCG00000034357	protein-coding	1605	DAG1	dystroglycan 1	156DAG|A3a|AGRNR|DAG|LGMDR16|MDDGA9|MDDGC7|MDDGC9	MIM:128239|HGNC:HGNC:2666|Ensembl:ENSG00000173402	protein-coding	-0.72303	21.6384	3.29195e-06	0.000249573		274	341	421	590	619	345	354	418	443	642	281	297	282	306	266		318.499	313.761	358.679	460.57	461.425	275.539	324.901	311.515	332.089	329.788	236.533	283.293	161.061	232.533	231.189		8.31967
100512960	TRIB1	tribbles pseudokinase 1	-	VGNC:VGNC:94391|Ensembl:ENSSSCG00000038500	protein-coding	10221	TRIB1	tribbles pseudokinase 1	C8FW|GIG-2|GIG2|SKIP1|TRB-1|TRB1	MIM:609461|HGNC:HGNC:16891|Ensembl:ENSG00000173334	protein-coding	1.83131	21.6043	3.35104e-06	0.000252003		10	33	10	4	17	5	8	7	15	22	56	21	56	57	60		11.624	30.364	8.51969	3.12251	12.6724	3.99333	7.34239	5.21675	11.2445	11.3011	47.1382	20.0308	31.9837	43.315	52.1479		3.6581
100516883	CPLANE1	ciliogenesis and planar polarity effector 1	C16H5orf42	VGNC:VGNC:86941|Ensembl:ENSSSCG00000016843	protein-coding	65250	CPLANE1	ciliogenesis and planar polarity effector 1	C5orf42|Hug|JBTS17|OFD6	MIM:614571|HGNC:HGNC:25801|Ensembl:ENSG00000197603	protein-coding	1.56975	21.5592	3.43066e-06	0.000255927		15	11	11	8	15	39	27	38	15	29	26	19	69	56	39		17.4361	10.1213	9.37166	6.24502	11.1816	31.1479	24.7806	28.3195	11.2445	14.897	21.8856	18.1231	39.4085	42.555	33.8961		4.20446
110257742	LOC110257742	40S ribosomal protein S23 pseudogene	-	-	pseudo	6228	RPS23	ribosomal protein S23	BTDD|MABAS|MCINS|PAMAS|S23|uS12	MIM:603683|HGNC:HGNC:10410|Ensembl:ENSG00000186468	protein-coding	5.88383	21.4964	3.54495e-06	0.000262354		0	17	0	0	0	5	1	4	8	10	8	28	6	0	40		0	15.6421	0	0	0	3.99333	0.917799	2.981	5.99709	5.13688	6.73403	26.7077	3.42683	0	34.7652		0
100157453	LOC100157453	intestinal-type alkaline phosphatase	-	-	protein-coding	248	ALPI	alkaline phosphatase, intestinal	IAP	MIM:171740|HGNC:HGNC:437|Ensembl:ENSG00000163295	protein-coding	-2.62111	21.346	3.83424e-06	0.00028153		28	17	154	147	164	11	19	21	28	17	29	8	16	52	2		32.5473	15.6421	131.203	114.752	122.252	8.78532	17.4382	15.6503	20.9898	8.7327	24.4109	7.63078	9.1382	39.5154	1.73826		5.06813
100522493	SHCBP1	SHC binding and spindle associated 1	-	VGNC:VGNC:92839|Ensembl:ENSSSCG00000002849	protein-coding	79801	SHCBP1	SHC binding and spindle associated 1	PAL	MIM:611027|HGNC:HGNC:29547|Ensembl:ENSG00000171241	protein-coding	-1.0026	21.3041	3.91886e-06	0.000285495		130	144	138	148	215	173	220	339	186	315	73	119	92	63	102		151.113	132.498	117.572	115.533	160.269	138.169	201.916	252.64	139.432	161.812	61.448	113.508	52.5447	47.8744	88.6514		7.24899
100516042	PDHB	pyruvate dehydrogenase E1 subunit beta	-	VGNC:VGNC:91269|Ensembl:ENSSSCG00000025881	protein-coding	5162	PDHB	pyruvate dehydrogenase E1 subunit beta	PDHBD|PDHE1-B|PDHE1B|PHE1B	MIM:179060|HGNC:HGNC:8808|Ensembl:ENSG00000168291	protein-coding	-0.712743	21.1998	4.13807e-06	0.000299128		327	402	457	365	491	301	239	270	353	311	222	266	332	350	226		380.106	369.889	389.35	284.929	366.01	240.398	219.354	201.218	264.621	159.757	186.869	253.723	189.618	265.969	196.424		8.57405
100152951	GSTA4	glutathione S-transferase alpha 4	-	Ensembl:ENSSSCG00000002627	protein-coding	2941	GSTA4	glutathione S-transferase alpha 4	GSTA4-4|GTA4	MIM:605450|HGNC:HGNC:4629|Ensembl:ENSG00000170899	protein-coding	-3.88297	21.1507	4.24538e-06	0.000304524		24	23	2	17	15	4	2	0	10	1	5	1	1	0	1		27.8977	21.1628	1.70394	13.2707	11.1816	3.19466	1.8356	0	7.49636	0.513688	4.20877	0.953847	0.571138	0	0.869131		4.85288
100154830	RALGAPA2	Ral GTPase activating protein catalytic subunit alpha 2	-	VGNC:VGNC:95454|Ensembl:ENSSSCG00000026506	protein-coding	57186	RALGAPA2	Ral GTPase activating protein catalytic subunit alpha 2	AS250|C20orf74|bA287B20.1|dJ1049G11|dJ1049G11.4|p220	MIM:618836|HGNC:HGNC:16207|Ensembl:ENSG00000188559	protein-coding	-0.769819	21.06	4.45132e-06	0.000314459		596	572	590	684	635	193	209	258	272	414	426	430	400	465	271		692.793	526.31	502.662	533.949	473.352	154.142	191.82	192.275	203.901	212.667	358.587	410.154	228.455	353.359	235.535		9.43836
100624736	GPR143	G protein-coupled receptor 143	-	Ensembl:ENSSSCG00000012103|Ensembl:ENSSSCG00000036341	protein-coding	4935	GPR143	G protein-coupled receptor 143	NYS6|OA1	MIM:300808|HGNC:HGNC:20145|Ensembl:ENSG00000101850	protein-coding	3.04472	21.069	4.43038e-06	0.000314459		6	0	2	2	2	0	4	10	1	2	16	8	41	24	9		6.97442	0	1.70394	1.56126	1.49087	0	3.6712	7.4525	0.749636	1.02738	13.4681	7.63078	23.4166	18.2379	7.82218		2.99538
100158205	GALNT7	polypeptide N-acetylgalactosaminyltransferase 7	-	Ensembl:ENSSSCG00000009705	protein-coding	51809	GALNT7	polypeptide N-acetylgalactosaminyltransferase 7	GALNAC-T7|GalNAcT7	MIM:605005|HGNC:HGNC:4129|Ensembl:ENSG00000109586	protein-coding	-0.785399	20.8918	4.8597e-06	0.000340727		119	138	147	113	164	123	70	92	117	191	81	94	113	76	83		138.326	126.977	125.239	88.2109	122.252	98.2358	64.246	68.563	87.7074	98.1145	68.182	89.6616	64.5386	57.7533	72.1379		7.12232
100520234	CCDC112	coiled-coil domain containing 112	-	VGNC:VGNC:86246|Ensembl:ENSSSCG00000029866	protein-coding	153733	CCDC112	coiled-coil domain containing 112	MBC1	HGNC:HGNC:28599|Ensembl:ENSG00000164221	protein-coding	2.36534	20.7287	5.29176e-06	0.000365523		5	4	9	3	2	3	8	10	2	4	71	16	42	24	16		5.81202	3.68049	7.66772	2.34188	1.49087	2.396	7.34239	7.4525	1.49927	2.05475	59.7645	15.2616	23.9878	18.2379	13.9061		2.76808
100625917	TMED2	transmembrane p24 trafficking protein 2	-	Ensembl:ENSSSCG00000009772	protein-coding	10959	TMED2	transmembrane p24 trafficking protein 2	P24A|RNP24|p24|p24b1|p24beta1	HGNC:HGNC:16996|Ensembl:ENSG00000086598	protein-coding	-0.588023	20.7357	5.27243e-06	0.000365523		198	247	313	365	390	356	375	367	356	571	215	167	319	235	189		230.156	227.27	266.666	284.929	290.72	284.325	344.175	273.507	266.87	293.316	180.977	159.292	182.193	178.579	164.266		7.85272
100525547	ARHGAP18	Rho GTPase activating protein 18	-	VGNC:VGNC:85460|Ensembl:ENSSSCG00000004205	protein-coding	93663	ARHGAP18	Rho GTPase activating protein 18	MacGAP|SENEX|bA307O14.2	MIM:613351|HGNC:HGNC:21035|Ensembl:ENSG00000146376	protein-coding	-0.638708	20.6912	5.3964e-06	0.000370011		579	767	742	902	1025	811	542	889	982	1614	552	574	673	485	553		673.032	705.733	632.161	704.126	764.073	647.717	497.447	662.527	736.142	829.093	464.648	547.508	384.376	368.557	480.629		9.39667
100519915	MBNL2	muscleblind like splicing regulator 2	-	VGNC:VGNC:90055|Ensembl:ENSSSCG00000009505	protein-coding	10150	MBNL2	muscleblind like splicing regulator 2	MBLL|MBLL39|PRO2032	MIM:607327|HGNC:HGNC:16746|Ensembl:ENSG00000139793	protein-coding	3.55798	20.5055	5.94607e-06	0.000404723		1	1	0	3	4	21	22	12	2	0	26	6	51	18	28		1.1624	0.920122	0	2.34188	2.98175	16.772	20.1916	8.943	1.49927	0	21.8856	5.72308	29.128	13.6784	24.3357		1.11264
100625589	LAMA1	laminin subunit alpha 1	-	VGNC:VGNC:89619|Ensembl:ENSSSCG00000034767	protein-coding	284217	LAMA1	laminin subunit alpha 1	LAMA|PTBHS|S-LAM-alpha	MIM:150320|HGNC:HGNC:6481|Ensembl:ENSG00000101680	protein-coding	1.06003	20.4518	6.11534e-06	0.000413228		45	124	86	60	63	76	75	84	64	89	174	208	168	160	112		52.3082	114.095	73.2693	46.8377	46.9625	60.6986	68.8349	62.601	47.9767	45.7183	146.465	198.4	95.9511	121.586	97.3427		5.73628
100620910	B3GALNT2	beta-1,3-N-acetylgalactosaminyltransferase 2	-	VGNC:VGNC:85715|Ensembl:ENSSSCG00000033692	protein-coding	148789	B3GALNT2	beta-1,3-N-acetylgalactosaminyltransferase 2	B3GalNAc-T2|MDDGA11	MIM:610194|HGNC:HGNC:28596|Ensembl:ENSG00000162885	protein-coding	-1.03037	20.3726	6.37368e-06	0.000427587		29	64	53	69	70	52	47	50	63	92	25	22	50	57	17		33.7097	58.8878	45.1543	53.8633	52.1806	41.5306	43.1366	37.2625	47.2271	47.2593	21.0438	20.9846	28.5569	43.315	14.7752		5.11727
397629	GPAM	glycerol-3-phosphate acyltransferase, mitochondrial	GPAT|GPAT-1|GPAT1	VGNC:VGNC:88570|Ensembl:ENSSSCG00000010631	protein-coding	57678	GPAM	glycerol-3-phosphate acyltransferase, mitochondrial	GPAT|GPAT1	MIM:602395|HGNC:HGNC:24865|Ensembl:ENSG00000119927	protein-coding	-0.696339	20.0628	7.49384e-06	0.000495854		540	522	695	608	722	614	400	474	597	1002	464	450	452	402	356		627.698	480.304	592.118	474.622	538.205	490.38	367.12	353.249	447.533	514.716	390.574	429.231	258.154	305.484	309.411		9.29622
100233172	AGPAT5	1-acylglycerol-3-phosphate O-acyltransferase 5	-	VGNC:VGNC:95954|Ensembl:ENSSSCG00000015755	protein-coding	55326	AGPAT5	1-acylglycerol-3-phosphate O-acyltransferase 5	1AGPAT5|LPAATE	MIM:614796|HGNC:HGNC:20886|Ensembl:ENSG00000155189	protein-coding	-0.791612	20.0619	7.49764e-06	0.000495854		297	362	610	626	793	639	580	631	704	1140	393	355	379	279	256		345.234	333.084	519.701	488.673	591.131	510.347	532.324	470.253	527.744	585.605	330.809	338.616	216.461	212.015	222.498		8.4356
100513133	LOC100513133	uncharacterized LOC100513133	-	-	ncRNA							0.948596	20.019	7.6677e-06	0.00050353		575	639	696	789	697	525	452	226	215	681	1945	990	2321	1387	1070		668.382	587.958	592.97	615.915	519.57	419.299	414.845	168.427	161.172	349.822	1637.21	944.309	1325.61	1054	929.97		9.38669
100517117	CDC42EP4	CDC42 effector protein 4	-	VGNC:VGNC:86458|Ensembl:ENSSSCG00000017245	protein-coding	23580	CDC42EP4	CDC42 effector protein 4	BORG4|CEP4|KAIA1777	MIM:605468|HGNC:HGNC:17147|Ensembl:ENSG00000179604	protein-coding	1.1455	20.0014	7.73843e-06	0.000504622		8	19	17	20	11	55	42	51	41	60	46	25	51	28	37		9.29923	17.4823	14.4835	15.6126	8.19981	43.9266	38.5476	38.0078	30.7351	30.8213	38.7207	23.8462	29.128	21.2775	32.1578		3.36446
100240743	DDIT3	DNA damage inducible transcript 3	CHOP	Ensembl:ENSSSCG00000044553	protein-coding	1649	DDIT3	DNA damage inducible transcript 3	AltDDIT3|C/EBPzeta|CEBPZ|CHOP|CHOP-10|CHOP10|GADD153	MIM:126337|HGNC:HGNC:2726|Ensembl:ENSG00000175197	protein-coding	1.35012	19.9122	8.1081e-06	0.000517863		19	27	23	28	26	82	126	172	125	31	47	64	86	75	79		22.0857	24.8433	19.5953	21.8576	19.3814	65.4905	115.643	128.183	93.7045	15.9243	39.5624	61.0462	49.1178	56.9934	68.6614		4.52893
100513746	NOCT	nocturnin	CCRN4L	VGNC:VGNC:90810|Ensembl:ENSSSCG00000024596	protein-coding	25819	NOCT	nocturnin	CCR4L|CCRN4L|Ccr4c|NOC	MIM:608468|HGNC:HGNC:14254|Ensembl:ENSG00000151014	protein-coding	1.02105	19.9167	8.08906e-06	0.000517863		54	99	61	52	48	133	134	186	111	181	121	85	187	127	192		62.7698	91.092	51.9701	40.5926	35.781	106.222	122.985	138.617	83.2096	92.9776	101.852	81.077	106.803	96.5088	166.873		5.9948
100521229	LOC100521229	intestinal-type alkaline phosphatase-like	-	Ensembl:ENSSSCG00000016284	protein-coding	248	ALPI	alkaline phosphatase, intestinal	IAP	MIM:171740|HGNC:HGNC:437|Ensembl:ENSG00000163295	protein-coding	-2.29939	19.9124	8.10726e-06	0.000517863		20	16	125	133	127	24	34	19	34	32	34	4	17	38	9		23.2481	14.7219	106.496	103.823	94.6705	19.168	31.2052	14.1598	25.4876	16.438	28.6196	3.81539	9.70934	28.8766	7.82218		4.5998
100626221	KNL1	kinetochore scaffold 1	-	-	protein-coding	57082	KNL1	kinetochore scaffold 1	AF15Q14|CASC5|CT29|D40|MCPH4|PPP1R55|Spc7|hKNL-1|hSpc105	MIM:609173|HGNC:HGNC:24054|Ensembl:ENSG00000137812	protein-coding	-0.657682	19.6059	9.51744e-06	0.000603742		385	381	368	440	520	388	308	386	493	924	276	281	362	279	287		447.525	350.566	313.525	343.476	387.627	309.882	282.682	287.667	369.57	474.648	232.324	268.031	206.752	212.015	249.441		8.80905
100510904	LOC100510904	histone H1.0	-	Ensembl:ENSSSCG00000039348	protein-coding	3005	H1-0	H1.0 linker histone	H1.0|H10|H1F0|H1FV	MIM:142708|HGNC:HGNC:4714|Ensembl:ENSG00000189060	protein-coding	0.952407	19.5497	9.80161e-06	0.000615498		59	72	54	51	77	51	26	33	66	72	107	86	239	175	105		68.5818	66.2488	46.0063	39.812	57.3986	40.7319	23.8628	24.5933	49.476	36.9856	90.0676	82.0308	136.502	132.985	91.2588		6.12064
100511559	LIMS1	LIM zinc finger domain containing 1	-	Ensembl:ENSSSCG00000008137	protein-coding	3987	LIMS1	LIM zinc finger domain containing 1	PINCH|PINCH-1|PINCH1	MIM:602567|HGNC:HGNC:6616|Ensembl:ENSG00000169756	protein-coding	-0.780781	19.5432	9.83476e-06	0.000615498		108	78	131	137	152	52	47	57	61	105	79	60	105	111	57		125.54	71.7695	111.608	106.946	113.306	41.5306	43.1366	42.4793	45.7278	53.9373	66.4985	57.2308	59.9695	84.3502	49.5405		6.98345
100154949	CNIH1	cornichon family AMPA receptor auxiliary protein 1	CNIH	VGNC:VGNC:86820|Ensembl:ENSSSCG00000027256	protein-coding	10175	CNIH1	cornichon family AMPA receptor auxiliary protein 1	CNIH|CNIH-1|CNIL|TGAM77	MIM:611287|HGNC:HGNC:19431|Ensembl:ENSG00000100528	protein-coding	-0.636777	19.5208	9.95124e-06	0.000618635		123	169	155	178	217	239	181	158	219	309	114	103	166	109	114		142.976	155.501	132.055	138.952	161.76	190.881	166.122	117.75	164.17	158.73	95.9599	98.2462	94.8089	82.8303	99.0809		7.16968
397002	HNF1B	HNF1 homeobox B	TCF2|vHNF-1	Ensembl:ENSSSCG00000022417	protein-coding	6928	HNF1B	HNF1 homeobox B	FJHN|HNF-1-beta|HNF-1B|HNF1beta|HNF2|HPC11|LF-B3|LFB3|MODY5|TCF-2|TCF2|VHNF1	MIM:189907|HGNC:HGNC:11630|Ensembl:ENSG00000275410	protein-coding	1.02907	19.3618	1.08147e-05	0.000656375		10	17	17	20	19	12	6	16	16	20	30	32	58	45	27		11.624	15.6421	14.4835	15.6126	14.1633	9.58398	5.5068	11.924	11.9942	10.2738	25.2526	30.5231	33.126	34.196	23.4665		3.6581
100521253	IQGAP2	IQ motif containing GTPase activating protein 2	-	VGNC:VGNC:89192|Ensembl:ENSSSCG00000014088	protein-coding	10788	IQGAP2	IQ motif containing GTPase activating protein 2	-	MIM:605401|HGNC:HGNC:6111|Ensembl:ENSG00000145703	protein-coding	-0.595198	19.345	1.09103e-05	0.000656375		820	824	1104	1180	1470	1132	955	1264	1387	2013	814	855	887	769	666		953.171	758.18	940.574	921.141	1095.79	904.089	876.498	941.996	1039.74	1034.05	685.187	815.539	506.599	584.372	578.841		9.8981
100623607	GDI1	GDP dissociation inhibitor 1	-	VGNC:VGNC:88405|Ensembl:ENSSSCG00000030421	protein-coding	2664	GDI1	GDP dissociation inhibitor 1	1A|GDIL|MRX41|MRX48|OPHN2|RABGD1A|RABGDIA|XAP-4	MIM:300104|HGNC:HGNC:4226|Ensembl:ENSG00000203879	protein-coding	1.05904	19.3522	1.08695e-05	0.000656375		16	33	18	23	24	26	21	27	32	53	41	28	85	64	46		18.5985	30.364	15.3354	17.9544	17.8905	20.7653	19.2738	20.1218	23.9883	27.2255	34.5119	26.7077	48.5467	48.6343	39.98		4.29267
100626864	ALS2	alsin Rho guanine nucleotide exchange factor ALS2	-	VGNC:VGNC:96327|Ensembl:ENSSSCG00000016109	protein-coding	57679	ALS2	alsin Rho guanine nucleotide exchange factor ALS2	ALS2CR6|ALSJ|IAHSP|PLSJ	MIM:606352|HGNC:HGNC:443|Ensembl:ENSG00000003393	protein-coding	1.60243	19.3661	1.07904e-05	0.000656375		9	26	15	10	13	13	10	9	4	19	22	27	103	51	49		10.4616	23.9232	12.7795	7.80628	9.69068	10.3826	9.17799	6.70725	2.99854	9.76008	18.5186	25.7539	58.8272	38.7555	42.5874		3.51874
102158480	KIF3C	kinesin family member 3C	-	VGNC:VGNC:89471|Ensembl:ENSSSCG00000008574	protein-coding	3797	KIF3C	kinesin family member 3C	-	MIM:602845|HGNC:HGNC:6321|Ensembl:ENSG00000084731	protein-coding	2.19219	19.3568	1.08431e-05	0.000656375		4	7	4	0	5	1	0	0	2	3	20	10	49	18	20		4.64962	6.44085	3.40788	0	3.72718	0.798665	0	0	1.49927	1.54107	16.8351	9.53847	27.9857	13.6784	17.3826		2.49815
397133	FDX1	ferredoxin 1	-	VGNC:VGNC:88078|Ensembl:ENSSSCG00000035945	protein-coding	2230	FDX1	ferredoxin 1	ADX|FDX|LOH11CR1D	MIM:103260|HGNC:HGNC:3638|Ensembl:ENSG00000137714	protein-coding	-1.04163	19.3093	1.11164e-05	0.000664487		42	42	94	92	121	25	26	44	56	55	37	44	57	35	37		48.821	38.6451	80.0851	71.8177	90.1979	19.9666	23.8628	32.791	41.9796	28.2529	31.1449	41.9693	32.5549	26.5969	32.1578		5.63868
100624678	CLN8	CLN8 transmembrane ER and ERGIC protein	-	Ensembl:ENSSSCG00000023155	protein-coding	2055	CLN8	CLN8 transmembrane ER and ERGIC protein	C8orf61|EPMR|TLCD6	MIM:607837|HGNC:HGNC:2079|Ensembl:ENSG00000182372	protein-coding	-0.990444	19.1702	1.19564e-05	0.000710147		168	198	333	409	455	200	209	212	355	466	154	240	181	209	113		195.284	182.184	283.706	319.277	339.174	159.733	191.82	157.993	266.121	239.379	129.63	228.923	103.376	158.821	98.2118		7.6168
100516158	SAMD4B	sterile alpha motif domain containing 4B	-	VGNC:VGNC:98610|Ensembl:ENSSSCG00000010706	protein-coding	55095	SAMD4B	sterile alpha motif domain containing 4B	SMGB|Smaug2	HGNC:HGNC:25492|Ensembl:ENSG00000179134	protein-coding	0.66048	19.1261	1.22362e-05	0.00072217		63	74	74	114	77	96	80	112	134	154	133	109	210	138	121		73.2314	68.089	63.0457	88.9916	57.3986	76.6719	73.4239	83.468	100.451	79.108	111.953	103.969	119.939	104.868	105.165		6.21396
399654	LRPAP1	LDL receptor related protein associated protein 1	LREAP1	VGNC:VGNC:89823|Ensembl:ENSSSCG00000008701	protein-coding	4043	LRPAP1	LDL receptor related protein associated protein 1	A2MRAP|A2RAP|HBP44|MRAP|MYP23|RAP|alpha-2-MRAP	MIM:104225|HGNC:HGNC:6701|Ensembl:ENSG00000163956	protein-coding	-0.667241	19.1075	1.23561e-05	0.000724656		359	470	448	580	473	579	567	720	707	976	264	320	334	321	438		417.303	432.457	381.682	452.764	352.592	462.427	520.392	536.58	529.992	501.36	222.223	305.231	190.76	243.932	380.679		8.7084
100152215	CDKN1A	cyclin dependent kinase inhibitor 1A	-	VGNC:VGNC:86514	protein-coding	1026	CDKN1A	cyclin dependent kinase inhibitor 1A	CAP20|CDKN1|CIP1|MDA-6|P21|SDI1|WAF1|p21CIP1	MIM:116899|HGNC:HGNC:1784|Ensembl:ENSG00000124762	protein-coding	1.4851	19.0814	1.25257e-05	0.000730014		18	46	15	17	17	12	5	22	13	18	68	24	89	48	75		20.9233	42.3256	12.7795	13.2707	12.6724	9.58398	4.589	16.3955	9.74527	9.24639	57.2392	22.8923	50.8313	36.4757	65.1848		4.45439
110259297	RRAS2	RAS related 2	-	Ensembl:ENSSSCG00000033786	protein-coding	22800	RRAS2	RAS related 2	NS12|TC21	MIM:600098|HGNC:HGNC:17271|Ensembl:ENSG00000133818	protein-coding	0.818214	19.0457	1.27622e-05	0.000739176		94	136	156	163	170	191	260	256	160	243	400	208	433	243	217		109.266	125.137	132.907	127.242	126.724	152.545	238.628	190.784	119.942	124.826	336.701	198.4	247.303	184.658	188.601		6.78484
733648	STAT3	signal transducer and activator of transcription 3	-	VGNC:VGNC:93540|Ensembl:ENSSSCG00000017403	protein-coding	6774	STAT3	signal transducer and activator of transcription 3	ADMIO|ADMIO1|APRF|HIES	MIM:102582|HGNC:HGNC:11364|Ensembl:ENSG00000168610	protein-coding	1.16179	18.9634	1.33249e-05	0.000767004		41	62	35	24	17	70	48	71	68	107	71	65	91	107	84		47.6586	57.0475	29.8189	18.7351	12.6724	55.9066	44.0544	52.9128	50.9752	54.9647	59.7645	62.0001	51.9735	81.3105	73.007		5.60462
100524101	CACNB2	calcium voltage-gated channel auxiliary subunit beta 2	-	VGNC:VGNC:95599|Ensembl:ENSSSCG00000011040	protein-coding	783	CACNB2	calcium voltage-gated channel auxiliary subunit beta 2	CAB2|CACNLB2|CAVB2|MYSB	MIM:600003|HGNC:HGNC:1402|Ensembl:ENSG00000165995	protein-coding	1.34682	18.9093	1.37082e-05	0.000779442		10	28	14	12	9	26	26	23	19	33	26	33	54	25	45		11.624	25.7634	11.9276	9.36753	6.70893	20.7653	23.8628	17.1408	14.2431	16.9517	21.8856	31.477	30.8414	18.9978	39.1109		3.6581
100626322	NUCKS1	nuclear casein kinase and cyclin dependent kinase substrate 1	-	VGNC:VGNC:90947|Ensembl:ENSSSCG00000022398	protein-coding	64710	NUCKS1	nuclear casein kinase and cyclin dependent kinase substrate 1	JC7|NUCKS	MIM:611912|HGNC:HGNC:29923|Ensembl:ENSG00000069275	protein-coding	-0.718592	18.9179	1.36467e-05	0.000779442		423	479	536	560	681	173	126	162	272	473	349	368	503	326	275		491.697	440.738	456.655	437.151	507.643	138.169	115.643	120.731	203.901	242.975	293.772	351.016	287.282	247.731	239.011		8.94456
100514303	TMEM33	transmembrane protein 33	-	VGNC:VGNC:94171	protein-coding	55161	TMEM33	transmembrane protein 33	1600019D15Rik|Pom33|SHINC-3|SHINC3	MIM:618515|HGNC:HGNC:25541|Ensembl:ENSG00000109133	protein-coding	-0.641513	18.8927	1.3828e-05	0.000781493		245	244	424	369	527	348	323	390	390	693	241	206	389	251	214		284.789	224.51	361.235	288.052	392.845	277.935	296.449	290.648	292.358	355.986	202.863	196.492	222.173	190.738	185.994		8.15881
397620	FN1	fibronectin 1	-	VGNC:VGNC:96305|Ensembl:ENSSSCG00000016174	protein-coding	2335	FN1	fibronectin 1	CIG|ED-B|FINC|FN|FNZ|GFND|GFND2|LETS|MSF|SMDCF	MIM:135600|HGNC:HGNC:3778|Ensembl:ENSG00000115414	protein-coding	1.14873	18.7294	1.50638e-05	0.000842001		427	495	1346	1062	861	446	595	633	623	1196	1775	755	3601	2650	1042		496.346	455.46	1146.75	829.027	641.821	356.205	546.091	471.743	467.023	614.371	1494.11	720.155	2056.67	2013.77	905.635		8.95811
100517865	PPP1R16B	protein phosphatase 1 regulatory subunit 16B	-	VGNC:VGNC:95669|Ensembl:ENSSSCG00000007350	protein-coding	26051	PPP1R16B	protein phosphatase 1 regulatory subunit 16B	ANKRD4|TIMAP	MIM:613275|HGNC:HGNC:15850|Ensembl:ENSG00000101445	protein-coding	1.46365	18.7275	1.50793e-05	0.000842001		2	6	17	13	8	30	15	31	26	43	24	14	52	24	24		2.32481	5.52073	14.4835	10.1482	5.9635	23.96	13.767	23.1028	19.4905	22.0886	20.2021	13.3539	29.6992	18.2379	20.8591		1.73327
100516737	NFAT5	nuclear factor of activated T cells 5	-	VGNC:VGNC:90708|Ensembl:ENSSSCG00000002755	protein-coding	10725	NFAT5	nuclear factor of activated T cells 5	NF-AT5|NFATL1|NFATZ|OREBP|TONEBP	MIM:604708|HGNC:HGNC:7774|Ensembl:ENSG00000102908	protein-coding	0.918832	18.6588	1.56322e-05	0.000867679		59	50	51	54	75	15	33	35	20	50	108	103	213	133	75		68.5818	46.0061	43.4504	42.1539	55.9078	11.98	30.2874	26.0838	14.9927	25.6844	90.9094	98.2462	121.652	101.068	65.1848		6.12064
100158126	ZNF462	zinc finger protein 462	-	VGNC:VGNC:95244|Ensembl:ENSSSCG00000031592	protein-coding	58499	ZNF462	zinc finger protein 462	WSKA|ZFPIP|Zfp462	MIM:617371|HGNC:HGNC:21684|Ensembl:ENSG00000148143	protein-coding	0.855771	18.5522	1.65318e-05	0.000908257		35	71	54	86	51	40	36	58	57	97	109	67	174	128	127		40.6841	65.3286	46.0063	67.134	38.0173	31.9466	33.0408	43.2245	42.7292	49.8278	91.7511	63.9078	99.378	97.2687	110.38		5.38143
110261483	LOC110261483	histone H2A type 1	-	-	protein-coding	3012	H2AC8	H2A clustered histone 8	H2A.1|H2A.2|H2A/a|H2AC4|H2AFA|HIST1H2AE	MIM:602786|HGNC:HGNC:4724|Ensembl:ENSG00000277075	protein-coding	-1.27305	18.5491	1.6558e-05	0.000908257		20	54	25	50	73	85	74	99	132	157	13	18	21	21	45		23.2481	49.6866	21.2992	39.0314	54.4169	67.8865	67.9172	73.7798	98.9519	80.6491	10.9428	17.1692	11.9939	15.9581	39.1109		4.5998
106504075	SLC2A13	solute carrier family 2 member 13	-	VGNC:VGNC:93047|Ensembl:ENSSSCG00000000783	protein-coding	114134	SLC2A13	solute carrier family 2 member 13	HMIT	MIM:611036|HGNC:HGNC:15956|Ensembl:ENSG00000151229	protein-coding	-1.04543	18.4435	1.75014e-05	0.000954388		96	87	118	174	229	58	90	70	58	80	106	74	77	49	65		111.591	80.0506	100.532	135.829	170.705	46.3226	82.6019	52.1675	43.4789	41.0951	89.2259	70.5847	43.9776	37.2357	56.4935		6.81494
100511298	TFE3	transcription factor binding to IGHM enhancer 3	-	VGNC:VGNC:93916|Ensembl:ENSSSCG00000012287	protein-coding	7030	TFE3	transcription factor binding to IGHM enhancer 3	RCCP2|RCCX1|TFEA|bHLHe33	MIM:314310|HGNC:HGNC:11752|Ensembl:ENSG00000068323	protein-coding	1.01469	18.2978	1.88926e-05	0.00102427		21	16	20	24	15	40	29	31	37	57	47	32	63	30	47		24.4105	14.7219	17.0394	18.7351	11.1816	31.9466	26.6162	23.1028	27.7365	29.2802	39.5624	30.5231	35.9817	22.7973	40.8492		4.66735
397645	SAT1	spermidine/spermine N1-acetyltransferase 1	SAT	-	protein-coding	6303	SAT1	spermidine/spermine N1-acetyltransferase 1	DC21|KFSD|KFSDX|SAT|SSAT|SSAT-1	MIM:313020|HGNC:HGNC:10540|Ensembl:ENSG00000130066	protein-coding	1.78278	18.2378	1.94974e-05	0.00105094		37	20	49	41	40	40	93	108	30	34	194	50	540	101	115		43.0089	18.4024	41.7465	32.0057	29.8175	31.9466	85.3553	80.487	22.4891	17.4654	163.3	47.6924	308.414	76.7511	99.9501		5.45972
100518125	YBX3	Y-box binding protein 3	-	VGNC:VGNC:95021|Ensembl:ENSSSCG00000000633	protein-coding	8531	YBX3	Y-box binding protein 3	CSDA|CSDA1|DBPA|ZONAB	MIM:603437|HGNC:HGNC:2428|Ensembl:ENSG00000060138	protein-coding	1.1256	18.1656	2.02505e-05	0.00108526		54	85	74	61	40	40	23	53	33	22	174	82	295	146	135		62.7698	78.2103	63.0457	47.6183	29.8175	31.9466	21.1094	39.4983	24.738	11.3011	146.465	78.2155	168.486	110.947	117.333		5.9948
399540	SUCLA2	succinate-CoA ligase ADP-forming subunit beta	SCS	Ensembl:ENSSSCG00000009405	protein-coding	8803	SUCLA2	succinate-CoA ligase ADP-forming subunit beta	A-BETA|A-SCS|LINC00444|MTDPS5|SCS-betaA	MIM:603921|HGNC:HGNC:11448|Ensembl:ENSG00000136143	protein-coding	-0.680238	18.1422	2.0501e-05	0.00109241		232	245	477	471	545	268	321	353	287	534	264	233	354	302	226		269.678	225.43	406.389	367.676	406.263	214.042	294.614	263.073	215.145	274.31	222.223	222.246	202.183	229.493	196.424		8.08043
100515025	SNX7	sorting nexin 7	-	VGNC:VGNC:93324|Ensembl:ENSSSCG00000006877	protein-coding	51375	SNX7	sorting nexin 7	-	MIM:614904|HGNC:HGNC:14971|Ensembl:ENSG00000162627	protein-coding	-0.639677	18.1237	2.07008e-05	0.00109679		200	218	256	249	269	307	287	378	261	499	171	188	185	169	151		232.481	200.587	218.104	194.376	200.523	245.19	263.408	281.705	195.655	256.331	143.94	179.323	105.66	128.425	131.239		7.86716
100303721	HAVCR1	hepatitis A virus cellular receptor 1	-	Ensembl:ENSSSCG00000017061	protein-coding	26762	HAVCR1	hepatitis A virus cellular receptor 1	CD365|HAVCR|HAVCR-1|KIM-1|KIM1|TIM|TIM-1|TIM1|TIMD-1|TIMD1	MIM:606518|HGNC:HGNC:17866|Ensembl:ENSG00000113249	protein-coding	-0.8661	18.0645	2.13543e-05	0.00112502		1169	1264	2218	2992	3276	1242	1226	1663	1703	2214	1471	1479	1365	1380	782		1358.85	1163.03	1889.67	2335.64	2442.05	991.942	1125.22	1239.35	1276.63	1137.31	1238.22	1410.74	779.603	1048.68	679.661		10.4092
100622780	LOC100622780	lamina-associated polypeptide 2, isoforms beta/gamma	-	Ensembl:ENSSSCG00000000887	protein-coding	7112	TMPO	thymopoietin	CMD1T|LAP2|LEMD4|PRO0868|TP	MIM:188380|HGNC:HGNC:11875|Ensembl:ENSG00000120802	protein-coding	-0.735771	17.9764	2.23663e-05	0.00117172		122	166	220	300	331	312	278	310	323	571	175	122	151	145	139		141.813	152.74	187.433	234.188	246.74	249.184	255.148	231.028	242.132	293.316	147.307	116.369	86.2418	110.187	120.809		7.15799
445531	ATP6V1A	ATPase H+ transporting V1 subunit A	ATP6A1|ATP6V1A1	VGNC:VGNC:85669|Ensembl:ENSSSCG00000011916	protein-coding	523	ATP6V1A	ATPase H+ transporting V1 subunit A	ARCL2D|ATP6A1|ATP6V1A1|HO68|IECEE3|VA68|VPP2|Vma1	MIM:607027|HGNC:HGNC:851|Ensembl:ENSG00000114573	protein-coding	-0.602036	17.9243	2.29873e-05	0.00119752		261	325	384	469	600	333	330	385	457	621	225	258	348	317	291		303.387	299.04	327.156	366.114	447.262	265.955	302.874	286.921	342.584	319.001	189.395	246.093	198.756	240.892	252.917		8.24976
100048932	BTG2	BTG anti-proliferation factor 2	-	-	protein-coding	7832	BTG2	BTG anti-proliferation factor 2	APRO1|PC3|TIS21	MIM:601597|HGNC:HGNC:1131|Ensembl:ENSG00000159388	protein-coding	2.72034	17.9116	2.31406e-05	0.00119881		3	7	6	3	1	3	7	11	1	4	72	3	60	22	24		3.48721	6.44085	5.11181	2.34188	0.745437	2.396	6.4246	8.19775	0.749636	2.05475	60.6063	2.86154	34.2683	16.7181	20.8591		2.16582
100514493	ATP1B3	ATPase Na+/K+ transporting subunit beta 3	-	Ensembl:ENSSSCG00000011676	protein-coding	483	ATP1B3	ATPase Na+/K+ transporting subunit beta 3	ATPB-3|CD298	MIM:601867|HGNC:HGNC:806|Ensembl:ENSG00000069849	protein-coding	-0.626913	17.8846	2.34712e-05	0.00120922		238	385	440	427	521	608	489	512	531	746	233	275	280	311	290		276.652	354.247	374.866	333.328	388.373	485.588	448.804	381.568	398.057	383.212	196.129	262.308	159.919	236.332	252.048		8.11713
100516586	TXNDC16	thioredoxin domain containing 16	-	VGNC:VGNC:94606|Ensembl:ENSSSCG00000035934	protein-coding	57544	TXNDC16	thioredoxin domain containing 16	ERp90|KIAA1344	MIM:616179|HGNC:HGNC:19965|Ensembl:ENSG00000087301	protein-coding	-0.842911	17.8146	2.43504e-05	0.00124081		238	249	344	407	565	300	325	283	249	371	238	180	230	312	132		276.652	229.11	293.077	317.715	421.172	239.6	298.285	210.906	186.659	190.578	200.337	171.692	131.362	237.092	114.725		8.11713
102164431	LOC102164431	nuclear RNA export factor 3-like	-	-	protein-coding	56000	NXF3	nuclear RNA export factor 3	-	MIM:300316|HGNC:HGNC:8073|Ensembl:ENSG00000147206	protein-coding	4.16665	17.8183	2.43037e-05	0.00124081		0	2	0	0	1	6	1	0	0	4	4	0	24	19	18		0	1.84024	0	0	0.745437	4.79199	0.917799	0	0	2.05475	3.36701	0	13.7073	14.4383	15.6444		0
100626356	UBE2H	ubiquitin conjugating enzyme E2 H	-	VGNC:VGNC:94643|Ensembl:ENSSSCG00000016564	protein-coding	7328	UBE2H	ubiquitin conjugating enzyme E2 H	E2-20K|GID3|UBC8|UBCH|UBCH2	MIM:601082|HGNC:HGNC:12484|Ensembl:ENSG00000186591	protein-coding	0.607836	17.7767	2.48411e-05	0.00125893		114	169	138	165	199	285	260	302	224	407	257	203	409	222	262		132.514	155.501	117.572	128.804	148.342	227.62	238.628	225.066	167.918	209.071	216.331	193.631	233.595	168.7	227.712		7.06085
497061	ADAMTS1	ADAM metallopeptidase with thrombospondin type 1 motif 1	-	VGNC:VGNC:85072|Ensembl:ENSSSCG00000012026	protein-coding	9510	ADAMTS1	ADAM metallopeptidase with thrombospondin type 1 motif 1	C3-C5|METH1	MIM:605174|HGNC:HGNC:217|Ensembl:ENSG00000154734	protein-coding	1.92154	17.6962	2.59148e-05	0.00129922		3	6	13	4	6	18	7	13	15	31	40	5	26	21	33		3.48721	5.52073	11.0756	3.12251	4.47262	14.376	6.4246	9.68825	11.2445	15.9243	33.6701	4.76924	14.8496	15.9581	28.6813		2.16582
100152580	RASSF4	Ras association domain family member 4	-	Ensembl:ENSSSCG00000029662	protein-coding	83937	RASSF4	Ras association domain family member 4	AD037	MIM:610559|HGNC:HGNC:20793|Ensembl:ENSG00000107551	protein-coding	-2.14075	17.7	2.5862e-05	0.00129922		11	18	7	18	25	8	5	23	24	24	1	8	3	6	3		12.7864	16.5622	5.96378	14.0513	18.6359	6.38932	4.589	17.1408	17.9913	12.3285	0.841754	7.63078	1.71341	4.55947	2.60739		3.78518
100153630	CSRP2	cysteine and glycine rich protein 2	-	Ensembl:ENSSSCG00000000951	protein-coding	1466	CSRP2	cysteine and glycine rich protein 2	CRP2|LMO5|SmLIM	MIM:601871|HGNC:HGNC:2470|Ensembl:ENSG00000175183	protein-coding	-0.81249	17.607	2.71586e-05	0.0013543		104	133	137	182	158	274	179	321	303	320	72	107	71	91	96		120.89	122.376	116.72	142.074	117.779	218.834	164.286	239.225	227.14	164.38	60.6063	102.062	40.5508	69.1519	83.4366		6.92944
106504748	PAPSS1	3'-phosphoadenosine 5'-phosphosulfate synthase 1	-	VGNC:VGNC:91172	protein-coding	9061	PAPSS1	3'-phosphoadenosine 5'-phosphosulfate synthase 1	ATPSK1|PAPSS|SK1	MIM:603262|HGNC:HGNC:8603|Ensembl:ENSG00000138801	protein-coding	1.47128	17.5664	2.77453e-05	0.00137619		8	5	7	14	8	7	17	12	19	14	18	20	52	20	26		9.29923	4.60061	5.96378	10.9288	5.9635	5.59066	15.6026	8.943	14.2431	7.19164	15.1516	19.0769	29.6992	15.1982	22.5974		3.36446
100156854	LOC100156854	monocarboxylate transporter 1	-	Ensembl:ENSSSCG00000006771	protein-coding	6566	SLC16A1	solute carrier family 16 member 1	HHF7|MCT|MCT1|MCT1D	MIM:600682|HGNC:HGNC:10922|Ensembl:ENSG00000155380	protein-coding	-1.00041	17.5176	2.8466e-05	0.00140447		96	99	147	176	282	95	116	174	172	333	62	122	100	89	64		111.591	91.092	125.239	137.39	210.213	75.8732	106.465	129.674	128.937	171.058	52.1887	116.369	57.1138	67.6321	55.6244		6.81494
100514931	AHCYL2	adenosylhomocysteinase like 2	-	VGNC:VGNC:97874|Ensembl:ENSSSCG00000016568	protein-coding	23382	AHCYL2	adenosylhomocysteinase like 2	ADOHCYASE3|IRBIT2	MIM:616520|HGNC:HGNC:22204|Ensembl:ENSG00000158467	protein-coding	1.1908	17.4601	2.93406e-05	0.00144		20	16	16	14	12	53	49	40	39	62	17	29	66	41	41		23.2481	14.7219	13.6315	10.9288	8.94524	42.3293	44.9722	29.81	29.2358	31.8487	14.3098	27.6616	37.6951	31.1564	35.6344		4.5998
414404	LYAR	Ly1 antibody reactive	PNAS-5	VGNC:VGNC:89908|Ensembl:ENSSSCG00000008729	protein-coding	55646	LYAR	Ly1 antibody reactive	ZC2HC2|ZLYAR	MIM:617684|HGNC:HGNC:26021|Ensembl:ENSG00000145220	protein-coding	-0.740946	17.4107	3.01118e-05	0.00147012		75	84	80	179	135	134	150	195	179	255	61	50	99	79	57		87.1803	77.2902	68.1575	139.732	100.634	107.021	137.67	145.324	134.185	130.991	51.347	47.6924	56.5426	60.033	49.5405		6.46238
100134977	ITGB5	integrin subunit beta 5	-	VGNC:VGNC:89244|Ensembl:ENSSSCG00000037905	protein-coding	3693	ITGB5	integrin subunit beta 5	-	MIM:147561|HGNC:HGNC:6160|Ensembl:ENSG00000082781	protein-coding	1.39981	17.3853	3.0517e-05	0.00148214		10	7	15	6	16	10	7	7	14	28	34	21	57	37	17		11.624	6.44085	12.7795	4.68377	11.927	7.98665	6.4246	5.21675	10.4949	14.3833	28.6196	20.0308	32.5549	28.1167	14.7752		3.6581
100514912	LOC100514912	elongation factor 1-alpha, oocyte form-like	-	Ensembl:ENSSSCG00000034113	protein-coding	1917	EEF1A2	eukaryotic translation elongation factor 1 alpha 2	EEF1AL|EF-1-alpha-2|EF1A|EIEE33|HS1|MRD38|STN|STNL	MIM:602959|HGNC:HGNC:3192|Ensembl:ENSG00000101210	protein-coding	-1.46231	17.3283	3.14476e-05	0.00151942		63	183	125	64	37	285	197	278	301	301	21	43	27	32	67		73.2314	168.382	106.496	49.9602	27.5812	227.62	180.806	207.18	225.64	154.62	17.6768	41.0154	15.4207	24.3172	58.2318		6.21396
100517883	RHBDF1	rhomboid 5 homolog 1	-	VGNC:VGNC:92275|Ensembl:ENSSSCG00000007968	protein-coding	64285	RHBDF1	rhomboid 5 homolog 1	C16orf8|Dist1|EGFR-RS|gene-89|gene-90|hDist1	MIM:614403|HGNC:HGNC:20561|Ensembl:ENSG00000007384	protein-coding	1.35871	17.2941	3.20175e-05	0.00153899		7	26	7	15	8	39	23	33	33	25	31	22	36	32	30		8.13683	23.9232	5.96378	11.7094	5.9635	31.1479	21.1094	24.5933	24.738	12.8422	26.0944	20.9846	20.561	24.3172	26.0739		3.19169
100622814	ARL5A	ADP ribosylation factor like GTPase 5A	-	VGNC:VGNC:96418|Ensembl:ENSSSCG00000031541	protein-coding	26225	ARL5A	ADP ribosylation factor like GTPase 5A	ARFLP5|ARL5	MIM:608960|HGNC:HGNC:696|Ensembl:ENSG00000162980	protein-coding	-0.776037	17.2722	3.23896e-05	0.00154889		463	543	822	1026	1509	803	735	855	1161	2110	456	499	578	554	435		538.193	499.626	700.318	800.924	1124.86	641.328	674.583	637.189	870.327	1083.88	383.84	475.97	330.118	420.991	378.072		9.07466
595105	CASP8	caspase 8	-	VGNC:VGNC:95639|Ensembl:ENSSSCG00000028157	protein-coding	841	CASP8	caspase 8	ALPS2B|CAP4|Casp-8|FLICE|MACH|MCH5	MIM:601763|HGNC:HGNC:1509|Ensembl:ENSG00000064012	protein-coding	1.64678	17.2085	3.34933e-05	0.0015935		9	5	14	18	7	3	7	5	4	5	33	9	74	28	46		10.4616	4.60061	11.9276	14.0513	5.21806	2.396	6.4246	3.72625	2.99854	2.56844	27.7779	8.58462	42.2642	21.2775	39.98		3.51874
100154508	LOC100154508	histone H2A type 1-F-like	-	-	protein-coding	8329	H2AC13	H2A clustered histone 13	H2A/c|H2AC11|H2AC15|H2AC16|H2AC17|H2AFC|HIST1H2AI	MIM:602787|HGNC:HGNC:4725|Ensembl:ENSG00000196747	protein-coding	-1.14042	17.1814	3.39743e-05	0.00159365		18	44	32	47	94	90	68	92	111	132	17	12	17	29	26		20.9233	40.4854	27.263	36.6895	70.0711	71.8799	62.4104	68.563	83.2096	67.8069	14.3098	11.4462	9.70934	22.0374	22.5974		4.45439
100623031	PIP4K2B	phosphatidylinositol-5-phosphate 4-kinase type 2 beta	-	VGNC:VGNC:91454|Ensembl:ENSSSCG00000033291	protein-coding	8396	PIP4K2B	phosphatidylinositol-5-phosphate 4-kinase type 2 beta	PI5P4KB|PIP5K2B|PIP5KIIB|PIP5KIIbeta|PIP5P4KB	MIM:603261|HGNC:HGNC:8998|Ensembl:ENSG00000276293	protein-coding	-0.805855	17.1795	3.40094e-05	0.00159365		63	60	84	84	111	36	47	55	53	70	38	38	54	72	57		73.2314	55.2073	71.5654	65.5727	82.7435	28.7519	43.1366	40.9888	39.7307	35.9582	31.9866	36.2462	30.8414	54.7136	49.5405		6.21396
100627292	PALLD	palladin, cytoskeletal associated protein	-	Ensembl:ENSSSCG00000029331	protein-coding	23022	PALLD	palladin, cytoskeletal associated protein	CGI-151|CGI151|MYN|PNCA1|SIH002	MIM:608092|HGNC:HGNC:17068|Ensembl:ENSG00000129116	protein-coding	0.53876	17.1796	3.4007e-05	0.00159365		133	161	206	242	217	270	215	292	317	434	336	225	404	341	252		154.6	148.14	175.506	188.912	161.76	215.64	197.327	217.613	237.635	222.941	282.829	214.616	230.74	259.13	219.021		7.2817
102163438	LOC102163438	uncharacterized LOC102163438	-	-	ncRNA							-1.4536	17.1423	3.46821e-05	0.00161705		28	25	19	31	33	72	25	34	35	107	9	14	7	11	13		32.5473	23.003	16.1874	24.1995	24.5994	57.5039	22.945	25.3385	26.2373	54.9647	7.57578	13.3539	3.99796	8.35903	11.2987		5.06813
100157687	MTFP1	mitochondrial fission process 1	-	VGNC:VGNC:90446|Ensembl:ENSSSCG00000010007	protein-coding	51537	MTFP1	mitochondrial fission process 1	HSPC242|MTP18	MIM:610235|HGNC:HGNC:26945|Ensembl:ENSG00000242114	protein-coding	-1.03865	17.1263	3.4975e-05	0.0016226		21	30	24	28	36	40	27	40	52	63	9	17	15	18	16		24.4105	27.6036	20.4473	21.8576	26.8357	31.9466	24.7806	29.81	38.9811	32.3624	7.57578	16.2154	8.56707	13.6784	13.9061		4.66735
397568	CAT	catalase	-	VGNC:VGNC:86208|Ensembl:ENSSSCG00000013302	protein-coding	847	CAT	catalase	-	MIM:115500|HGNC:HGNC:1516|Ensembl:ENSG00000121691	protein-coding	-0.827445	17.0695	3.60356e-05	0.00162563		120	171	239	265	334	130	81	171	223	234	123	148	139	158	112		139.488	157.341	203.621	206.866	248.976	103.826	74.3417	127.438	167.169	120.203	103.536	141.169	79.3881	120.066	97.3427		7.13431
100049650	MYO1D	myosin ID	-	VGNC:VGNC:90527|Ensembl:ENSSSCG00000017728	protein-coding	4642	MYO1D	myosin ID	PPP1R108|myr4	MIM:606539|HGNC:HGNC:7598|Ensembl:ENSG00000176658	protein-coding	1.13579	17.0669	3.60865e-05	0.00162563		27	32	18	26	32	16	25	22	23	29	97	60	88	30	58		31.3849	29.4439	15.3354	20.2963	23.854	12.7786	22.945	16.3955	17.2416	14.897	81.6501	57.2308	50.2601	22.7973	50.4096		5.01725
100151990	ULK1	unc-51 like autophagy activating kinase 1	-	VGNC:VGNC:94694|Ensembl:ENSSSCG00000009742	protein-coding	8408	ULK1	unc-51 like autophagy activating kinase 1	ATG1|ATG1A|UNC51|Unc51.1|hATG1	MIM:603168|HGNC:HGNC:12558|Ensembl:ENSG00000177169	protein-coding	1.20901	17.0764	3.5905e-05	0.00162563		20	62	39	32	26	38	48	118	73	71	90	46	91	85	110		23.2481	57.0475	33.2268	24.9801	19.3814	30.3493	44.0544	87.9395	54.7234	36.4719	75.7578	43.877	51.9735	64.5925	95.6044		4.5998
100192437	ERP44	endoplasmic reticulum protein 44	TXNDC4	VGNC:VGNC:87783|Ensembl:ENSSSCG00000040634	protein-coding	23071	ERP44	endoplasmic reticulum protein 44	PDIA10|TXNDC4	MIM:609170|HGNC:HGNC:18311|Ensembl:ENSG00000023318	protein-coding	-0.566113	17.1011	3.54413e-05	0.00162563		140	153	166	192	192	154	136	167	183	255	129	125	176	102	105		162.737	140.779	141.427	149.881	143.124	122.994	124.821	124.457	137.183	130.991	108.586	119.231	100.52	77.511	91.2588		7.35523
100623009	SLC43A2	solute carrier family 43 member 2	-	VGNC:VGNC:93117|Ensembl:ENSSSCG00000024108	protein-coding	124935	SLC43A2	solute carrier family 43 member 2	LAT4	MIM:610791|HGNC:HGNC:23087|Ensembl:ENSG00000167703	protein-coding	-1.00002	17.0797	3.58429e-05	0.00162563		89	123	148	186	174	42	28	53	92	148	48	44	146	99	76		103.454	113.175	126.091	145.197	129.706	33.5439	25.6984	39.4983	68.9665	76.0259	40.4042	41.9693	83.3861	75.2312	66.054		6.70672
100625728	C3AR1	complement C3a receptor 1	-	-	protein-coding	719	C3AR1	complement C3a receptor 1	AZ3B|C3AR|HNFAG09	MIM:605246|HGNC:HGNC:1319|Ensembl:ENSG00000171860	protein-coding	2.33066	17.1003	3.54571e-05	0.00162563		1	3	29	10	7	3	1	1	0	8	55	13	75	36	15		1.1624	2.76036	24.7071	7.80628	5.21806	2.396	0.917799	0.74525	0	4.10951	46.2964	12.4	42.8353	27.3568	13.037		1.11264
397219	PAPPA	pappalysin 1	PAPP-A	VGNC:VGNC:91170|Ensembl:ENSSSCG00000005498	protein-coding	5069	PAPPA	pappalysin 1	ASBABP2|DIPLA1|IGFBP-4ase|PAPA|PAPP-A|PAPPA1	MIM:176385|HGNC:HGNC:8602|Ensembl:ENSG00000182752	protein-coding	1.20798	17.0437	3.65289e-05	0.00163766		15	11	21	18	17	9	12	6	4	8	23	31	64	63	38		17.4361	10.1213	17.8913	14.0513	12.6724	7.18799	11.0136	4.4715	2.99854	4.10951	19.3603	29.5693	36.5528	47.8744	33.027		4.20446
100158062	RUSC2	RUN and SH3 domain containing 2	-	VGNC:VGNC:92520|Ensembl:ENSSSCG00000005308	protein-coding	9853	RUSC2	RUN and SH3 domain containing 2	Iporin|MRT61	MIM:611053|HGNC:HGNC:23625|Ensembl:ENSG00000198853	protein-coding	2.06068	17.0227	3.69348e-05	0.00164793		2	5	1	7	3	8	4	2	4	14	9	9	31	25	15		2.32481	4.60061	0.851969	5.46439	2.23631	6.38932	3.6712	1.4905	2.99854	7.19164	7.57578	8.58462	17.7053	18.9978	13.037		1.73327
100154722	MTHFD1L	methylenetetrahydrofolate dehydrogenase (NADP+ dependent) 1 like	-	Ensembl:ENSSSCG00000004092	protein-coding	25902	MTHFD1L	methylenetetrahydrofolate dehydrogenase (NADP+ dependent) 1 like	FTHFSDC1|MTC1THFS|dJ292B18.2	MIM:611427|HGNC:HGNC:21055|Ensembl:ENSG00000120254	protein-coding	-0.667205	16.9868	3.76404e-05	0.00167141		1105	1094	1222	1598	1774	1081	1175	1248	1812	2152	1052	926	779	926	777		1284.46	1006.61	1041.11	1247.44	1322.41	863.357	1078.41	930.072	1358.34	1105.46	885.525	883.262	444.916	703.678	675.315		10.3281
397481	ATP1A1	ATPase Na+/K+ transporting subunit alpha 1	-	VGNC:VGNC:98735|Ensembl:ENSSSCG00000006740	protein-coding	476	ATP1A1	ATPase Na+/K+ transporting subunit alpha 1	CMT2DD|HOMGSMR2	MIM:182310|HGNC:HGNC:799|Ensembl:ENSG00000163399	protein-coding	-0.454049	16.9621	3.81344e-05	0.00168532		1253	1516	1932	2292	2182	2023	1853	2279	2073	2800	1302	1230	1787	1540	1520		1456.49	1394.9	1646	1789.2	1626.54	1615.7	1700.68	1698.42	1553.99	1438.33	1095.96	1173.23	1020.62	1170.26	1321.08		10.5093
100157880	ATP5F1A	ATP synthase F1 subunit alpha	ATP5A1|ATP5A2	Ensembl:ENSSSCG00000004499	protein-coding	498	ATP5F1A	ATP synthase F1 subunit alpha	ATP5A|ATP5A1|ATP5AL2|ATPM|COXPD22|HEL-S-123m|MC5DN4|MOM2|OMR|ORM|hATP1	MIM:164360|HGNC:HGNC:823|Ensembl:ENSG00000152234	protein-coding	-0.450724	16.9346	3.86897e-05	0.0017018		1871	2274	2824	2756	3204	2951	2757	3262	3563	4230	1908	1589	2484	2344	2169		2174.86	2092.36	2405.96	2151.41	2388.38	2356.86	2530.37	2431.01	2670.95	2172.9	1606.07	1515.66	1418.71	1781.23	1885.15		11.0874
100153484	GLMP	glycosylated lysosomal membrane protein	C4H1orf85	VGNC:VGNC:88487|Ensembl:ENSSSCG00000006488	protein-coding	112770	GLMP	glycosylated lysosomal membrane protein	C1orf85|NCU-G1	HGNC:HGNC:29436|Ensembl:ENSG00000198715	protein-coding	0.672359	16.8636	4.01644e-05	0.00174631		33	42	60	57	70	37	46	40	59	71	94	72	132	93	77		38.3593	38.6451	51.1181	44.4958	52.1806	29.5506	42.2188	29.81	44.2285	36.4719	79.1248	68.677	75.3902	70.6718	66.9231		5.29863
100155734	LOC100155734	histone H2A type 1	-	Ensembl:ENSSSCG00000033606	protein-coding	8334	H2AC6	H2A clustered histone 6	H2A/l|H2AFL|HIST1H2AC|dJ221C16.4	MIM:602794|HGNC:HGNC:4733|Ensembl:ENSG00000180573	protein-coding	-1.17214	16.8633	4.01707e-05	0.00174631		15	27	41	65	75	186	192	225	184	265	12	21	13	27	27		17.4361	24.8433	34.9307	50.7408	55.9078	148.552	176.217	167.681	137.933	136.127	10.101	20.0308	7.42479	20.5176	23.4665		4.20446
100522469	DUSP1	dual specificity phosphatase 1	MKP1	VGNC:VGNC:87476|Ensembl:ENSSSCG00000016991	protein-coding	1843	DUSP1	dual specificity phosphatase 1	CL100|HVH1|MKP-1|MKP1|PTPN10	MIM:600714|HGNC:HGNC:3064|Ensembl:ENSG00000120129	protein-coding	1.60839	16.8589	4.02633e-05	0.00174631		12	22	20	8	7	39	64	82	42	30	59	24	63	32	64		13.9488	20.2427	17.0394	6.24502	5.21806	31.1479	58.7392	61.1105	31.4847	15.4107	49.6635	22.8923	35.9817	24.3172	55.6244		3.90196
414799	CYB5A	cytochrome b5 type A	-	VGNC:VGNC:96727|Ensembl:ENSSSCG00000004875	protein-coding	1528	CYB5A	cytochrome b5 type A	CYB5|MCB5|METAG	MIM:613218|HGNC:HGNC:2570|Ensembl:ENSG00000166347	protein-coding	-0.70621	16.7908	4.17344e-05	0.00179342		403	486	645	809	1102	495	459	635	760	783	467	421	503	335	433		468.449	447.179	549.52	631.528	821.471	395.339	421.27	473.234	569.723	402.218	393.099	401.57	287.282	254.57	376.334		8.87482
100628208	C2CD2	C2 calcium dependent domain containing 2	-	VGNC:VGNC:85990|Ensembl:ENSSSCG00000025821	protein-coding	25966	C2CD2	C2 calcium dependent domain containing 2	C21orf25|C21orf258|TMEM24L	MIM:617581|HGNC:HGNC:1266|Ensembl:ENSG00000157617	protein-coding	-0.653783	16.795	4.16439e-05	0.00179342		166	186	165	246	182	230	208	259	244	314	114	132	139	169	113		192.959	171.143	140.575	192.034	135.67	183.693	190.902	193.02	182.911	161.298	95.9599	125.908	79.3881	128.425	98.2118		7.59961
396945	SERPINE1	serpin family E member 1	PLANH1	VGNC:VGNC:98310|Ensembl:ENSSSCG00000025698	protein-coding	5054	SERPINE1	serpin family E member 1	PAI|PAI-1|PAI1|PLANH1	MIM:173360|HGNC:HGNC:8583|Ensembl:ENSG00000106366	protein-coding	2.24159	16.7357	4.29649e-05	0.00183783		8	32	23	4	1	15	18	20	22	9	70	30	73	39	118		9.29923	29.4439	19.5953	3.12251	0.745437	11.98	16.5204	14.905	16.492	4.6232	58.9227	28.6154	41.6931	29.6365	102.557		3.36446
110257060	NIPA2	NIPA magnesium transporter 2	-	VGNC:VGNC:95456|Ensembl:ENSSSCG00000036898	protein-coding	81614	NIPA2	NIPA magnesium transporter 2	SLC57A2	MIM:608146|HGNC:HGNC:17044|Ensembl:ENSG00000140157	protein-coding	-0.670723	16.7034	4.37026e-05	0.00186085		131	116	221	222	253	242	240	204	215	335	117	114	158	161	119		152.275	106.734	188.285	173.299	188.596	193.277	220.272	152.031	161.172	172.086	98.4852	108.739	90.2398	122.346	103.427		7.25998
100525723	ABRACL	ABRA C-terminal like	-	-	protein-coding	58527	ABRACL	ABRA C-terminal like	C6orf115|Costars|HSPC280|PRO2013	HGNC:HGNC:21230|Ensembl:ENSG00000146386	protein-coding	0.900694	16.6539	4.48568e-05	0.00190132		20	38	69	56	67	48	36	59	57	73	141	67	167	101	71		23.2481	34.9646	58.7858	43.7151	49.9443	38.3359	33.0408	43.9698	42.7292	37.4993	118.687	63.9078	95.38	76.7511	61.7083		4.5998
100156914	SLC24A4	solute carrier family 24 member 4	-	VGNC:VGNC:92988|Ensembl:ENSSSCG00000002450	protein-coding	123041	SLC24A4	solute carrier family 24 member 4	AI2A5|NCKX4|SHEP6|SLC24A2	MIM:609840|HGNC:HGNC:10978|Ensembl:ENSG00000140090	protein-coding	-1.75326	16.6297	4.54351e-05	0.00190848		13	4	22	28	24	4	3	8	5	10	4	8	5	7	6		15.1113	3.68049	18.7433	21.8576	17.8905	3.19466	2.7534	5.962	3.74818	5.13688	3.36701	7.63078	2.85569	5.31938	5.21479		4.01
100620726	CAB39	calcium binding protein 39	-	VGNC:VGNC:95936|Ensembl:ENSSSCG00000016266	protein-coding	51719	CAB39	calcium binding protein 39	CGI-66|MO25	MIM:612174|HGNC:HGNC:20292|Ensembl:ENSG00000135932	protein-coding	-0.599138	16.6306	4.54121e-05	0.00190848		236	271	452	395	535	360	362	464	422	754	262	255	349	274	227		274.327	249.353	385.09	308.348	398.809	287.519	332.243	345.796	316.346	387.321	220.539	243.231	199.327	208.216	197.293		8.105
100625277	UPP1	uridine phosphorylase 1	-	VGNC:VGNC:94725|Ensembl:ENSSSCG00000030388	protein-coding	7378	UPP1	uridine phosphorylase 1	UDRPASE|UP|UPASE|UPP	MIM:191730|HGNC:HGNC:12576|Ensembl:ENSG00000183696	protein-coding	-0.862574	16.5469	4.74623e-05	0.00198469		700	714	1002	1451	1021	700	756	1050	1985	1799	789	555	555	641	415		813.683	656.967	853.673	1132.69	761.091	559.066	693.856	782.513	1488.03	924.125	664.144	529.385	316.981	487.103	360.689		9.67009
100620246	VAMP8	vesicle associated membrane protein 8	-	-	protein-coding	8673	VAMP8	vesicle associated membrane protein 8	EDB|VAMP-8	MIM:603177|HGNC:HGNC:12647|Ensembl:ENSG00000118640	protein-coding	-0.738701	16.5325	4.78243e-05	0.0019909		145	152	181	210	177	143	90	192	200	262	95	123	124	98	136		168.549	139.858	154.206	163.932	131.942	114.209	82.6019	143.088	149.927	134.586	79.9666	117.323	70.8211	74.4713	118.202		7.40555
641347	SLC34A2	solute carrier family 34 member 2	Npt2B	VGNC:VGNC:93065|Ensembl:ENSSSCG00000008758	protein-coding	10568	SLC34A2	solute carrier family 34 member 2	NAPI-3B|NAPI-IIb|NPTIIb|PULAM	MIM:604217|HGNC:HGNC:11020|Ensembl:ENSG00000157765	protein-coding	1.38879	16.4685	4.94649e-05	0.00201424		19	45	20	31	32	465	523	344	300	412	49	114	47	79	139		22.0857	41.4055	17.0394	24.1995	23.854	371.379	480.009	256.366	224.891	211.64	41.2459	108.739	26.8435	60.033	120.809		4.52893
100153374	PRUNE2	prune homolog 2 with BCH domain	-	-	protein-coding	158471	PRUNE2	prune homolog 2 with BCH domain	BMCC1|BNIPXL|C9orf65|KIAA0367	MIM:610691|HGNC:HGNC:25209|Ensembl:ENSG00000106772	protein-coding	-0.937752	16.4961	4.87501e-05	0.00201424		131	196	143	276	261	174	103	136	232	391	85	117	122	105	164		152.275	180.344	121.832	215.453	194.559	138.968	94.5333	101.354	173.916	200.852	71.5491	111.6	69.6788	79.7907	142.537		7.25998
100157334	ZDBF2	zinc finger DBF-type containing 2	-	VGNC:VGNC:96214|Ensembl:ENSSSCG00000016130	protein-coding	57683	ZDBF2	zinc finger DBF-type containing 2	Slx9	MIM:617059|HGNC:HGNC:29313|Ensembl:ENSG00000204186	protein-coding	0.960602	16.4863	4.90026e-05	0.00201424		75	114	78	53	111	66	41	78	20	100	182	124	303	162	223		87.1803	104.894	66.4536	41.3733	82.7435	52.7119	37.6298	58.1295	14.9927	51.3688	153.199	118.277	173.055	123.106	193.816		6.46238
100515363	RASGRF2	Ras protein specific guanine nucleotide releasing factor 2	-	VGNC:VGNC:92112|Ensembl:ENSSSCG00000014127	protein-coding	5924	RASGRF2	Ras protein specific guanine nucleotide releasing factor 2	GRF2|RAS-GRF2	MIM:606614|HGNC:HGNC:9876|Ensembl:ENSG00000113319	protein-coding	-1.10787	16.4768	4.92485e-05	0.00201424		56	41	148	232	275	282	171	215	263	398	74	65	90	73	73		65.0946	37.725	126.091	181.106	204.995	225.224	156.944	160.229	197.154	204.448	62.2898	62.0001	51.4024	55.4735	63.4466		6.04646
100525927	KIF1B	kinesin family member 1B	-	VGNC:VGNC:89460|Ensembl:ENSSSCG00000003401	protein-coding	23095	KIF1B	kinesin family member 1B	CMT2|CMT2A|CMT2A1|HMSNII|KLP|NBLST1	MIM:605995|HGNC:HGNC:16636|Ensembl:ENSG00000054523	protein-coding	0.643616	16.4688	4.9456e-05	0.00201424		123	131	141	165	152	131	103	143	99	160	171	167	388	295	250		142.976	120.536	120.128	128.804	113.306	104.625	94.5333	106.571	74.2139	82.1901	143.94	159.292	221.601	224.174	217.283		7.16968
397565	CNN2	calponin 2	Calponin-2	VGNC:VGNC:99619|Ensembl:ENSSSCG00000039542	protein-coding	1265	CNN2	calponin 2	-	MIM:602373|HGNC:HGNC:2156|Ensembl:ENSG00000064666	protein-coding	1.03585	16.3396	5.29449e-05	0.00214657		13	31	44	34	52	22	28	19	14	10	81	60	136	73	57		15.1113	28.5238	37.4866	26.5413	38.7627	17.5706	25.6984	14.1598	10.4949	5.13688	68.182	57.2308	77.6747	55.4735	49.5405		4.01
100513970	RALGDS	ral guanine nucleotide dissociation stimulator	-	Ensembl:ENSSSCG00000005738	protein-coding	5900	RALGDS	ral guanine nucleotide dissociation stimulator	RGDS|RGF|RalGEF	MIM:601619|HGNC:HGNC:9842|Ensembl:ENSG00000160271	protein-coding	-1.07799	16.2392	5.5828e-05	0.00225366		115	144	124	159	138	170	202	254	221	150	52	127	47	98	60		133.676	132.498	105.644	124.12	102.87	135.773	185.395	189.294	165.67	77.0533	43.7712	121.139	26.8435	74.4713	52.1479		7.07335
396910	ABCB1	ATP-binding cassette, sub-family B (MDR/TAP), member 1	MDR1|P-gp|Pgp1A	Ensembl:ENSSSCG00000015390	protein-coding	5243	ABCB1	ATP binding cassette subfamily B member 1	ABC20|CD243|CLCS|GP170|MDR1|P-GP|PGY1	MIM:171050|HGNC:HGNC:40|Ensembl:ENSG00000085563	protein-coding	0.682991	16.2073	5.67752e-05	0.00228202		95	102	106	116	100	36	20	28	27	39	166	176	236	147	225		110.428	93.8524	90.3087	90.5528	74.5437	28.7519	18.356	20.867	20.2402	20.0338	139.731	167.877	134.789	111.707	195.554		6.79997
100737517	SLC40A1	solute carrier family 40 member 1	-	VGNC:VGNC:95497|Ensembl:ENSSSCG00000027157	protein-coding	30061	SLC40A1	solute carrier family 40 member 1	FPN1|HFE4|IREG1|MST079|MSTP079|MTP1|SLC11A3	MIM:604653|HGNC:HGNC:10909|Ensembl:ENSG00000138449	protein-coding	1.57259	16.1897	5.73057e-05	0.00229346		10	17	11	10	11	6	6	6	10	15	30	8	77	31	68		11.624	15.6421	9.37166	7.80628	8.19981	4.79199	5.5068	4.4715	7.49636	7.70533	25.2526	7.63078	43.9776	23.5573	59.1009		3.6581
110256390	LOC110256390	uncharacterized LOC110256390	-	-	ncRNA							1.64674	16.179	5.76305e-05	0.0022966		5	3	5	10	6	3	8	3	1	3	22	20	32	21	9		5.81202	2.76036	4.25984	7.80628	4.47262	2.396	7.34239	2.23575	0.749636	1.54107	18.5186	19.0769	18.2764	15.9581	7.82218		2.76808
733631	GATA3	GATA binding protein 3	-	VGNC:VGNC:96315|Ensembl:ENSSSCG00000011125	protein-coding	2625	GATA3	GATA binding protein 3	HDR|HDRS	MIM:131320|HGNC:HGNC:4172|Ensembl:ENSG00000107485	protein-coding	-0.736041	16.0586	6.14107e-05	0.00243683		445	371	464	524	629	287	341	479	516	637	309	406	292	358	272		517.27	341.365	395.314	409.049	468.88	229.217	312.97	356.975	386.812	327.22	260.102	387.262	166.772	272.048	236.404		9.01756
100145887	ARHGEF2	Rho/Rac guanine nucleotide exchange factor 2	GEF-H1	VGNC:VGNC:85493|Ensembl:ENSSSCG00000006502	protein-coding	9181	ARHGEF2	Rho/Rac guanine nucleotide exchange factor 2	GEF|GEF-H1|GEFH1|LFP40|Lfc|NEDMHM|P40	MIM:607560|HGNC:HGNC:682|Ensembl:ENSG00000116584	protein-coding	1.89552	15.9922	6.36041e-05	0.00251317		0	1	9	8	6	1	2	0	0	5	17	15	32	21	16		0	0.920122	7.66772	6.24502	4.47262	0.798665	1.8356	0	0	2.56844	14.3098	14.3077	18.2764	15.9581	13.9061		0
100628006	ACO1	aconitase 1	-	VGNC:VGNC:95539|Ensembl:ENSSSCG00000023807	protein-coding	48	ACO1	aconitase 1	ACONS|HEL60|IREB1|IREBP|IREBP1|IRP1	MIM:100880|HGNC:HGNC:117|Ensembl:ENSG00000122729	protein-coding	-0.843593	15.9549	6.48702e-05	0.00255238		54	57	83	109	119	39	64	47	57	121	54	49	71	45	40		62.7698	52.4469	70.7134	85.0884	88.707	31.1479	58.7392	35.0268	42.7292	62.1563	45.4547	46.7385	40.5508	34.196	34.7652		5.9948
100154676	GOLT1B	golgi transport 1B	-	VGNC:VGNC:88557|Ensembl:ENSSSCG00000000579	protein-coding	51026	GOLT1B	golgi transport 1B	CGI-141|GCT2|GOT1|GOT1B|YMR292W	MIM:615078|HGNC:HGNC:20175|Ensembl:ENSG00000111711	protein-coding	-0.625145	15.9369	6.54899e-05	0.00256594		121	133	203	199	247	210	233	251	225	362	126	142	156	125	105		140.651	122.376	172.95	155.345	184.123	167.72	213.847	187.058	168.668	185.955	106.061	135.446	89.0975	94.9889	91.2588		7.1462
100522112	GCNT3	glucosaminyl (N-acetyl) transferase 3, mucin type	-	Ensembl:ENSSSCG00000004584	protein-coding	9245	GCNT3	glucosaminyl (N-acetyl) transferase 3, mucin type	C2/4GnT|C24GNT|C2GNT2|C2GNTM|GNTM	MIM:606836|HGNC:HGNC:4205|Ensembl:ENSG00000140297	protein-coding	1.77784	15.9209	6.60457e-05	0.00257689		21	45	43	11	13	7	32	30	11	5	161	64	114	96	86		24.4105	41.4055	36.6347	8.5869	9.69068	5.59066	29.3696	22.3575	8.24599	2.56844	135.522	61.0462	65.1097	72.9515	74.7453		4.66735
100525205	FOSL1	FOS like 1, AP-1 transcription factor subunit	-	VGNC:VGNC:88191|Ensembl:ENSSSCG00000012967	protein-coding	8061	FOSL1	FOS like 1, AP-1 transcription factor subunit	FRA|FRA1|fra-1	MIM:136515|HGNC:HGNC:13718|Ensembl:ENSG00000175592	protein-coding	5.62422	15.8603	6.8194e-05	0.00264962		0	0	1	0	0	0	14	20	0	0	31	4	26	2	8		0	0	0.851969	0	0	0	12.8492	14.905	0	0	26.0944	3.81539	14.8496	1.51982	6.95305		0
768107	RGN	regucalcin	GNL|SMP-30	VGNC:VGNC:92256|Ensembl:ENSSSCG00000022390	protein-coding	9104	RGN	regucalcin	GNL|HEL-S-41|RC|SMP30	MIM:300212|HGNC:HGNC:9989|Ensembl:ENSG00000130988	protein-coding	-0.964662	15.8218	6.95976e-05	0.00269294		205	213	204	300	411	378	416	607	777	1025	193	284	150	130	103		238.293	195.986	173.802	234.188	306.375	301.895	381.805	452.367	582.467	526.531	162.458	270.893	85.6707	98.7885	89.5205		7.90263
100155493	PLBD1	phospholipase B domain containing 1	-	Ensembl:ENSSSCG00000026724	protein-coding	79887	PLBD1	phospholipase B domain containing 1	-	MIM:618486|HGNC:HGNC:26215|Ensembl:ENSG00000121316	protein-coding	-0.772512	15.776	7.13014e-05	0.00274746		110	168	124	153	213	26	12	38	32	31	102	116	102	99	83		127.864	154.58	105.644	119.436	158.778	20.7653	11.0136	28.3195	23.9883	15.9243	85.8589	110.646	58.256	75.2312	72.1379		7.00971
100624956	SLC49A3	solute carrier family 49 member 3	MFSD7	VGNC:VGNC:93130|Ensembl:ENSSSCG00000026084	protein-coding	84179	SLC49A3	solute carrier family 49 member 3	LP2561|MFSD7	HGNC:HGNC:26177|Ensembl:ENSG00000169026	protein-coding	-0.807883	15.7606	7.18855e-05	0.00275857		176	173	276	340	243	72	75	96	150	168	159	181	141	135	142		204.583	159.181	235.143	265.413	181.141	57.5039	68.8349	71.544	112.445	86.2997	133.839	172.646	80.5304	102.588	123.417		7.68358
100516148	MOB3B	MOB kinase activator 3B	-	VGNC:VGNC:96024	protein-coding	79817	MOB3B	MOB kinase activator 3B	C9orf35|MOB1D|MOBKL2B	MIM:617652|HGNC:HGNC:23825|Ensembl:ENSG00000120162	protein-coding	-0.839631	15.7077	7.39216e-05	0.00282508		55	58	58	66	82	48	29	52	61	86	46	50	54	32	24		63.9322	53.3671	49.4142	51.5214	61.1258	38.3359	26.6162	38.753	45.7278	44.1772	38.7207	47.6924	30.8414	24.3172	20.8591		6.02086
100151743	PPP1R18	protein phosphatase 1 regulatory subunit 18	-	-	protein-coding	170954	PPP1R18	protein phosphatase 1 regulatory subunit 18	HKMT1098|KIAA1949	MIM:610990|HGNC:HGNC:29413|Ensembl:ENSG00000146112	protein-coding	1.37271	15.6928	7.45079e-05	0.00283586		8	4	13	24	13	6	13	9	6	6	43	23	45	39	21		9.29923	3.68049	11.0756	18.7351	9.69068	4.79199	11.9314	6.70725	4.49781	3.08213	36.1954	21.9385	25.7012	29.6365	18.2518		3.36446
100524475	LOC100524475	transducin-like enhancer protein 1	TLE1	Ensembl:ENSSSCG00000005291	protein-coding	7088	TLE1	TLE family member 1, transcriptional corepressor	ESG|ESG1|GRG1	MIM:600189|HGNC:HGNC:11837|Ensembl:ENSG00000196781	protein-coding	-0.779744	15.6762	7.51657e-05	0.00284927		173	205	183	172	202	188	139	212	186	221	97	126	99	185	102		201.096	188.625	155.91	134.268	150.578	150.149	127.574	157.993	139.432	113.525	81.6501	120.185	56.5426	140.584	88.6514		7.6589
100511769	CACNA1E	calcium voltage-gated channel subunit alpha1 E	-	VGNC:VGNC:86118|Ensembl:ENSSSCG00000015543	protein-coding	777	CACNA1E	calcium voltage-gated channel subunit alpha1 E	BII|CACH6|CACNL1A6|Cav2.3|EIEE69|gm139	MIM:601013|HGNC:HGNC:1392|Ensembl:ENSG00000198216	protein-coding	1.932	15.6002	7.82457e-05	0.00295401		2	12	2	2	4	8	6	12	5	20	14	13	21	10	11		2.32481	11.0415	1.70394	1.56126	2.98175	6.38932	5.5068	8.943	3.74818	10.2738	11.7845	12.4	11.9939	7.59911	9.56044		1.73327
100153243	APOA2	apolipoprotein A2	-	VGNC:VGNC:85416|Ensembl:ENSSSCG00000006355	protein-coding	336	APOA2	apolipoprotein A2	Apo-AII|ApoA-II|apoAII	MIM:107670|HGNC:HGNC:601|Ensembl:ENSG00000158874	protein-coding	1.15459	15.5738	7.93464e-05	0.00297604		8	11	12	19	18	21	22	30	21	26	36	21	80	30	24		9.29923	10.1213	10.2236	14.8319	13.4179	16.772	20.1916	22.3575	15.7424	13.3559	30.3031	20.0308	45.691	22.7973	20.8591		3.36446
100312960	ANXA4	annexin A4	ANX4|Annexin-4|P32.5|PAP-II|PP4-X	VGNC:VGNC:85369|Ensembl:ENSSSCG00000008336	protein-coding	307	ANXA4	annexin A4	ANX4|HEL-S-274|P32.5|PAP-II|PIG28|PP4-X|ZAP36	MIM:106491|HGNC:HGNC:542|Ensembl:ENSG00000196975	protein-coding	-0.600848	15.5662	7.96643e-05	0.00297604		100	114	128	167	170	55	55	76	89	97	86	98	135	112	69		116.24	104.894	109.052	130.365	126.724	43.9266	50.479	56.639	66.7176	49.8278	72.3908	93.477	77.1036	85.1101	59.97		6.87333
106505861	TTC3	tetratricopeptide repeat domain 3	-	VGNC:VGNC:94545|Ensembl:ENSSSCG00000012062	protein-coding	7267	TTC3	tetratricopeptide repeat domain 3	DCRR1|RNF105|TPRDIII	MIM:602259|HGNC:HGNC:12393|Ensembl:ENSG00000182670	protein-coding	1.09739	15.5633	7.97866e-05	0.00297604		34	16	12	18	38	66	40	61	60	121	35	34	81	52	52		39.5217	14.7219	10.2236	14.0513	28.3266	52.7119	36.712	45.4603	44.9781	62.1563	29.4614	32.4308	46.2622	39.5154	45.1948		5.34062
397634	B3GALNT1	beta-1,3-N-acetylgalactosaminyltransferase 1 (globoside blood group)	B3GALT3	Ensembl:ENSSSCG00000021774	protein-coding	8706	B3GALNT1	beta-1,3-N-acetylgalactosaminyltransferase 1 (globoside blood group)	B3GALT3|GLCT3|GLOB|Gb4Cer|P|P1|beta3Gal-T3|galT3	MIM:603094|HGNC:HGNC:918|Ensembl:ENSG00000169255	protein-coding	-1.08281	15.5444	8.05902e-05	0.00299404		32	82	74	74	112	49	77	72	100	182	37	51	29	34	40		37.1969	75.45	63.0457	57.7664	83.4889	39.1346	70.6705	53.658	74.9636	93.4913	31.1449	48.6462	16.563	25.837	34.7652		5.25538
100157144	DUSP5	dual specificity phosphatase 5	-	VGNC:VGNC:87487|Ensembl:ENSSSCG00000040815	protein-coding	1847	DUSP5	dual specificity phosphatase 5	DUSP|HVH3	MIM:603069|HGNC:HGNC:3071|Ensembl:ENSG00000138166	protein-coding	1.53724	15.5079	8.21623e-05	0.00302999		12	20	56	49	59	68	121	174	64	37	160	44	164	113	137		13.9488	18.4024	47.7103	38.2508	43.9808	54.3092	111.054	129.674	47.9767	19.0065	134.681	41.9693	93.6666	85.87	119.071		3.90196
100519166	LOC100519166	uncharacterized LOC100519166	-	-	protein-coding							1.21354	15.5068	8.22079e-05	0.00302999		29	63	40	53	30	20	13	27	3	29	83	118	174	130	38		33.7097	57.9677	34.0788	41.3733	22.3631	15.9733	11.9314	20.1218	2.24891	14.897	69.8655	112.554	99.378	98.7885	33.027		5.11727
100737127	RAB31	RAB31, member RAS oncogene family	-	VGNC:VGNC:98255|Ensembl:ENSSSCG00000037264	protein-coding	11031	RAB31	RAB31, member RAS oncogene family	Rab22B	MIM:605694|HGNC:HGNC:9771|Ensembl:ENSG00000168461	protein-coding	1.74592	15.497	8.26378e-05	0.00303385		6	5	14	6	5	10	8	11	9	7	16	5	36	35	37		6.97442	4.60061	11.9276	4.68377	3.72718	7.98665	7.34239	8.19775	6.74672	3.59582	13.4681	4.76924	20.561	26.5969	32.1578		2.99538
100514323	LOC100514323	NACHT, LRR and PYD domains-containing protein 1a-like	-	Ensembl:ENSSSCG00000027790	protein-coding	114548	NLRP3	NLR family pyrin domain containing 3	AGTAVPRL|AII|AVP|C1orf7|CIAS1|CLR1.1|DFNA34|FCAS|FCAS1|FCU|KEFH|MWS|NALP3|PYPAF1	MIM:606416|HGNC:HGNC:16400|Ensembl:ENSG00000162711	protein-coding	1.38298	15.4776	8.34876e-05	0.0030411		9	23	9	8	7	9	18	19	24	42	28	16	39	25	34		10.4616	21.1628	7.66772	6.24502	5.21806	7.18799	16.5204	14.1598	17.9913	21.5749	23.5691	15.2616	22.2744	18.9978	29.5505		3.51874
100525572	LOC100525572	SLAM family member 9	-	Ensembl:ENSSSCG00000049524	protein-coding	89886	SLAMF9	SLAM family member 9	CD2F-10|CD2F10|CD84-H1|CD84H1|SF2001	MIM:608589|HGNC:HGNC:18430|Ensembl:ENSG00000162723	protein-coding	1.36974	15.4821	8.32923e-05	0.0030411		13	7	23	16	7	19	11	11	27	31	39	24	42	31	55		15.1113	6.44085	19.5953	12.49	5.21806	15.1746	10.0958	8.19775	20.2402	15.9243	32.8284	22.8923	23.9878	23.5573	47.8022		4.01
102160472	SLCO2B1	solute carrier organic anion transporter family member 2B1	-	VGNC:VGNC:93196|Ensembl:ENSSSCG00000014851	protein-coding	11309	SLCO2B1	solute carrier organic anion transporter family member 2B1	OATP-B|OATP2B1|OATPB|SLC21A9	MIM:604988|HGNC:HGNC:10962|Ensembl:ENSG00000137491	protein-coding	-1.05185	15.4096	8.65492e-05	0.00314035		21	35	27	48	43	47	39	47	54	66	13	23	8	23	18		24.4105	32.2043	23.0032	37.4701	32.0538	37.5373	35.7942	35.0268	40.4803	33.9034	10.9428	21.9385	4.5691	17.478	15.6444		4.66735
100522678	LOC100522678	cytochrome b-c1 complex subunit Rieske, mitochondrial	-	-	protein-coding	7386	UQCRFS1	ubiquinol-cytochrome c reductase, Rieske iron-sulfur polypeptide 1	MC3DN10|RIP1|RIS1|RISP|UQCR5	MIM:191327|HGNC:HGNC:12587|Ensembl:ENSG00000169021	protein-coding	-0.54506	15.3628	8.87192e-05	0.00320661		465	517	671	752	855	523	397	471	729	943	430	432	579	585	438		540.518	475.703	571.671	587.032	637.349	417.702	364.366	351.013	546.484	484.408	361.954	412.062	330.689	444.548	380.679		9.08086
100517160	PRR13	proline rich 13	-	Ensembl:ENSSSCG00000000273	protein-coding	54458	PRR13	proline rich 13	TXR1	MIM:610459|HGNC:HGNC:24528|Ensembl:ENSG00000205352	protein-coding	0.585083	15.3041	9.15181e-05	0.003295		88	187	169	155	146	176	187	231	221	280	238	183	303	263	230		102.292	172.063	143.983	120.997	108.834	140.565	171.628	172.153	165.67	143.833	200.337	174.554	173.055	199.857	199.9		6.69058
100524902	TAMM41	TAM41 mitochondrial translocator assembly and maintenance homolog	-	Ensembl:ENSSSCG00000011578	protein-coding	132001	TAMM41	TAM41 mitochondrial translocator assembly and maintenance homolog	C3orf31|RAM41|TAM41	MIM:614948|HGNC:HGNC:25187|Ensembl:ENSG00000144559	protein-coding	-0.918701	15.2685	9.32609e-05	0.00334369		35	46	37	53	62	37	41	49	74	110	29	18	29	37	24		40.6841	42.3256	31.5228	41.3733	46.2171	29.5506	37.6298	36.5173	55.473	56.5057	24.4109	17.1692	16.563	28.1167	20.8591		5.38143
100627123	PDGFRA	platelet derived growth factor receptor alpha	CD140A|PDGFR-2|RHEPDGFRA	VGNC:VGNC:98179|Ensembl:ENSSSCG00000008841	protein-coding	5156	PDGFRA	platelet derived growth factor receptor alpha	CD140A|PDGFR-2|PDGFR2	MIM:173490|HGNC:HGNC:8803|Ensembl:ENSG00000134853	protein-coding	0.670116	15.2546	9.3946e-05	0.00334369		93	136	128	110	126	45	101	82	67	128	176	146	334	236	195		108.104	125.137	109.052	85.869	93.9251	35.9399	92.6977	61.1105	50.2256	65.7521	148.149	139.262	190.76	179.339	169.481		6.76955
110259917	COQ7	coenzyme Q7, hydroxylase	-	VGNC:VGNC:86909|Ensembl:ENSSSCG00000034655	protein-coding	10229	COQ7	coenzyme Q7, hydroxylase	CAT5|CLK-1|CLK1|COQ10D8	MIM:601683|HGNC:HGNC:2244|Ensembl:ENSG00000167186	protein-coding	-1.08494	15.2563	9.38641e-05	0.00334369		14	29	48	45	29	23	27	46	29	54	18	12	24	14	17		16.2737	26.6835	40.8945	35.1282	21.6177	18.3693	24.7806	34.2815	21.7394	27.7392	15.1516	11.4462	13.7073	10.6388	14.7752		4.1105
100625359	VAT1	vesicle amine transport 1	-	VGNC:VGNC:94805|Ensembl:ENSSSCG00000024059	protein-coding	10493	VAT1	vesicle amine transport 1	VATI	MIM:604631|HGNC:HGNC:16919|Ensembl:ENSG00000108828	protein-coding	0.622687	15.2312	9.51195e-05	0.00337258		57	71	123	103	104	18	20	16	19	32	149	126	227	158	115		66.257	65.3286	104.792	80.4046	77.5254	14.376	18.356	11.924	14.2431	16.438	125.421	120.185	129.648	120.066	99.9501		6.07161
654327	SRSF1	serine and arginine rich splicing factor 1	SFRS1	VGNC:VGNC:99084|Ensembl:ENSSSCG00000017626	protein-coding	6426	SRSF1	serine and arginine rich splicing factor 1	ASF|SF2|SF2p33|SFRS1|SRp30a	MIM:600812|HGNC:HGNC:10780|Ensembl:ENSG00000136450	protein-coding	-0.54311	15.2187	9.57485e-05	0.00338202		343	366	389	573	612	1060	872	893	764	1312	355	286	493	327	289		398.705	336.765	331.416	447.3	456.207	846.585	800.321	665.508	572.722	673.959	298.823	272.8	281.571	248.491	251.179		8.64279
100623478	AFG3L2	AFG3 like matrix AAA peptidase subunit 2	-	Ensembl:ENSSSCG00000022947	protein-coding	10939	AFG3L2	AFG3 like matrix AAA peptidase subunit 2	OPA12|SCA28|SPAX5	MIM:604581|HGNC:HGNC:315|Ensembl:ENSG00000141385	protein-coding	-0.666138	15.1956	9.69265e-05	0.00341071		121	156	131	219	225	317	255	255	296	437	81	105	141	130	149		140.651	143.539	111.608	170.957	167.723	253.177	234.039	190.039	221.892	224.482	68.182	100.154	80.5304	98.7885	129.501		7.1462
100621034	PARP1	poly(ADP-ribose) polymerase 1	-	VGNC:VGNC:96677|Ensembl:ENSSSCG00000023660	protein-coding	142	PARP1	poly(ADP-ribose) polymerase 1	ADPRT|ADPRT 1|ADPRT1|ARTD1|PARP|PARP-1|PPOL|pADPRT-1	MIM:173870|HGNC:HGNC:270|Ensembl:ENSG00000143799	protein-coding	-0.678527	15.1764	9.79184e-05	0.00343267		138	229	117	212	219	387	303	336	424	562	87	106	164	162	133		160.412	210.708	99.6803	165.493	163.251	309.083	278.093	250.404	317.846	288.693	73.2326	101.108	93.6666	123.106	115.594		7.3346
397078	TGFB1	transforming growth factor beta 1	TGF-BETA-1	VGNC:VGNC:98656|Ensembl:ENSSSCG00000003017	protein-coding	7040	TGFB1	transforming growth factor beta 1	CED|DPD1|IBDIMDE|LAP|TGF-beta1|TGFB|TGFbeta	MIM:190180|HGNC:HGNC:11766|Ensembl:ENSG00000105329	protein-coding	2.01679	15.1465	9.94826e-05	0.00347444		5	5	6	3	1	4	4	15	1	2	27	9	30	15	16		5.81202	4.60061	5.11181	2.34188	0.745437	3.19466	3.6712	11.1788	0.749636	1.02738	22.7273	8.58462	17.1341	11.3987	13.9061		2.76808
100620823	YPEL5	yippee like 5	-	VGNC:VGNC:95039|Ensembl:ENSSSCG00000008529	protein-coding	51646	YPEL5	yippee like 5	CGI-127	MIM:609726|HGNC:HGNC:18329|Ensembl:ENSG00000119801	protein-coding	1.03384	15.1178	0.000101005	0.00351445		22	36	31	23	32	26	36	18	19	41	94	43	118	52	45		25.5729	33.1244	26.411	17.9544	23.854	20.7653	33.0408	13.4145	14.2431	21.0612	79.1248	41.0154	67.3943	39.5154	39.1109		4.73188
100157760	MYL9	myosin light chain 9	LC20|MYRL2	VGNC:VGNC:95651|Ensembl:ENSSSCG00000036402	protein-coding	10398	MYL9	myosin light chain 9	LC20|MLC-2C|MLC2|MRLC1|MYRL2	MIM:609905|HGNC:HGNC:15754|Ensembl:ENSG00000101335	protein-coding	0.74562	15.0737	0.000103394	0.00358421		53	76	119	131	99	47	42	63	64	98	165	214	236	122	162		61.6074	69.9292	101.384	102.262	73.7983	37.5373	38.5476	46.9508	47.9767	50.3415	138.889	204.123	134.789	92.7092	140.799		5.96826
100518065	SLC20A1	solute carrier family 20 member 1	-	VGNC:VGNC:92970|Ensembl:ENSSSCG00000032288	protein-coding	6574	SLC20A1	solute carrier family 20 member 1	GLVR1|Glvr-1|PIT1|PiT-1	MIM:137570|HGNC:HGNC:10946|Ensembl:ENSG00000144136	protein-coding	1.09279	15.0404	0.000105235	0.00363449		251	237	540	633	421	132	260	374	260	304	1674	449	1569	1144	587		291.763	218.069	460.063	494.137	313.829	105.424	238.628	278.724	194.905	156.161	1409.1	428.277	896.115	869.339	510.18		8.19359
397591	NPC1	NPC intracellular cholesterol transporter 1	-	VGNC:VGNC:98521|Ensembl:ENSSSCG00000003707	protein-coding	4864	NPC1	NPC intracellular cholesterol transporter 1	NPC|POGZ|SLC65A1	MIM:607623|HGNC:HGNC:7897|Ensembl:ENSG00000141458	protein-coding	-0.907196	14.981	0.000108598	0.00370944		353	444	770	930	1102	523	830	978	965	1572	585	417	354	353	340		410.329	408.534	656.016	725.984	821.471	417.702	761.773	728.855	723.399	807.518	492.426	397.754	202.183	268.249	295.505		8.68415
414914	COL17A1	collagen type XVII alpha 1 chain	-	VGNC:VGNC:86868|Ensembl:ENSSSCG00000010607	protein-coding	1308	COL17A1	collagen type XVII alpha 1 chain	BA16H23.2|BP180|BPA-2|BPAG2|ERED|LAD-1	MIM:113811|HGNC:HGNC:2194|Ensembl:ENSG00000065618	protein-coding	2.06151	14.9873	0.000108234	0.00370944		1	1	7	9	6	1	0	4	2	4	13	11	71	21	22		1.1624	0.920122	5.96378	7.02565	4.47262	0.798665	0	2.981	1.49927	2.05475	10.9428	10.4923	40.5508	15.9581	19.1209		1.11264
100512031	AMER1	APC membrane recruitment protein 1	-	VGNC:VGNC:85276|Ensembl:ENSSSCG00000012361	protein-coding	139285	AMER1	APC membrane recruitment protein 1	FAM123B|OSCS|WTX	MIM:300647|HGNC:HGNC:26837|Ensembl:ENSG00000184675	protein-coding	-0.910839	14.9889	0.000108148	0.00370944		75	71	65	79	66	46	54	42	78	50	34	44	41	54	38		87.1803	65.3286	55.378	61.6696	49.1988	36.7386	49.5612	31.3005	58.4716	25.6844	28.6196	41.9693	23.4166	41.0352	33.027		6.46238
397104	ACADM	acyl-CoA dehydrogenase medium chain	-	VGNC:VGNC:85000|Ensembl:ENSSSCG00000003776	protein-coding	34	ACADM	acyl-CoA dehydrogenase medium chain	ACAD1|MCAD|MCADH	MIM:607008|HGNC:HGNC:89|Ensembl:ENSG00000117054	protein-coding	1.02798	14.9666	0.000109432	0.00372428		80	129	229	182	167	193	142	186	147	164	474	114	618	376	192		92.9923	118.696	195.101	142.074	124.488	154.142	130.328	138.617	110.196	84.2449	398.991	108.739	352.963	285.727	166.873		6.55447
100514282	LOC100514282	prolyl-tRNA synthetase associated domain-containing protein 1	-	-	protein-coding	344405	PRORSD1P	prolyl-tRNA synthetase associated domain containing 1, pseudogene	NCRNA00117|PRDXDD1P|Prdxdd1|Ybakd1	HGNC:HGNC:34379|Ensembl:ENSG00000162997	pseudo	-0.96526	14.9249	0.000111875	0.00379356		23	34	53	46	45	19	11	15	27	41	22	15	27	33	18		26.7353	31.2841	45.1543	35.9089	33.5447	15.1746	10.0958	11.1788	20.2402	21.0612	18.5186	14.3077	15.4207	25.0771	15.6444		4.79365
100625616	GBX1	gastrulation brain homeobox 1	-	VGNC:VGNC:88376|Ensembl:ENSSSCG00000032249	protein-coding	2636	GBX1	gastrulation brain homeobox 1	Huh-17	MIM:603354|HGNC:HGNC:4185|Ensembl:ENSG00000164900	protein-coding	2.00877	14.9145	0.000112496	0.00380081		4	8	4	4	1	8	2	1	2	3	11	14	43	11	22		4.64962	7.36097	3.40788	3.12251	0.745437	6.38932	1.8356	0.74525	1.49927	1.54107	9.25929	13.3539	24.5589	8.35903	19.1209		2.49815
396810	KIT	KIT proto-oncogene, receptor tyrosine kinase	MGF	VGNC:VGNC:98060|Ensembl:ENSSSCG00000008842	protein-coding	3815	KIT	KIT proto-oncogene, receptor tyrosine kinase	C-Kit|CD117|MASTC|PBT|SCFR	MIM:164920|HGNC:HGNC:6342|Ensembl:ENSG00000157404	protein-coding	0.882537	14.8901	0.000113962	0.00383646		42	87	123	80	98	55	78	65	69	194	180	96	284	212	116		48.821	80.0506	104.792	62.4502	73.0528	43.9266	71.5883	48.4413	51.7249	99.6556	151.516	91.5693	162.203	161.101	100.819		5.63868
100524266	GPAT3	glycerol-3-phosphate acyltransferase 3	AGPAT9	VGNC:VGNC:88572|Ensembl:ENSSSCG00000009233	protein-coding	84803	GPAT3	glycerol-3-phosphate acyltransferase 3	AGPAT 10|AGPAT10|AGPAT8|AGPAT9|HMFN0839|LPAAT-theta|MAG1	MIM:610958|HGNC:HGNC:28157|Ensembl:ENSG00000138678	protein-coding	-0.722025	14.8561	0.000116033	0.00387815		73	103	87	84	85	44	37	36	49	67	79	54	76	46	49		84.8555	94.7725	74.1213	65.5727	63.3621	35.1413	33.9586	26.829	36.7322	34.4171	66.4985	51.5077	43.4065	34.9559	42.5874		6.42384
110256624	TRIAP1	TP53 regulated inhibitor of apoptosis 1	-	Ensembl:ENSSSCG00000031152	protein-coding	51499	TRIAP1	TP53 regulated inhibitor of apoptosis 1	HSPC132|MDM35|P53CSV|WF-1	MIM:614943|HGNC:HGNC:26937|Ensembl:ENSG00000170855	protein-coding	-0.589573	14.8563	0.000116022	0.00387815		84	74	113	103	116	117	106	139	148	187	68	73	87	68	67		97.6419	68.089	96.2725	80.4046	86.4707	93.4438	97.2867	103.59	110.946	96.0597	57.2392	69.6308	49.689	51.674	58.2318		6.62413
100156612	KATNAL1	katanin catalytic subunit A1 like 1	-	VGNC:VGNC:89310|Ensembl:ENSSSCG00000009326	protein-coding	84056	KATNAL1	katanin catalytic subunit A1 like 1	-	MIM:614764|HGNC:HGNC:28361|Ensembl:ENSG00000102781	protein-coding	1.54427	14.7805	0.000120777	0.0040223		9	19	10	6	4	13	11	10	4	19	40	20	46	17	23		10.4616	17.4823	8.51969	4.68377	2.98175	10.3826	10.0958	7.4525	2.99854	9.76008	33.6701	19.0769	26.2723	12.9185	19.99		3.51874
100337659	EPHB3	EPH receptor B3	-	VGNC:VGNC:87738|Ensembl:ENSSSCG00000026516	protein-coding	2049	EPHB3	EPH receptor B3	EK2|ETK2|HEK2|TYRO6	MIM:601839|HGNC:HGNC:3394|Ensembl:ENSG00000182580	protein-coding	0.966847	14.7211	0.000124646	0.0041364		11	24	19	20	22	28	31	68	37	75	45	28	52	52	34		12.7864	22.0829	16.1874	15.6126	16.3996	22.3626	28.4518	50.677	27.7365	38.5266	37.8789	26.7077	29.6992	39.5154	29.5505		3.78518
100154770	IER3	immediate early response 3	-	VGNC:VGNC:89027	protein-coding	8870	IER3	immediate early response 3	DIF-2|DIF2|GLY96|IEX-1|IEX-1L|IEX1|PRG1	MIM:602996|HGNC:HGNC:5392|Ensembl:ENSG00000137331	protein-coding	1.77186	14.7043	0.000125762	0.00414915		7	9	2	4	4	7	3	6	3	6	24	5	31	19	25		8.13683	8.28109	1.70394	3.12251	2.98175	5.59066	2.7534	4.4715	2.24891	3.08213	20.2021	4.76924	17.7053	14.4383	21.7283		3.19169
100521274	FAM131C	family with sequence similarity 131 member C	-	VGNC:VGNC:87902|Ensembl:ENSSSCG00000003470	protein-coding	348487	FAM131C	family with sequence similarity 131 member C	C1orf117	HGNC:HGNC:26717|Ensembl:ENSG00000185519	protein-coding	-0.996479	14.7019	0.000125921	0.00414915		32	61	27	61	42	26	25	34	32	49	21	32	25	27	21		37.1969	56.1274	23.0032	47.6183	31.3084	20.7653	22.945	25.3385	23.9883	25.1707	17.6768	30.5231	14.2784	20.5176	18.2518		5.25538
399500	IL6	interleukin 6	-	Ensembl:ENSSSCG00000020970	protein-coding	3569	IL6	interleukin 6	BSF-2|BSF2|CDF|HGF|HSF|IFN-beta-2|IFNB2|IL-6	MIM:147620|HGNC:HGNC:6018|Ensembl:ENSG00000136244	protein-coding	1.21288	14.6729	0.000127874	0.00419632		38	28	44	16	19	46	26	72	94	53	64	63	80	82	85		44.1713	25.7634	37.4866	12.49	14.1633	36.7386	23.8628	53.658	70.4658	27.2255	53.8722	60.0924	45.691	62.3127	73.8761		5.49734
110261049	RDH13	retinol dehydrogenase 13	-	VGNC:VGNC:98287|Ensembl:ENSSSCG00000038287	protein-coding	112724	RDH13	retinol dehydrogenase 13	SDR7C3	HGNC:HGNC:19978|Ensembl:ENSG00000160439	protein-coding	-0.99152	14.6673	0.000128252	0.00419632		28	38	44	47	43	27	24	44	51	79	26	15	17	32	19		32.5473	34.9646	37.4866	36.6895	32.0538	21.564	22.0272	32.791	38.2314	40.5814	21.8856	14.3077	9.70934	24.3172	16.5135		5.06813
733636	HNF4A	hepatocyte nuclear factor 4 alpha	HNF-4alpha	VGNC:VGNC:96348|Ensembl:ENSSSCG00000007371	protein-coding	3172	HNF4A	hepatocyte nuclear factor 4 alpha	FRTS4|HNF4|HNF4a7|HNF4a8|HNF4a9|HNF4alpha|MODY|MODY1|NR2A1|NR2A21|TCF|TCF14	MIM:600281|HGNC:HGNC:5024|Ensembl:ENSG00000101076	protein-coding	1.07005	14.6426	0.000129946	0.00423688		31	40	20	14	21	55	67	55	72	110	33	54	65	58	58		36.0345	36.8049	17.0394	10.9288	15.6542	43.9266	61.4926	40.9888	53.9738	56.5057	27.7779	51.5077	37.124	44.0749	50.4096		5.2108
100337675	ADAP2	ArfGAP with dual PH domains 2	-	VGNC:VGNC:85096|Ensembl:ENSSSCG00000017738	protein-coding	55803	ADAP2	ArfGAP with dual PH domains 2	CENTA2|HSA272195|cent-b	MIM:608635|HGNC:HGNC:16487|Ensembl:ENSG00000184060	protein-coding	1.64759	14.6195	0.000131546	0.0042741		4	16	7	7	5	4	2	2	8	5	32	21	35	11	22		4.64962	14.7219	5.96378	5.46439	3.72718	3.19466	1.8356	1.4905	5.99709	2.56844	26.9361	20.0308	19.9898	8.35903	19.1209		2.49815
102161802	TM9SF2	transmembrane 9 superfamily member 2	-	VGNC:VGNC:94036|Ensembl:ENSSSCG00000031808	protein-coding	9375	TM9SF2	transmembrane 9 superfamily member 2	P76	MIM:604678|HGNC:HGNC:11865|Ensembl:ENSG00000125304	protein-coding	-0.549993	14.5765	0.000134582	0.00435756		215	249	397	379	461	338	306	360	362	424	235	182	404	282	206		249.917	229.11	338.232	295.858	343.646	269.949	280.847	268.29	271.368	217.804	197.812	173.6	230.74	214.295	179.041		7.97107
100523270	PFKFB2	6-phosphofructo-2-kinase/fructose-2,6-biphosphatase 2	-	VGNC:VGNC:91335|Ensembl:ENSSSCG00000015660	protein-coding	5208	PFKFB2	6-phosphofructo-2-kinase/fructose-2,6-biphosphatase 2	PFK-2/FBPase-2	MIM:171835|HGNC:HGNC:8873|Ensembl:ENSG00000123836	protein-coding	1.02136	14.5505	0.000136453	0.00440284		19	29	35	28	37	48	48	32	19	68	63	19	105	76	65		22.0857	26.6835	29.8189	21.8576	27.5812	38.3359	44.0544	23.848	14.2431	34.9308	53.0305	18.1231	59.9695	57.7533	56.4935		4.52893
100523244	LOC100523244	casein kinase I	CSNK1E	Ensembl:ENSSSCG00000000107	protein-coding	1454	CSNK1E	casein kinase 1 epsilon	CKIe|CKIepsilon|HCKIE	MIM:600863|HGNC:HGNC:2453|Ensembl:ENSG00000213923	protein-coding	1.00116	14.5183	0.000138806	0.00446195		9	9	21	19	15	19	22	22	20	44	23	23	45	44	30		10.4616	8.28109	17.8913	14.8319	11.1816	15.1746	20.1916	16.3955	14.9927	22.6023	19.3603	21.9385	25.7012	33.4361	26.0739		3.51874
100623524	DUSP14	dual specificity phosphatase 14	-	VGNC:VGNC:87479|Ensembl:ENSSSCG00000029874	protein-coding	11072	DUSP14	dual specificity phosphatase 14	MKP-L|MKP6	MIM:606618|HGNC:HGNC:17007|Ensembl:ENSG00000276023	protein-coding	0.930319	14.5124	0.000139242	0.00446195		12	21	24	30	21	28	46	52	36	58	57	40	65	38	31		13.9488	19.3226	20.4473	23.4188	15.6542	22.3626	42.2188	38.753	26.9869	29.7939	47.98	38.1539	37.124	28.8766	26.9431		3.90196
100526009	STT3B	STT3 oligosaccharyltransferase complex catalytic subunit B	-	VGNC:VGNC:93582|Ensembl:ENSSSCG00000011229	protein-coding	201595	STT3B	STT3 oligosaccharyltransferase complex catalytic subunit B	CDG1X|SIMP|STT3-B	MIM:608605|HGNC:HGNC:30611|Ensembl:ENSG00000163527	protein-coding	-0.542561	14.4947	0.000140554	0.00448858		195	211	299	361	427	334	303	349	331	536	224	173	353	215	179		226.669	194.146	254.739	281.807	318.302	266.754	278.093	260.092	248.129	275.337	188.553	165.016	201.612	163.381	155.574		7.83079
396659	CXCR4	C-X-C motif chemokine receptor 4	-	VGNC:VGNC:96094|Ensembl:ENSSSCG00000039416	protein-coding	7852	CXCR4	C-X-C motif chemokine receptor 4	CD184|D2S201E|FB22|HM89|HSY3RR|LAP-3|LAP3|LCR1|LESTR|NPY3R|NPYR|NPYRL|NPYY3R|WHIM|WHIMS	MIM:162643|HGNC:HGNC:2561|Ensembl:ENSG00000121966	protein-coding	1.86855	14.3587	0.000151076	0.00480815		0	2	4	4	3	13	19	17	13	28	13	4	9	12	16		0	1.84024	3.40788	3.12251	2.23631	10.3826	17.4382	12.6693	9.74527	14.3833	10.9428	3.81539	5.14024	9.11894	13.9061		0
100519994	CKMT1A	creatine kinase, mitochondrial 1A	CKMT1|CKMT1B|Mia-CK|U-MtCK	Ensembl:ENSSSCG00000004703	protein-coding	548596	CKMT1A	creatine kinase, mitochondrial 1A	CKMT1|U-MtCK|mia-CK	MIM:613415|HGNC:HGNC:31736|Ensembl:ENSG00000223572	protein-coding	1.19276	14.3383	0.000152724	0.00483724		18	40	37	20	14	28	31	38	27	28	64	49	174	50	53		20.9233	36.8049	31.5228	15.6126	10.4361	22.3626	28.4518	28.3195	20.2402	14.3833	53.8722	46.7385	99.378	37.9956	46.0639		4.45439
100524254	LOC100524254	NADH-cytochrome b5 reductase 3-like	-	Ensembl:ENSSSCG00000000038	protein-coding	1727	CYB5R3	cytochrome b5 reductase 3	B5R|DIA1	MIM:613213|HGNC:HGNC:2873|Ensembl:ENSG00000100243	protein-coding	-0.821882	14.3346	0.000153028	0.00483724		92	90	129	150	130	83	101	91	149	190	51	101	77	69	94		106.941	82.8109	109.904	117.094	96.9068	66.2892	92.6977	67.8178	111.696	97.6008	42.9294	96.3386	43.9776	52.4339	81.6983		6.7541
100517443	TIMM8A	translocase of inner mitochondrial membrane 8A	-	VGNC:VGNC:93992|Ensembl:ENSSSCG00000012494	protein-coding	1678	TIMM8A	translocase of inner mitochondrial membrane 8A	DDP|DDP1|DFN1|MTS|TIM8	MIM:300356|HGNC:HGNC:11817|Ensembl:ENSG00000126953	protein-coding	-0.658264	14.2583	0.000159356	0.0049841		129	145	183	127	157	230	221	248	412	422	107	107	127	109	78		149.95	133.418	155.91	99.1397	117.034	183.693	202.834	184.822	308.85	216.777	90.0676	102.062	72.5345	82.8303	67.7922		7.23793
100519934	LOC100519934	uncharacterized LOC100519934	-	-	ncRNA	100133941	CD24	CD24 molecule	CD24A	MIM:600074|HGNC:HGNC:1645|Ensembl:ENSG00000272398	protein-coding	0.9456	14.2625	0.000158998	0.0049841		216	335	277	236	167	407	294	305	405	570	641	118	668	719	465		251.079	308.241	235.995	184.228	124.488	325.057	269.833	227.301	303.602	292.802	539.564	112.554	381.52	546.376	404.146		7.97773
100522679	PPP1R15A	protein phosphatase 1 regulatory subunit 15A	-	VGNC:VGNC:91725|Ensembl:ENSSSCG00000003155	protein-coding	23645	PPP1R15A	protein phosphatase 1 regulatory subunit 15A	GADD34	MIM:611048|HGNC:HGNC:14375|Ensembl:ENSG00000087074	protein-coding	1.815	14.2691	0.000158446	0.0049841		9	12	10	20	8	93	197	290	49	55	63	15	69	23	67		10.4616	11.0415	8.51969	15.6126	5.9635	74.2759	180.806	216.123	36.7322	28.2529	53.0305	14.3077	39.4085	17.478	58.2318		3.51874
100525583	PLOD1	procollagen-lysine,2-oxoglutarate 5-dioxygenase 1	-	VGNC:VGNC:91566|Ensembl:ENSSSCG00000003433	protein-coding	5351	PLOD1	procollagen-lysine,2-oxoglutarate 5-dioxygenase 1	EDS6|EDSKCL1|LH|LH1|LLH|PLOD	MIM:153454|HGNC:HGNC:9081|Ensembl:ENSG00000083444	protein-coding	1.967	14.2529	0.000159812	0.0049841		1	7	3	4	2	8	16	13	11	13	5	7	20	19	22		1.1624	6.44085	2.55591	3.12251	1.49087	6.38932	14.6848	9.68825	8.24599	6.67795	4.20877	6.67693	11.4228	14.4383	19.1209		1.11264
100621897	STK17A	serine/threonine kinase 17a	-	Ensembl:ENSSSCG00000016758	protein-coding	9263	STK17A	serine/threonine kinase 17a	DRAK1	MIM:604726|HGNC:HGNC:11395|Ensembl:ENSG00000164543	protein-coding	1.12215	14.1984	0.000164509	0.0050965		14	20	22	14	21	27	30	24	24	31	44	27	93	19	47		16.2737	18.4024	18.7433	10.9288	15.6542	21.564	27.534	17.886	17.9913	15.9243	37.0372	25.7539	53.1158	14.4383	40.8492		4.1105
110261672	LOC110261672	histone H2B type 1-K	-	-	protein-coding	85236	H2BC12	H2B clustered histone 12	H2B/S|H2BFAiii|H2BFT|H2BK|HIST1H2BK	MIM:615045|HGNC:HGNC:13954|Ensembl:ENSG00000197903	protein-coding	-1.00475	14.2002	0.000164357	0.0050965		30	70	46	102	112	83	73	183	125	134	32	45	36	38	40		34.8721	64.4085	39.1906	79.624	83.4889	66.2892	66.9994	136.381	93.7045	68.8342	26.9361	42.9231	20.561	28.8766	34.7652		5.16479
100625215	STK40	serine/threonine kinase 40	-	VGNC:VGNC:93558|Ensembl:ENSSSCG00000036832	protein-coding	83931	STK40	serine/threonine kinase 40	SHIK|SgK495	MIM:609437|HGNC:HGNC:21373|Ensembl:ENSG00000196182	protein-coding	0.850126	14.1906	0.000165194	0.00510076		35	25	32	45	30	40	55	52	28	43	59	62	91	71	58		40.6841	23.003	27.263	35.1282	22.3631	31.9466	50.479	38.753	20.9898	22.0886	49.6635	59.1385	51.9735	53.9537	50.4096		5.38143
100521510	LOC100521510	F-box only protein 27-like	-	-	protein-coding	126433	FBXO27	F-box protein 27	FBG5|Fbx27	MIM:609099|HGNC:HGNC:18753|Ensembl:ENSG00000161243	protein-coding	0.765218	14.1498	0.000168815	0.00519536		64	145	83	90	82	144	175	238	208	263	139	148	136	170	178		74.3938	133.418	70.7134	70.2565	61.1258	115.008	160.615	177.37	155.924	135.1	117.004	141.169	77.6747	129.185	154.705		6.23637
100737604	FGD6	FYVE, RhoGEF and PH domain containing 6	-	VGNC:VGNC:88099|Ensembl:ENSSSCG00000000901	protein-coding	55785	FGD6	FYVE, RhoGEF and PH domain containing 6	ZFYVE24	MIM:613520|HGNC:HGNC:21740|Ensembl:ENSG00000180263	protein-coding	1.16643	14.1412	0.000169585	0.0052019		3	13	11	15	9	25	16	33	17	40	26	13	46	26	21		3.48721	11.9616	9.37166	11.7094	6.70893	19.9666	14.6848	24.5933	12.7438	20.5475	21.8856	12.4	26.2723	19.7577	18.2518		2.16582
100521016	PIM3	Pim-3 proto-oncogene, serine/threonine kinase	-	VGNC:VGNC:91450|Ensembl:ENSSSCG00000032936	protein-coding	415116	PIM3	Pim-3 proto-oncogene, serine/threonine kinase	pim-3	MIM:610580|HGNC:HGNC:19310|Ensembl:ENSG00000198355	protein-coding	-1.27501	14.1132	0.000172133	0.00520257		23	28	31	12	20	19	19	32	28	30	9	13	17	12	3		26.7353	25.7634	26.411	9.36753	14.9087	15.1746	17.4382	23.848	20.9898	15.4107	7.57578	12.4	9.70934	9.11894	2.60739		4.79365
100521032	CENPF	centromere protein F	-	VGNC:VGNC:86548|Ensembl:ENSSSCG00000015581	protein-coding	1063	CENPF	centromere protein F	CENF|CILD31|PRO1779|STROMS|hcp-1	MIM:600236|HGNC:HGNC:1857|Ensembl:ENSG00000117724	protein-coding	-0.814195	14.1103	0.000172396	0.00520257		819	767	748	880	836	609	401	440	1009	1440	578	617	531	459	426		952.009	705.733	637.273	686.952	623.185	486.387	368.038	327.91	756.382	739.711	486.534	588.524	303.274	348.799	370.25		9.89635
100621915	LOC100621915	histone H2B type 1-N	-	-	protein-coding	8341	H2BC15	H2B clustered histone 15	H2B/d|H2BFD|HIST1H2BN	MIM:602801|HGNC:HGNC:4749|Ensembl:ENSG00000233822	protein-coding	-0.817603	14.1221	0.000171319	0.00520257		37	48	42	81	93	126	98	159	165	203	29	30	40	54	35		43.0089	44.1658	35.7827	63.2308	69.3256	100.632	89.9443	118.495	123.69	104.279	24.4109	28.6154	22.8455	41.0352	30.4196		5.45972
102166944	LOC102166944	metallothionein-1E-like	-	-	protein-coding	4501	MT1X	metallothionein 1X	MT-1l|MT1	MIM:156359|HGNC:HGNC:7405|Ensembl:ENSG00000187193	protein-coding	2.75095	14.125	0.000171054	0.00520257		5	13	4	8	0	0	5	7	6	25	20	5	52	75	135		5.81202	11.9616	3.40788	6.24502	0	0	4.589	5.21675	4.49781	12.8422	16.8351	4.76924	29.6992	56.9934	117.333		2.76808
110255210	LOC110255210	ATP-binding cassette sub-family G member 2-like	-	Ensembl:ENSSSCG00000009215	protein-coding	9429	ABCG2	ATP binding cassette subfamily G member 2 (Junior blood group)	ABC15|ABCP|BCRP|BCRP1|BMDP|CD338|CDw338|EST157481|GOUT1|MRX|MXR|MXR-1|MXR1|UAQTL1	MIM:603756|HGNC:HGNC:74|Ensembl:ENSG00000118777	protein-coding	-0.595975	14.1345	0.000170191	0.00520257		223	306	354	481	573	326	385	335	436	533	313	221	322	278	233		259.216	281.557	301.597	375.482	427.135	260.365	353.353	249.659	326.841	273.796	263.469	210.8	183.906	211.255	202.508		8.02357
100620652	GART	phosphoribosylglycinamide formyltransferase, phosphoribosylglycinamide synthetase, phosphoribosylaminoimidazole synthetase	-	VGNC:VGNC:88353|Ensembl:ENSSSCG00000030677	protein-coding	2618	GART	phosphoribosylglycinamide formyltransferase, phosphoribosylglycinamide synthetase, phosphoribosylaminoimidazole synthetase	AIRS|GARS|GARTF|PAIS|PGFT|PRGS	MIM:138440|HGNC:HGNC:4163|Ensembl:ENSG00000159131	protein-coding	-0.535643	13.9721	0.00018554	0.00558117		244	265	205	264	340	482	459	483	421	675	173	184	275	215	191		283.627	243.832	174.654	206.086	253.449	384.957	421.27	359.956	315.597	346.74	145.623	175.508	157.063	163.381	166.004		8.15293
100415929	CCNA2	cyclin A2	-	-	protein-coding	890	CCNA2	cyclin A2	CCN1|CCNA	MIM:123835|HGNC:HGNC:1578|Ensembl:ENSG00000145386	protein-coding	-0.653443	13.9455	0.000188191	0.00564269		77	97	124	137	130	130	108	129	207	255	84	75	83	66	85		89.5051	89.2518	105.644	106.946	96.9068	103.826	99.1223	96.1373	155.175	130.991	70.7073	71.5385	47.4044	50.1542	73.8761		6.49993
100516051	SLC17A5	solute carrier family 17 member 5	-	VGNC:VGNC:92953|Ensembl:ENSSSCG00000004486	protein-coding	26503	SLC17A5	solute carrier family 17 member 5	AST|ISSD|NSD|SD|SIALIN|SIASD|SLD	MIM:604322|HGNC:HGNC:10933|Ensembl:ENSG00000119899	protein-coding	-1.07985	13.9084	0.000191941	0.00572645		41	29	67	83	115	15	37	54	54	70	34	38	31	42	24		47.6586	26.6835	57.0819	64.7921	85.7252	11.98	33.9586	40.2435	40.4803	35.9582	28.6196	36.2462	17.7053	31.9163	20.8591		5.60462
100517640	ISOC1	isochorismatase domain containing 1	-	VGNC:VGNC:99766|Ensembl:ENSSSCG00000014258	protein-coding	51015	ISOC1	isochorismatase domain containing 1	CGI-111	HGNC:HGNC:24254|Ensembl:ENSG00000066583	protein-coding	-0.838421	13.9057	0.000192212	0.00572645		37	28	51	65	88	96	66	112	75	133	27	24	51	29	36		43.0089	25.7634	43.4504	50.7408	65.5985	76.6719	60.5748	83.468	56.2227	68.3206	22.7273	22.8923	29.128	22.0374	31.2887		5.45972
100623420	ATP2B4	ATPase plasma membrane Ca2+ transporting 4	PMCA4	VGNC:VGNC:85651|Ensembl:ENSSSCG00000015273	protein-coding	493	ATP2B4	ATPase plasma membrane Ca2+ transporting 4	ATP2B2|MXRA1|PMCA4|PMCA4b|PMCA4x	MIM:108732|HGNC:HGNC:817|Ensembl:ENSG00000058668	protein-coding	0.548699	13.8846	0.000194387	0.0057728		203	215	271	285	259	152	139	196	225	415	445	307	542	431	315		235.968	197.826	230.884	222.479	193.068	121.397	127.574	146.069	168.668	213.181	374.58	292.831	309.557	327.522	273.776		7.88855
100525692	LOC100525692	60S ribosomal protein L7a	RPL7A	-	protein-coding	6130	RPL7A	ribosomal protein L7a	L7A|SURF3|TRUP	MIM:185640|HGNC:HGNC:10364|Ensembl:ENSG00000148303	protein-coding	1.91885	13.8682	0.000196086	0.00580033		31	24	6	13	5	31	45	99	15	33	19	47	97	57	82		36.0345	22.0829	5.11181	10.1482	3.72718	24.7586	41.301	73.7798	11.2445	16.9517	15.9933	44.8308	55.4004	43.315	71.2687		5.2108
102158186	HACD2	3-hydroxyacyl-CoA dehydratase 2	PTPLB	VGNC:VGNC:88766|Ensembl:ENSSSCG00000034786	protein-coding	201562	HACD2	3-hydroxyacyl-CoA dehydratase 2	PTPLB	MIM:615939|HGNC:HGNC:9640|Ensembl:ENSG00000206527	protein-coding	-0.634086	13.8637	0.000196558	0.00580033		82	90	148	135	201	101	105	117	120	220	84	88	114	94	72		95.3171	82.8109	126.091	105.385	149.833	80.6652	96.3689	87.1943	89.9563	113.011	70.7073	83.9385	65.1097	71.4317	62.5774		6.58972
100155449	RUNX1T1	RUNX1 partner transcriptional co-repressor 1	-	VGNC:VGNC:96594|Ensembl:ENSSSCG00000006115	protein-coding	862	RUNX1T1	RUNX1 partner transcriptional co-repressor 1	AML1-MTG8|AML1T1|CBFA2T1|CDR|ETO|MTG8|ZMYND2	MIM:133435|HGNC:HGNC:1535|Ensembl:ENSG00000079102	protein-coding	0.794871	13.8349	0.000199596	0.0058283		65	88	71	63	55	129	101	137	61	152	135	114	238	116	95		75.5563	80.9707	60.4898	49.1795	40.999	103.028	92.6977	102.099	45.7278	78.0806	113.637	108.739	135.931	88.1497	82.5675		6.25845
100188979	EPHA4	EPH receptor A4	-	VGNC:VGNC:96280|Ensembl:ENSSSCG00000016230	protein-coding	2043	EPHA4	EPH receptor A4	EK8|HEK8|SEK|TYRO1	MIM:602188|HGNC:HGNC:3388|Ensembl:ENSG00000116106	protein-coding	1.01529	13.831	0.000200006	0.0058283		44	49	51	32	30	50	42	87	39	95	102	44	175	118	59		51.1458	45.086	43.4504	24.9801	22.3631	39.9333	38.5476	64.8368	29.2358	48.8004	85.8589	41.9693	99.9491	89.6695	51.2787		5.70448
100525028	DRAP1	DR1 associated protein 1	-	VGNC:VGNC:87438|Ensembl:ENSSSCG00000012965	protein-coding	10589	DRAP1	DR1 associated protein 1	NC2-alpha	MIM:602289|HGNC:HGNC:3019|Ensembl:ENSG00000175550	protein-coding	0.973732	13.8328	0.000199822	0.0058283		21	30	23	31	10	28	21	47	29	34	52	31	92	55	50		24.4105	27.6036	19.5953	24.1995	7.45437	22.3626	19.2738	35.0268	21.7394	17.4654	43.7712	29.5693	52.5447	41.7951	43.4566		4.66735
110260086	NUPR1	nuclear protein 1, transcriptional regulator	-	VGNC:VGNC:90989|Ensembl:ENSSSCG00000040162	protein-coding	26471	NUPR1	nuclear protein 1, transcriptional regulator	COM1|P8	MIM:614812|HGNC:HGNC:29990|Ensembl:ENSG00000176046	protein-coding	1.39577	13.8344	0.000199648	0.0058283		69	76	85	164	181	184	305	627	145	62	523	290	419	203	250		80.2059	69.9292	72.4173	128.023	134.924	146.954	279.929	467.272	108.697	31.8487	440.237	276.616	239.307	154.262	217.283		6.34351
100154945	RRBP1	ribosome binding protein 1	-	VGNC:VGNC:95474|Ensembl:ENSSSCG00000024692	protein-coding	6238	RRBP1	ribosome binding protein 1	ES/130|ES130|RRp|hES	MIM:601418|HGNC:HGNC:10448|Ensembl:ENSG00000125844	protein-coding	-0.491316	13.8198	0.000201201	0.00584487		283	409	419	518	454	645	457	574	617	1008	275	329	391	379	272		328.96	376.33	356.975	404.365	338.428	515.139	419.434	427.774	462.525	517.798	231.482	313.816	223.315	288.006	236.404		8.36615
100525767	C1GALT1	core 1 synthase, glycoprotein-N-acetylgalactosamine 3-beta-galactosyltransferase 1	-	Ensembl:ENSSSCG00000038187	protein-coding	56913	C1GALT1	core 1 synthase, glycoprotein-N-acetylgalactosamine 3-beta-galactosyltransferase 1	C1GALT|T-synthase	MIM:610555|HGNC:HGNC:24337|Ensembl:ENSG00000106392	protein-coding	-0.52819	13.725	0.000211619	0.00612841		216	271	319	331	418	314	274	286	234	494	194	203	278	294	223		251.079	249.353	271.778	258.388	311.593	250.781	251.477	213.142	175.415	253.762	163.3	193.631	158.776	223.414	193.816		7.97773
100037973	SLC7A9	solute carrier family 7 member 9	-	VGNC:VGNC:93177|Ensembl:ENSSSCG00000022948	protein-coding	11136	SLC7A9	solute carrier family 7 member 9	BAT1|CSNU3	MIM:604144|HGNC:HGNC:11067|Ensembl:ENSG00000021488	protein-coding	0.830357	13.6614	0.000218904	0.00631975		37	46	78	49	80	99	72	90	125	192	91	51	134	157	132		43.0089	42.3256	66.4536	38.2508	59.635	79.0679	66.0816	67.0725	93.7045	98.6282	76.5996	48.6462	76.5325	119.306	114.725		5.45972
100513626	ABCC5	ATP binding cassette subfamily C member 5	-	VGNC:VGNC:84958|Ensembl:ENSSSCG00000011782	protein-coding	10057	ABCC5	ATP binding cassette subfamily C member 5	ABC33|EST277145|MOAT-C|MOATC|MRP5|SMRP|pABC11	MIM:605251|HGNC:HGNC:56|Ensembl:ENSG00000114770	protein-coding	-0.745649	13.6096	0.000225031	0.00647658		397	485	575	634	668	378	502	638	302	411	336	475	475	381	247		461.474	446.259	489.882	494.918	497.952	301.895	460.735	475.47	226.39	211.126	282.829	453.077	271.29	289.526	214.675		8.85323
100622490	ST6GALNAC1	ST6 N-acetylgalactosaminide alpha-2,6-sialyltransferase 1	-	VGNC:VGNC:93509|Ensembl:ENSSSCG00000017172	protein-coding	55808	ST6GALNAC1	ST6 N-acetylgalactosaminide alpha-2,6-sialyltransferase 1	HSY11339|SIAT7A|ST6GalNAcI|STYI	MIM:610138|HGNC:HGNC:23614|Ensembl:ENSG00000070526	protein-coding	-0.943597	13.5975	0.000226486	0.00649839		97	150	101	156	172	119	70	144	245	219	62	127	60	73	88		112.753	138.018	86.0488	121.778	128.215	95.0412	64.246	107.316	183.661	112.498	52.1887	121.139	34.2683	55.4735	76.4835		6.82976
396912	GATA2	GATA binding protein 2	-	VGNC:VGNC:88364|Ensembl:ENSSSCG00000011618	protein-coding	2624	GATA2	GATA binding protein 2	DCML|IMD21|MONOMAC|NFE1B	MIM:137295|HGNC:HGNC:4171|Ensembl:ENSG00000179348	protein-coding	-0.630746	13.576	0.000229097	0.00655317		242	298	340	426	459	456	444	750	616	801	262	321	244	263	196		281.302	274.196	289.669	332.547	342.156	364.191	407.503	558.938	461.776	411.464	220.539	306.185	139.358	199.857	170.35		8.14109
100513962	AASS	aminoadipate-semialdehyde synthase	-	VGNC:VGNC:84944|Ensembl:ENSSSCG00000016613	protein-coding	10157	AASS	aminoadipate-semialdehyde synthase	LKR/SDH|LKRSDH|LORSDH	MIM:605113|HGNC:HGNC:17366|Ensembl:ENSG00000008311	protein-coding	-0.635618	13.5645	0.000230508	0.00657047		167	174	194	263	274	676	566	771	701	815	158	263	194	121	132		194.121	160.101	165.282	205.305	204.25	539.898	519.474	574.588	525.495	418.656	132.997	250.862	110.801	91.9493	114.725		7.60823
100622822	SLC26A4	solute carrier family 26 member 4	-	VGNC:VGNC:93029|Ensembl:ENSSSCG00000028969	protein-coding	5172	SLC26A4	solute carrier family 26 member 4	DFNB4|EVA|PDS|TDH2B	MIM:605646|HGNC:HGNC:8818|Ensembl:ENSG00000091137	protein-coding	0.737341	13.5596	0.000231111	0.00657047		41	72	104	98	110	699	515	725	657	740	246	144	164	121	155		47.6586	66.2488	88.6048	76.5015	81.9981	558.267	472.667	540.306	492.511	380.129	207.071	137.354	93.6666	91.9493	134.715		5.60462
100462718	INPPL1	inositol polyphosphate phosphatase like 1	INPPL-1|SHIP-2|SHIP2	VGNC:VGNC:89148|Ensembl:ENSSSCG00000014811	protein-coding	3636	INPPL1	inositol polyphosphate phosphatase like 1	OPSMD|SHIP2	MIM:600829|HGNC:HGNC:6080|Ensembl:ENSG00000165458	protein-coding	0.812507	13.5235	0.000235593	0.00667061		30	18	25	31	27	40	31	53	36	54	38	45	72	63	37		34.8721	16.5622	21.2992	24.1995	20.1268	31.9466	28.4518	39.4983	26.9869	27.7392	31.9866	42.9231	41.1219	47.8744	32.1578		5.16479
100624673	ATP11B	ATPase phospholipid transporting 11B (putative)	-	Ensembl:ENSSSCG00000011772	protein-coding	23200	ATP11B	ATPase phospholipid transporting 11B (putative)	ATPIF|ATPIR	MIM:605869|HGNC:HGNC:13553|Ensembl:ENSG00000058063	protein-coding	-0.519493	13.5198	0.000236064	0.00667061		196	240	299	322	416	243	324	314	313	472	233	196	296	212	192		227.831	220.829	254.739	251.362	310.102	194.076	297.367	234.009	234.636	242.461	196.129	186.954	169.057	161.101	166.873		7.83814
100512231	MFAP5	microfibril associated protein 5	-	VGNC:VGNC:90177|Ensembl:ENSSSCG00000031712	protein-coding	8076	MFAP5	microfibril associated protein 5	AAT9|MAGP-2|MAGP2|MFAP-5|MP25	MIM:601103|HGNC:HGNC:29673|Ensembl:ENSG00000197614	protein-coding	1.54736	13.4751	0.000241755	0.00681076		22	7	25	12	9	2	2	4	1	6	83	46	71	28	25		25.5729	6.44085	21.2992	9.36753	6.70893	1.59733	1.8356	2.981	0.749636	3.08213	69.8655	43.877	40.5508	21.2775	21.7283		4.73188
100521735	NAAA	N-acylethanolamine acid amidase	-	VGNC:VGNC:90556|Ensembl:ENSSSCG00000008973	protein-coding	27163	NAAA	N-acylethanolamine acid amidase	ASAHL|PLT	MIM:607469|HGNC:HGNC:736|Ensembl:ENSG00000138744	protein-coding	-0.878802	13.4505	0.000244939	0.00687968		332	350	696	816	856	281	261	327	634	580	498	407	368	261	283		385.918	322.043	592.97	636.992	638.094	224.425	239.546	243.697	475.269	297.939	419.193	388.216	210.179	198.337	245.964		8.59588
106507887	LOC106507887	uncharacterized LOC106507887	-	-	ncRNA							1.48204	13.4396	0.000246368	0.00689905		12	6	19	5	8	8	8	1	5	4	27	30	49	34	15		13.9488	5.52073	16.1874	3.90314	5.9635	6.38932	7.34239	0.74525	3.74818	2.05475	22.7273	28.6154	27.9857	25.837	13.037		3.90196
110261168	RAB12	RAB12, member RAS oncogene family	-	VGNC:VGNC:98237	protein-coding	201475	RAB12	RAB12, member RAS oncogene family	-	MIM:616448|HGNC:HGNC:31332|Ensembl:ENSG00000206418	protein-coding	0.838022	13.4204	0.000248906	0.00694925		12	36	28	22	33	32	39	31	26	41	42	45	79	51	41		13.9488	33.1244	23.8551	17.1738	24.5994	25.5573	35.7942	23.1028	19.4905	21.0612	35.3536	42.9231	45.1199	38.7555	35.6344		3.90196
100144467	ASCL2	achaete-scute family bHLH transcription factor 2	-	VGNC:VGNC:85572|Ensembl:ENSSSCG00000033507	protein-coding	430	ASCL2	achaete-scute family bHLH transcription factor 2	ASH2|HASH2|MASH2|bHLHa45	MIM:601886|HGNC:HGNC:739|Ensembl:ENSG00000183734	protein-coding	-1.34854	13.3655	0.0002563	0.00713432		15	13	21	22	30	0	0	0	0	0	8	12	12	9	3		17.4361	11.9616	17.8913	17.1738	22.3631	0	0	0	0	0	6.73403	11.4462	6.85365	6.8392	2.60739		4.20446
641349	PPP1R3C	protein phosphatase 1 regulatory subunit 3C	-	VGNC:VGNC:91737|Ensembl:ENSSSCG00000010464	protein-coding	5507	PPP1R3C	protein phosphatase 1 regulatory subunit 3C	PPP1R5|PTG	MIM:602999|HGNC:HGNC:9293|Ensembl:ENSG00000119938	protein-coding	1.87499	13.3317	0.000260951	0.00717807		5	9	7	2	3	16	6	9	4	8	38	8	46	12	16		5.81202	8.28109	5.96378	1.56126	2.23631	12.7786	5.5068	6.70725	2.99854	4.10951	31.9866	7.63078	26.2723	9.11894	13.9061		2.76808
100515515	GALNT11	polypeptide N-acetylgalactosaminyltransferase 11	-	VGNC:VGNC:88328|Ensembl:ENSSSCG00000016430	protein-coding	63917	GALNT11	polypeptide N-acetylgalactosaminyltransferase 11	GALNAC-T11|GALNACT11	MIM:615130|HGNC:HGNC:19875|Ensembl:ENSG00000178234	protein-coding	-0.749177	13.3371	0.000260201	0.00717807		176	212	395	394	494	815	565	601	936	1021	248	211	208	157	228		204.583	195.066	336.528	307.567	368.246	650.912	518.557	447.895	701.659	524.476	208.755	201.262	118.797	119.306	198.162		7.68358
100626101	MRTFB	myocardin related transcription factor B	MKL2	VGNC:VGNC:90404|Ensembl:ENSSSCG00000039171	protein-coding	57496	MRTFB	myocardin related transcription factor B	MKL2|MRTF-B|NPD001	MIM:609463|HGNC:HGNC:29819|Ensembl:ENSG00000186260	protein-coding	0.645414	13.3401	0.000259794	0.00717807		59	60	53	64	71	96	60	89	63	169	109	78	145	120	94		68.5818	55.2073	45.1543	49.9602	52.926	76.6719	55.068	66.3273	47.2271	86.8133	91.7511	74.4001	82.815	91.1894	81.6983		6.12064
110260948	PLA2G15	phospholipase A2 group XV	-	-	protein-coding	23659	PLA2G15	phospholipase A2 group XV	ACS|GXVPLA2|LLPL|LPLA2|LYPLA3	MIM:609362|HGNC:HGNC:17163|Ensembl:ENSG00000103066	protein-coding	-0.689185	13.3431	0.000259369	0.00717807		374	514	465	620	573	529	463	632	930	1148	326	450	266	340	337		434.739	472.943	396.165	483.989	427.135	422.494	424.941	470.998	697.161	589.714	274.412	429.231	151.923	258.37	292.897		8.76732
110258498	LOC110258498	coiled-coil-helix-coiled-coil-helix domain-containing protein 2 pseudogene	-	Ensembl:ENSSSCG00000037850	pseudo	51142	CHCHD2	coiled-coil-helix-coiled-coil-helix domain containing 2	C7orf17|MIX17B|MNRR1|NS2TP|PARK22	MIM:616244|HGNC:HGNC:21645|Ensembl:ENSG00000106153	protein-coding	1.76008	13.3231	0.000262151	0.00718988		6	5	0	16	33	71	6	41	46	62	35	27	38	50	29		6.97442	4.60061	0	12.49	24.5994	56.7052	5.5068	30.5553	34.4832	31.8487	29.4614	25.7539	21.7032	37.9956	25.2048		2.99538
100518211	PRTFDC1	phosphoribosyl transferase domain containing 1	-	VGNC:VGNC:95996|Ensembl:ENSSSCG00000028135	protein-coding	56952	PRTFDC1	phosphoribosyl transferase domain containing 1	HHGP	MIM:610751|HGNC:HGNC:23333|Ensembl:ENSG00000099256	protein-coding	1.50515	13.3088	0.000264156	0.00722363		1	3	7	10	9	18	12	10	4	22	14	10	25	23	23		1.1624	2.76036	5.96378	7.80628	6.70893	14.376	11.0136	7.4525	2.99854	11.3011	11.7845	9.53847	14.2784	17.478	19.99		1.11264
100520738	CTTNBP2NL	CTTNBP2 N-terminal like	-	VGNC:VGNC:87082|Ensembl:ENSSSCG00000006781	protein-coding	55917	CTTNBP2NL	CTTNBP2 N-terminal like	-	MIM:615100|HGNC:HGNC:25330|Ensembl:ENSG00000143079	protein-coding	1.27534	13.2845	0.000267612	0.00729672		8	19	20	10	15	18	33	29	16	21	46	12	74	30	37		9.29923	17.4823	17.0394	7.80628	11.1816	14.376	30.2874	21.6123	11.9942	10.7875	38.7207	11.4462	42.2642	22.7973	32.1578		3.36446
397643	FGF2	fibroblast growth factor 2	-	VGNC:VGNC:98928	protein-coding	2247	FGF2	fibroblast growth factor 2	BFGF|FGF-2|FGFB|HBGF-2	MIM:134920|HGNC:HGNC:3676|Ensembl:ENSG00000138685	protein-coding	2.51026	13.2609	0.000270998	0.00736752		0	4	3	1	8	2	0	3	0	1	7	3	49	26	21		0	3.68049	2.55591	0.780628	5.9635	1.59733	0	2.23575	0	0.513688	5.89227	2.86154	27.9857	19.7577	18.2518		0
100642182	PNPT1	polyribonucleotide nucleotidyltransferase 1	-	VGNC:VGNC:91612|Ensembl:ENSSSCG00000031882	protein-coding	87178	PNPT1	polyribonucleotide nucleotidyltransferase 1	COXPD13|DFNB70|OLD35|PNPASE|old-35	MIM:610316|HGNC:HGNC:23166|Ensembl:ENSG00000138035	protein-coding	-0.520914	13.2432	0.000273568	0.00741577		91	85	135	134	141	169	126	158	177	236	83	81	122	86	87		105.779	78.2103	115.016	104.604	105.107	134.974	115.643	117.75	132.686	121.23	69.8655	77.2616	69.6788	65.3524	75.6144		6.73848
100624749	PDLIM7	PDZ and LIM domain 7	-	VGNC:VGNC:91285|Ensembl:ENSSSCG00000040507	protein-coding	9260	PDLIM7	PDZ and LIM domain 7	LMP1|LMP3	MIM:605903|HGNC:HGNC:22958|Ensembl:ENSG00000196923	protein-coding	0.69572	13.2265	0.000276014	0.00746037		26	65	63	93	59	77	54	93	99	105	92	98	147	98	113		30.2225	59.8079	53.674	72.5984	43.9808	61.4972	49.5612	69.3083	74.2139	53.9373	77.4413	93.477	83.9572	74.4713	98.2118		4.96451
100522340	RNF157	ring finger protein 157	-	VGNC:VGNC:92365|Ensembl:ENSSSCG00000017186	protein-coding	114804	RNF157	ring finger protein 157	-	HGNC:HGNC:29402|Ensembl:ENSG00000141576	protein-coding	1.29547	13.176	0.000283559	0.00764217		12	13	5	9	7	5	9	10	14	18	19	34	40	22	17		13.9488	11.9616	4.25984	7.02565	5.21806	3.99333	8.26019	7.4525	10.4949	9.24639	15.9933	32.4308	22.8455	16.7181	14.7752		3.90196
100049673	HPS3	HPS3 biogenesis of lysosomal organelles complex 2 subunit 1	-	VGNC:VGNC:88965|Ensembl:ENSSSCG00000011699	protein-coding	84343	HPS3	HPS3 biogenesis of lysosomal organelles complex 2 subunit 1	BLOC2S1|SUTAL	MIM:606118|HGNC:HGNC:15597|Ensembl:ENSG00000163755	protein-coding	-0.684794	13.1384	0.000289309	0.00777465		56	62	117	98	134	97	72	79	95	151	55	65	76	78	46		65.0946	57.0475	99.6803	76.5015	99.8885	77.4705	66.0816	58.8748	71.2154	77.567	46.2964	62.0001	43.4065	59.2731	39.98		6.04646
100518796	SGMS2	sphingomyelin synthase 2	-	VGNC:VGNC:92795|Ensembl:ENSSSCG00000009152	protein-coding	166929	SGMS2	sphingomyelin synthase 2	CDL|SMS2	MIM:611574|HGNC:HGNC:28395|Ensembl:ENSG00000164023	protein-coding	1.45814	13.0977	0.000295653	0.00787703		7	8	8	8	7	40	34	40	8	39	36	6	33	24	21		8.13683	7.36097	6.81575	6.24502	5.21806	31.9466	31.2052	29.81	5.99709	20.0338	30.3031	5.72308	18.8475	18.2379	18.2518		3.19169
100624347	GPD1L	glycerol-3-phosphate dehydrogenase 1 like	-	Ensembl:ENSSSCG00000021977	protein-coding	23171	GPD1L	glycerol-3-phosphate dehydrogenase 1 like	GPD1-L	MIM:611778|HGNC:HGNC:28956|Ensembl:ENSG00000152642	protein-coding	-0.479981	13.106	0.000294357	0.00787703		3281	4243	3784	4122	5521	5884	6404	6615	5860	9172	3043	3649	3889	3060	3311		3813.85	3904.08	3223.85	3217.75	4115.56	4699.35	5877.59	4929.83	4392.87	4711.55	2561.46	3480.59	2221.15	2325.33	2877.69		11.8974
110262190	PPM1K	protein phosphatase, Mg2+/Mn2+ dependent 1K	-	VGNC:VGNC:91710|Ensembl:ENSSSCG00000038867	protein-coding	152926	PPM1K	protein phosphatase, Mg2+/Mn2+ dependent 1K	BDP|MSUDMV|PP2Ckappa|PP2Cm|PTMP|UG0882E07	MIM:611065|HGNC:HGNC:25415|Ensembl:ENSG00000163644	protein-coding	0.703469	13.1013	0.000295094	0.00787703		78	79	78	93	68	74	107	119	97	123	165	159	166	121	117		90.6675	72.6896	66.4536	72.5984	50.6897	59.1012	98.2045	88.6848	72.7147	63.1837	138.889	151.662	94.8089	91.9493	101.688		6.51834
100125957	ACLY	ATP citrate lyase	ACL	VGNC:VGNC:85014|Ensembl:ENSSSCG00000017421	protein-coding	47	ACLY	ATP citrate lyase	ACL|ATPCL|CLATP	MIM:108728|HGNC:HGNC:115|Ensembl:ENSG00000131473	protein-coding	-0.584578	13.0796	0.000298528	0.00788737		233	254	241	261	240	123	151	192	241	361	154	145	285	183	178		270.84	233.711	205.324	203.744	178.905	98.2358	138.588	143.088	180.662	185.442	129.63	138.308	162.774	139.064	154.705		8.08661
100155050	MGMT	O-6-methylguanine-DNA methyltransferase	-	VGNC:VGNC:90200|Ensembl:ENSSSCG00000010756	protein-coding	4255	MGMT	O-6-methylguanine-DNA methyltransferase	-	MIM:156569|HGNC:HGNC:7059|Ensembl:ENSG00000170430	protein-coding	1.16886	13.0793	0.000298578	0.00788737		8	29	19	11	11	12	4	9	9	11	37	26	33	35	41		9.29923	26.6835	16.1874	8.5869	8.19981	9.58398	3.6712	6.70725	6.74672	5.65057	31.1449	24.8	18.8475	26.5969	35.6344		3.36446
100621090	GADD45B	growth arrest and DNA damage inducible beta	-	VGNC:VGNC:88317|Ensembl:ENSSSCG00000022689	protein-coding	4616	GADD45B	growth arrest and DNA damage inducible beta	GADD45BETA|MYD118	MIM:604948|HGNC:HGNC:4096|Ensembl:ENSG00000099860	protein-coding	1.94692	13.0896	0.000296946	0.00788737		6	11	6	4	4	3	9	28	1	1	24	20	36	15	49		6.97442	10.1213	5.11181	3.12251	2.98175	2.396	8.26019	20.867	0.749636	0.513688	20.2021	19.0769	20.561	11.3987	42.5874		2.99538
100521561	CMPK1	cytidine/uridine monophosphate kinase 1	CK|CMPK|UCK|UMP/CMPK	VGNC:VGNC:96953|Ensembl:ENSSSCG00000003885	protein-coding	51727	CMPK1	cytidine/uridine monophosphate kinase 1	CK|CMK|CMPK|UMK|UMP-CMPK|UMPK	MIM:191710|HGNC:HGNC:18170|Ensembl:ENSG00000162368	protein-coding	-0.501606	13.0462	0.000303893	0.00800509		169	203	281	272	364	226	189	224	276	307	177	168	265	189	201		196.446	186.785	239.403	212.331	271.339	180.498	173.464	166.936	206.899	157.702	148.99	160.246	151.351	143.623	174.695		7.62532
100521805	ARID3B	AT-rich interaction domain 3B	-	VGNC:VGNC:85508|Ensembl:ENSSSCG00000001905	protein-coding	10620	ARID3B	AT-rich interaction domain 3B	BDP|DRIL2	MIM:612457|HGNC:HGNC:14350|Ensembl:ENSG00000179361	protein-coding	0.764804	13.0234	0.000307617	0.00808037		22	38	57	56	44	43	43	51	37	38	95	54	103	75	82		25.5729	34.9646	48.5622	43.7151	32.7992	34.3426	39.4654	38.0078	27.7365	19.5202	79.9666	51.5077	58.8272	56.9934	71.2687		4.73188
100049693	SPTAN1	spectrin alpha, non-erythrocytic 1	-	VGNC:VGNC:93434|Ensembl:ENSSSCG00000005654	protein-coding	6709	SPTAN1	spectrin alpha, non-erythrocytic 1	EIEE5|NEAS|SPTA2	MIM:182810|HGNC:HGNC:11273|Ensembl:ENSG00000197694	protein-coding	0.533263	12.9881	0.000313478	0.0081882		175	239	261	352	260	201	263	298	310	517	338	282	621	466	396		203.421	219.909	222.364	274.781	193.814	160.532	241.381	222.085	232.387	265.577	284.513	268.985	354.677	354.119	344.176		7.6754
100174965	ARPC5	actin related protein 2/3 complex subunit 5	-	VGNC:VGNC:85539|Ensembl:ENSSSCG00000015560	protein-coding	10092	ARPC5	actin related protein 2/3 complex subunit 5	ARC16|dJ127C7.3|p16-Arc	MIM:604227|HGNC:HGNC:708|Ensembl:ENSG00000162704	protein-coding	-0.731611	12.9919	0.00031284	0.0081882		50	54	65	103	114	54	47	79	66	124	49	35	63	48	62		58.1202	49.6866	55.378	80.4046	84.9798	43.1279	43.1366	58.8748	49.476	63.6974	41.2459	33.3846	35.9817	36.4757	53.8861		5.88558
100154477	LGMN	legumain	-	VGNC:VGNC:89702|Ensembl:ENSSSCG00000002452	protein-coding	5641	LGMN	legumain	AEP|LGMN1|PRSC1	MIM:602620|HGNC:HGNC:9472|Ensembl:ENSG00000100600	protein-coding	-1.06664	12.9827	0.00031438	0.00818881		228	256	833	1035	993	493	341	478	824	893	665	308	427	345	250		265.028	235.551	709.69	807.95	740.219	393.742	312.97	356.23	617.7	458.724	559.766	293.785	243.876	262.169	217.283		8.05543
100622387	LOC100622387	histone H2A type 1	-	Ensembl:ENSSSCG00000046222	protein-coding	221613	H2AC1	H2A clustered histone 1	H2AA|H2AFR|HIST1H2AA|TH2A|bA317E16.2	MIM:613499|HGNC:HGNC:18729|Ensembl:ENSG00000164508	protein-coding	-0.992713	12.9507	0.000319795	0.00830664		34	53	40	86	98	160	162	178	174	186	13	27	37	43	65		39.5217	48.7664	34.0788	67.134	73.0528	127.786	148.683	132.655	130.437	95.546	10.9428	25.7539	21.1321	32.6762	56.4935		5.34062
100521485	LOC100521485	protein FAM127	-	-	protein-coding	8933	RTL8C	retrotransposon Gag like 8C	CXX1|FAM127A|MAR8C|MART8C|Mar8|Mart8|SIRH5	MIM:300213|HGNC:HGNC:2569|Ensembl:ENSG00000134590	protein-coding	1.28941	12.9324	0.000322949	0.00836527		6	24	11	17	9	3	21	25	32	39	38	31	31	29	35		6.97442	22.0829	9.37166	13.2707	6.70893	2.396	19.2738	18.6313	23.9883	20.0338	31.9866	29.5693	17.7053	22.0374	30.4196		2.99538
100157790	FRMD6	FERM domain containing 6	-	VGNC:VGNC:88239|Ensembl:ENSSSCG00000005027	protein-coding	122786	FRMD6	FERM domain containing 6	C14orf31|EX1|Willin|c14_5320	MIM:614555|HGNC:HGNC:19839|Ensembl:ENSG00000139926	protein-coding	1.35212	12.8677	0.000334305	0.00858933		22	22	49	59	54	51	131	202	43	47	165	77	220	75	60		25.5729	20.2427	41.7465	46.057	40.2536	40.7319	120.232	150.541	32.2343	24.1434	138.889	73.4462	125.65	56.9934	52.1479		4.73188
100511341	EI24	EI24 autophagy associated transmembrane protein	-	VGNC:VGNC:87602	protein-coding	9538	EI24	EI24 autophagy associated transmembrane protein	EPG4|PIG8|TP53I8	MIM:605170|HGNC:HGNC:13276|Ensembl:ENSG00000149547	protein-coding	-0.708627	12.8774	0.000332566	0.00858933		91	128	175	262	322	252	255	271	390	461	94	108	154	145	113		105.779	117.776	149.095	204.524	240.031	201.264	234.039	201.963	292.358	236.81	79.1248	103.015	87.9552	110.187	98.2118		6.73848
100519519	TTN	titin	connectin	-	protein-coding	7273	TTN	titin	CMD1G|CMH9|CMPD4|EOMFC|HMERF|LGMD2J|LGMDR10|MYLK5|SALMY|TMD	MIM:188840|HGNC:HGNC:12403|Ensembl:ENSG00000155657	protein-coding	1.6367	12.8622	0.000335283	0.00858933		27	30	36	36	52	43	30	33	5	17	60	37	429	105	222		31.3849	27.6036	30.6709	28.1026	38.7627	34.3426	27.534	24.5933	3.74818	8.7327	50.5052	35.2923	245.018	79.7907	192.947		5.01725
100625272	SUOX	sulfite oxidase	-	VGNC:VGNC:93621|Ensembl:ENSSSCG00000000376	protein-coding	6821	SUOX	sulfite oxidase	-	MIM:606887|HGNC:HGNC:11460|Ensembl:ENSG00000139531	protein-coding	0.650822	12.8626	0.000335219	0.00858933		43	80	48	51	63	43	39	61	53	92	76	71	133	102	100		49.9834	73.6097	40.8945	39.812	46.9625	34.3426	35.7942	45.4603	39.7307	47.2593	63.9733	67.7231	75.9613	77.511	86.9131		5.67195
100624497	DNM1L	dynamin 1 like	-	Ensembl:ENSSSCG00000000530	protein-coding	10059	DNM1L	dynamin 1 like	DLP1|DRP1|DVLP|DYMPLE|EMPF|EMPF1|HDYNIV|OPA5	MIM:603850|HGNC:HGNC:2973|Ensembl:ENSG00000087470	protein-coding	-0.452788	12.8541	0.000336748	0.00860322		161	219	286	260	284	242	215	231	228	377	203	163	254	188	176		187.147	201.507	243.663	202.963	211.704	193.277	197.327	172.153	170.917	193.661	170.876	155.477	145.069	142.863	152.967		7.55572
100462754	MAP1LC3B	microtubule associated protein 1 light chain 3 beta	LC3B	Ensembl:ENSSSCG00000002655	protein-coding	81631	MAP1LC3B	microtubule associated protein 1 light chain 3 beta	ATG8F|LC3B|MAP1A/1BLC3|MAP1LC3B-a	MIM:609604|HGNC:HGNC:13352|Ensembl:ENSG00000140941	protein-coding	0.827909	12.8158	0.000343704	0.00875694		48	71	80	62	56	57	68	100	87	77	150	52	224	115	98		55.7954	65.3286	68.1575	48.3989	41.7445	45.5239	62.4104	74.525	65.2183	39.554	126.263	49.6	127.935	87.3898	85.1748		5.8277
397512	TGFBR3	transforming growth factor beta receptor 3	-	VGNC:VGNC:93932|Ensembl:ENSSSCG00000006911	protein-coding	7049	TGFBR3	transforming growth factor beta receptor 3	BGCAN|betaglycan	MIM:600742|HGNC:HGNC:11774|Ensembl:ENSG00000069702	protein-coding	1.18455	12.7923	0.000348047	0.00878251		14	21	10	10	9	14	6	14	10	31	26	32	46	22	34		16.2737	19.3226	8.51969	7.80628	6.70893	11.1813	5.5068	10.4335	7.49636	15.9243	21.8856	30.5231	26.2723	16.7181	29.5505		4.1105
100523641	TOMM70	translocase of outer mitochondrial membrane 70	-	VGNC:VGNC:94307|Ensembl:ENSSSCG00000011963	protein-coding	9868	TOMM70	translocase of outer mitochondrial membrane 70	TOMM70A|Tom70	MIM:606081|HGNC:HGNC:11985|Ensembl:ENSG00000154174	protein-coding	-0.449193	12.8025	0.000346151	0.00878251		332	399	456	488	575	655	635	634	529	797	316	311	502	384	332		385.918	367.129	388.498	380.946	428.626	523.126	582.803	472.489	396.557	409.41	265.994	296.646	286.711	291.806	288.552		8.59588
100622162	TRPV5	transient receptor potential cation channel subfamily V member 5	-	Ensembl:ENSSSCG00000016469	protein-coding	56302	TRPV5	transient receptor potential cation channel subfamily V member 5	CAT2|ECAC1|OTRPC3	MIM:606679|HGNC:HGNC:3145|Ensembl:ENSG00000127412	protein-coding	1.06694	12.7985	0.000346899	0.00878251		0	8	15	14	15	9	8	14	15	25	22	25	35	23	25		0	7.36097	12.7795	10.9288	11.1816	7.18799	7.34239	10.4335	11.2445	12.8422	18.5186	23.8462	19.9898	17.478	21.7283		0
110257712	LOC110257712	protein FAM127	-	-	protein-coding	8933	RTL8C	retrotransposon Gag like 8C	CXX1|FAM127A|MAR8C|MART8C|Mar8|Mart8|SIRH5	MIM:300213|HGNC:HGNC:2569|Ensembl:ENSG00000134590	protein-coding	1.16012	12.79	0.000348475	0.00878251		9	18	12	10	13	2	13	23	31	33	34	32	36	26	27		10.4616	16.5622	10.2236	7.80628	9.69068	1.59733	11.9314	17.1408	23.2387	16.9517	28.6196	30.5231	20.561	19.7577	23.4665		3.51874
100156882	FURIN	furin, paired basic amino acid cleaving enzyme	-	VGNC:VGNC:88266|Ensembl:ENSSSCG00000001817	protein-coding	5045	FURIN	furin, paired basic amino acid cleaving enzyme	FUR|PACE|PCSK3|SPC1	MIM:136950|HGNC:HGNC:8568|Ensembl:ENSG00000140564	protein-coding	-0.608893	12.7775	0.000350805	0.00878316		658	923	783	983	899	862	857	1045	1188	1514	604	850	504	540	628		764.862	849.272	667.092	767.357	670.148	688.449	786.554	778.786	890.567	777.724	508.419	810.77	287.853	410.352	545.814		9.58094
100624137	LOC100624137	uncharacterized LOC100624137	-	Ensembl:ENSSSCG00000038429	ncRNA							1.69251	12.7748	0.000351327	0.00878316		7	0	9	6	4	12	8	8	4	13	30	23	20	10	15		8.13683	0	7.66772	4.68377	2.98175	9.58398	7.34239	5.962	2.99854	6.67795	25.2526	21.9385	11.4228	7.59911	13.037		3.19169
100738793	PARD3B	par-3 family cell polarity regulator beta	-	VGNC:VGNC:95618|Ensembl:ENSSSCG00000016123	protein-coding	117583	PARD3B	par-3 family cell polarity regulator beta	ALS2CR19|PAR3B|PAR3L|PAR3beta	HGNC:HGNC:14446|Ensembl:ENSG00000116117	protein-coding	0.89417	12.7793	0.000350474	0.00878316		19	36	24	26	30	39	63	72	32	108	58	57	59	50	53		22.0857	33.1244	20.4473	20.2963	22.3631	31.1479	57.8214	53.658	23.9883	55.4783	48.8217	54.3693	33.6971	37.9956	46.0639		4.52893
100127160	CIDEB	cell death inducing DFFA like effector b	CIDE-B	VGNC:VGNC:86699	protein-coding	27141	CIDEB	cell death inducing DFFA like effector b	-	MIM:604441|HGNC:HGNC:1977|Ensembl:ENSG00000136305	protein-coding	1.92433	12.768	0.000352605	0.00879155		1	3	5	11	1	10	1	8	4	6	12	13	21	21	8		1.1624	2.76036	4.25984	8.5869	0.745437	7.98665	0.917799	5.962	2.99854	3.08213	10.101	12.4	11.9939	15.9581	6.95305		1.11264
100170131	CYCS	cytochrome c, somatic	CYC	Ensembl:ENSSSCG00000016714	protein-coding	54205	CYCS	cytochrome c, somatic	CYC|HCS|THC4	MIM:123970|HGNC:HGNC:19986|Ensembl:ENSG00000172115	protein-coding	-0.512192	12.7569	0.000354702	0.00882025		908	1143	1416	1740	2000	1190	1338	1491	2065	2387	992	1023	1176	1229	1033		1055.46	1051.7	1206.39	1358.29	1490.87	950.412	1228.02	1111.17	1548	1226.17	835.02	975.786	671.658	933.931	897.812		10.045
100519720	MAPRE2	microtubule associated protein RP/EB family member 2	-	VGNC:VGNC:98117|Ensembl:ENSSSCG00000003738	protein-coding	10982	MAPRE2	microtubule associated protein RP/EB family member 2	CSCSC2|EB1|EB2|RP1	MIM:605789|HGNC:HGNC:6891|Ensembl:ENSG00000166974	protein-coding	1.77742	12.7509	0.000355841	0.00882506		3	4	8	18	8	9	2	5	4	10	29	12	51	63	9		3.48721	3.68049	6.81575	14.0513	5.9635	7.18799	1.8356	3.72625	2.99854	5.13688	24.4109	11.4462	29.128	47.8744	7.82218		2.16582
100157742	DGKH	diacylglycerol kinase eta	-	VGNC:VGNC:87273|Ensembl:ENSSSCG00000009431	protein-coding	160851	DGKH	diacylglycerol kinase eta	DGKeta	MIM:604071|HGNC:HGNC:2854|Ensembl:ENSG00000102780	protein-coding	1.30492	12.7385	0.000358205	0.00883346		81	117	64	33	19	53	43	44	83	177	149	110	293	195	145		94.1547	107.654	54.526	25.7607	14.1633	42.3293	39.4654	32.791	62.2198	90.9228	125.421	104.923	167.343	148.183	126.024		6.5722
100520533	TOMM5	translocase of outer mitochondrial membrane 5	-	Ensembl:ENSSSCG00000050320	protein-coding	401505	TOMM5	translocase of outer mitochondrial membrane 5	C9orf105|Tom5|bA613M10.3	MIM:616169|HGNC:HGNC:31369|Ensembl:ENSG00000175768	protein-coding	-0.615744	12.7342	0.000359022	0.00883346		59	80	105	79	93	110	92	108	110	162	42	38	86	72	72		68.5818	73.6097	89.4567	61.6696	69.3256	87.8532	84.4375	80.487	82.4599	83.2175	35.3536	36.2462	49.1178	54.7136	62.5774		6.12064
100738544	ERRFI1	ERBB receptor feedback inhibitor 1	-	VGNC:VGNC:87784|Ensembl:ENSSSCG00000035774	protein-coding	54206	ERRFI1	ERBB receptor feedback inhibitor 1	GENE-33|MIG-6|MIG6|RALT	MIM:608069|HGNC:HGNC:18185|Ensembl:ENSG00000116285	protein-coding	0.900817	12.7373	0.000358435	0.00883346		18	40	54	61	53	68	97	144	113	109	127	44	114	111	80		20.9233	36.8049	46.0063	47.6183	39.5082	54.3092	89.0265	107.316	84.7088	55.992	106.903	41.9693	65.1097	84.3502	69.5305		4.45439
100156744	DSP	desmoplakin	-	VGNC:VGNC:87459|Ensembl:ENSSSCG00000001025	protein-coding	1832	DSP	desmoplakin	DCWHKTA|DP	MIM:125647|HGNC:HGNC:3052|Ensembl:ENSG00000096696	protein-coding	-0.572213	12.6795	0.000369692	0.00907204		1807	1931	2731	3303	3382	944	1009	1369	1751	2327	2292	1898	2178	1787	1514		2100.46	1776.75	2326.73	2578.41	2521.07	753.94	926.06	1020.25	1312.61	1195.35	1929.3	1810.4	1243.94	1357.96	1315.86		11.0372
110255643	LBR	lamin B receptor	-	VGNC:VGNC:98068|Ensembl:ENSSSCG00000032397	protein-coding	3930	LBR	lamin B receptor	C14SR|DHCR14B|LMN2R|PHA|PHASK|TDRD18	MIM:600024|HGNC:HGNC:6518|Ensembl:ENSG00000143815	protein-coding	-0.740567	12.6379	0.000378014	0.00925192		92	78	113	100	113	91	52	45	60	79	69	91	74	56	59		106.941	71.7695	96.2725	78.0628	84.2344	72.6785	47.7256	33.5363	44.9781	40.5814	58.081	86.8001	42.2642	42.555	51.2787		6.7541
100522497	SSX2IP	SSX family member 2 interacting protein	-	VGNC:VGNC:93499|Ensembl:ENSSSCG00000003757	protein-coding	117178	SSX2IP	SSX family member 2 interacting protein	ADIP|hMsd1	MIM:608690|HGNC:HGNC:16509|Ensembl:ENSG00000117155	protein-coding	0.995234	12.5629	0.000393473	0.00960507		8	15	22	22	14	12	28	25	21	45	32	19	62	39	33		9.29923	13.8018	18.7433	17.1738	10.4361	9.58398	25.6984	18.6313	15.7424	23.116	26.9361	18.1231	35.4105	29.6365	28.6813		3.36446
396941	PECAM1	platelet and endothelial cell adhesion molecule 1	CD31|PECAM-1	VGNC:VGNC:91304|Ensembl:ENSSSCG00000017277	protein-coding	5175	PECAM1	platelet and endothelial cell adhesion molecule 1	CD31|CD31/EndoCAM|GPIIA'|PECA1|PECAM-1|endoCAM	MIM:173445|HGNC:HGNC:8823|Ensembl:ENSG00000261371	protein-coding	2.09508	12.5521	0.000395761	0.00961608		2	4	11	11	11	60	14	34	9	21	3	8	59	61	55		2.32481	3.68049	9.37166	8.5869	8.19981	47.9199	12.8492	25.3385	6.74672	10.7875	2.52526	7.63078	33.6971	46.3546	47.8022		1.73327
397576	APOE	apolipoprotein E	-	Ensembl:ENSSSCG00000003088	protein-coding	348	APOE	apolipoprotein E	AD2|APO-E|ApoE4|LDLCQ5|LPG	MIM:107741|HGNC:HGNC:613|Ensembl:ENSG00000130203	protein-coding	1.44497	12.551	0.000395987	0.00961608		8	11	48	57	48	11	12	43	26	43	108	48	178	160	40		9.29923	10.1213	40.8945	44.4958	35.781	8.78532	11.0136	32.0458	19.4905	22.0886	90.9094	45.7847	101.663	121.586	34.7652		3.36446
100522641	ANKFY1	ankyrin repeat and FYVE domain containing 1	-	VGNC:VGNC:85314|Ensembl:ENSSSCG00000017877	protein-coding	51479	ANKFY1	ankyrin repeat and FYVE domain containing 1	ANKHZN|BTBD23|ZFYVE14	MIM:607927|HGNC:HGNC:20763|Ensembl:ENSG00000185722	protein-coding	-0.526799	12.5209	0.000402425	0.00973286		181	222	226	312	349	214	181	252	323	459	172	160	273	239	157		210.395	204.267	192.545	243.556	260.157	170.914	166.122	187.803	242.132	235.783	144.782	152.616	155.921	181.619	136.454		7.7238
100522873	EPHA2	EPH receptor A2	-	VGNC:VGNC:87731|Ensembl:ENSSSCG00000003471	protein-coding	1969	EPHA2	EPH receptor A2	ARCC2|CTPA|CTPP1|CTRCT6|ECK	MIM:176946|HGNC:HGNC:3386|Ensembl:ENSG00000142627	protein-coding	0.961237	12.518	0.000403043	0.00973286		31	36	29	20	20	44	42	84	36	63	65	37	109	45	56		36.0345	33.1244	24.7071	15.6126	14.9087	35.1413	38.5476	62.601	26.9869	32.3624	54.714	35.2923	62.254	34.196	48.6713		5.2108
100524967	MECP2	methyl-CpG binding protein 2	-	VGNC:VGNC:90101	protein-coding	4204	MECP2	methyl-CpG binding protein 2	AUTSX3|MRX16|MRX79|MRXS13|MRXSL|PPMX|RS|RTS|RTT	MIM:300005|HGNC:HGNC:6990|Ensembl:ENSG00000169057	protein-coding	1.20025	12.5139	0.000403927	0.00973286		8	8	5	8	10	24	23	30	26	17	16	14	35	26	13		9.29923	7.36097	4.25984	6.24502	7.45437	19.168	21.1094	22.3575	19.4905	8.7327	13.4681	13.3539	19.9898	19.7577	11.2987		3.36446
100155836	SERPINB5	serpin family B member 5	-	VGNC:VGNC:92738|Ensembl:ENSSSCG00000004894	protein-coding	5268	SERPINB5	serpin family B member 5	PI5|maspin	MIM:154790|HGNC:HGNC:8949|Ensembl:ENSG00000206075	protein-coding	0.825248	12.5053	0.000405789	0.00975253		24	63	86	50	66	7	6	13	10	13	101	58	188	131	93		27.8977	57.9677	73.2693	39.0314	49.1988	5.59066	5.5068	9.68825	7.49636	6.67795	85.0171	55.3231	107.374	99.5484	80.8292		4.85288
100523018	ATP6V0A1	ATPase H+ transporting V0 subunit a1	-	VGNC:VGNC:85663|Ensembl:ENSSSCG00000017401	protein-coding	535	ATP6V0A1	ATPase H+ transporting V0 subunit a1	ATP6N1|ATP6N1A|Stv1|VPP1|Vph1|a1	MIM:192130|HGNC:HGNC:865|Ensembl:ENSG00000033627	protein-coding	1.22139	12.4637	0.000414929	0.00994656		11	28	54	17	40	58	60	80	40	70	43	24	157	90	69		12.7864	25.7634	46.0063	13.2707	29.8175	46.3226	55.068	59.62	29.9854	35.9582	36.1954	22.8923	89.6686	68.392	59.97		3.78518
106504056	TPCN1	two pore segment channel 1	-	VGNC:VGNC:94333|Ensembl:ENSSSCG00000009879	protein-coding	53373	TPCN1	two pore segment channel 1	TPC1	MIM:609666|HGNC:HGNC:18182|Ensembl:ENSG00000186815	protein-coding	-0.741633	12.4456	0.00041897	0.0100177		28	46	64	72	55	51	37	49	50	79	30	45	44	40	23		32.5473	42.3256	54.526	56.2052	40.999	40.7319	33.9586	36.5173	37.4818	40.5814	25.2526	42.9231	25.1301	30.3965	19.99		5.06813
397602	GPI	glucose-6-phosphate isomerase	PGI	VGNC:VGNC:97068|Ensembl:ENSSSCG00000002873	protein-coding	2821	GPI	glucose-6-phosphate isomerase	AMF|GNPI|NLK|PGI|PHI|SA-36|SA36	MIM:172400|HGNC:HGNC:4458|Ensembl:ENSG00000105220	protein-coding	0.612904	12.4293	0.000422656	0.01008		52	47	73	70	69	49	41	63	70	82	65	91	139	121	109		60.445	43.2457	62.1937	54.6439	51.4351	39.1346	37.6298	46.9508	52.4745	42.1224	54.714	86.8001	79.3881	91.9493	94.7353		5.94122
100525411	SYNE3	spectrin repeat containing nuclear envelope family member 3	-	VGNC:VGNC:98353|Ensembl:ENSSSCG00000002495	protein-coding	161176	SYNE3	spectrin repeat containing nuclear envelope family member 3	C14orf139|C14orf49|KASH3|LINC00341|NCRNA00341|NET53|Nesp3	MIM:610861|HGNC:HGNC:19861|Ensembl:ENSG00000176438	protein-coding	0.953514	12.4121	0.000426568	0.0101473		11	34	26	45	24	46	31	38	53	50	55	35	147	58	50		12.7864	31.2841	22.1512	35.1282	17.8905	36.7386	28.4518	28.3195	39.7307	25.6844	46.2964	33.3846	83.9572	44.0749	43.4566		3.78518
100155117	UGGT1	UDP-glucose glycoprotein glucosyltransferase 1	-	VGNC:VGNC:95646|Ensembl:ENSSSCG00000015857	protein-coding	56886	UGGT1	UDP-glucose glycoprotein glucosyltransferase 1	HUGT1|UGCGL1|UGT1	MIM:605897|HGNC:HGNC:15663|Ensembl:ENSG00000136731	protein-coding	-0.419181	12.3933	0.000430882	0.010196		389	478	521	505	531	522	402	437	487	763	373	372	559	357	380		452.175	439.818	443.876	394.217	395.827	416.903	368.955	325.674	365.073	391.944	313.974	354.831	319.266	271.288	330.27		8.82392
100513629	ATP5MC3	ATP synthase membrane subunit c locus 3	ATP5G3	Ensembl:ENSSSCG00000015973	protein-coding	518	ATP5MC3	ATP synthase membrane subunit c locus 3	ATP5G3|P3	MIM:602736|HGNC:HGNC:843|Ensembl:ENSG00000154518	protein-coding	-0.520455	12.3842	0.000432987	0.010196		393	600	704	710	725	685	644	1016	1183	1439	411	447	516	490	516		456.825	552.073	599.786	554.246	540.442	547.086	591.063	757.174	886.819	739.198	345.961	426.37	294.707	372.357	448.472		8.83865
100522503	PPAT	phosphoribosyl pyrophosphate amidotransferase	-	VGNC:VGNC:91687|Ensembl:ENSSSCG00000008902	protein-coding	5471	PPAT	phosphoribosyl pyrophosphate amidotransferase	ATASE|GPAT|PRAT	MIM:172450|HGNC:HGNC:9238|Ensembl:ENSG00000128059	protein-coding	-0.472913	12.393	0.000430943	0.010196		817	853	898	927	1073	909	676	934	1033	1518	742	803	802	732	643		949.684	784.864	765.068	723.642	799.854	725.987	620.432	696.064	774.374	779.779	624.581	765.939	458.052	556.255	558.851		9.89282
100620112	FBXW7	F-box and WD repeat domain containing 7	-	VGNC:VGNC:98925|Ensembl:ENSSSCG00000020879	protein-coding	55294	FBXW7	F-box and WD repeat domain containing 7	AGO|CDC4|FBW6|FBW7|FBX30|FBXO30|FBXW6|SEL-10|SEL10|hAgo|hCdc4	MIM:606278|HGNC:HGNC:16712|Ensembl:ENSG00000109670	protein-coding	0.611267	12.3876	0.000432188	0.010196		32	53	39	46	51	38	31	29	26	43	80	62	107	72	60		37.1969	48.7664	33.2268	35.9089	38.0173	30.3493	28.4518	21.6123	19.4905	22.0886	67.3403	59.1385	61.1117	54.7136	52.1479		5.25538
494568	CTSD	cathepsin D	-	Ensembl:ENSSSCG00000040793	protein-coding	1509	CTSD	cathepsin D	CLN10|CPSD|HEL-S-130P	MIM:116840|HGNC:HGNC:2529|Ensembl:ENSG00000117984	protein-coding	-0.592346	12.3599	0.000438656	0.0102778		2687	3641	3463	5151	3780	4425	3886	5396	7284	6727	2712	2870	2058	2577	2569		3123.38	3350.16	2950.37	4021.01	2817.75	3534.09	3566.57	4021.37	5460.35	3455.58	2282.84	2737.54	1175.4	1958.29	2232.8		11.6094
110257710	LOC110257710	protein BEX2-like	-	Ensembl:ENSSSCG00000039273	protein-coding	84707	BEX2	brain expressed X-linked 2	BEX1|DJ79P11.1	MIM:300691|HGNC:HGNC:30933|Ensembl:ENSG00000133134	protein-coding	2.96623	12.3598	0.000438666	0.0102778		0	12	2	0	3	2	13	13	3	1	17	3	22	16	26		0	11.0415	1.70394	0	2.23631	1.59733	11.9314	9.68825	2.24891	0.513688	14.3098	2.86154	12.565	12.1586	22.5974		0
100157451	TP53INP1	tumor protein p53 inducible nuclear protein 1	-	VGNC:VGNC:94329|Ensembl:ENSSSCG00000034321	protein-coding	94241	TP53INP1	tumor protein p53 inducible nuclear protein 1	SIP|TP53DINP1|TP53INP1A|TP53INP1B|Teap|p53DINP1	MIM:606185|HGNC:HGNC:18022|Ensembl:ENSG00000164938	protein-coding	0.774407	12.3503	0.00044092	0.0103047		63	63	59	45	73	27	36	43	17	54	132	76	201	91	106		73.2314	57.9677	50.2662	35.1282	54.4169	21.564	33.0408	32.0458	12.7438	27.7392	111.111	72.4924	114.799	69.1519	92.1279		6.21396
110257572	LOC110257572	uncharacterized LOC110257572	-	-	ncRNA							2.39868	12.3423	0.000442818	0.0103232		2	4	5	1	3	1	16	10	0	6	10	6	47	11	25		2.32481	3.68049	4.25984	0.780628	2.23631	0.798665	14.6848	7.4525	0	3.08213	8.41754	5.72308	26.8435	8.35903	21.7283		1.73327
100523825	BAZ2B	bromodomain adjacent to zinc finger domain 2B	-	Ensembl:ENSSSCG00000015882	protein-coding	29994	BAZ2B	bromodomain adjacent to zinc finger domain 2B	WALp4	MIM:605683|HGNC:HGNC:963|Ensembl:ENSG00000123636|Ensembl:ENSG00000226266	protein-coding	1.59519	12.3212	0.000447845	0.0104144		6	9	15	5	5	15	11	14	3	16	8	12	58	36	27		6.97442	8.28109	12.7795	3.90314	3.72718	11.98	10.0958	10.4335	2.24891	8.21901	6.73403	11.4462	33.126	27.3568	23.4665		2.99538
100523962	ARFGAP3	ADP ribosylation factor GTPase activating protein 3	-	VGNC:VGNC:85450|Ensembl:ENSSSCG00000000037	protein-coding	26286	ARFGAP3	ADP ribosylation factor GTPase activating protein 3	ARFGAP1	MIM:612439|HGNC:HGNC:661|Ensembl:ENSG00000242247	protein-coding	0.903047	12.2977	0.000453525	0.0105202		19	12	25	20	16	27	19	18	15	32	36	21	63	45	34		22.0857	11.0415	21.2992	15.6126	11.927	21.564	17.4382	13.4145	11.2445	16.438	30.3031	20.0308	35.9817	34.196	29.5505		4.52893
110256626	LOC110256626	proline dehydrogenase 1, mitochondrial	PRODH	Ensembl:ENSSSCG00000033787	protein-coding	5625	PRODH	proline dehydrogenase 1	HSPOX2|PIG6|POX|PRODH1|PRODH2|TP53I6	MIM:606810|HGNC:HGNC:9453|Ensembl:ENSG00000100033	protein-coding	-0.892508	12.2724	0.000459701	0.010637		53	75	60	75	61	51	54	126	107	111	31	68	42	35	41		61.6074	69.0091	51.1181	58.5471	45.4717	40.7319	49.5612	93.9015	80.211	57.0194	26.0944	64.8616	23.9878	26.5969	35.6344		5.96826
733678	ATP5PO	ATP synthase peripheral stalk subunit OSCP	ATP5O|OSCP	Ensembl:ENSSSCG00000012042	protein-coding	539	ATP5PO	ATP synthase peripheral stalk subunit OSCP	ATP5O|ATPO|HMC08D05|OSCP	MIM:600828|HGNC:HGNC:850|Ensembl:ENSG00000241837	protein-coding	-0.441431	12.265	0.000461544	0.0106532		551	815	837	812	817	773	619	935	878	982	602	536	699	642	643		640.485	749.899	713.098	633.87	609.022	617.368	568.118	696.809	658.18	504.442	506.736	511.262	399.225	487.863	558.851		9.32527
396946	PGRMC1	progesterone receptor membrane component 1	mPR	VGNC:VGNC:91363|Ensembl:ENSSSCG00000012625	protein-coding	10857	PGRMC1	progesterone receptor membrane component 1	Dap1|HPR6.6|IZA|MPR	MIM:300435|HGNC:HGNC:16090|Ensembl:ENSG00000101856	protein-coding	0.621963	12.2508	0.000465053	0.0106813		68	95	134	105	117	191	212	209	173	222	159	135	347	155	159		79.0435	87.4116	114.164	81.9659	87.2161	152.545	194.573	155.757	129.687	114.039	133.839	128.769	198.185	117.786	138.192		6.32271
100621750	SLC28A3	solute carrier family 28 member 3	-	VGNC:VGNC:95810|Ensembl:ENSSSCG00000010960	protein-coding	64078	SLC28A3	solute carrier family 28 member 3	CNT3	MIM:608269|HGNC:HGNC:16484|Ensembl:ENSG00000197506	protein-coding	-0.473927	12.2527	0.000464587	0.0106813		1578	2021	2530	2469	2901	4198	3379	4212	4391	6077	1777	2025	1734	1640	1789		1834.27	1859.57	2155.48	1927.37	2162.51	3352.8	3101.24	3138.99	3291.65	3121.68	1495.8	1931.54	990.353	1246.25	1554.88		10.8418
100157658	DEPTOR	DEP domain containing MTOR interacting protein	DEPDC6	Ensembl:ENSSSCG00000049630	protein-coding	64798	DEPTOR	DEP domain containing MTOR interacting protein	DEP.6|DEPDC6	MIM:612974|HGNC:HGNC:22953|Ensembl:ENSG00000155792	protein-coding	1.04569	12.2303	0.000470186	0.0107727		8	17	19	12	17	24	33	38	9	42	22	35	42	34	35		9.29923	15.6421	16.1874	9.36753	12.6724	19.168	30.2874	28.3195	6.74672	21.5749	18.5186	33.3846	23.9878	25.837	30.4196		3.36446
100624574	DARS2	aspartyl-tRNA synthetase 2, mitochondrial	-	VGNC:VGNC:87160|Ensembl:ENSSSCG00000015492	protein-coding	55157	DARS2	aspartyl-tRNA synthetase 2, mitochondrial	ASPRS|LBSL|MT-ASPRS|mtAspRS	MIM:610956|HGNC:HGNC:25538|Ensembl:ENSG00000117593	protein-coding	-0.707851	12.2225	0.000472155	0.0107913		50	39	79	65	74	90	62	85	86	124	34	63	58	40	35		58.1202	35.8847	67.3055	50.7408	55.1623	71.8799	56.9036	63.3463	64.4687	63.6974	28.6196	60.0924	33.126	30.3965	30.4196		5.88558
100514210	TALDO1	transaldolase 1	-	VGNC:VGNC:100870|Ensembl:ENSSSCG00000012847	protein-coding	6888	TALDO1	transaldolase 1	TAL|TAL-H|TALDOR|TALH	MIM:602063|HGNC:HGNC:11559|Ensembl:ENSG00000177156	protein-coding	0.613075	12.1499	0.000490908	0.011189		89	203	126	149	114	207	225	352	278	321	182	176	312	209	210		103.454	186.785	107.348	116.314	84.9798	165.324	206.505	262.328	208.399	164.894	153.199	167.877	178.195	158.821	182.518		6.70672
100518057	FADS3	fatty acid desaturase 3	-	VGNC:VGNC:87877|Ensembl:ENSSSCG00000013073	protein-coding	3995	FADS3	fatty acid desaturase 3	CYB5RP|LLCDL3	MIM:606150|HGNC:HGNC:3576|Ensembl:ENSG00000221968	protein-coding	-1.07171	12.1459	0.000491955	0.011189		85	89	117	340	249	68	63	130	222	242	90	61	68	82	89		98.8043	81.8908	99.6803	265.413	185.614	54.3092	57.8214	96.8825	166.419	124.313	75.7578	58.1847	38.8374	62.3127	77.3527		6.64103
100512834	KIRREL1	kirre like nephrin family adhesion molecule 1	KIRREL	VGNC:VGNC:89480|Ensembl:ENSSSCG00000006453	protein-coding	55243	KIRREL1	kirre like nephrin family adhesion molecule 1	KIRREL|NEPH1	MIM:607428|HGNC:HGNC:15734|Ensembl:ENSG00000183853	protein-coding	0.981983	12.1305	0.000496042	0.0112223		39	81	38	27	21	69	59	89	90	114	57	54	109	92	119		45.3338	74.5299	32.3748	21.0769	15.6542	55.1079	54.1502	66.3273	67.4672	58.5605	47.98	51.5077	62.254	69.9119	103.427		5.53399
100523554	GNPTAB	N-acetylglucosamine-1-phosphate transferase subunits alpha and beta	-	VGNC:VGNC:88546|Ensembl:ENSSSCG00000000862	protein-coding	79158	GNPTAB	N-acetylglucosamine-1-phosphate transferase subunits alpha and beta	GNPTA|ICD	MIM:607840|HGNC:HGNC:29670|Ensembl:ENSG00000111670	protein-coding	-0.466695	12.1268	0.00049703	0.0112223		496	648	739	777	925	751	678	716	769	1236	713	558	716	529	422		576.552	596.239	629.605	606.548	689.529	599.798	622.268	533.599	576.47	634.919	600.17	532.247	408.935	401.993	366.773		9.17381
100620397	SGIP1	SH3GL interacting endocytic adaptor 1	-	VGNC:VGNC:92792|Ensembl:ENSSSCG00000025243	protein-coding	84251	SGIP1	SH3GL interacting endocytic adaptor 1	-	MIM:611540|HGNC:HGNC:25412|Ensembl:ENSG00000118473	protein-coding	0.977265	12.1348	0.000494883	0.0112223		18	20	25	15	14	43	48	52	18	102	40	29	54	39	45		20.9233	18.4024	21.2992	11.7094	10.4361	34.3426	44.0544	38.753	13.4934	52.3962	33.6701	27.6616	30.8414	29.6365	39.1109		4.45439
100524286	SH3PXD2B	SH3 and PX domains 2B	-	VGNC:VGNC:92830|Ensembl:ENSSSCG00000027378	protein-coding	285590	SH3PXD2B	SH3 and PX domains 2B	FAD49|FTHS|HOFI|KIAA1295|TKS4|TSK4	MIM:613293|HGNC:HGNC:29242|Ensembl:ENSG00000174705	protein-coding	1.14879	12.1079	0.000502095	0.0113093		6	6	6	12	8	14	12	18	13	33	16	10	26	27	17		6.97442	5.52073	5.11181	9.36753	5.9635	11.1813	11.0136	13.4145	9.74527	16.9517	13.4681	9.53847	14.8496	20.5176	14.7752		2.99538
100155078	FMR1	FMRP translational regulator 1	-	VGNC:VGNC:88175|Ensembl:ENSSSCG00000012727	protein-coding	2332	FMR1	FMRP translational regulator 1	FMRP|FRAXA|POF|POF1	MIM:309550|HGNC:HGNC:3775|Ensembl:ENSG00000102081	protein-coding	0.734159	12.1017	0.000503762	0.0113195		74	59	113	74	97	133	117	154	110	177	203	135	262	111	94		86.0179	54.2872	96.2725	57.7664	72.3074	106.222	107.383	114.769	82.4599	90.9228	170.876	128.769	149.638	84.3502	81.6983		6.44324
110255470	C9H1orf116	chromosome 9 C1orf116 homolog	-	VGNC:VGNC:86093|Ensembl:ENSSSCG00000032446	protein-coding	79098	C1orf116	chromosome 1 open reading frame 116	SARG	MIM:611680|HGNC:HGNC:28667|Ensembl:ENSG00000182795	protein-coding	1.26169	12.0966	0.000505126	0.0113228		7	9	16	22	13	5	9	17	31	44	40	15	48	36	41		8.13683	8.28109	13.6315	17.1738	9.69068	3.99333	8.26019	12.6693	23.2387	22.6023	33.6701	14.3077	27.4146	27.3568	35.6344		3.19169
100524350	PHACTR2	phosphatase and actin regulator 2	-	VGNC:VGNC:91366|Ensembl:ENSSSCG00000004132	protein-coding	9749	PHACTR2	phosphatase and actin regulator 2	C6orf56	MIM:608724|HGNC:HGNC:20956|Ensembl:ENSG00000112419	protein-coding	1.00996	12.0896	0.000507031	0.0113383		22	27	19	19	27	62	53	49	22	57	51	23	104	49	47		25.5729	24.8433	16.1874	14.8319	20.1268	49.5172	48.6434	36.5173	16.492	29.2802	42.9294	21.9385	59.3983	37.2357	40.8492		4.73188
100511884	LOC100511884	histone H2A type 1-like	-	-	pseudo	221613	H2AC1	H2A clustered histone 1	H2AA|H2AFR|HIST1H2AA|TH2A|bA317E16.2	MIM:613499|HGNC:HGNC:18729|Ensembl:ENSG00000164508	protein-coding	-1.36284	12.0651	0.000513748	0.011461		16	26	13	54	56	90	88	128	116	125	2	6	19	21	42		18.5985	23.9232	11.0756	42.1539	41.7445	71.8799	80.7663	95.392	86.9578	64.2111	1.68351	5.72308	10.8516	15.9581	36.5035		4.29267
100154460	PRTG	protogenin	-	Ensembl:ENSSSCG00000035798	protein-coding	283659	PRTG	protogenin	IGDCC5	MIM:613261|HGNC:HGNC:26373|Ensembl:ENSG00000166450	protein-coding	1.16657	11.9976	0.000532694	0.0118553		12	17	11	8	10	11	5	6	9	6	21	18	62	35	23		13.9488	15.6421	9.37166	6.24502	7.45437	8.78532	4.589	4.4715	6.74672	3.08213	17.6768	17.1692	35.4105	26.5969	19.99		3.90196
100302020	CLDN6	claudin 6	-	VGNC:VGNC:86739|Ensembl:ENSSSCG00000023743	protein-coding	9074	CLDN6	claudin 6	-	MIM:615798|HGNC:HGNC:2048|Ensembl:ENSG00000184697	protein-coding	0.667673	11.9601	0.000543519	0.0120453		16	60	44	76	69	142	108	201	180	236	95	76	135	83	100		18.5985	55.2073	37.4866	59.3277	51.4351	113.41	99.1223	149.795	134.934	121.23	79.9666	72.4924	77.1036	63.0726	86.9131		4.29267
100512589	ZNF608	zinc finger protein 608	-	VGNC:VGNC:100889	protein-coding	57507	ZNF608	zinc finger protein 608	NY-REN-36	HGNC:HGNC:29238|Ensembl:ENSG00000168916	protein-coding	1.06399	11.9591	0.000543815	0.0120453		10	8	22	15	12	21	39	39	30	51	20	16	54	39	28		11.624	7.36097	18.7433	11.7094	8.94524	16.772	35.7942	29.0648	22.4891	26.1981	16.8351	15.2616	30.8414	29.6365	24.3357		3.6581
100517643	SPNS1	sphingolipid transporter 1 (putative)	-	Ensembl:ENSSSCG00000007811	protein-coding	83985	SPNS1	sphingolipid transporter 1 (putative)	HSpin1|LAT|PP2030|SLC62A1|SPIN1|SPINL|nrs	MIM:612583|HGNC:HGNC:30621|Ensembl:ENSG00000169682	protein-coding	-0.595415	11.9321	0.000551751	0.0121921		45	67	77	97	107	110	85	122	139	145	51	59	77	50	50		52.3082	61.6482	65.6016	75.7209	79.7618	87.8532	78.0129	90.9205	104.199	74.4848	42.9294	56.277	43.9776	37.9956	43.4566		5.73628
100625505	VPS13C	vacuolar protein sorting 13 homolog C	-	VGNC:VGNC:94840|Ensembl:ENSSSCG00000036431	protein-coding	54832	VPS13C	vacuolar protein sorting 13 homolog C	PARK23	MIM:608879|HGNC:HGNC:23594|Ensembl:ENSG00000129003	protein-coding	-0.470558	11.9034	0.000560303	0.0123518		431	461	523	642	836	308	260	351	325	651	442	394	561	514	367		500.996	424.176	445.58	501.163	623.185	245.989	238.628	261.583	243.632	334.411	372.055	375.816	320.408	390.594	318.971		8.97153
100316849	ZFP36	ZFP36 ring finger protein	TTP	VGNC:VGNC:95145|Ensembl:ENSSSCG00000028056	protein-coding	7538	ZFP36	ZFP36 ring finger protein	G0S24|GOS24|NUP475|RNF162A|TIS11|TTP|zfp-36	MIM:190700|HGNC:HGNC:12862|Ensembl:ENSG00000128016	protein-coding	1.12111	11.8816	0.00056692	0.0124127		19	22	45	42	25	28	84	158	35	83	99	49	76	80	63		22.0857	20.2427	38.3386	32.7864	18.6359	22.3626	77.0951	117.75	26.2373	42.6361	83.3336	46.7385	43.4065	60.7929	54.7553		4.52893
100511071	C2H5orf15	chromosome 2 C5orf15 homolog	-	VGNC:VGNC:86009|Ensembl:ENSSSCG00000032323	protein-coding	56951	C5orf15	chromosome 5 open reading frame 15	HTGN29|KCT2	HGNC:HGNC:20656|Ensembl:ENSG00000113583	protein-coding	1.11529	11.8872	0.0005652	0.0124127		8	12	29	10	24	45	24	38	46	62	30	8	64	44	37		9.29923	11.0415	24.7071	7.80628	17.8905	35.9399	22.0272	28.3195	34.4832	31.8487	25.2526	7.63078	36.5528	33.4361	32.1578		3.36446
100519062	MAP1B	microtubule associated protein 1B	-	VGNC:VGNC:89979|Ensembl:ENSSSCG00000016974	protein-coding	4131	MAP1B	microtubule associated protein 1B	FUTSCH|MAP5|PPP1R102|PVNH9	MIM:157129|HGNC:HGNC:6836|Ensembl:ENSG00000131711	protein-coding	1.77869	11.8811	0.000567056	0.0124127		6	11	51	40	20	5	35	48	9	6	47	38	194	85	101		6.97442	10.1213	43.4504	31.2251	14.9087	3.99333	32.123	35.772	6.74672	3.08213	39.5624	36.2462	110.801	64.5925	87.7822		2.99538
100512420	LOC100512420	histone H2B type 1-K	-	-	protein-coding	85236	H2BC12	H2B clustered histone 12	H2B/S|H2BFAiii|H2BFT|H2BK|HIST1H2BK	MIM:615045|HGNC:HGNC:13954|Ensembl:ENSG00000197903	protein-coding	-1.03202	11.8697	0.000570547	0.0124598		14	40	28	65	80	126	93	163	204	218	18	13	22	36	29		16.2737	36.8049	23.8551	50.7408	59.635	100.632	85.3553	121.476	152.926	111.984	15.1516	12.4	12.565	27.3568	25.2048		4.1105
100156988	SLC25A43	solute carrier family 25 member 43	-	VGNC:VGNC:93016|Ensembl:ENSSSCG00000012624	protein-coding	203427	SLC25A43	solute carrier family 25 member 43	-	MIM:300641|HGNC:HGNC:30557|Ensembl:ENSG00000077713	protein-coding	-0.894564	11.8381	0.000580305	0.0126139		163	217	215	252	288	86	75	113	326	326	136	231	128	132	112		189.472	199.666	183.173	196.718	214.686	68.6852	68.8349	84.2133	244.381	167.462	114.478	220.339	73.1056	100.308	97.3427		7.57343
100620737	POLR2C	RNA polymerase II subunit C	-	VGNC:VGNC:91648|Ensembl:ENSSSCG00000025454	protein-coding	5432	POLR2C	RNA polymerase II subunit C	RPB3|RPB31|hRPB33|hsRPB3	MIM:180663|HGNC:HGNC:9189|Ensembl:ENSG00000102978	protein-coding	0.745329	11.8402	0.000579649	0.0126139		20	17	29	30	34	69	61	90	56	80	54	44	63	40	42		23.2481	15.6421	24.7071	23.4188	25.3449	55.1079	55.9858	67.0725	41.9796	41.0951	45.4547	41.9693	35.9817	30.3965	36.5035		4.5998
397561	FASN	fatty acid synthase	-	VGNC:VGNC:88016	protein-coding	2194	FASN	fatty acid synthase	FAS|OA-519|SDR27X1	MIM:600212|HGNC:HGNC:3594|Ensembl:ENSG00000169710	protein-coding	-0.823842	11.8048	0.000590796	0.012812		89	103	68	98	79	44	57	101	81	98	31	43	75	87	55		103.454	94.7725	57.9339	76.5015	58.8895	35.1413	52.3146	75.2703	60.7205	50.3415	26.0944	41.0154	42.8353	66.1123	47.8022		6.70672
100522785	E2F8	E2F transcription factor 8	-	VGNC:VGNC:87519|Ensembl:ENSSSCG00000013352	protein-coding	79733	E2F8	E2F transcription factor 8	E2F-8	MIM:612047|HGNC:HGNC:24727|Ensembl:ENSG00000129173	protein-coding	-0.89785	11.7957	0.000593684	0.0128448		43	32	26	65	52	65	68	67	60	99	27	48	30	20	24		49.9834	29.4439	22.1512	50.7408	38.7627	51.9132	62.4104	49.9318	44.9781	50.8552	22.7273	45.7847	17.1341	15.1982	20.8591		5.67195
100156908	PEAR1	platelet endothelial aggregation receptor 1	-	VGNC:VGNC:91302|Ensembl:ENSSSCG00000006463	protein-coding	375033	PEAR1	platelet endothelial aggregation receptor 1	JEDI|MEGF12	MIM:610278|HGNC:HGNC:33631|Ensembl:ENSG00000187800	protein-coding	1.4483	11.7848	0.00059715	0.0128899		13	7	4	4	6	3	3	11	9	12	16	14	31	13	18		15.1113	6.44085	3.40788	3.12251	4.47262	2.396	2.7534	8.19775	6.74672	6.16426	13.4681	13.3539	17.7053	9.87885	15.6444		4.01
100621636	ABHD12	abhydrolase domain containing 12, lysophospholipase	-	VGNC:VGNC:95682|Ensembl:ENSSSCG00000040449	protein-coding	26090	ABHD12	abhydrolase domain containing 12, lysophospholipase	ABHD12A|BEM46L2|C20orf22|PHARC|dJ965G21.2|hABHD12	MIM:613599|HGNC:HGNC:15868|Ensembl:ENSG00000100997	protein-coding	-0.567571	11.7778	0.000599409	0.0129087		310	309	424	403	436	221	200	266	353	422	277	307	239	282	253		360.345	284.318	361.235	314.593	325.011	176.505	183.56	198.237	264.621	216.777	233.166	292.831	136.502	214.295	219.89		8.49723
100415778	ZC3HAV1	zinc finger CCCH-type containing, antiviral 1	zap	VGNC:VGNC:95102|Ensembl:ENSSSCG00000016512	protein-coding	56829	ZC3HAV1	zinc finger CCCH-type containing, antiviral 1	ARTD13|FLB6421|PARP13|ZAP|ZC3H2|ZC3HDC2	MIM:607312|HGNC:HGNC:23721|Ensembl:ENSG00000105939	protein-coding	0.778389	11.731	0.000614689	0.0132073		82	115	112	66	69	109	102	128	50	161	184	105	293	163	162		95.3171	105.814	95.4205	51.5214	51.4351	87.0545	93.6155	95.392	37.4818	82.7038	154.883	100.154	167.343	123.866	140.799		6.58972
100515138	S100A10	S100 calcium binding protein A10	p11	VGNC:VGNC:92536|Ensembl:ENSSSCG00000006612	protein-coding	6281	S100A10	S100 calcium binding protein A10	42C|ANX2L|ANX2LG|CAL1L|CLP11|Ca[1]|GP11|P11|p10	MIM:114085|HGNC:HGNC:10487|Ensembl:ENSG00000197747	protein-coding	0.584176	11.708	0.00062233	0.0132107		79	75	128	138	148	98	93	91	129	133	237	124	269	199	153		91.8299	69.0091	109.052	107.727	110.325	78.2692	85.3553	67.8178	96.703	68.3206	199.496	118.277	153.636	151.222	132.977		6.53652
100516227	ATR	ATR serine/threonine kinase	-	VGNC:VGNC:85684|Ensembl:ENSSSCG00000011679	protein-coding	545	ATR	ATR serine/threonine kinase	FCTCS|FRP1|MEC1|SCKL|SCKL1	MIM:601215|HGNC:HGNC:882|Ensembl:ENSG00000175054	protein-coding	-0.478843	11.7049	0.000623348	0.0132107		90	133	136	144	159	117	77	95	118	183	96	91	165	99	85		104.616	122.376	115.868	112.41	118.524	93.4438	70.6705	70.7988	88.457	94.005	80.8083	86.8001	94.2377	75.2312	73.8761		6.72269
100519078	TNPO2	transportin 2	-	VGNC:VGNC:94288|Ensembl:ENSSSCG00000013726	protein-coding	30000	TNPO2	transportin 2	IPO3|KPNB2B|TRN2	MIM:603002|HGNC:HGNC:19998|Ensembl:ENSG00000105576	protein-coding	-0.508033	11.7212	0.000617919	0.0132107		173	220	224	311	301	250	219	262	303	424	184	227	210	174	186		201.096	202.427	190.841	242.775	224.377	199.666	200.998	195.256	227.14	217.804	154.883	216.523	119.939	132.225	161.658		7.6589
100523778	CTNNA1	catenin alpha 1	-	VGNC:VGNC:87063|Ensembl:ENSSSCG00000014339	protein-coding	1495	CTNNA1	catenin alpha 1	CAP102|MDPT2	MIM:116805|HGNC:HGNC:2509|Ensembl:ENSG00000044115	protein-coding	0.42454	11.7233	0.00061721	0.0132107		398	416	451	584	499	613	520	585	517	710	730	581	959	649	633		462.637	382.771	384.238	455.887	371.973	489.582	477.256	435.971	387.562	364.719	614.48	554.185	547.721	493.183	550.16		8.85685
102161501	POC1B	POC1 centriolar protein B	-	VGNC:VGNC:91616|Ensembl:ENSSSCG00000000920	protein-coding	282809	POC1B	POC1 centriolar protein B	CORD20|PIX1|TUWD12|WDR51B	MIM:614784|HGNC:HGNC:30836|Ensembl:ENSG00000139323	protein-coding	-0.736661	11.7082	0.000622266	0.0132107		66	52	92	109	95	44	56	70	44	73	47	84	77	55	40		76.7187	47.8463	78.3811	85.0884	70.8165	35.1413	51.3968	52.1675	32.984	37.4993	39.5624	80.1232	43.9776	41.7951	34.7652		6.28019
110257935	LOC110257935	matrix-remodeling-associated protein 5-like	-	Ensembl:ENSSSCG00000039926	protein-coding	25878	MXRA5	matrix remodeling associated 5	-	MIM:300938|HGNC:HGNC:7539|Ensembl:ENSG00000101825	protein-coding	2.29285	11.7124	0.000620853	0.0132107		1	2	3	0	0	30	18	29	16	15	3	3	9	9	13		1.1624	1.84024	2.55591	0	0	23.96	16.5204	21.6123	11.9942	7.70533	2.52526	2.86154	5.14024	6.8392	11.2987		1.11264
100523672	LOC100523672	heat shock factor protein 4	HSF4|NOL3	Ensembl:ENSSSCG00000002792|Ensembl:ENSSSCG00000040125	protein-coding	3299	HSF4	heat shock transcription factor 4	CTM|CTRCT5	MIM:602438|HGNC:HGNC:5227|Ensembl:ENSG00000102878	protein-coding	1.33596	11.6902	0.00062831	0.0132707		8	3	6	11	11	8	5	2	2	2	15	14	43	24	19		9.29923	2.76036	5.11181	8.5869	8.19981	6.38932	4.589	1.4905	1.49927	1.02738	12.6263	13.3539	24.5589	18.2379	16.5135		3.36446
100736670	GCA	grancalcin	-	VGNC:VGNC:95726	protein-coding	25801	GCA	grancalcin	GCL	MIM:607030|HGNC:HGNC:15990|Ensembl:ENSG00000115271	protein-coding	-0.50072	11.6881	0.000629023	0.0132707		446	555	797	675	955	651	634	945	823	1227	526	604	661	481	455		518.432	510.668	679.019	526.924	711.892	519.931	581.885	704.261	616.95	630.296	442.762	576.124	377.522	365.517	395.455		9.02079
100152243	MINPP1	multiple inositol-polyphosphate phosphatase 1	-	VGNC:VGNC:90233|Ensembl:ENSSSCG00000010435	protein-coding	9562	MINPP1	multiple inositol-polyphosphate phosphatase 1	HIPER1|MINPP2|MIPP	MIM:605391|HGNC:HGNC:7102|Ensembl:ENSG00000107789	protein-coding	-0.537232	11.6631	0.000637524	0.0133449		83	90	138	156	165	75	69	89	104	140	74	89	144	109	72		96.4795	82.8109	117.572	121.778	122.997	59.8999	63.3282	66.3273	77.9621	71.9164	62.2898	84.8924	82.2438	82.8303	62.5774		6.60703
100516328	JADE1	jade family PHD finger 1	PHF17	VGNC:VGNC:89266|Ensembl:ENSSSCG00000009071	protein-coding	79960	JADE1	jade family PHD finger 1	PHF17	MIM:610514|HGNC:HGNC:30027|Ensembl:ENSG00000077684	protein-coding	0.600937	11.6601	0.000638564	0.0133449		69	93	87	101	87	77	47	79	100	143	150	89	165	189	150		80.2059	85.5713	74.1213	78.8434	64.853	61.4972	43.1366	58.8748	74.9636	73.4574	126.263	84.8924	94.2377	143.623	130.37		6.34351
100627515	HIPK2	homeodomain interacting protein kinase 2	-	VGNC:VGNC:88888|Ensembl:ENSSSCG00000026733	protein-coding	28996	HIPK2	homeodomain interacting protein kinase 2	PRO0593	MIM:606868|HGNC:HGNC:14402|Ensembl:ENSG00000064393	protein-coding	0.504154	11.6632	0.00063749	0.0133449		57	78	68	86	104	131	132	152	160	261	135	89	182	124	99		66.257	71.7695	57.9339	67.134	77.5254	104.625	121.15	113.278	119.942	134.073	113.637	84.8924	103.947	94.229	86.044		6.07161
100737806	MTHFD2	methylenetetrahydrofolate dehydrogenase (NADP+ dependent) 2, methenyltetrahydrofolate cyclohydrolase	-	Ensembl:ENSSSCG00000008289	protein-coding	10797	MTHFD2	methylenetetrahydrofolate dehydrogenase (NADP+ dependent) 2, methenyltetrahydrofolate cyclohydrolase	NMDMC	MIM:604887|HGNC:HGNC:7434|Ensembl:ENSG00000065911	protein-coding	-0.537594	11.6568	0.000639696	0.0133449		458	443	690	865	961	540	640	628	589	957	504	523	535	506	492		532.381	407.614	587.858	675.243	716.365	431.279	587.392	468.017	441.535	491.6	424.244	498.862	305.559	384.515	427.612		9.05902
110258480	LOC110258480	uncharacterized LOC110258480	-	-	ncRNA							1.50227	11.6701	0.000635138	0.0133449		4	8	5	4	2	4	3	11	2	2	15	12	17	16	14		4.64962	7.36097	4.25984	3.12251	1.49087	3.19466	2.7534	8.19775	1.49927	1.02738	12.6263	11.4462	9.70934	12.1586	12.1678		2.49815
100516258	SPTBN1	spectrin beta, non-erythrocytic 1	-	VGNC:VGNC:93436|Ensembl:ENSSSCG00000040786	protein-coding	6711	SPTBN1	spectrin beta, non-erythrocytic 1	ELF|HEL102|SPTB2|betaSpII	MIM:182790|HGNC:HGNC:11275|Ensembl:ENSG00000115306	protein-coding	1.20735	11.6422	0.000644725	0.0134198		26	57	53	60	51	25	38	68	49	48	59	40	283	322	109		30.2225	52.4469	45.1543	46.8377	38.0173	19.9666	34.8764	50.677	36.7322	24.657	49.6635	38.1539	161.632	244.691	94.7353		4.96451
100620936	KLHL7	kelch like family member 7	-	Ensembl:ENSSSCG00000038469	protein-coding	55975	KLHL7	kelch like family member 7	CISS3|KLHL6|PERCHING|SBBI26	MIM:611119|HGNC:HGNC:15646|Ensembl:ENSG00000122550	protein-coding	1.01626	11.6374	0.000646372	0.0134241		9	24	16	9	19	15	23	30	28	42	35	18	63	29	28		10.4616	22.0829	13.6315	7.02565	14.1633	11.98	21.1094	22.3575	20.9898	21.5749	29.4614	17.1692	35.9817	22.0374	24.3357		3.51874
100155766	SEC23A	Sec23 homolog A, COPII coat complex component	-	VGNC:VGNC:98307|Ensembl:ENSSSCG00000001934	protein-coding	10484	SEC23A	Sec23 homolog A, COPII coat complex component	CLSD|hSec23A	MIM:610511|HGNC:HGNC:10701|Ensembl:ENSG00000100934	protein-coding	0.985356	11.617	0.000653511	0.0135422		17	15	31	23	34	17	12	27	15	21	25	31	108	66	49		19.7609	13.8018	26.411	17.9544	25.3449	13.5773	11.0136	20.1218	11.2445	10.7875	21.0438	29.5693	61.6829	50.1542	42.5874		4.37579
100154255	TMEM30A	transmembrane protein 30A	-	VGNC:VGNC:94170|Ensembl:ENSSSCG00000033155	protein-coding	55754	TMEM30A	transmembrane protein 30A	C6orf67|CDC50A	MIM:611028|HGNC:HGNC:16667|Ensembl:ENSG00000112697	protein-coding	-0.449502	11.5847	0.000664959	0.0137489		262	322	428	414	542	303	330	357	296	466	328	249	461	298	273		304.55	296.279	364.643	323.18	404.027	241.996	302.874	266.054	221.892	239.379	276.095	237.508	263.294	226.454	237.273		8.25526
397271	AIF1	allograft inflammatory factor 1	AIF-1	VGNC:VGNC:85197|Ensembl:ENSSSCG00000032341	protein-coding	199	AIF1	allograft inflammatory factor 1	AIF-1|IBA1|IRT-1|IRT1	MIM:601833|HGNC:HGNC:352|Ensembl:ENSG00000204472	protein-coding	1.65859	11.5793	0.000666907	0.0137586		4	11	20	3	6	1	2	3	3	10	24	15	47	13	39		4.64962	10.1213	17.0394	2.34188	4.47262	0.798665	1.8356	2.23575	2.24891	5.13688	20.2021	14.3077	26.8435	9.87885	33.8961		2.49815
100511891	LOC100511891	uncharacterized LOC100511891	SSLP-1|SSLP1	-	ncRNA							-0.738882	11.5516	0.000676917	0.0139098		114	108	240	310	345	246	298	479	437	432	167	109	204	136	134		132.514	99.3731	204.473	241.995	257.176	196.472	273.504	356.975	327.591	221.913	140.573	103.969	116.512	103.348	116.464		7.06085
100518663	PLCG2	phospholipase C gamma 2	-	VGNC:VGNC:91520|Ensembl:ENSSSCG00000002688	protein-coding	5336	PLCG2	phospholipase C gamma 2	APLAID|FCAS3|PLC-IV|PLC-gamma-2	MIM:600220|HGNC:HGNC:9066|Ensembl:ENSG00000197943	protein-coding	-0.705405	11.5508	0.000677219	0.0139098		91	106	109	131	131	27	25	32	77	91	52	59	115	107	66		105.779	97.5329	92.8646	102.262	97.6522	21.564	22.945	23.848	57.722	46.7456	43.7712	56.277	65.6808	81.3105	57.3627		6.73848
100513208	HYDIN	HYDIN axonemal central pair apparatus protein	-	VGNC:VGNC:89011	protein-coding	54768	HYDIN	HYDIN axonemal central pair apparatus protein	CILD5|HYDIN1|HYDIN2|PPP1R31	MIM:610812|HGNC:HGNC:19368|Ensembl:ENSG00000157423	protein-coding	1.1307	11.5304	0.000684672	0.0140069		10	7	29	9	17	41	24	44	18	72	23	21	39	38	33		11.624	6.44085	24.7071	7.02565	12.6724	32.7453	22.0272	32.791	13.4934	36.9856	19.3603	20.0308	22.2744	28.8766	28.6813		3.6581
100519780	HELZ2	helicase with zinc finger 2	-	VGNC:VGNC:88841|Ensembl:ENSSSCG00000003306	protein-coding	85441	HELZ2	helicase with zinc finger 2	PDIP-1|PRIC285	MIM:611265|HGNC:HGNC:30021|Ensembl:ENSG00000130589	protein-coding	1.94778	11.5256	0.000686452	0.0140069		5	12	3	2	1	18	12	32	32	24	19	16	13	5	35		5.81202	11.0415	2.55591	1.56126	0.745437	14.376	11.0136	23.848	23.9883	12.3285	15.9933	15.2616	7.42479	3.79956	30.4196		2.76808
102162472	MRPS12	mitochondrial ribosomal protein S12	-	Ensembl:ENSSSCG00000031860	ncRNA	6183	MRPS12	mitochondrial ribosomal protein S12	MPR-S12|MT-RPS12|RPMS12|RPS12|RPSM12	MIM:603021|HGNC:HGNC:10380|Ensembl:ENSG00000128626	protein-coding	-0.845974	11.5282	0.000685471	0.0140069		25	29	29	36	53	52	38	43	50	54	12	20	32	16	29		29.0601	26.6835	24.7071	28.1026	39.5082	41.5306	34.8764	32.0458	37.4818	27.7392	10.101	19.0769	18.2764	12.1586	25.2048		4.90978
100127132	CDX2	caudal type homeobox 2	CDX-2	VGNC:VGNC:86527|Ensembl:ENSSSCG00000009317	protein-coding	1045	CDX2	caudal type homeobox 2	CDX-3|CDX2/AS|CDX3	MIM:600297|HGNC:HGNC:1806|Ensembl:ENSG00000165556	protein-coding	-1.12489	11.5115	0.000691653	0.0140516		50	37	40	57	79	39	21	26	87	115	34	29	24	31	14		58.1202	34.0445	34.0788	44.4958	58.8895	31.1479	19.2738	19.3765	65.2183	59.0742	28.6196	27.6616	13.7073	23.5573	12.1678		5.88558
100153004	CNTRL	centriolin	CEP110	Ensembl:ENSSSCG00000032297	protein-coding	11064	CNTRL	centriolin	CEP1|CEP110|FAN|bA165P4.1	MIM:605496|HGNC:HGNC:1858|Ensembl:ENSG00000119397	protein-coding	-0.768243	11.513	0.000691126	0.0140516		35	55	53	85	77	55	36	59	67	140	35	40	41	31	47		40.6841	50.6067	45.1543	66.3534	57.3986	43.9266	33.0408	43.9698	50.2256	71.9164	29.4614	38.1539	23.4166	23.5573	40.8492		5.38143
100153598	LOC100153598	store-operated calcium entry regulator STIMATE	TMEM110	Ensembl:ENSSSCG00000033422	protein-coding	375346	STIMATE	STIM activating enhancer	TMEM110	MIM:617189|HGNC:HGNC:30526|Ensembl:ENSG00000213533	protein-coding	-0.922743	11.5058	0.000693811	0.0140648		51	43	27	40	35	16	14	17	32	30	16	21	30	26	18		59.2826	39.5652	23.0032	31.2251	26.0903	12.7786	12.8492	12.6693	23.9883	15.4107	13.4681	20.0308	17.1341	19.7577	15.6444		5.91367
100737417	TNFAIP1	TNF alpha induced protein 1	-	VGNC:VGNC:94250|Ensembl:ENSSSCG00000024626	protein-coding	7126	TNFAIP1	TNF alpha induced protein 1	B12|B61|BTBD34|EDP1|hBACURD2	MIM:191161|HGNC:HGNC:11894|Ensembl:ENSG00000109079	protein-coding	1.36385	11.4898	0.00069981	0.0141556		6	3	16	8	8	1	6	7	1	10	17	16	32	28	18		6.97442	2.76036	13.6315	6.24502	5.9635	0.798665	5.5068	5.21675	0.749636	5.13688	14.3098	15.2616	18.2764	21.2775	15.6444		2.99538
100621083	TIMM9	translocase of inner mitochondrial membrane 9	-	-	protein-coding	26520	TIMM9	translocase of inner mitochondrial membrane 9	TIM9|TIM9A	MIM:607384|HGNC:HGNC:11819|Ensembl:ENSG00000100575	protein-coding	-0.606762	11.4805	0.000703293	0.0141953		105	82	140	123	127	103	54	77	115	145	92	77	100	85	70		122.052	75.45	119.276	96.0172	94.6705	82.2625	49.5612	57.3843	86.2081	74.4848	77.4413	73.4462	57.1138	64.5925	60.8392		6.94313
100520250	AP2A1	adaptor related protein complex 2 subunit alpha 1	-	VGNC:VGNC:85383|Ensembl:ENSSSCG00000003199	protein-coding	160	AP2A1	adaptor related protein complex 2 subunit alpha 1	ADTAA|AP2-ALPHA|CLAPA1	MIM:601026|HGNC:HGNC:561|Ensembl:ENSG00000196961	protein-coding	-0.522583	11.4546	0.000713157	0.0143633		348	386	469	675	587	425	463	515	686	825	331	359	358	422	349		404.517	355.167	399.573	526.924	437.571	339.433	424.941	383.804	514.25	423.793	278.62	342.431	204.467	320.683	303.327		8.66362
100152987	HEATR5A	HEAT repeat containing 5A	-	VGNC:VGNC:88826	protein-coding	25938	HEATR5A	HEAT repeat containing 5A	C14orf125	HGNC:HGNC:20276|Ensembl:ENSG00000129493	protein-coding	-0.550423	11.4425	0.000717828	0.0143643		237	232	338	286	404	153	188	168	228	390	175	218	270	256	214		275.49	213.468	287.965	223.26	301.157	122.196	172.546	125.202	170.917	200.338	147.307	207.939	154.207	194.537	185.994		8.11108
100625224	SCOC	short coiled-coil protein	-	VGNC:VGNC:98960|Ensembl:ENSSSCG00000038550	protein-coding	60592	SCOC	short coiled-coil protein	HRIHFB2072|SCOCO|UNC-69	HGNC:HGNC:20335|Ensembl:ENSG00000153130	protein-coding	0.979291	11.4484	0.00071557	0.0143643		20	14	21	20	17	21	15	16	14	43	20	37	79	44	31		23.2481	12.8817	17.8913	15.6126	12.6724	16.772	13.767	11.924	10.4949	22.0886	16.8351	35.2923	45.1199	33.4361	26.9431		4.5998
100739163	LOC100739163	glutathione S-transferase P-like	GSTP1	Ensembl:ENSSSCG00000032003	protein-coding	2950	GSTP1	glutathione S-transferase pi 1	DFN7|FAEES3|GST3|GSTP|HEL-S-22|PI	MIM:134660|HGNC:HGNC:4638|Ensembl:ENSG00000084207	protein-coding	0.644271	11.4461	0.000716443	0.0143643		150	322	268	268	255	97	123	167	316	203	501	384	574	351	350		174.361	296.279	228.328	209.208	190.086	77.4705	112.889	124.457	236.885	104.279	421.719	366.277	327.833	266.729	304.196		7.45418
100337661	MSH2	mutS homolog 2	-	VGNC:VGNC:90418|Ensembl:ENSSSCG00000008428	protein-coding	4436	MSH2	mutS homolog 2	COCA1|FCC1|HNPCC|HNPCC1|LCFS2|hMSH2	MIM:609309|HGNC:HGNC:7325|Ensembl:ENSG00000095002	protein-coding	-0.493815	11.4307	0.0007224	0.0143982		100	151	138	153	168	209	161	186	219	345	81	85	149	130	121		116.24	138.938	117.572	119.436	125.233	166.921	147.766	138.617	164.17	177.223	68.182	81.077	85.0995	98.7885	105.165		6.87333
100622868	CLIC6	chloride intracellular channel 6	-	Ensembl:ENSSSCG00000028112	protein-coding	54102	CLIC6	chloride intracellular channel 6	CLIC1L	MIM:615321|HGNC:HGNC:2065|Ensembl:ENSG00000159212	protein-coding	0.888631	11.4302	0.000722614	0.0143982		23	32	53	48	54	19	13	37	38	54	87	44	176	106	52		26.7353	29.4439	45.1543	37.4701	40.2536	15.1746	11.9314	27.5743	28.4862	27.7392	73.2326	41.9693	100.52	80.5506	45.1948		4.79365
100155803	OLA1	Obg like ATPase 1	-	VGNC:VGNC:96188|Ensembl:ENSSSCG00000015963	protein-coding	29789	OLA1	Obg like ATPase 1	DOC45|GBP45|GTBP9|GTPBP9|PTD004	MIM:611175|HGNC:HGNC:28833|Ensembl:ENSG00000138430	protein-coding	-0.473264	11.4254	0.000724476	0.0144046		181	181	198	165	233	185	147	204	177	271	142	114	217	171	145		210.395	166.542	168.69	128.804	173.687	147.753	134.917	152.031	132.686	139.21	119.529	108.739	123.937	129.945	126.024		7.7238
110261489	LOC110261489	histone H3.1-like	-	-	pseudo	8352	H3C3	H3 clustered histone 3	H3.1|H3/c|H3C1|H3C10|H3C11|H3C12|H3C2|H3C4|H3C6|H3C7|H3C8|H3FC|HIST1H3C	MIM:602812|HGNC:HGNC:4768|Ensembl:ENSG00000287080	protein-coding	-0.788988	11.4047	0.00073257	0.0145345		60	132	86	135	149	311	271	364	375	390	40	104	61	89	73		69.7442	121.456	73.2693	105.385	111.07	248.385	248.724	271.271	281.113	200.338	33.6701	99.2001	34.8394	67.6321	63.4466		6.14454
448810	MYC	MYC proto-oncogene, bHLH transcription factor	c-Myc|c-Myc-a|c-Myc-b	-	protein-coding	4609	MYC	MYC proto-oncogene, bHLH transcription factor	MRTL|MYCC|bHLHe39|c-Myc	MIM:190080|HGNC:HGNC:7553|Ensembl:ENSG00000136997	protein-coding	-0.961001	11.3935	0.000737004	0.0145517		32	14	32	52	60	49	88	87	106	89	18	24	27	24	19		37.1969	12.8817	27.263	40.5926	44.7262	39.1346	80.7663	64.8368	79.4614	45.7183	15.1516	22.8923	15.4207	18.2379	16.5135		5.25538
733608	S100A6	S100 calcium binding protein A6	-	VGNC:VGNC:92545|Ensembl:ENSSSCG00000021084	protein-coding	6277	S100A6	S100 calcium binding protein A6	2A9|5B10|CABP|CACY|PRA|S10A6	MIM:114110|HGNC:HGNC:10496|Ensembl:ENSG00000197956	protein-coding	1.13311	11.3907	0.000738118	0.0145517		13	25	23	10	9	32	22	37	52	57	56	15	52	33	43		15.1113	23.003	19.5953	7.80628	6.70893	25.5573	20.1916	27.5743	38.9811	29.2802	47.1382	14.3077	29.6992	25.0771	37.3726		4.01
100517050	MTARC2	mitochondrial amidoxime reducing component 2	MARC2|MOSC2	Ensembl:ENSSSCG00000010826	ncRNA	54996	MTARC2	mitochondrial amidoxime reducing component 2	MARC2|MOSC2	MIM:614127|HGNC:HGNC:26064|Ensembl:ENSG00000117791	protein-coding	-1.28907	11.3922	0.000737533	0.0145517		38	25	33	49	64	9	19	23	37	15	13	40	12	24	18		44.1713	23.003	28.115	38.2508	47.708	7.18799	17.4382	17.1408	27.7365	7.70533	10.9428	38.1539	6.85365	18.2379	15.6444		5.49734
100312977	PDSS2	decaprenyl diphosphate synthase subunit 2	-	VGNC:VGNC:91291|Ensembl:ENSSSCG00000036168	protein-coding	57107	PDSS2	decaprenyl diphosphate synthase subunit 2	C6orf210|COQ10D3|COQ1B|DLP1|bA59I9.3|hDLP1	MIM:610564|HGNC:HGNC:23041|Ensembl:ENSG00000164494	protein-coding	-0.683306	11.3657	0.000748127	0.0147179		32	50	53	43	49	46	41	48	50	69	31	32	38	19	34		37.1969	46.0061	45.1543	33.567	36.5264	36.7386	37.6298	35.772	37.4818	35.4445	26.0944	30.5231	21.7032	14.4383	29.5505		5.25538
100512431	WDFY2	WD repeat and FYVE domain containing 2	-	VGNC:VGNC:94902|Ensembl:ENSSSCG00000040538	protein-coding	115825	WDFY2	WD repeat and FYVE domain containing 2	PROF|WDF2|ZFYVE22	MIM:610418|HGNC:HGNC:20482|Ensembl:ENSG00000139668	protein-coding	-0.636618	11.356	0.000752043	0.0147638		85	111	80	105	84	88	64	70	68	135	74	57	90	47	68		98.8043	102.134	68.1575	81.9659	62.6167	70.2825	58.7392	52.1675	50.9752	69.3479	62.2898	54.3693	51.4024	35.7158	59.1009		6.64103
100622584	GLG1	golgi glycoprotein 1	-	VGNC:VGNC:88481|Ensembl:ENSSSCG00000030420	protein-coding	2734	GLG1	golgi glycoprotein 1	CFR-1|ESL-1|MG-160|MG160	MIM:600753|HGNC:HGNC:4316|Ensembl:ENSG00000090863	protein-coding	-0.514506	11.3334	0.000761252	0.0149132		490	658	429	607	695	608	546	650	786	1065	350	457	497	470	491		569.578	605.44	365.495	473.841	518.079	485.588	501.118	484.413	589.214	547.078	294.614	435.908	283.855	357.158	426.743		9.15628
100525789	ERBB4	erb-b2 receptor tyrosine kinase 4	-	VGNC:VGNC:96284|Ensembl:ENSSSCG00000016160	protein-coding	2066	ERBB4	erb-b2 receptor tyrosine kinase 4	ALS19|HER4|p180erbB4	MIM:600543|HGNC:HGNC:3432|Ensembl:ENSG00000178568	protein-coding	-1.24263	11.327	0.0007639	0.0149337		39	78	36	55	55	78	64	67	73	80	13	60	15	23	61		45.3338	71.7695	30.6709	42.9345	40.999	62.2959	58.7392	49.9318	54.7234	41.0951	10.9428	57.2308	8.56707	17.478	53.017		5.53399
102164826	ISYNA1	inositol-3-phosphate synthase 1	-	VGNC:VGNC:99780|Ensembl:ENSSSCG00000040524	ncRNA	51477	ISYNA1	inositol-3-phosphate synthase 1	INO1|INOS|IPS|IPS 1|IPS-1	MIM:611670|HGNC:HGNC:29821|Ensembl:ENSG00000105655	protein-coding	0.989654	11.3177	0.000767704	0.0149766		24	38	17	14	11	62	47	83	88	82	36	32	45	48	38		27.8977	34.9646	14.4835	10.9288	8.19981	49.5172	43.1366	61.8558	65.9679	42.1224	30.3031	30.5231	25.7012	36.4757	33.027		4.85288
397399	FCGRT	Fc fragment of IgG receptor and transporter	FcRn	VGNC:VGNC:88064|Ensembl:ENSSSCG00000003187	protein-coding	2217	FCGRT	Fc fragment of IgG receptor and transporter	FCRN|alpha-chain	MIM:601437|HGNC:HGNC:3621|Ensembl:ENSG00000104870	protein-coding	1.54981	11.3063	0.000772465	0.0150067		3	3	9	7	4	6	12	8	17	9	13	4	27	23	20		3.48721	2.76036	7.66772	5.46439	2.98175	4.79199	11.0136	5.962	12.7438	4.6232	10.9428	3.81539	15.4207	17.478	17.3826		2.16582
100174954	KLF11	Kruppel like factor 11	-	VGNC:VGNC:89491|Ensembl:ENSSSCG00000038643	protein-coding	8462	KLF11	Kruppel like factor 11	FKLF|FKLF1|MODY7|TIEG2|Tieg3	MIM:603301|HGNC:HGNC:11811|Ensembl:ENSG00000172059	protein-coding	-1.39517	11.3084	0.000771579	0.0150067		34	33	13	45	37	3	10	2	2	15	22	16	17	9	6		39.5217	30.364	11.0756	35.1282	27.5812	2.396	9.17799	1.4905	1.49927	7.70533	18.5186	15.2616	9.70934	6.8392	5.21479		5.34062
100624186	GPRC5A	G protein-coupled receptor class C group 5 member A	-	VGNC:VGNC:88642|Ensembl:ENSSSCG00000029592	protein-coding	9052	GPRC5A	G protein-coupled receptor class C group 5 member A	GPCR5A|PEIG-1|RAI3|RAIG1|TIG1	MIM:604138|HGNC:HGNC:9836|Ensembl:ENSG00000013588	protein-coding	0.817515	11.2953	0.000777051	0.0150645		26	30	48	62	48	85	47	62	39	64	103	45	81	96	88		30.2225	27.6036	40.8945	48.3989	35.781	67.8865	43.1366	46.2055	29.2358	32.8761	86.7006	42.9231	46.2622	72.9515	76.4835		4.96451
397036	SOD1	superoxide dismutase 1	-	Ensembl:ENSSSCG00000021355	protein-coding	6647	SOD1	superoxide dismutase 1	ALS|ALS1|HEL-S-44|IPOA|SOD|STAHP|hSod1|homodimer	MIM:147450|HGNC:HGNC:11179|Ensembl:ENSG00000142168	protein-coding	1.23178	11.2639	0.000790293	0.0152894		12	9	9	15	4	21	18	27	18	10	24	12	44	36	23		13.9488	8.28109	7.66772	11.7094	2.98175	16.772	16.5204	20.1218	13.4934	5.13688	20.2021	11.4462	25.1301	27.3568	19.99		3.90196
100513591	ZFP36L2	ZFP36 ring finger protein like 2	-	VGNC:VGNC:95147|Ensembl:ENSSSCG00000038549	protein-coding	678	ZFP36L2	ZFP36 ring finger protein like 2	BRF2|ERF-2|ERF2|RNF162C|TIS11D	MIM:612053|HGNC:HGNC:1108|Ensembl:ENSG00000152518	protein-coding	0.988508	11.2368	0.000801902	0.0154818		15	17	24	20	9	22	36	55	27	42	49	26	48	31	42		17.4361	15.6421	20.4473	15.6126	6.70893	17.5706	33.0408	40.9888	20.2402	21.5749	41.2459	24.8	27.4146	23.5573	36.5035		4.20446
397618	OXSR1	oxidative stress responsive kinase 1	-	VGNC:VGNC:98172|Ensembl:ENSSSCG00000011253	protein-coding	9943	OXSR1	oxidative stress responsive kinase 1	OSR1	MIM:604046|HGNC:HGNC:8508|Ensembl:ENSG00000172939	protein-coding	-0.491855	11.2295	0.000805063	0.0155108		127	158	202	248	265	169	191	180	177	293	149	143	180	180	128		147.625	145.379	172.098	193.596	197.541	134.974	175.3	134.145	132.686	150.511	125.421	136.4	102.805	136.784	111.249		7.21554
396609	MAPK9	mitogen-activated protein kinase 9	JNK2	VGNC:VGNC:90009|Ensembl:ENSSSCG00000014010	protein-coding	5601	MAPK9	mitogen-activated protein kinase 9	JNK-55|JNK2|JNK2A|JNK2ALPHA|JNK2B|JNK2BETA|PRKM9|SAPK|SAPK1a|p54a|p54aSAPK	MIM:602896|HGNC:HGNC:6886|Ensembl:ENSG00000050748	protein-coding	-0.674883	11.158	0.000836718	0.0160874		135	130	272	291	386	203	121	139	168	306	180	145	236	163	111		156.925	119.616	231.736	227.163	287.739	162.129	111.054	103.59	125.939	157.189	151.516	138.308	134.789	123.866	96.4735		7.30309
100514712	ZDHHC17	zinc finger DHHC-type palmitoyltransferase 17	-	VGNC:VGNC:95119|Ensembl:ENSSSCG00000000952	protein-coding	23390	ZDHHC17	zinc finger DHHC-type palmitoyltransferase 17	DHHC-17|HIP14|HIP3|HSPC294|HYPH	MIM:607799|HGNC:HGNC:18412|Ensembl:ENSG00000186908	protein-coding	-0.746489	11.153	0.00083894	0.0160969		71	26	74	71	81	70	66	70	51	90	48	43	64	41	32		82.5307	23.9232	63.0457	55.4246	60.3804	55.9066	60.5748	52.1675	38.2314	46.232	40.4042	41.0154	36.5528	31.1564	27.8122		6.38423
100521921	ATP12A	ATPase H+/K+ transporting non-gastric alpha2 subunit	-	VGNC:VGNC:85636|Ensembl:ENSSSCG00000022638	protein-coding	479	ATP12A	ATPase H+/K+ transporting non-gastric alpha2 subunit	ATP1AL1|H-K-ATPase|HK	MIM:182360|HGNC:HGNC:13816|Ensembl:ENSG00000075673	protein-coding	-1.69468	11.1022	0.00086225	0.0165102		42	30	11	21	43	9	24	17	11	8	2	20	8	14	10		48.821	27.6036	9.37166	16.3932	32.0538	7.18799	22.0272	12.6693	8.24599	4.10951	1.68351	19.0769	4.5691	10.6388	8.69131		5.63868
396775	TIMP3	TIMP metallopeptidase inhibitor 3	TIMP-3	VGNC:VGNC:93996|Ensembl:ENSSSCG00000031866	protein-coding	7078	TIMP3	TIMP metallopeptidase inhibitor 3	HSMRK222|K222|K222TA2|SFD	MIM:188826|HGNC:HGNC:11822|Ensembl:ENSG00000100234	protein-coding	0.825117	11.0957	0.00086526	0.0165339		70	87	72	95	101	114	105	155	108	166	256	293	142	112	148		81.3683	80.0506	61.3418	74.1596	75.2891	91.0478	96.3689	115.514	80.9607	85.2723	215.489	279.477	81.1016	85.1101	128.631		6.36402
100522085	RELL1	RELT like 1	-	VGNC:VGNC:92206|Ensembl:ENSSSCG00000008772	protein-coding	768211	RELL1	RELT like 1	-	MIM:611212|HGNC:HGNC:27379|Ensembl:ENSG00000181826	protein-coding	1.06735	11.0742	0.000875388	0.0166309		4	8	15	14	13	20	15	17	7	24	34	13	37	23	21		4.64962	7.36097	12.7795	10.9288	9.69068	15.9733	13.767	12.6693	5.24745	12.3285	28.6196	12.4	21.1321	17.478	18.2518		2.49815
100525039	MCRIP2	MAPK regulated corepressor interacting protein 2	-	Ensembl:ENSSSCG00000007995	protein-coding	84331	MCRIP2	MAPK regulated corepressor interacting protein 2	C16orf14|FAM195A|c349E10.1	HGNC:HGNC:14142|Ensembl:ENSG00000172366	protein-coding	-0.632388	11.0735	0.000875685	0.0166309		51	71	60	92	93	230	163	191	211	261	40	46	54	60	76		59.2826	65.3286	51.1181	71.8177	69.3256	183.693	149.601	142.343	158.173	134.073	33.6701	43.877	30.8414	45.5947	66.054		5.91367
100626379	TEPSIN	TEPSIN adaptor related protein complex 4 accessory protein	C12H17orf56	VGNC:VGNC:93879|Ensembl:ENSSSCG00000028593	protein-coding	146705	TEPSIN	TEPSIN adaptor related protein complex 4 accessory protein	C17orf56|ENTHD2	HGNC:HGNC:26458|Ensembl:ENSG00000167302	protein-coding	-1.02085	11.0797	0.000872774	0.0166309		17	15	18	28	31	15	15	16	31	35	8	11	17	18	6		19.7609	13.8018	15.3354	21.8576	23.1085	11.98	13.767	11.924	23.2387	17.9791	6.73403	10.4923	9.70934	13.6784	5.21479		4.37579
100157904	WDFY4	WDFY family member 4	-	-	protein-coding	57705	WDFY4	WDFY family member 4	C10orf64	MIM:613316|HGNC:HGNC:29323|Ensembl:ENSG00000128815	protein-coding	1.04126	11.0492	0.00088724	0.0168161		7	9	8	8	13	13	7	9	7	22	19	12	29	21	24		8.13683	8.28109	6.81575	6.24502	9.69068	10.3826	6.4246	6.70725	5.24745	11.3011	15.9933	11.4462	16.563	15.9581	20.8591		3.19169
100523927	EIF4EBP2	eukaryotic translation initiation factor 4E binding protein 2	-	VGNC:VGNC:87629|Ensembl:ENSSSCG00000034444	protein-coding	1979	EIF4EBP2	eukaryotic translation initiation factor 4E binding protein 2	4EBP2|PHASII	MIM:602224|HGNC:HGNC:3289|Ensembl:ENSG00000148730	protein-coding	-0.436346	10.9894	0.000916334	0.0172911		473	444	538	744	828	404	381	417	456	727	507	459	649	478	401		549.817	408.534	458.359	580.787	617.222	322.661	349.682	310.769	341.834	373.451	426.769	437.816	370.668	363.238	348.522		9.10543
100526236	ENDOD1	endonuclease domain containing 1	-	VGNC:VGNC:87697|Ensembl:ENSSSCG00000014965	protein-coding	23052	ENDOD1	endonuclease domain containing 1	-	HGNC:HGNC:29129|Ensembl:ENSG00000149218	protein-coding	-0.816915	10.9904	0.000915867	0.0172911		89	76	149	147	160	51	31	44	44	113	111	95	69	67	57		103.454	69.9292	126.943	114.752	119.27	40.7319	28.4518	32.791	32.984	58.0468	93.4346	90.6155	39.4085	50.9141	49.5405		6.70672
100737907	FAM20C	FAM20C golgi associated secretory pathway kinase	-	VGNC:VGNC:87951|Ensembl:ENSSSCG00000020813	protein-coding	56975	FAM20C	FAM20C golgi associated secretory pathway kinase	DMP-4|DMP4|G-CK|GEF-CK|RNS	MIM:611061|HGNC:HGNC:22140|Ensembl:ENSG00000177706	protein-coding	1.08162	10.9836	0.000919221	0.0172911		5	14	12	13	5	7	4	11	14	18	19	16	31	26	27		5.81202	12.8817	10.2236	10.1482	3.72718	5.59066	3.6712	8.19775	10.4949	9.24639	15.9933	15.2616	17.7053	19.7577	23.4665		2.76808
110259058	LOC110259058	transcription initiation factor TFIID subunit 11 pseudogene	-	Ensembl:ENSSSCG00000035789	pseudo	391742	TAF11L2	TATA-box binding protein associated factor 11 like 2	-	HGNC:HGNC:53845|Ensembl:ENSG00000284373	pseudo	2.9522	10.9826	0.00091972	0.0172911		3	9	16	1	1	32	0	18	10	35	3	4	139	30	94		3.48721	8.28109	13.6315	0.780628	0.745437	25.5573	0	13.4145	7.49636	17.9791	2.52526	3.81539	79.3881	22.7973	81.6983		2.16582
100512115	RAB15	RAB15, member RAS oncogene family	-	VGNC:VGNC:98239|Ensembl:ENSSSCG00000002280	protein-coding	376267	RAB15	RAB15, member RAS oncogene family	-	HGNC:HGNC:20150|Ensembl:ENSG00000139998	protein-coding	0.662566	10.9737	0.000924138	0.0173392		40	26	36	53	54	48	61	59	71	71	82	65	92	81	53		46.4962	23.9232	30.6709	41.3733	40.2536	38.3359	55.9858	43.9698	53.2241	36.4719	69.0238	62.0001	52.5447	61.5528	46.0639		5.56974
397129	DLD	dihydrolipoamide dehydrogenase	DLDH	Ensembl:ENSSSCG00000015443	protein-coding	1738	DLD	dihydrolipoamide dehydrogenase	DLDD|DLDH|E3|GCSL|LAD|OGDC-E3|PHE3	MIM:238331|HGNC:HGNC:2898|Ensembl:ENSG00000091140	protein-coding	-0.459183	10.9641	0.000928943	0.0173944		649	578	945	981	1246	896	847	959	837	1291	645	730	838	720	664		754.4	531.83	805.11	765.796	928.814	715.604	777.376	714.695	627.445	663.172	542.931	696.308	478.613	547.136	577.103		9.5611
397408	PKIA	cAMP-dependent protein kinase inhibitor alpha	-	VGNC:VGNC:91477	protein-coding	5569	PKIA	cAMP-dependent protein kinase inhibitor alpha	PRKACN1	MIM:606059|HGNC:HGNC:9017|Ensembl:ENSG00000171033	protein-coding	-0.731501	10.9563	0.00093288	0.0174331		43	80	46	79	127	267	188	209	169	344	37	48	51	48	53		49.9834	73.6097	39.1906	61.6696	94.6705	213.244	172.546	155.757	126.688	176.709	31.1449	45.7847	29.128	36.4757	46.0639		5.67195
100621287	LOC100621287	MORF4 family-associated protein 1	-	-	protein-coding	93621	MRFAP1	Morf4 family associated protein 1	PAM14|PGR1	MIM:616905|HGNC:HGNC:24549|Ensembl:ENSG00000179010	protein-coding	-0.533188	10.9429	0.000939626	0.017524		117	243	219	246	327	280	351	305	313	447	157	175	208	197	145		136.001	223.59	186.581	192.034	243.758	223.626	322.148	227.301	234.636	229.619	132.155	166.923	118.797	149.703	126.024		7.09805
100511477	TRAK2	trafficking kinesin protein 2	-	VGNC:VGNC:95577|Ensembl:ENSSSCG00000016104	protein-coding	66008	TRAK2	trafficking kinesin protein 2	ALS2CR3|CALS-C|GRIF-1|GRIF1|MILT2|OIP98	MIM:607334|HGNC:HGNC:13206|Ensembl:ENSG00000115993	protein-coding	0.769166	10.9378	0.000942217	0.0175276		33	22	37	40	59	26	53	58	39	53	70	43	115	71	73		38.3593	20.2427	31.5228	31.2251	43.9808	20.7653	48.6434	43.2245	29.2358	27.2255	58.9227	41.0154	65.6808	53.9537	63.4466		5.29863
100522074	NIPAL2	NIPA like domain containing 2	-	VGNC:VGNC:90749|Ensembl:ENSSSCG00000031267	protein-coding	79815	NIPAL2	NIPA like domain containing 2	NPAL2	HGNC:HGNC:25854|Ensembl:ENSG00000104361	protein-coding	-1.1086	10.9351	0.000943576	0.0175276		12	28	36	40	48	11	11	12	18	19	22	24	21	5	10		13.9488	25.7634	30.6709	31.2251	35.781	8.78532	10.0958	8.943	13.4934	9.76008	18.5186	22.8923	11.9939	3.79956	8.69131		3.90196
396917	TOP2A	DNA topoisomerase II alpha	TOPOII	VGNC:VGNC:94310|Ensembl:ENSSSCG00000017473	protein-coding	7153	TOP2A	DNA topoisomerase II alpha	TOP2|TP2A	MIM:126430|HGNC:HGNC:11989|Ensembl:ENSG00000131747	protein-coding	-0.428341	10.9216	0.000950474	0.0176128		418	437	483	641	661	827	817	1023	983	1223	443	448	553	394	359		485.885	402.093	411.501	500.382	492.734	660.496	749.842	762.391	736.892	628.241	372.897	427.323	315.839	299.405	312.018		8.92744
100515055	PXYLP1	2-phosphoxylose phosphatase 1	ACPL2	VGNC:VGNC:92017|Ensembl:ENSSSCG00000011670	protein-coding	92370	PXYLP1	2-phosphoxylose phosphatase 1	ACPL2|HEL124|XYLP	HGNC:HGNC:26303|Ensembl:ENSG00000155893	protein-coding	-0.595802	10.9188	0.000951941	0.0176128		48	67	59	80	83	22	15	16	18	52	53	41	59	51	44		55.7954	61.6482	50.2662	62.4502	61.8713	17.5706	13.767	11.924	13.4934	26.7118	44.6129	39.1077	33.6971	38.7555	38.2418		5.8277
100515322	CDH2	cadherin 2	-	VGNC:VGNC:86483|Ensembl:ENSSSCG00000003722	protein-coding	1000	CDH2	cadherin 2	ACOGS|ARVD14|CD325|CDHN|CDw325|NCAD	MIM:114020|HGNC:HGNC:1759|Ensembl:ENSG00000170558	protein-coding	0.99711	10.9109	0.000955984	0.0176526		13	21	31	27	23	48	26	51	27	88	37	34	110	72	24		15.1113	19.3226	26.411	21.0769	17.145	38.3359	23.8628	38.0078	20.2402	45.2046	31.1449	32.4308	62.8252	54.7136	20.8591		4.01
110259060	LOC110259060	transcription initiation factor TFIID subunit 11 pseudogene	-	-	pseudo	102723526	LINC02218	long intergenic non-protein coding RNA 2218	-	HGNC:HGNC:53085|Ensembl:ENSG00000249662	ncRNA	2.39199	10.9041	0.000959524	0.0176829		3	22	19	5	3	33	7	23	10	65	5	5	161	51	108		3.48721	20.2427	16.1874	3.90314	2.23631	26.356	6.4246	17.1408	7.49636	33.3897	4.20877	4.76924	91.9532	38.7555	93.8662		2.16582
399525	GLS	glutaminase	GA|PAG	VGNC:VGNC:96325|Ensembl:ENSSSCG00000016056	protein-coding	2744	GLS	glutaminase	AAD20|CASGID|EIEE71|GAC|GAM|GDPAG|GLS1|KGA	MIM:138280|HGNC:HGNC:4331|Ensembl:ENSG00000115419	protein-coding	0.80081	10.8773	0.000973504	0.0178699		40	42	40	52	49	135	91	102	33	107	72	59	159	73	88		46.4962	38.6451	34.0788	40.5926	36.5264	107.82	83.5197	76.0155	24.738	54.9647	60.6063	56.277	90.8109	55.4735	76.4835		5.56974
100135659	NCOA3	nuclear receptor coactivator 3	SRC3	VGNC:VGNC:96434|Ensembl:ENSSSCG00000007458	protein-coding	8202	NCOA3	nuclear receptor coactivator 3	ACTR|AIB-1|AIB1|CAGH16|CTG26|KAT13B|RAC3|SRC-3|SRC3|TNRC14|TNRC16|TRAM-1|bHLHe42|pCIP	MIM:601937|HGNC:HGNC:7670|Ensembl:ENSG00000124151	protein-coding	0.651261	10.8804	0.000971871	0.0178699		42	84	61	88	56	63	58	67	80	105	110	59	195	134	87		48.821	77.2902	51.9701	68.6952	41.7445	50.3159	53.2324	49.9318	59.9709	53.9373	92.5929	56.277	111.372	101.828	75.6144		5.63868
100622156	TNFAIP3	TNF alpha induced protein 3	-	VGNC:VGNC:94252|Ensembl:ENSSSCG00000004154	protein-coding	7128	TNFAIP3	TNF alpha induced protein 3	A20|AISBL|OTUD7C|TNFA1P2	MIM:191163|HGNC:HGNC:11896|Ensembl:ENSG00000118503	protein-coding	1.61345	10.8486	0.000988706	0.0181133		5	8	7	5	9	30	9	11	5	13	48	3	33	19	25		5.81202	7.36097	5.96378	3.90314	6.70893	23.96	8.26019	8.19775	3.74818	6.67795	40.4042	2.86154	18.8475	14.4383	21.7283		2.76808
100270690	LGALSL	galectin like	-	VGNC:VGNC:89698|Ensembl:ENSSSCG00000030005	protein-coding	29094	LGALSL	galectin like	GRP|HSPC159	MIM:617902|HGNC:HGNC:25012|Ensembl:ENSG00000119862	protein-coding	1.27352	10.8298	0.000998813	0.0182506		8	3	20	13	17	3	3	0	5	4	34	31	62	13	28		9.29923	2.76036	17.0394	10.1482	12.6724	2.396	2.7534	0	3.74818	2.05475	28.6196	29.5693	35.4105	9.87885	24.3357		3.36446
100286810	SPAG5	sperm associated antigen 5	-	VGNC:VGNC:99054|Ensembl:ENSSSCG00000017758	protein-coding	10615	SPAG5	sperm associated antigen 5	DEEPEST|MAP126|hMAP126	MIM:615562|HGNC:HGNC:13452|Ensembl:ENSG00000076382	protein-coding	-0.758514	10.8274	0.00100011	0.0182506		99	78	87	98	74	54	39	37	76	80	52	71	55	65	45		115.078	71.7695	74.1213	76.5015	55.1623	43.1279	35.7942	27.5743	56.9723	41.0951	43.7712	67.7231	31.4126	49.3942	39.1109		6.85895
110261209	DEPDC1	DEP domain containing 1	-	VGNC:VGNC:87258|Ensembl:ENSSSCG00000033443	protein-coding	55635	DEPDC1	DEP domain containing 1	DEP.8|DEPDC1-V2|DEPDC1A|SDP35	MIM:612002|HGNC:HGNC:22949|Ensembl:ENSG00000024526	protein-coding	-0.575055	10.8228	0.00100259	0.01826		60	99	114	144	160	127	100	94	140	209	65	87	123	74	80		69.7442	91.092	97.1244	112.41	119.27	101.43	91.7799	70.0535	104.949	107.361	54.714	82.9847	70.2499	56.2334	69.5305		6.14454
100156937	LOC100156937	histone H2B type 1	-	-	protein-coding	85236	H2BC12	H2B clustered histone 12	H2B/S|H2BFAiii|H2BFT|H2BK|HIST1H2BK	MIM:615045|HGNC:HGNC:13954|Ensembl:ENSG00000197903	protein-coding	-0.825081	10.8191	0.00100458	0.0182607		27	69	90	112	177	327	249	400	294	477	35	52	46	72	63		31.3849	63.4884	76.6772	87.4303	131.942	261.164	228.532	298.1	220.393	245.029	29.4614	49.6	26.2723	54.7136	54.7553		5.01725
100520400	YOD1	YOD1 deubiquitinase	-	VGNC:VGNC:95035|Ensembl:ENSSSCG00000015659	protein-coding	55432	YOD1	YOD1 deubiquitinase	DUBA8|OTUD2|PRO0907	MIM:612023|HGNC:HGNC:25035|Ensembl:ENSG00000180667	protein-coding	0.750295	10.7844	0.00102362	0.0185362		51	48	66	67	73	90	148	103	52	156	138	65	194	84	108		59.2826	44.1658	56.2299	52.3021	54.4169	71.8799	135.834	76.7608	38.9811	80.1354	116.162	62.0001	110.801	63.8326	93.8662		5.91367
100521185	ZFAND2A	zinc finger AN1-type containing 2A	-	VGNC:VGNC:95134|Ensembl:ENSSSCG00000007554	protein-coding	90637	ZFAND2A	zinc finger AN1-type containing 2A	AIRAP	MIM:610699|HGNC:HGNC:28073|Ensembl:ENSG00000178381	protein-coding	2.05306	10.7842	0.00102371	0.0185362		13	19	17	10	16	9	302	333	26	36	32	20	199	57	95		15.1113	17.4823	14.4835	7.80628	11.927	7.18799	277.175	248.168	19.4905	18.4928	26.9361	19.0769	113.656	43.315	82.5675		4.01
100625286	KIF13A	kinesin family member 13A	-	VGNC:VGNC:89454|Ensembl:ENSSSCG00000020858	protein-coding	63971	KIF13A	kinesin family member 13A	RBKIN|bA500C11.2	MIM:605433|HGNC:HGNC:14566|Ensembl:ENSG00000137177	protein-coding	0.745582	10.7788	0.0010267	0.0185542		48	49	39	46	54	43	18	26	53	100	78	90	124	94	65		55.7954	45.086	33.2268	35.9089	40.2536	34.3426	16.5204	19.3765	39.7307	51.3688	65.6568	85.8462	70.8211	71.4317	56.4935		5.8277
100519102	KIAA1217	KIAA1217	-	VGNC:VGNC:96079|Ensembl:ENSSSCG00000011075	protein-coding	56243	KIAA1217	KIAA1217	ETL4|SKT	MIM:617367|HGNC:HGNC:25428|Ensembl:ENSG00000120549	protein-coding	-0.944376	10.7525	0.00104137	0.0187829		41	51	69	134	126	30	16	14	35	31	40	35	60	89	31		47.6586	46.9262	58.7858	104.604	93.9251	23.96	14.6848	10.4335	26.2373	15.9243	33.6701	33.3846	34.2683	67.6321	26.9431		5.60462
664654	MTX1	metaxin 1	Metaxin-1	VGNC:VGNC:90478	protein-coding	4580	MTX1	metaxin 1	MTX|MTXN	MIM:600605|HGNC:HGNC:7504|Ensembl:ENSG00000173171	protein-coding	-0.795206	10.7387	0.00104919	0.0187976		21	35	31	33	41	32	15	31	43	56	13	16	28	28	19		24.4105	32.2043	26.411	25.7607	30.5629	25.5573	13.767	23.1028	32.2343	28.7666	10.9428	15.2616	15.9919	21.2775	16.5135		4.66735
100154836	DCTD	dCMP deaminase	-	VGNC:VGNC:96151|Ensembl:ENSSSCG00000015775	protein-coding	1635	DCTD	dCMP deaminase	-	MIM:607638|HGNC:HGNC:2710|Ensembl:ENSG00000129187	protein-coding	-0.618593	10.7342	0.00105175	0.0187976		54	83	97	88	119	70	45	59	81	96	59	88	91	51	51		62.7698	76.3701	82.641	68.6952	88.707	55.9066	41.301	43.9698	60.7205	49.3141	49.6635	83.9385	51.9735	38.7555	44.3257		5.9948
100517553	FBXL20	F-box and leucine rich repeat protein 20	-	VGNC:VGNC:98006|Ensembl:ENSSSCG00000017506	protein-coding	84961	FBXL20	F-box and leucine rich repeat protein 20	Fbl2|Fbl20	MIM:609086|HGNC:HGNC:24679|Ensembl:ENSG00000108306	protein-coding	0.822027	10.7377	0.00104976	0.0187976		34	80	47	40	36	55	48	32	26	89	87	67	118	100	60		39.5217	73.6097	40.0425	31.2251	26.8357	43.9266	44.0544	23.848	19.4905	45.7183	73.2326	63.9078	67.3943	75.9911	52.1479		5.34062
100520187	SOS1	SOS Ras/Rac guanine nucleotide exchange factor 1	-	Ensembl:ENSSSCG00000008478	protein-coding	6654	SOS1	SOS Ras/Rac guanine nucleotide exchange factor 1	GF1|GGF1|GINGF|HGF|NS4|SOS-1	MIM:182530|HGNC:HGNC:11187|Ensembl:ENSG00000115904	protein-coding	0.61063	10.7408	0.00104799	0.0187976		70	55	96	94	121	155	152	154	83	181	130	110	229	141	150		81.3683	50.6067	81.789	73.379	90.1979	123.793	139.505	114.769	62.2198	92.9776	109.428	104.923	130.791	107.148	130.37		6.36402
100522926	CALM2	calmodulin 2	-	Ensembl:ENSSSCG00000008433	protein-coding	805	CALM2	calmodulin 2	CALM|CALML2|CAM1|CAM3|CAMC|CAMII|CAMIII|LQT15|PHKD|PHKD2|caM	MIM:114182|HGNC:HGNC:1445|Ensembl:ENSG00000143933	protein-coding	-0.423803	10.7333	0.00105226	0.0187976		752	906	1120	1159	1517	1065	797	959	1279	1930	897	683	1055	966	861		874.128	833.63	954.205	904.747	1130.83	850.578	731.486	714.695	958.784	991.419	755.053	651.478	602.55	734.074	748.322		9.77335
397073	ABCG2	ATP-binding cassette, sub-family G (WHITE), member 2	BMDP	Ensembl:ENSSSCG00000009215	protein-coding	9429	ABCG2	ATP binding cassette subfamily G member 2 (Junior blood group)	ABC15|ABCP|BCRP|BCRP1|BMDP|CD338|CDw338|EST157481|GOUT1|MRX|MXR|MXR-1|MXR1|UAQTL1	MIM:603756|HGNC:HGNC:74|Ensembl:ENSG00000118777	protein-coding	-0.539409	10.7282	0.00105517	0.0188136		298	397	544	549	756	439	514	523	596	676	463	346	399	354	322		346.396	365.288	463.471	428.565	563.55	350.614	471.749	389.766	446.783	347.253	389.732	330.031	227.884	269.009	279.86		8.44044
445002	FST	follistatin	FS	Ensembl:ENSSSCG00000016892	protein-coding	10468	FST	follistatin	FS	MIM:136470|HGNC:HGNC:3971|Ensembl:ENSG00000134363	protein-coding	1.6058	10.7113	0.00106484	0.0188776		2	5	3	12	9	16	6	8	8	16	29	4	52	15	14		2.32481	4.60061	2.55591	9.36753	6.70893	12.7786	5.5068	5.962	5.99709	8.21901	24.4109	3.81539	29.6992	11.3987	12.1678		1.73327
100520218	ADAMTS9	ADAM metallopeptidase with thrombospondin type 1 motif 9	-	VGNC:VGNC:85089|Ensembl:ENSSSCG00000011496	protein-coding	56999	ADAMTS9	ADAM metallopeptidase with thrombospondin type 1 motif 9	-	MIM:605421|HGNC:HGNC:13202|Ensembl:ENSG00000163638	protein-coding	1.14255	10.7176	0.00106119	0.0188776		24	39	10	18	13	10	2	9	16	13	43	26	60	55	45		27.8977	35.8847	8.51969	14.0513	9.69068	7.98665	1.8356	6.70725	11.9942	6.67795	36.1954	24.8	34.2683	41.7951	39.1109		4.85288
100621757	PFKL	phosphofructokinase, liver type	-	VGNC:VGNC:91337|Ensembl:ENSSSCG00000028197	protein-coding	5211	PFKL	phosphofructokinase, liver type	ATP-PFK|PFK-B|PFK-L	MIM:171860|HGNC:HGNC:8876|Ensembl:ENSG00000141959	protein-coding	-0.742641	10.7131	0.00106382	0.0188776		43	57	70	136	81	81	59	103	141	120	32	41	53	61	45		49.9834	52.4469	59.6378	106.165	60.3804	64.6919	54.1502	76.7608	105.699	61.6426	26.9361	39.1077	30.2703	46.3546	39.1109		5.67195
102158403	ZNF792	zinc finger protein 792	-	VGNC:VGNC:95304|Ensembl:ENSSSCG00000036886	protein-coding	126375	ZNF792	zinc finger protein 792	-	HGNC:HGNC:24751|Ensembl:ENSG00000180884	protein-coding	1.62205	10.707	0.00106734	0.018886		4	3	7	7	7	2	3	1	5	2	22	4	45	23	10		4.64962	2.76036	5.96378	5.46439	5.21806	1.59733	2.7534	0.74525	3.74818	1.02738	18.5186	3.81539	25.7012	17.478	8.69131		2.49815
100627715	RBL2	RB transcriptional corepressor like 2	-	VGNC:VGNC:92143|Ensembl:ENSSSCG00000032648	protein-coding	5934	RBL2	RB transcriptional corepressor like 2	P130|Rb2	MIM:180203|HGNC:HGNC:9894|Ensembl:ENSG00000103479	protein-coding	0.864305	10.6952	0.00107414	0.0189703		25	24	20	26	22	26	20	22	20	25	34	45	122	47	34		29.0601	22.0829	17.0394	20.2963	16.3996	20.7653	18.356	16.3955	14.9927	12.8422	28.6196	42.9231	69.6788	35.7158	29.5505		4.90978
100512847	TMEM192	transmembrane protein 192	-	VGNC:VGNC:94126|Ensembl:ENSSSCG00000020868	protein-coding	201931	TMEM192	transmembrane protein 192	-	HGNC:HGNC:26775|Ensembl:ENSG00000170088	protein-coding	-0.609169	10.6814	0.00108219	0.0190765		66	76	67	74	97	47	37	55	74	117	60	40	76	49	56		76.7187	69.9292	57.0819	57.7664	72.3074	37.5373	33.9586	40.9888	55.473	60.1015	50.5052	38.1539	43.4065	37.2357	48.6713		6.28019
100156679	DCBLD1	discoidin, CUB and LCCL domain containing 1	-	VGNC:VGNC:87179|Ensembl:ENSSSCG00000004254	protein-coding	285761	DCBLD1	discoidin, CUB and LCCL domain containing 1	dJ94G16.1	HGNC:HGNC:21479|Ensembl:ENSG00000164465	protein-coding	-0.476235	10.6574	0.00109629	0.0192885		162	169	194	196	237	214	137	197	277	335	151	137	219	152	119		188.309	155.501	165.282	153.003	176.669	170.914	125.739	146.814	207.649	172.086	127.105	130.677	125.079	115.507	103.427		7.5646
100523389	SLC37A2	solute carrier family 37 member 2	-	VGNC:VGNC:98323|Ensembl:ENSSSCG00000022536	protein-coding	219855	SLC37A2	solute carrier family 37 member 2	pp11662	HGNC:HGNC:20644|Ensembl:ENSG00000134955	protein-coding	3.06303	10.6029	0.00112911	0.0198286		0	0	3	1	0	18	23	41	3	7	8	6	8	6	1		0	0	2.55591	0.780628	0	14.376	21.1094	30.5553	2.24891	3.59582	6.73403	5.72308	4.5691	4.55947	0.869131		0
100512977	LOC100512977	KDEL motif-containing protein 2	EXPH5|KDELC2	Ensembl:ENSSSCG00000015009|Ensembl:ENSSSCG00000015010	protein-coding	143888	POGLUT3	protein O-glucosyltransferase 3	KDELC2	MIM:618503|HGNC:HGNC:28496|Ensembl:ENSG00000178202	protein-coding	1.80637	10.5987	0.00113168	0.0198363		7	12	7	11	1	59	110	43	23	4	22	19	42	31	43		8.13683	11.0415	5.96378	8.5869	0.745437	47.1212	100.958	32.0458	17.2416	2.05475	18.5186	18.1231	23.9878	23.5573	37.3726		3.19169
100523598	HIP1	huntingtin interacting protein 1	-	VGNC:VGNC:88885|Ensembl:ENSSSCG00000007700	protein-coding	3092	HIP1	huntingtin interacting protein 1	HIP-I|ILWEQ|SHON|SHONbeta|SHONgamma	MIM:601767|HGNC:HGNC:4913|Ensembl:ENSG00000127946	protein-coding	-0.488971	10.5796	0.00114341	0.0200043		208	292	303	388	411	303	190	328	330	599	223	261	296	269	211		241.78	268.676	258.147	302.884	306.375	241.996	174.382	244.442	247.38	307.699	187.711	248.954	169.057	204.416	183.387		7.92351
397575	HSPE1	heat shock protein family E (Hsp10) member 1	-	Ensembl:ENSSSCG00000016078	protein-coding	3336	HSPE1	heat shock protein family E (Hsp10) member 1	CPN10|EPF|GROES|HSP10	MIM:600141|HGNC:HGNC:5269|Ensembl:ENSG00000115541	protein-coding	-0.401115	10.534	0.001172	0.0204279		296	320	441	387	530	638	478	652	720	951	335	259	432	335	307		344.072	294.439	375.718	302.103	395.082	509.548	438.708	485.903	539.738	488.518	281.987	247.046	246.731	254.57	266.823		8.43075
100514460	CAND1	cullin associated and neddylation dissociated 1	-	VGNC:VGNC:97912|Ensembl:ENSSSCG00000028869	protein-coding	55832	CAND1	cullin associated and neddylation dissociated 1	TIP120|TIP120A	MIM:607727|HGNC:HGNC:30688|Ensembl:ENSG00000111530	protein-coding	-0.499288	10.5344	0.00117173	0.0204279		167	182	317	301	359	299	281	329	269	431	165	172	314	251	158		194.121	167.462	270.074	234.969	267.612	238.801	257.902	245.187	201.652	221.4	138.889	164.062	179.337	190.738	137.323		7.60823
106506534	LOC106506534	uncharacterized LOC106506534	protease	-	protein-coding							1.40452	10.5122	0.00118587	0.0206311		34	13	17	13	8	18	32	30	11	24	113	34	66	26	27		39.5217	11.9616	14.4835	10.1482	5.9635	14.376	29.3696	22.3575	8.24599	12.3285	95.1181	32.4308	37.6951	19.7577	23.4665		5.34062
100522783	NDUFV1	NADH:ubiquinone oxidoreductase core subunit V1	-	VGNC:VGNC:90657|Ensembl:ENSSSCG00000012896	protein-coding	4723	NDUFV1	NADH:ubiquinone oxidoreductase core subunit V1	CI-51K|CI51KD|MC1DN4|UQOR1	MIM:161015|HGNC:HGNC:7716|Ensembl:ENSG00000167792	protein-coding	-0.604445	10.4976	0.00119527	0.0207559		105	197	167	237	173	153	143	179	254	209	117	146	129	125	124		122.052	181.264	142.279	185.009	128.961	122.196	131.245	133.4	190.407	107.361	98.4852	139.262	73.6768	94.9889	107.772		6.94313
100512602	IGSF3	immunoglobulin superfamily member 3	-	VGNC:VGNC:89067|Ensembl:ENSSSCG00000006737	protein-coding	3321	IGSF3	immunoglobulin superfamily member 3	EWI-3|LCDD|V8	MIM:603491|HGNC:HGNC:5950|Ensembl:ENSG00000143061	protein-coding	0.543393	10.4914	0.00119934	0.0207878		32	49	72	63	67	56	64	54	77	96	91	67	135	99	72		37.1969	45.086	61.3418	49.1795	49.9443	44.7252	58.7392	40.2435	57.722	49.3141	76.5996	63.9078	77.1036	75.2312	62.5774		5.25538
110261375	LOC110261375	zinc finger protein 615-like	-	-	protein-coding	284370	ZNF615	zinc finger protein 615	-	HGNC:HGNC:24740|Ensembl:ENSG00000197619	protein-coding	1.24366	10.4691	0.00121389	0.0209621		3	9	6	7	7	6	11	7	2	10	22	14	21	12	16		3.48721	8.28109	5.11181	5.46439	5.21806	4.79199	10.0958	5.21675	1.49927	5.13688	18.5186	13.3539	11.9939	9.11894	13.9061		2.16582
110261661	H1-5	H1.5 linker histone, cluster member	-	-	protein-coding	3009	H1-5	H1.5 linker histone, cluster member	H1|H1.5|H1B|H1F5|H1s-3|HIST1H1B	MIM:142711|HGNC:HGNC:4719|Ensembl:ENSG00000184357	protein-coding	-0.725582	10.4709	0.0012127	0.0209621		128	136	141	266	357	472	396	664	562	616	87	117	105	156	144		148.788	125.137	120.128	207.647	266.121	376.97	363.449	494.846	421.295	316.432	73.2326	111.6	59.9695	118.546	125.155		7.22678
397011	OPTN	optineurin	-	VGNC:VGNC:95832|Ensembl:ENSSSCG00000023247	protein-coding	10133	OPTN	optineurin	ALS12|FIP2|GLC1E|HIP7|HYPL|NRP|TFIIIA-INTP	MIM:602432|HGNC:HGNC:17142|Ensembl:ENSG00000123240	protein-coding	0.571774	10.4307	0.00123936	0.0213624		88	106	111	105	98	76	78	102	84	103	218	124	285	149	118		102.292	97.5329	94.5685	81.9659	73.0528	60.6986	71.5883	76.0155	62.9694	52.9099	183.502	118.277	162.774	113.227	102.557		6.69058
100516188	LAPTM4A	lysosomal protein transmembrane 4 alpha	-	VGNC:VGNC:89636|Ensembl:ENSSSCG00000008602	protein-coding	9741	LAPTM4A	lysosomal protein transmembrane 4 alpha	HUMORF13|LAPTM4|MBNT|Mtrp	MIM:618837|HGNC:HGNC:6924|Ensembl:ENSG00000068697	protein-coding	0.550081	10.4232	0.00124444	0.0213685		104	107	153	154	194	229	237	301	204	245	238	162	349	194	229		120.89	98.453	130.351	120.217	144.615	182.894	217.518	224.32	152.926	125.854	200.337	154.523	199.327	147.423	199.031		6.92944
100520761	C4BPA	complement component 4 binding protein alpha	-	Ensembl:ENSSSCG00000015662	protein-coding	722	C4BPA	complement component 4 binding protein alpha	C4BP|PRP	MIM:120830|HGNC:HGNC:1325|Ensembl:ENSG00000123838	protein-coding	1.29743	10.4221	0.00124514	0.0213685		9	8	21	18	13	10	9	19	5	2	49	16	82	33	22		10.4616	7.36097	17.8913	14.0513	9.69068	7.98665	8.26019	14.1598	3.74818	1.02738	41.2459	15.2616	46.8333	25.0771	19.1209		3.51874
100524640	PCLO	piccolo presynaptic cytomatrix protein	-	Ensembl:ENSSSCG00000015401	protein-coding	27445	PCLO	piccolo presynaptic cytomatrix protein	ACZ|PCH3	MIM:604918|HGNC:HGNC:13406|Ensembl:ENSG00000186472	protein-coding	1.04295	10.42	0.00124659	0.0213685		7	13	13	9	12	23	13	25	12	29	16	16	40	23	40		8.13683	11.9616	11.0756	7.02565	8.94524	18.3693	11.9314	18.6313	8.99563	14.897	13.4681	15.2616	22.8455	17.478	34.7652		3.19169
397328	VCAN	versican	CSPG2	Ensembl:ENSSSCG00000014136	protein-coding	1462	VCAN	versican	CSPG2|ERVR|GHAP|PG-M|WGN|WGN1	MIM:118661|HGNC:HGNC:2464|Ensembl:ENSG00000038427	protein-coding	0.6226	10.4115	0.00125235	0.0214278		255	217	415	331	343	309	317	389	361	770	570	306	909	638	312		296.413	199.666	353.567	258.388	255.685	246.788	290.942	289.902	270.619	395.54	479.8	291.877	519.164	484.823	271.169		8.21632
100523777	ELL2	elongation factor for RNA polymerase II 2	-	VGNC:VGNC:87649|Ensembl:ENSSSCG00000014168	protein-coding	22936	ELL2	elongation factor for RNA polymerase II 2	MRCCAT1	MIM:601874|HGNC:HGNC:17064|Ensembl:ENSG00000118985	protein-coding	0.779379	10.4078	0.00125483	0.0214309		81	170	129	122	114	537	614	793	311	428	248	154	336	187	247		94.1547	156.421	109.904	95.2366	84.9798	428.883	563.529	590.983	233.137	219.859	208.755	146.892	191.902	142.103	214.675		6.5722
100515411	ABHD6	abhydrolase domain containing 6, acylglycerol lipase	-	VGNC:VGNC:84982|Ensembl:ENSSSCG00000011470	protein-coding	57406	ABHD6	abhydrolase domain containing 6, acylglycerol lipase	-	MIM:616966|HGNC:HGNC:21398|Ensembl:ENSG00000163686	protein-coding	-1.3427	10.3945	0.00126393	0.0215075		22	20	35	90	97	6	4	4	7	6	20	39	14	20	16		25.5729	18.4024	29.8189	70.2565	72.3074	4.79199	3.6712	2.981	5.24745	3.08213	16.8351	37.2	7.99593	15.1982	13.9061		4.73188
100622793	PHLDA3	pleckstrin homology like domain family A member 3	-	Ensembl:ENSSSCG00000044397	protein-coding	23612	PHLDA3	pleckstrin homology like domain family A member 3	TIH1	MIM:607054|HGNC:HGNC:8934|Ensembl:ENSG00000174307	protein-coding	0.671695	10.3971	0.00126214	0.0215075		26	58	51	50	37	42	31	54	49	40	71	53	104	82	83		30.2225	53.3671	43.4504	39.0314	27.5812	33.5439	28.4518	40.2435	36.7322	20.5475	59.7645	50.5539	59.3983	62.3127	72.1379		4.96451
110256737	CISD1	CDGSH iron sulfur domain 1	-	-	protein-coding	55847	CISD1	CDGSH iron sulfur domain 1	C10orf70|MDS029|ZCD1|mitoNEET	MIM:611932|HGNC:HGNC:30880|Ensembl:ENSG00000122873	protein-coding	-0.469628	10.388	0.00126835	0.0215434		197	258	312	307	345	273	243	300	433	515	240	183	240	269	194		228.994	237.391	265.814	239.653	257.176	218.036	223.025	223.575	324.592	264.55	202.021	174.554	137.073	204.416	168.611		7.84545
100462720	ATG9B	autophagy related 9B	-	VGNC:VGNC:85626|Ensembl:ENSSSCG00000024431	protein-coding	285973	ATG9B	autophagy related 9B	APG9L2|NOS3AS|SONE	MIM:612205|HGNC:HGNC:21899|Ensembl:ENSG00000181652	protein-coding	1.53539	10.3801	0.00127379	0.0215964		4	8	11	17	11	48	34	33	10	9	66	18	46	36	16		4.64962	7.36097	9.37166	13.2707	8.19981	38.3359	31.2052	24.5933	7.49636	4.6232	55.5557	17.1692	26.2723	27.3568	13.9061		2.49815
100623437	DSC3	desmocollin 3	-	Ensembl:ENSSSCG00000024800	protein-coding	1825	DSC3	desmocollin 3	CDHF3|DSC|DSC1|DSC2|DSC4|HT-CP	MIM:600271|HGNC:HGNC:3037|Ensembl:ENSG00000134762	protein-coding	1.80957	10.3767	0.00127617	0.0215976		3	4	12	5	15	2	3	4	1	4	16	3	120	35	34		3.48721	3.68049	10.2236	3.90314	11.1816	1.59733	2.7534	2.981	0.749636	2.05475	13.4681	2.86154	68.5365	26.5969	29.5505		2.16582
100156873	TENT5A	terminal nucleotidyltransferase 5A	FAM46A	VGNC:VGNC:93873|Ensembl:ENSSSCG00000004464	protein-coding	55603	TENT5A	terminal nucleotidyltransferase 5A	C6orf37|FAM46A|OI18|XTP11	MIM:611357|HGNC:HGNC:18345|Ensembl:ENSG00000112773	protein-coding	0.890887	10.3714	0.00127984	0.0216205		18	34	24	31	21	88	111	175	83	88	60	28	79	44	60		20.9233	31.2841	20.4473	24.1995	15.6542	70.2825	101.876	130.419	62.2198	45.2046	50.5052	26.7077	45.1199	33.4361	52.1479		4.45439
100737771	CDKL2	cyclin dependent kinase like 2	-	VGNC:VGNC:86511|Ensembl:ENSSSCG00000008970	protein-coding	8999	CDKL2	cyclin dependent kinase like 2	KKIAMRE|P56	MIM:603442|HGNC:HGNC:1782|Ensembl:ENSG00000138769	protein-coding	2.36339	10.3616	0.00128663	0.0216959		0	0	1	2	3	73	23	20	2	58	9	5	13	5	5		0	0	0.851969	1.56126	2.23631	58.3026	21.1094	14.905	1.49927	29.7939	7.57578	4.76924	7.42479	3.79956	4.34566		0
100624597	YARS2	tyrosyl-tRNA synthetase 2	-	Ensembl:ENSSSCG00000027429	protein-coding	51067	YARS2	tyrosyl-tRNA synthetase 2	CGI-04|MLASA2|MT-TYRRS|TYRRS	MIM:610957|HGNC:HGNC:24249|Ensembl:ENSG00000139131	protein-coding	-0.534767	10.318	0.00131742	0.022175		73	97	92	99	134	70	55	82	91	101	73	92	94	68	66		84.8555	89.2518	78.3811	77.2821	99.8885	55.9066	50.479	61.1105	68.2169	51.8825	61.448	87.7539	53.6869	51.674	57.3627		6.42384
110258507	LOC110258507	kinetochore scaffold 1-like	-	-	protein-coding	57082	KNL1	kinetochore scaffold 1	AF15Q14|CASC5|CT29|D40|MCPH4|PPP1R55|Spc7|hKNL-1|hSpc105	MIM:609173|HGNC:HGNC:24054|Ensembl:ENSG00000137812	protein-coding	-0.866985	10.3087	0.00132402	0.0222459		14	23	26	23	33	21	19	30	31	61	15	13	15	16	13		16.2737	21.1628	22.1512	17.9544	24.5994	16.772	17.4382	22.3575	23.2387	31.335	12.6263	12.4	8.56707	12.1586	11.2987		4.1105
100513375	CLUH	clustered mitochondria homolog	-	VGNC:VGNC:86792|Ensembl:ENSSSCG00000017835	protein-coding	23277	CLUH	clustered mitochondria homolog	CLU1	MIM:616184|HGNC:HGNC:29094|Ensembl:ENSG00000132361	protein-coding	-0.481152	10.2791	0.00134543	0.022565		331	353	361	475	424	827	654	661	897	1246	245	257	324	370	361		384.756	324.803	307.561	370.798	316.065	660.496	600.241	492.61	672.423	640.056	206.23	245.139	185.049	281.167	313.756		8.59154
100524613	UQCRC2	ubiquinol-cytochrome c reductase core protein 2	-	VGNC:VGNC:94729|Ensembl:ENSSSCG00000007845	protein-coding	7385	UQCRC2	ubiquinol-cytochrome c reductase core protein 2	MC3DN5|QCR2|UQCR2	MIM:191329|HGNC:HGNC:12586|Ensembl:ENSG00000140740	protein-coding	-0.428672	10.2728	0.00135004	0.0226017		288	432	407	434	505	617	484	594	697	794	269	326	394	419	293		334.772	397.493	346.751	338.792	376.446	492.776	444.215	442.679	522.496	407.869	226.432	310.954	225.028	318.403	254.655		8.39134
100519752	RTN4IP1	reticulon 4 interacting protein 1	-	VGNC:VGNC:92503|Ensembl:ENSSSCG00000004373	protein-coding	84816	RTN4IP1	reticulon 4 interacting protein 1	NIMP|OPA10	MIM:610502|HGNC:HGNC:18647|Ensembl:ENSG00000130347	protein-coding	-0.548716	10.2471	0.00136903	0.0228786		82	78	91	107	140	70	57	72	115	137	62	58	100	81	80		95.3171	71.7695	77.5292	83.5272	104.361	55.9066	52.3146	53.658	86.2081	70.3753	52.1887	55.3231	57.1138	61.5528	69.5305		6.58972
100157413	SASH1	SAM and SH3 domain containing 1	-	VGNC:VGNC:92583|Ensembl:ENSSSCG00000033175	protein-coding	23328	SASH1	SAM and SH3 domain containing 1	CAPOK|DUH1|SH3D6A|dJ323M4.1	MIM:607955|HGNC:HGNC:19182|Ensembl:ENSG00000111961	protein-coding	0.546039	10.2218	0.00138793	0.0231115		132	133	148	129	103	221	211	232	148	320	198	184	297	233	180		153.437	122.376	126.091	100.701	76.78	176.505	193.656	172.898	110.946	164.38	166.667	175.508	169.628	177.059	156.444		7.27088
100521622	SUN2	Sad1 and UNC84 domain containing 2	-	VGNC:VGNC:93619|Ensembl:ENSSSCG00000000094	protein-coding	25777	SUN2	Sad1 and UNC84 domain containing 2	UNC84B	MIM:613569|HGNC:HGNC:14210|Ensembl:ENSG00000100242	protein-coding	-0.847448	10.2229	0.00138705	0.0231115		54	103	96	169	90	47	48	58	99	97	71	86	53	41	58		62.7698	94.7725	81.789	131.926	67.0893	37.5373	44.0544	43.2245	74.2139	49.8278	59.7645	82.0308	30.2703	31.1564	50.4096		5.9948
100154789	TMEM106C	transmembrane protein 106C	-	Ensembl:ENSSSCG00000028397	protein-coding	79022	TMEM106C	transmembrane protein 106C	-	HGNC:HGNC:28775|Ensembl:ENSG00000134291	protein-coding	-0.50571	10.2164	0.00139194	0.023137		61	63	87	113	125	89	70	93	91	114	65	62	91	70	64		70.9066	57.9677	74.1213	88.2109	93.1796	71.0812	64.246	69.3083	68.2169	58.5605	54.714	59.1385	51.9735	53.1938	55.6244		6.16805
100144422	ATXN3	ataxin 3	MJD1|SCA3	Ensembl:ENSSSCG00000002446	protein-coding	4287	ATXN3	ataxin 3	AT3|ATX3|JOS|MJD|MJD1|SCA3	MIM:607047|HGNC:HGNC:7106|Ensembl:ENSG00000066427	protein-coding	0.986527	10.2087	0.00139783	0.0231935		19	9	50	27	25	22	13	21	28	45	62	25	92	43	48		22.0857	8.28109	42.5984	21.0769	18.6359	17.5706	11.9314	15.6503	20.9898	23.116	52.1887	23.8462	52.5447	32.6762	41.7183		4.52893
100512341	LOC100512341	uncharacterized protein FLJ45252	-	-	protein-coding	112268437	LOC112268437	uncharacterized protein FLJ45252	AAK1		protein-coding	-0.664393	10.1984	0.00140562	0.0232752		103	86	140	150	203	59	67	113	59	102	86	139	119	80	88		119.728	79.1305	119.276	117.094	151.324	47.1212	61.4926	84.2133	44.2285	52.3962	72.3908	132.585	67.9654	60.7929	76.4835		6.91561
100737439	LRRC8D	leucine rich repeat containing 8 VRAC subunit D	-	VGNC:VGNC:98088|Ensembl:ENSSSCG00000038417	protein-coding	55144	LRRC8D	leucine rich repeat containing 8 VRAC subunit D	LRRC5	MIM:612890|HGNC:HGNC:16992|Ensembl:ENSG00000171492	protein-coding	-0.684168	10.1956	0.00140775	0.0232752		93	104	96	162	127	36	57	61	58	79	40	104	94	87	81		108.104	95.6927	81.789	126.462	94.6705	28.7519	52.3146	45.4603	43.4789	40.5814	33.6701	99.2001	53.6869	66.1123	70.3996		6.76955
100144496	RAB32	RAB32, member RAS oncogene family	-	Ensembl:ENSSSCG00000004114	protein-coding	10981	RAB32	RAB32, member RAS oncogene family	-	MIM:612906|HGNC:HGNC:9772|Ensembl:ENSG00000118508	protein-coding	1.54162	10.1914	0.001411	0.0232878		1	3	8	6	4	2	1	4	2	9	19	11	21	6	15		1.1624	2.76036	6.81575	4.68377	2.98175	1.59733	0.917799	2.981	1.49927	4.6232	15.9933	10.4923	11.9939	4.55947	13.037		1.11264
397062	TFRC	transferrin receptor	trfr	VGNC:VGNC:93925|Ensembl:ENSSSCG00000011848	protein-coding	7037	TFRC	transferrin receptor	CD71|IMD46|T9|TFR|TFR1|TR|TRFR|p90	MIM:190010|HGNC:HGNC:11763|Ensembl:ENSG00000072274	protein-coding	0.982932	10.1877	0.00141381	0.0232929		13	20	16	14	18	16	8	10	16	22	32	6	63	34	40		15.1113	18.4024	13.6315	10.9288	13.4179	12.7786	7.34239	7.4525	11.9942	11.3011	26.9361	5.72308	35.9817	25.837	34.7652		4.01
100522126	ACSL6	acyl-CoA synthetase long chain family member 6	-	VGNC:VGNC:99581|Ensembl:ENSSSCG00000014272	protein-coding	23305	ACSL6	acyl-CoA synthetase long chain family member 6	ACS2|FACL6|LACS 6|LACS2|LACS5	MIM:604443|HGNC:HGNC:16496|Ensembl:ENSG00000164398	protein-coding	-0.568488	10.166	0.00143052	0.0235266		492	527	748	745	802	901	791	1084	1411	1825	526	572	362	443	443		571.903	484.904	637.273	581.568	597.84	719.597	725.979	807.851	1057.74	937.481	442.762	545.601	206.752	336.641	385.025		9.16215
100174962	ACTR2	actin related protein 2	-	VGNC:VGNC:85051|Ensembl:ENSSSCG00000008358	protein-coding	10097	ACTR2	actin related protein 2	ARP2	MIM:604221|HGNC:HGNC:169|Ensembl:ENSG00000138071	protein-coding	-0.408398	10.1481	0.00144446	0.0236725		625	713	1049	1054	1365	1127	1153	1258	1127	1793	797	644	1128	807	607		726.502	656.047	893.715	822.782	1017.52	900.096	1058.22	937.525	844.84	921.043	670.878	614.277	644.243	613.249	527.563		9.50681
100522183	TMED7	transmembrane p24 trafficking protein 7	-	Ensembl:ENSSSCG00000038156	protein-coding	51014	TMED7	transmembrane p24 trafficking protein 7	CGI-109|p24g3|p24gamma3|p27	HGNC:HGNC:24253|Ensembl:ENSG00000134970	protein-coding	-0.627405	10.1498	0.00144313	0.0236725		80	58	82	76	70	79	87	74	81	141	44	37	79	69	36		92.9923	53.3671	69.8614	59.3277	52.1806	63.0945	79.8485	55.1485	60.7205	72.4301	37.0372	35.2923	45.1199	52.4339	31.2887		6.55447
397463	GLRX	glutaredoxin	GLRX1|GRX1|TTF	Ensembl:ENSSSCG00000039731	protein-coding	2745	GLRX	glutaredoxin	GRX|GRX1	MIM:600443|HGNC:HGNC:4330|Ensembl:ENSG00000173221	protein-coding	0.679489	10.1448	0.00144709	0.0236739		116	244	215	154	144	1054	509	869	642	948	316	258	498	190	252		134.839	224.51	183.173	120.217	107.343	841.793	467.16	647.622	481.266	486.977	265.994	246.093	284.427	144.383	219.021		7.08575
397084	TGFB2	transforming growth factor beta 2	-	VGNC:VGNC:95541|Ensembl:ENSSSCG00000010816	protein-coding	7042	TGFB2	transforming growth factor beta 2	G-TSF|LDS4|TGF-beta2	MIM:190220|HGNC:HGNC:11768|Ensembl:ENSG00000092969	protein-coding	1.88448	10.1353	0.00145459	0.0236947		0	1	4	3	2	32	14	15	8	35	5	15	11	8	6		0	0.920122	3.40788	2.34188	1.49087	25.5573	12.8492	11.1788	5.99709	17.9791	4.20877	14.3077	6.28252	6.07929	5.21479		0
100622200	TIMM21	translocase of inner mitochondrial membrane 21	-	VGNC:VGNC:93987|Ensembl:ENSSSCG00000032494	protein-coding	29090	TIMM21	translocase of inner mitochondrial membrane 21	C18orf55|HSPC154|TIM21	MIM:615180|HGNC:HGNC:25010|Ensembl:ENSG00000075336	protein-coding	-1.01317	10.1378	0.0014526	0.0236947		20	41	27	48	67	66	26	33	86	75	19	14	47	24	13		23.2481	37.725	23.0032	37.4701	49.9443	52.7119	23.8628	24.5933	64.4687	38.5266	15.9933	13.3539	26.8435	18.2379	11.2987		4.5998
110261262	CMC2	C-X9-C motif containing 2	-	Ensembl:ENSSSCG00000032060	protein-coding	56942	CMC2	C-X9-C motif containing 2	2310061C15Rik|C16orf61|DC13	HGNC:HGNC:24447|Ensembl:ENSG00000103121	protein-coding	-0.619243	10.1335	0.00145599	0.0236947		31	67	79	76	77	111	94	118	122	125	43	50	52	41	52		36.0345	61.6482	67.3055	59.3277	57.3986	88.6518	86.2731	87.9395	91.4556	64.2111	36.1954	47.6924	29.6992	31.1564	45.1948		5.2108
100513650	GRPEL2	GrpE like 2, mitochondrial	-	VGNC:VGNC:88708|Ensembl:ENSSSCG00000014432	protein-coding	134266	GRPEL2	GrpE like 2, mitochondrial	Mt-GrpE#2	MIM:618545|HGNC:HGNC:21060|Ensembl:ENSG00000164284	protein-coding	-0.790784	10.1177	0.00146849	0.0238151		56	61	109	85	94	44	51	23	78	93	34	80	73	49	46		65.0946	56.1274	92.8646	66.3534	70.0711	35.1413	46.8078	17.1408	58.4716	47.773	28.6196	76.3078	41.6931	37.2357	39.98		6.04646
100626792	CENPE	centromere protein E	-	VGNC:VGNC:86547|Ensembl:ENSSSCG00000023296	protein-coding	1062	CENPE	centromere protein E	CENP-E|KIF10|MCPH13|PPP1R61	MIM:117143|HGNC:HGNC:1856|Ensembl:ENSG00000138778	protein-coding	-0.475308	10.1185	0.00146788	0.0238151		301	281	384	388	425	259	213	247	288	501	297	263	342	209	287		349.884	258.554	327.156	302.884	316.811	206.854	195.491	184.077	215.895	257.358	250.001	250.862	195.329	158.821	249.441		8.45485
100513022	ZFAND3	zinc finger AN1-type containing 3	-	VGNC:VGNC:95135|Ensembl:ENSSSCG00000039952	protein-coding	60685	ZFAND3	zinc finger AN1-type containing 3	TEX27	MIM:607455|HGNC:HGNC:18019|Ensembl:ENSG00000156639	protein-coding	0.579299	10.1101	0.00147457	0.0238663		46	43	52	71	52	65	73	68	54	75	68	74	111	99	91		53.4706	39.5652	44.3024	55.4246	38.7627	51.9132	66.9994	50.677	40.4803	38.5266	57.2392	70.5847	63.3963	75.2312	79.0909		5.76741
100519560	UBALD2	UBA like domain containing 2	-	VGNC:VGNC:94633|Ensembl:ENSSSCG00000023423	protein-coding	283991	UBALD2	UBA like domain containing 2	FAM100B	HGNC:HGNC:28438|Ensembl:ENSG00000185262	protein-coding	0.849887	10.1074	0.00147677	0.0238663		23	60	28	41	33	36	16	45	64	36	78	50	78	63	73		26.7353	55.2073	23.8551	32.0057	24.5994	28.7519	14.6848	33.5363	47.9767	18.4928	65.6568	47.6924	44.5487	47.8744	63.4466		4.79365
100511635	SLC38A7	solute carrier family 38 member 7	-	Ensembl:ENSSSCG00000040881	protein-coding	55238	SLC38A7	solute carrier family 38 member 7	SNAT7	MIM:614236|HGNC:HGNC:25582|Ensembl:ENSG00000103042	protein-coding	-0.605617	10.1	0.00148268	0.0239204		52	66	75	96	76	48	34	46	80	87	45	34	64	66	59		60.445	60.728	63.8977	74.9403	56.6532	38.3359	31.2052	34.2815	59.9709	44.6909	37.8789	32.4308	36.5528	50.1542	51.2787		5.94122
100622329	PTPN3	protein tyrosine phosphatase non-receptor type 3	-	VGNC:VGNC:91980|Ensembl:ENSSSCG00000005449	protein-coding	5774	PTPN3	protein tyrosine phosphatase non-receptor type 3	PTP-H1|PTPH1	MIM:176877|HGNC:HGNC:9655|Ensembl:ENSG00000070159	protein-coding	-0.534665	10.0945	0.00148709	0.0239501		263	279	355	409	417	159	133	230	293	432	226	273	315	293	210		305.712	256.714	302.449	319.277	310.847	126.988	122.067	171.408	219.643	221.913	190.236	260.4	179.908	222.654	182.518		8.26074
100158187	PLS3	plastin 3	-	VGNC:VGNC:91573|Ensembl:ENSSSCG00000012597	protein-coding	5358	PLS3	plastin 3	BMND18|T-plastin	MIM:300131|HGNC:HGNC:9091|Ensembl:ENSG00000102024	protein-coding	1.53534	10.0819	0.00149734	0.0240737		13	16	24	9	18	25	50	77	7	9	58	19	108	62	33		15.1113	14.7219	20.4473	7.02565	13.4179	19.9666	45.89	57.3843	5.24745	4.6232	48.8217	18.1231	61.6829	47.1145	28.6813		4.01
397535	ABCC2	ATP binding cassette subfamily C member 2	MRP2	VGNC:VGNC:84956|Ensembl:ENSSSCG00000010543	protein-coding	1244	ABCC2	ATP binding cassette subfamily C member 2	ABC30|CMOAT|DJS|MRP2|cMRP	MIM:601107|HGNC:HGNC:53|Ensembl:ENSG00000023839	protein-coding	0.728009	10.0216	0.00154712	0.0247459		212	243	642	522	439	386	385	487	204	433	792	662	703	632	626		246.43	223.59	546.964	407.488	327.247	308.285	353.353	362.937	152.926	222.427	666.669	631.447	401.51	480.264	544.076		7.95087
100520524	GOPC	golgi associated PDZ and coiled-coil motif containing	-	VGNC:VGNC:98024|Ensembl:ENSSSCG00000004253	protein-coding	57120	GOPC	golgi associated PDZ and coiled-coil motif containing	CAL|FIG|GOPC1|PIST|dJ94G16.2	MIM:606845|HGNC:HGNC:17643|Ensembl:ENSG00000047932	protein-coding	-0.633799	10.024	0.00154515	0.0247459		38	36	48	72	76	47	45	70	53	91	34	28	67	34	33		44.1713	33.1244	40.8945	56.2052	56.6532	37.5373	41.301	52.1675	39.7307	46.7456	28.6196	26.7077	38.2662	25.837	28.6813		5.49734
100522130	LOC100522130	fumarylacetoacetate hydrolase domain-containing protein 2	FAHD2A	Ensembl:ENSSSCG00000039523	protein-coding	51011	FAHD2A	fumarylacetoacetate hydrolase domain containing 2A	CGI-105	HGNC:HGNC:24252|Ensembl:ENSG00000115042	protein-coding	-0.606637	10.0251	0.00154421	0.0247459		50	52	72	94	85	38	28	36	45	67	45	57	49	55	48		58.1202	47.8463	61.3418	73.379	63.3621	30.3493	25.6984	26.829	33.7336	34.4171	37.8789	54.3693	27.9857	41.7951	41.7183		5.88558
100125964	SIRT2	sirtuin 2	-	VGNC:VGNC:92885|Ensembl:ENSSSCG00000026794	protein-coding	22933	SIRT2	sirtuin 2	SIR2|SIR2L|SIR2L2	MIM:604480|HGNC:HGNC:10886|Ensembl:ENSG00000068903	protein-coding	0.901767	9.99324	0.00157116	0.0250773		14	16	15	27	25	7	20	19	38	24	51	23	54	46	30		16.2737	14.7219	12.7795	21.0769	18.6359	5.59066	18.356	14.1598	28.4862	12.3285	42.9294	21.9385	30.8414	34.9559	26.0739		4.1105
100153708	ATXN2	ataxin 2	SCA2	VGNC:VGNC:85690|Ensembl:ENSSSCG00000009834	protein-coding	6311	ATXN2	ataxin 2	ATX2|SCA2|TNRC13	MIM:601517|HGNC:HGNC:10555|Ensembl:ENSG00000204842	protein-coding	0.462246	9.99083	0.00157322	0.0250773		157	174	222	222	231	352	333	332	227	392	294	266	392	326	272		182.497	160.101	189.137	173.299	172.196	281.13	305.627	247.423	170.167	201.366	247.476	253.723	223.886	247.731	236.404		7.51962
100514336	PTPMT1	protein tyrosine phosphatase mitochondrial 1	-	VGNC:VGNC:91971	protein-coding	114971	PTPMT1	protein tyrosine phosphatase mitochondrial 1	DUSP23|MOSP|PLIP|PNAS-129	MIM:609538|HGNC:HGNC:26965|Ensembl:ENSG00000110536	protein-coding	-0.619218	9.98673	0.00157672	0.0250903		55	87	87	122	123	97	87	153	153	176	68	59	50	69	72		63.9322	80.0506	74.1213	95.2366	91.6887	77.4705	79.8485	114.023	114.694	90.4092	57.2392	56.277	28.5569	52.4339	62.5774		6.02086
100622181	CPSF3	cleavage and polyadenylation specific factor 3	-	VGNC:VGNC:86960|Ensembl:ENSSSCG00000020799	protein-coding	51692	CPSF3	cleavage and polyadenylation specific factor 3	CPSF-73|CPSF73	MIM:606029|HGNC:HGNC:2326|Ensembl:ENSG00000119203	protein-coding	-0.575392	9.98246	0.00158039	0.0251058		90	106	126	110	125	99	67	111	82	169	66	102	85	82	92		104.616	97.5329	107.348	85.869	93.1796	79.0679	61.4926	82.7228	61.4701	86.8133	55.5557	97.2924	48.5467	62.3127	79.9601		6.72269
106509249	GSN	gelsolin	-	Ensembl:ENSSSCG00000037508	ncRNA	2934	GSN	gelsolin	ADF|AGEL	MIM:137350|HGNC:HGNC:4620|Ensembl:ENSG00000148180	protein-coding	-0.583443	9.97891	0.00158344	0.0251115		181	143	257	280	253	74	94	106	192	154	169	171	196	175	121		210.395	131.577	218.956	218.576	188.596	59.1012	86.2731	78.9965	143.93	79.108	142.256	163.108	111.943	132.985	105.165		7.7238
397346	MMP13	matrix metallopeptidase 13	MMP-13	VGNC:VGNC:90269|Ensembl:ENSSSCG00000014988	protein-coding	4322	MMP13	matrix metallopeptidase 13	CLG3|MANDP1|MDST|MMP-13	MIM:600108|HGNC:HGNC:7159|Ensembl:ENSG00000137745	protein-coding	1.49159	9.96576	0.00159479	0.0252485		11	11	15	9	6	17	38	33	4	10	18	18	80	34	34		12.7864	10.1213	12.7795	7.02565	4.47262	13.5773	34.8764	24.5933	2.99854	5.13688	15.1516	17.1692	45.691	25.837	29.5505		3.78518
397691	APOA1	apolipoprotein A1	-	VGNC:VGNC:85415|Ensembl:ENSSSCG00000030921	protein-coding	335	APOA1	apolipoprotein A1	HPALP2|apo(a)	MIM:107680|HGNC:HGNC:600|Ensembl:ENSG00000118137	protein-coding	1.19351	9.95888	0.00160075	0.0253		175	114	532	443	260	20	52	76	155	164	751	290	1458	949	427		203.421	104.894	453.247	345.818	193.814	15.9733	47.7256	56.639	116.194	84.2449	632.157	276.616	832.719	721.156	371.119		7.6754
100628206	SHOX2	short stature homeobox 2	-	Ensembl:ENSSSCG00000025238	protein-coding	6474	SHOX2	short stature homeobox 2	OG12|OG12X|SHOT	MIM:602504|HGNC:HGNC:10854|Ensembl:ENSG00000168779	protein-coding	1.59454	9.95223	0.00160655	0.0253486		11	2	6	4	6	3	3	14	6	6	14	16	44	12	11		12.7864	1.84024	5.11181	3.12251	4.47262	2.396	2.7534	10.4335	4.49781	3.08213	11.7845	15.2616	25.1301	9.11894	9.56044		3.78518
100294678	PDHA1	pyruvate dehydrogenase E1 subunit alpha 1	-	Ensembl:ENSSSCG00000023643	protein-coding	5160	PDHA1	pyruvate dehydrogenase E1 subunit alpha 1	PDHA|PDHAD|PDHCE1A|PHE1A	MIM:300502|HGNC:HGNC:8806|Ensembl:ENSG00000131828	protein-coding	-0.355814	9.92816	0.00162769	0.0256389		375	460	518	577	627	679	664	705	829	1145	419	421	585	409	388		435.901	423.256	441.32	450.422	467.389	542.294	609.419	525.401	621.448	588.173	352.695	401.57	334.116	310.804	337.223		8.77116
100152868	ACOT6	acyl-CoA thioesterase 6	-	Ensembl:ENSSSCG00000002348	protein-coding	641372	ACOT6	acyl-CoA thioesterase 6	C14orf42|c14_5530	MIM:614267|HGNC:HGNC:33159|Ensembl:ENSG00000205669	protein-coding	-1.2362	9.92403	0.00163135	0.0256532		16	6	17	20	17	4	3	3	5	6	9	6	6	10	5		18.5985	5.52073	14.4835	15.6126	12.6724	3.19466	2.7534	2.23575	3.74818	3.08213	7.57578	5.72308	3.42683	7.59911	4.34566		4.29267
100154146	KATNBL1	katanin regulatory subunit B1 like 1	C15orf29|C7H15orf29	VGNC:VGNC:89313|Ensembl:ENSSSCG00000002245	protein-coding	79768	KATNBL1	katanin regulatory subunit B1 like 1	C15orf29	MIM:616235|HGNC:HGNC:26199|Ensembl:ENSG00000134152	protein-coding	-0.694121	9.91636	0.00163816	0.0256564		30	25	57	54	70	69	45	45	59	102	28	30	47	32	29		34.8721	23.003	48.5622	42.1539	52.1806	55.1079	41.301	33.5363	44.2285	52.3962	23.5691	28.6154	26.8435	24.3172	25.2048		5.16479
102165384	DENND5B	DENN domain containing 5B	-	VGNC:VGNC:87255|Ensembl:ENSSSCG00000022636	protein-coding	160518	DENND5B	DENN domain containing 5B	-	MIM:617279|HGNC:HGNC:28338|Ensembl:ENSG00000170456	protein-coding	0.733557	9.91451	0.00163981	0.0256564		17	28	22	36	44	22	25	25	32	36	46	34	94	71	34		19.7609	25.7634	18.7433	28.1026	32.7992	17.5706	22.945	18.6313	23.9883	18.4928	38.7207	32.4308	53.6869	53.9537	29.5505		4.37579
106507469	LOC106507469	uncharacterized LOC106507469	-	-	ncRNA							1.24009	9.9149	0.00163946	0.0256564		16	14	12	16	12	21	23	29	7	21	51	44	63	18	13		18.5985	12.8817	10.2236	12.49	8.94524	16.772	21.1094	21.6123	5.24745	10.7875	42.9294	41.9693	35.9817	13.6784	11.2987		4.29267
100514254	NBEAL1	neurobeachin like 1	-	Ensembl:ENSSSCG00000016118	protein-coding	65065	NBEAL1	neurobeachin like 1	A530083I02Rik|ALS2CR16|ALS2CR17	MIM:609816|HGNC:HGNC:20681|Ensembl:ENSG00000144426	protein-coding	-0.520226	9.90693	0.00164658	0.0257191		524	406	620	722	893	421	325	324	339	785	513	465	692	501	339		609.1	373.569	528.221	563.613	665.675	336.238	298.285	241.461	254.127	403.245	431.82	443.539	395.227	380.716	294.635		9.2529
100153610	FAM53B	family with sequence similarity 53 member B	-	VGNC:VGNC:87974|Ensembl:ENSSSCG00000010732	protein-coding	9679	FAM53B	family with sequence similarity 53 member B	KIAA0140|bA12J10.2|smp	MIM:617289|HGNC:HGNC:28968|Ensembl:ENSG00000189319	protein-coding	-0.724105	9.89241	0.00165962	0.0258615		28	25	36	43	39	40	17	29	39	47	15	22	32	25	22		32.5473	23.003	30.6709	33.567	29.072	31.9466	15.6026	21.6123	29.2358	24.1434	12.6263	20.9846	18.2764	18.9978	19.1209		5.06813
100621192	BBX	BBX high mobility group box domain containing	-	VGNC:VGNC:85766|Ensembl:ENSSSCG00000011943	protein-coding	56987	BBX	BBX high mobility group box domain containing	ARTC1|HBP2|HSPC339|MDS001	HGNC:HGNC:14422|Ensembl:ENSG00000114439	protein-coding	0.566879	9.88754	0.00166401	0.0258615		84	121	104	103	85	87	95	64	107	195	154	120	210	206	152		97.6419	111.335	88.6048	80.4046	63.3621	69.4839	87.1909	47.696	80.211	100.169	129.63	114.462	119.939	156.542	132.108		6.62413
102165618	GNG2	G protein subunit gamma 2	-	VGNC:VGNC:88536|Ensembl:ENSSSCG00000028092	protein-coding	54331	GNG2	G protein subunit gamma 2	-	MIM:606981|HGNC:HGNC:4404|Ensembl:ENSG00000186469	protein-coding	1.2807	9.89033	0.0016615	0.0258615		0	10	7	9	2	23	18	21	22	29	20	14	17	8	18		0	9.20122	5.96378	7.02565	1.49087	18.3693	16.5204	15.6503	16.492	14.897	16.8351	13.3539	9.70934	6.07929	15.6444		0
595125	RABAC1	Rab acceptor 1	-	VGNC:VGNC:92043|Ensembl:ENSSSCG00000003046	protein-coding	10567	RABAC1	Rab acceptor 1	PRA1|PRAF1|YIP3	MIM:604925|HGNC:HGNC:9794|Ensembl:ENSG00000105404	protein-coding	0.718363	9.87685	0.00167371	0.0259258		20	25	29	33	35	39	46	48	36	40	31	45	64	65	54		23.2481	23.003	24.7071	25.7607	26.0903	31.1479	42.2188	35.772	26.9869	20.5475	26.0944	42.9231	36.5528	49.3942	46.9331		4.5998
100513307	DHRS11	dehydrogenase/reductase 11	-	-	protein-coding	79154	DHRS11	dehydrogenase/reductase 11	ARPG836|SDR24C1|spDHRS11	MIM:616159|HGNC:HGNC:28639|Ensembl:ENSG00000278535	protein-coding	0.617806	9.87815	0.00167253	0.0259258		39	56	109	78	79	38	42	87	70	100	101	89	164	110	120		45.3338	51.5268	92.8646	60.889	58.8895	30.3493	38.5476	64.8368	52.4745	51.3688	85.0171	84.8924	93.6666	83.5903	104.296		5.53399
100523288	DNAJC10	DnaJ heat shock protein family (Hsp40) member C10	-	Ensembl:ENSSSCG00000016017	protein-coding	54431	DNAJC10	DnaJ heat shock protein family (Hsp40) member C10	ERdj5|JPDI|MTHr|PDIA19	MIM:607987|HGNC:HGNC:24637|Ensembl:ENSG00000077232	protein-coding	-0.529958	9.85073	0.00169765	0.026253		66	102	116	85	142	144	103	142	142	254	81	47	115	91	66		76.7187	93.8524	98.8284	66.3534	105.852	115.008	94.5333	105.826	106.448	130.477	68.182	44.8308	65.6808	69.1519	57.3627		6.28019
102160861	ATP5F1C	ATP synthase F1 subunit gamma	ATP5C1	VGNC:VGNC:96463|Ensembl:ENSSSCG00000034086	protein-coding	509	ATP5F1C	ATP synthase F1 subunit gamma	ATP5C|ATP5C1|ATP5CL1	MIM:108729|HGNC:HGNC:833|Ensembl:ENSG00000165629	protein-coding	-0.430894	9.84153	0.00170615	0.0263408		480	713	781	705	831	901	738	1038	1319	1347	536	416	661	651	658		557.954	656.047	665.388	550.343	619.458	719.597	677.336	773.57	988.77	691.938	451.18	396.8	377.522	494.702	571.888		9.12659
100512756	MEIS2	Meis homeobox 2	-	VGNC:VGNC:90136|Ensembl:ENSSSCG00000004795	protein-coding	4212	MEIS2	Meis homeobox 2	CPCMR|HsT18361|MRG1	MIM:601740|HGNC:HGNC:7001|Ensembl:ENSG00000134138	protein-coding	1.22352	9.82327	0.00172318	0.0265322		5	4	5	3	11	13	21	26	15	33	11	11	14	19	17		5.81202	3.68049	4.25984	2.34188	8.19981	10.3826	19.2738	19.3765	11.2445	16.9517	9.25929	10.4923	7.99593	14.4383	14.7752		2.76808
100513924	SYCP1	synaptonemal complex protein 1	-	VGNC:VGNC:93654|Ensembl:ENSSSCG00000006750	protein-coding	6847	SYCP1	synaptonemal complex protein 1	CT8|HOM-TES-14|SCP-1|SCP1	MIM:602162|HGNC:HGNC:11487|Ensembl:ENSG00000198765	protein-coding	1.02769	9.81714	0.00172893	0.0265322		19	28	29	29	19	7	18	29	3	31	77	25	94	52	46		22.0857	25.7634	24.7071	22.6382	14.1633	5.59066	16.5204	21.6123	2.24891	15.9243	64.815	23.8462	53.6869	39.5154	39.98		4.52893
100516141	MEP1B	meprin A subunit beta	-	VGNC:VGNC:90143|Ensembl:ENSSSCG00000003732	protein-coding	4225	MEP1B	meprin A subunit beta	-	MIM:600389|HGNC:HGNC:7020|Ensembl:ENSG00000141434	protein-coding	-0.725754	9.80572	0.0017397	0.0265322		95	88	125	126	163	52	13	36	22	36	90	123	88	68	61		110.428	80.9707	106.496	98.3591	121.506	41.5306	11.9314	26.829	16.492	18.4928	75.7578	117.323	50.2601	51.674	53.017		6.79997
100526080	KIF11	kinesin family member 11	Eg5	VGNC:VGNC:89452|Ensembl:ENSSSCG00000010471	protein-coding	3832	KIF11	kinesin family member 11	EG5|HKSP|KNSL1|MCLMR|TRIP5	MIM:148760|HGNC:HGNC:6388|Ensembl:ENSG00000138160	protein-coding	-0.452867	9.81363	0.00173223	0.0265322		142	144	186	200	250	309	254	349	263	397	146	140	212	126	128		165.061	132.498	158.466	156.126	186.359	246.788	233.121	260.092	197.154	203.934	122.896	133.539	121.081	95.7488	111.249		7.37557
100624752	NOP53	NOP53 ribosome biogenesis factor	GLTSCR2	VGNC:VGNC:90821|Ensembl:ENSSSCG00000022774	protein-coding	29997	NOP53	NOP53 ribosome biogenesis factor	GLTSCR2|PICT-1|PICT1	MIM:605691|HGNC:HGNC:4333|Ensembl:ENSG00000105373	protein-coding	0.494308	9.80958	0.00173606	0.0265322		67	65	87	98	74	81	53	61	81	100	117	102	147	120	130		77.8811	59.8079	74.1213	76.5015	55.1623	64.6919	48.6434	45.4603	60.7205	51.3688	98.4852	97.2924	83.9572	91.1894	112.987		6.30161
100626494	SAMM50	SAMM50 sorting and assembly machinery component	-	VGNC:VGNC:92572|Ensembl:ENSSSCG00000028346	protein-coding	25813	SAMM50	SAMM50 sorting and assembly machinery component	CGI-51|OMP85|SAM50|TOB55|TRG-3|YNL026W	MIM:612058|HGNC:HGNC:24276|Ensembl:ENSG00000100347	protein-coding	-0.579112	9.8091	0.0017365	0.0265322		73	123	119	156	139	62	83	111	139	157	69	73	94	108	105		84.8555	113.175	101.384	121.778	103.616	49.5172	76.1773	82.7228	104.199	80.6491	58.081	69.6308	53.6869	82.0704	91.2588		6.42384
100738984	SLC20A2	solute carrier family 20 member 2	-	VGNC:VGNC:95498|Ensembl:ENSSSCG00000007027	protein-coding	6575	SLC20A2	solute carrier family 20 member 2	GLVR-2|GLVR2|IBGC1|IBGC2|IBGC3|MLVAR|PIT-2|PIT2|RAM1|Ram-1	MIM:158378|HGNC:HGNC:10947|Ensembl:ENSG00000168575	protein-coding	0.639309	9.80402	0.00174131	0.0265322		28	47	61	48	43	29	37	28	36	74	70	48	132	81	74		32.5473	43.2457	51.9701	37.4701	32.0538	23.1613	33.9586	20.867	26.9869	38.0129	58.9227	45.7847	75.3902	61.5528	64.3157		5.06813
110260108	LOC110260108	uncharacterized LOC110260108	-	-	protein-coding							1.00729	9.8182	0.00172793	0.0265322		11	19	11	11	10	6	4	10	1	11	30	22	41	33	15		12.7864	17.4823	9.37166	8.5869	7.45437	4.79199	3.6712	7.4525	0.749636	5.65057	25.2526	20.9846	23.4166	25.0771	13.037		3.78518
399526	TFAP2B	transcription factor AP-2 beta	AP2	VGNC:VGNC:93909|Ensembl:ENSSSCG00000025535	protein-coding	7021	TFAP2B	transcription factor AP-2 beta	AP-2B|AP2-B|PDA2	MIM:601601|HGNC:HGNC:11743|Ensembl:ENSG00000008196	protein-coding	-1.18739	9.7949	0.00174996	0.0265772		12	16	15	18	16	3	5	6	7	21	8	11	8	5	6		13.9488	14.7219	12.7795	14.0513	11.927	2.396	4.589	4.4715	5.24745	10.7875	6.73403	10.4923	4.5691	3.79956	5.21479		3.90196
100156324	MRPL18	mitochondrial ribosomal protein L18	-	VGNC:VGNC:90354|Ensembl:ENSSSCG00000004047	protein-coding	29074	MRPL18	mitochondrial ribosomal protein L18	HSPC071|L18mt|MRP-L18	MIM:611831|HGNC:HGNC:14477|Ensembl:ENSG00000112110	protein-coding	-0.619921	9.79531	0.00174958	0.0265772		39	66	66	87	94	73	65	89	80	158	35	47	70	42	68		45.3338	60.728	56.2299	67.9146	70.0711	58.3026	59.657	66.3273	59.9709	81.1628	29.4614	44.8308	39.9796	31.9163	59.1009		5.53399
100516866	MFSD8	major facilitator superfamily domain containing 8	-	VGNC:VGNC:90193|Ensembl:ENSSSCG00000009075	protein-coding	256471	MFSD8	major facilitator superfamily domain containing 8	CCMD|CLN7	MIM:611124|HGNC:HGNC:28486|Ensembl:ENSG00000164073	protein-coding	-0.651826	9.78696	0.00175754	0.0266489		54	60	138	128	166	111	79	117	86	148	63	83	85	79	74		62.7698	55.2073	117.572	99.9203	123.743	88.6518	72.5061	87.1943	64.4687	76.0259	53.0305	79.1693	48.5467	60.033	64.3157		5.9948
100156507	PHETA1	PH domain containing endocytic trafficking adaptor 1	FAM109A	VGNC:VGNC:91373|Ensembl:ENSSSCG00000009832	protein-coding	144717	PHETA1	PH domain containing endocytic trafficking adaptor 1	FAM109A|IPIP27A|SES1	MIM:614239|HGNC:HGNC:26509|Ensembl:ENSG00000198324	protein-coding	1.0546	9.77445	0.00176953	0.0267872		3	12	16	12	6	28	17	23	23	46	12	15	28	33	25		3.48721	11.0415	13.6315	9.36753	4.47262	22.3626	15.6026	17.1408	17.2416	23.6297	10.101	14.3077	15.9919	25.0771	21.7283		2.16582
397184	PRKCA	protein kinase C alpha	-	VGNC:VGNC:99028|Ensembl:ENSSSCG00000017268	protein-coding	5578	PRKCA	protein kinase C alpha	AAG6|PKC-alpha|PKCA|PKCI+/-|PKCalpha|PRKACA	MIM:176960|HGNC:HGNC:9393|Ensembl:ENSG00000154229	protein-coding	-0.804903	9.74626	0.00179688	0.0271571		28	21	45	81	80	52	60	56	81	89	29	36	44	31	22		32.5473	19.3226	38.3386	63.2308	59.635	41.5306	55.068	41.734	60.7205	45.7183	24.4109	34.3385	25.1301	23.5573	19.1209		5.06813
100627901	MFSD14B	major facilitator superfamily domain containing 14B	HIATL1	VGNC:VGNC:99721|Ensembl:ENSSSCG00000026552	protein-coding	84641	MFSD14B	major facilitator superfamily domain containing 14B	HIATL1	HGNC:HGNC:23376|Ensembl:ENSG00000148110	protein-coding	-0.505228	9.74048	0.00180254	0.0271985		66	79	85	84	101	72	80	79	66	106	63	57	80	82	46		76.7187	72.6896	72.4173	65.5727	75.2891	57.5039	73.4239	58.8748	49.476	54.451	53.0305	54.3693	45.691	62.3127	39.98		6.28019
100515926	NUP210	nucleoporin 210	-	VGNC:VGNC:90977|Ensembl:ENSSSCG00000011610	protein-coding	23225	NUP210	nucleoporin 210	GP210|POM210	MIM:607703|HGNC:HGNC:30052|Ensembl:ENSG00000132182	protein-coding	-0.627042	9.72578	0.00181701	0.027369		174	227	119	267	235	173	138	201	255	340	128	207	159	157	150		202.258	208.868	101.384	208.428	175.178	138.169	126.656	149.795	191.157	174.654	107.744	197.446	90.8109	119.306	130.37		7.66717
100739604	AXIN2	axin 2	-	VGNC:VGNC:85708|Ensembl:ENSSSCG00000017265	protein-coding	8313	AXIN2	axin 2	AXIL|ODCRCS	MIM:604025|HGNC:HGNC:904|Ensembl:ENSG00000168646	protein-coding	0.695378	9.72306	0.00181971	0.027369		24	36	56	45	70	113	76	86	75	138	79	36	143	99	59		27.8977	33.1244	47.7103	35.1282	52.1806	90.2492	69.7527	64.0915	56.2227	70.889	66.4985	34.3385	81.6727	75.2312	51.2787		4.85288
444995	FADS1	fatty acid desaturase 1	D5FAD|FADS1a|FADS1b	VGNC:VGNC:87875|Ensembl:ENSSSCG00000024015	protein-coding	3992	FADS1	fatty acid desaturase 1	D5D|FADS6|FADSD5|LLCDL1|TU12	MIM:606148|HGNC:HGNC:3574|Ensembl:ENSG00000149485	protein-coding	-1.00718	9.70762	0.00183506	0.0274943		16	29	14	34	32	43	49	50	88	131	17	8	27	13	5		18.5985	26.6835	11.9276	26.5413	23.854	34.3426	44.9722	37.2625	65.9679	67.2932	14.3098	7.63078	15.4207	9.87885	4.34566		4.29267
595111	KLF4	Kruppel like factor 4	EZF|GKLF	VGNC:VGNC:98062|Ensembl:ENSSSCG00000005437	protein-coding	9314	KLF4	Kruppel like factor 4	EZF|GKLF	MIM:602253|HGNC:HGNC:6348|Ensembl:ENSG00000136826	protein-coding	0.798432	9.70579	0.00183688	0.0274943		71	101	103	58	42	416	395	448	254	291	146	123	185	167	159		82.5307	92.9323	87.7528	45.2764	31.3084	332.245	362.531	333.872	190.407	149.483	122.896	117.323	105.66	126.905	138.192		6.38423
100623863	MFHAS1	malignant fibrous histiocytoma amplified sequence 1	-	Ensembl:ENSSSCG00000035366	protein-coding	9258	MFHAS1	malignant fibrous histiocytoma amplified sequence 1	LRRC65|MASL1|ROCO4	MIM:605352|HGNC:HGNC:16982|Ensembl:ENSG00000147324	protein-coding	0.784297	9.70687	0.0018358	0.0274943		9	21	13	14	20	41	34	34	38	46	28	21	36	27	36		10.4616	19.3226	11.0756	10.9288	14.9087	32.7453	31.2052	25.3385	28.4862	23.6297	23.5691	20.0308	20.561	20.5176	31.2887		3.51874
100519603	SLC41A2	solute carrier family 41 member 2	-	VGNC:VGNC:93114|Ensembl:ENSSSCG00000000838	protein-coding	84102	SLC41A2	solute carrier family 41 member 2	SLC41A1-L1	MIM:610802|HGNC:HGNC:31045|Ensembl:ENSG00000136052	protein-coding	1.11433	9.69821	0.00184448	0.0275637		19	13	5	13	9	10	21	8	8	10	30	21	38	28	16		22.0857	11.9616	4.25984	10.1482	6.70893	7.98665	19.2738	5.962	5.99709	5.13688	25.2526	20.0308	21.7032	21.2775	13.9061		4.52893
100171387	SLC7A3	solute carrier family 7 member 3	-	VGNC:VGNC:98327|Ensembl:ENSSSCG00000024346	protein-coding	84889	SLC7A3	solute carrier family 7 member 3	ATRC3|CAT-3|CAT3	MIM:300443|HGNC:HGNC:11061|Ensembl:ENSG00000165349	protein-coding	0.676797	9.68738	0.00185538	0.0276164		54	81	69	83	80	349	391	379	211	267	129	140	154	134	94		62.7698	74.5299	58.7858	64.7921	59.635	278.734	358.86	282.45	158.173	137.155	108.586	133.539	87.9552	101.828	81.6983		5.9948
100515336	COL4A1	collagen type IV alpha 1 chain	-	-	protein-coding	1282	COL4A1	collagen type IV alpha 1 chain	BSVD|BSVD1|COL4A1s|PADMAL|RATOR	MIM:120130|HGNC:HGNC:2202|Ensembl:ENSG00000187498	protein-coding	1.02866	9.68674	0.00185602	0.0276164		10	18	23	25	19	10	22	5	26	14	56	38	68	36	20		11.624	16.5622	19.5953	19.5157	14.1633	7.98665	20.1916	3.72625	19.4905	7.19164	47.1382	36.2462	38.8374	27.3568	17.3826		3.6581
100517024	LARGE2	LARGE xylosyl- and glucuronyltransferase 2	-	VGNC:VGNC:89639|Ensembl:ENSSSCG00000013266	protein-coding	120071	LARGE2	LARGE xylosyl- and glucuronyltransferase 2	GYLTL1B|PP5656	MIM:609709|HGNC:HGNC:16522|Ensembl:ENSG00000165905	protein-coding	-0.722051	9.68588	0.00185689	0.0276164		37	53	39	82	75	11	3	18	18	27	37	29	42	38	44		43.0089	48.7664	33.2268	64.0115	55.9078	8.78532	2.7534	13.4145	13.4934	13.8696	31.1449	27.6616	23.9878	28.8766	38.2418		5.45972
100155989	ZMYND8	zinc finger MYND-type containing 8	-	Ensembl:ENSSSCG00000007454	protein-coding	23613	ZMYND8	zinc finger MYND-type containing 8	PRKCBP1|PRO2893|RACK7	MIM:615713|HGNC:HGNC:9397|Ensembl:ENSG00000101040	protein-coding	0.608441	9.66667	0.00187641	0.0278109		73	95	77	99	102	94	88	137	218	285	131	102	244	185	122		84.8555	87.4116	65.6016	77.2821	76.0346	75.0745	80.7663	102.099	163.421	146.401	110.27	97.2924	139.358	140.584	106.034		6.42384
100157055	COQ5	coenzyme Q5, methyltransferase	-	VGNC:VGNC:97938|Ensembl:ENSSSCG00000009903	protein-coding	84274	COQ5	coenzyme Q5, methyltransferase	-	MIM:616359|HGNC:HGNC:28722|Ensembl:ENSG00000110871	protein-coding	-0.6354	9.66422	0.00187892	0.0278109		35	39	36	40	40	44	33	41	45	77	22	28	30	31	26		40.6841	35.8847	30.6709	31.2251	29.8175	35.1413	30.2874	30.5553	33.7336	39.554	18.5186	26.7077	17.1341	23.5573	22.5974		5.38143
100514585	RAB3B	RAB3B, member RAS oncogene family	-	VGNC:VGNC:98265|Ensembl:ENSSSCG00000021036	protein-coding	5865	RAB3B	RAB3B, member RAS oncogene family	-	MIM:179510|HGNC:HGNC:9778|Ensembl:ENSG00000169213	protein-coding	1.27369	9.66625	0.00187684	0.0278109		7	6	21	21	31	7	15	14	2	6	60	34	86	33	20		8.13683	5.52073	17.8913	16.3932	23.1085	5.59066	13.767	10.4335	1.49927	3.08213	50.5052	32.4308	49.1178	25.0771	17.3826		3.19169
100620510	RNASEK	ribonuclease K	-	VGNC:VGNC:92341	protein-coding	440400	RNASEK	ribonuclease K	-	MIM:617098|HGNC:HGNC:33911|Ensembl:ENSG00000219200	protein-coding	-0.576202	9.63456	0.0019095	0.0282188		43	54	51	65	90	61	65	64	76	96	32	42	51	50	48		49.9834	49.6866	43.4504	50.7408	67.0893	48.7186	59.657	47.696	56.9723	49.3141	26.9361	40.0616	29.128	37.9956	41.7183		5.67195
100155972	FAM83B	family with sequence similarity 83 member B	-	VGNC:VGNC:87989|Ensembl:ENSSSCG00000001483	protein-coding	222584	FAM83B	family with sequence similarity 83 member B	C6orf143	HGNC:HGNC:21357|Ensembl:ENSG00000168143	protein-coding	-0.741251	9.62752	0.00191684	0.0282825		213	183	360	440	524	313	219	264	488	681	337	223	229	227	157		247.592	168.382	306.709	343.476	390.609	249.982	200.998	196.746	365.822	349.822	283.671	212.708	130.791	172.5	136.454		7.95764
100516977	ZNF614	zinc finger protein 614	-	VGNC:VGNC:95275|Ensembl:ENSSSCG00000003241	protein-coding	80110	ZNF614	zinc finger protein 614	-	HGNC:HGNC:24722|Ensembl:ENSG00000142556	protein-coding	0.926535	9.62213	0.00192247	0.0283207		4	10	23	13	16	16	18	15	15	20	18	23	42	22	27		4.64962	9.20122	19.5953	10.1482	11.927	12.7786	16.5204	11.1788	11.2445	10.2738	15.1516	21.9385	23.9878	16.7181	23.4665		2.49815
100155145	SERPINB1	serpin family B member 1	ELANH2|LEI|LNPI	Ensembl:ENSSSCG00000001011	protein-coding	1992	SERPINB1	serpin family B member 1	EI|ELANH2|HEL-S-27|HEL57|LEI|M/NEI|MNEI|PI-2|PI2	MIM:130135|HGNC:HGNC:3311|Ensembl:ENSG00000021355	protein-coding	1.38928	9.60791	0.00193741	0.028442		3	7	6	7	7	2	8	5	7	5	14	10	32	9	29		3.48721	6.44085	5.11181	5.46439	5.21806	1.59733	7.34239	3.72625	5.24745	2.56844	11.7845	9.53847	18.2764	6.8392	25.2048		2.16582
100415928	GLA	galactosidase alpha	alpha-GAL	VGNC:VGNC:88474|Ensembl:ENSSSCG00000038423	protein-coding	2717	GLA	galactosidase alpha	GALA	MIM:300644|HGNC:HGNC:4296|Ensembl:ENSG00000102393	protein-coding	-0.506183	9.59983	0.00194595	0.028442		195	267	275	265	340	311	384	413	436	457	213	217	274	208	119		226.669	245.672	234.291	206.866	253.449	248.385	352.435	307.788	326.841	234.756	179.294	206.985	156.492	158.062	103.427		7.83079
100520370	CHTF18	chromosome transmission fidelity factor 18	-	VGNC:VGNC:86686|Ensembl:ENSSSCG00000008010	protein-coding	63922	CHTF18	chromosome transmission fidelity factor 18	C16orf41|C321D2.2|C321D2.3|C321D2.4|CHL12|Ctf18|RUVBL	MIM:613201|HGNC:HGNC:18435|Ensembl:ENSG00000127586	protein-coding	-0.66851	9.60274	0.00194287	0.028442		29	54	47	50	58	21	37	37	36	64	21	25	49	33	40		33.7097	49.6866	40.0425	39.0314	43.2353	16.772	33.9586	27.5743	26.9869	32.8761	17.6768	23.8462	27.9857	25.0771	34.7652		5.11727
100624493	KIF3B	kinesin family member 3B	-	VGNC:VGNC:96392|Ensembl:ENSSSCG00000007247	protein-coding	9371	KIF3B	kinesin family member 3B	FLA8|HH0048|KLP-11|RP89	MIM:603754|HGNC:HGNC:6320|Ensembl:ENSG00000101350	protein-coding	0.755868	9.6051	0.00194037	0.028442		15	33	34	22	22	37	20	20	31	55	43	30	77	49	45		17.4361	30.364	28.9669	17.1738	16.3996	29.5506	18.356	14.905	23.2387	28.2529	36.1954	28.6154	43.9776	37.2357	39.1109		4.20446
100626032	SGPP1	sphingosine-1-phosphate phosphatase 1	-	VGNC:VGNC:92798|Ensembl:ENSSSCG00000028558	protein-coding	81537	SGPP1	sphingosine-1-phosphate phosphatase 1	SPP-1|SPPase1	MIM:612826|HGNC:HGNC:17720|Ensembl:ENSG00000126821	protein-coding	-0.965666	9.60075	0.00194498	0.028442		27	62	93	139	162	44	31	45	97	122	61	63	69	35	38		31.3849	57.0475	79.2331	108.507	120.761	35.1413	28.4518	33.5363	72.7147	62.67	51.347	60.0924	39.4085	26.5969	33.027		5.01725
100271929	CLTC	clathrin heavy chain	-	VGNC:VGNC:86789|Ensembl:ENSSSCG00000022659	protein-coding	1213	CLTC	clathrin heavy chain	CHC|CHC17|CLH-17|CLTCL2|Hc|MRD56	MIM:118955|HGNC:HGNC:2092|Ensembl:ENSG00000141367	protein-coding	-0.416973	9.59163	0.00195466	0.0285067		1429	1702	2477	2682	3437	1955	2035	2436	1876	3360	1844	1468	2885	1847	1519		1661.08	1566.05	2110.33	2093.64	2562.07	1561.39	1867.72	1815.43	1406.32	1725.99	1552.19	1400.25	1647.73	1403.56	1320.21		10.6988
100521215	PITRM1	pitrilysin metallopeptidase 1	-	VGNC:VGNC:95855|Ensembl:ENSSSCG00000011157	protein-coding	10531	PITRM1	pitrilysin metallopeptidase 1	MP1|PreP	MIM:618211|HGNC:HGNC:17663|Ensembl:ENSG00000107959	protein-coding	-0.599995	9.58991	0.00195649	0.0285067		70	95	80	103	100	71	64	96	102	136	61	75	49	79	51		81.3683	87.4116	68.1575	80.4046	74.5437	56.7052	58.7392	71.544	76.4628	69.8616	51.347	71.5385	27.9857	60.033	44.3257		6.36402
100141304	BLM	BLM RecQ like helicase	-	VGNC:VGNC:96569|Ensembl:ENSSSCG00000001816	protein-coding	641	BLM	BLM RecQ like helicase	BS|MGRISCE1|RECQ2|RECQL2|RECQL3	MIM:604610|HGNC:HGNC:1058|Ensembl:ENSG00000197299	protein-coding	-0.51246	9.57244	0.0019752	0.0287344		113	121	119	150	154	89	62	73	114	162	86	112	138	87	99		131.352	111.335	101.384	117.094	114.797	71.0812	56.9036	54.4033	85.4585	83.2175	72.3908	106.831	78.817	66.1123	86.044		7.04823
100511474	CPOX	coproporphyrinogen oxidase	-	VGNC:VGNC:86956|Ensembl:ENSSSCG00000011978	protein-coding	1371	CPOX	coproporphyrinogen oxidase	COX|CPO|CPX|HARPO|HCP	MIM:612732|HGNC:HGNC:2321|Ensembl:ENSG00000080819	protein-coding	-0.565569	9.56914	0.00197875	0.0287412		82	185	168	156	228	126	153	180	158	204	110	154	147	120	107		95.3171	170.223	143.131	121.778	169.96	100.632	140.423	134.145	118.442	104.792	92.5929	146.892	83.9572	91.1894	92.997		6.58972
100157618	ZRANB3	zinc finger RANBP2-type containing 3	-	VGNC:VGNC:96073|Ensembl:ENSSSCG00000015694	protein-coding	84083	ZRANB3	zinc finger RANBP2-type containing 3	4933425L19Rik|AH2	MIM:615655|HGNC:HGNC:25249|Ensembl:ENSG00000121988	protein-coding	-0.95602	9.54682	0.00200297	0.0290477		14	22	28	24	36	8	10	11	23	29	20	7	22	14	9		16.2737	20.2427	23.8551	18.7351	26.8357	6.38932	9.17799	8.19775	17.2416	14.897	16.8351	6.67693	12.565	10.6388	7.82218		4.1105
100514785	LAMC1	laminin subunit gamma 1	LAMB2	VGNC:VGNC:89624|Ensembl:ENSSSCG00000015555	protein-coding	3915	LAMC1	laminin subunit gamma 1	LAMB2	MIM:150290|HGNC:HGNC:6492|Ensembl:ENSG00000135862	protein-coding	0.638167	9.54298	0.00200716	0.0290633		149	142	199	353	315	54	67	84	78	98	415	218	749	400	284		173.198	130.657	169.542	275.562	234.813	43.1279	61.4926	62.601	58.4716	50.3415	349.328	207.939	427.782	303.965	246.833		7.44459
100626582	ARHGEF26	Rho guanine nucleotide exchange factor 26	-	VGNC:VGNC:85494|Ensembl:ENSSSCG00000024205	protein-coding	26084	ARHGEF26	Rho guanine nucleotide exchange factor 26	CSGEF|HMFN1864|SGEF	MIM:617552|HGNC:HGNC:24490|Ensembl:ENSG00000114790	protein-coding	-0.891098	9.5267	0.00202504	0.0292767		55	81	53	48	65	20	16	22	38	66	35	60	37	44	23		63.9322	74.5299	45.1543	37.4701	48.4534	15.9733	14.6848	16.3955	28.4862	33.9034	29.4614	57.2308	21.1321	33.4361	19.99		6.02086
100156272	CAMK1	calcium/calmodulin dependent protein kinase I	-	VGNC:VGNC:86153|Ensembl:ENSSSCG00000011550	protein-coding	8536	CAMK1	calcium/calmodulin dependent protein kinase I	CAMKI	MIM:604998|HGNC:HGNC:1459|Ensembl:ENSG00000134072	protein-coding	-0.652035	9.51866	0.00203393	0.0293597		52	73	68	88	71	73	37	60	100	79	53	53	65	49	28		60.445	67.1689	57.9339	68.6952	52.926	58.3026	33.9586	44.715	74.9636	40.5814	44.6129	50.5539	37.124	37.2357	24.3357		5.94122
100516908	NCKAP5L	NCK associated protein 5 like	-	VGNC:VGNC:90611|Ensembl:ENSSSCG00000000209	protein-coding	57701	NCKAP5L	NCK associated protein 5 like	Cep169|FP1193|KIAA1602	MIM:615104|HGNC:HGNC:29321|Ensembl:ENSG00000167566	protein-coding	1.67285	9.5117	0.00204166	0.0294173		1	2	5	7	5	24	6	12	5	18	10	12	30	3	17		1.1624	1.84024	4.25984	5.46439	3.72718	19.168	5.5068	8.943	3.74818	9.24639	8.41754	11.4462	17.1341	2.27973	14.7752		1.11264
100738980	ELMOD2	ELMO domain containing 2	-	VGNC:VGNC:87653|Ensembl:ENSSSCG00000009055	protein-coding	255520	ELMOD2	ELMO domain containing 2	9830169G11Rik	MIM:610196|HGNC:HGNC:28111|Ensembl:ENSG00000179387	protein-coding	-0.789634	9.50939	0.00204423	0.0294173		32	42	52	39	53	17	19	16	26	47	29	17	52	32	11		37.1969	38.6451	44.3024	30.4445	39.5082	13.5773	17.4382	11.924	19.4905	24.1434	24.4109	16.2154	29.6992	24.3172	9.56044		5.25538
100158015	TMED10	transmembrane p24 trafficking protein 10	-	VGNC:VGNC:94054|Ensembl:ENSSSCG00000035684	protein-coding	10972	TMED10	transmembrane p24 trafficking protein 10	P24(DELTA)|S31I125|S31III125|TMP21|Tmp-21-I|p23|p24d1	MIM:605406|HGNC:HGNC:16998|Ensembl:ENSG00000170348	protein-coding	-0.393837	9.49473	0.00206062	0.0296076		335	360	452	515	543	644	624	657	577	862	370	260	597	378	305		389.405	331.244	385.09	402.023	404.772	514.34	572.707	489.629	432.54	442.799	311.449	248	340.969	287.247	265.085		8.60883
100622245	ATP5PF	ATP synthase peripheral stalk subunit F6	ATP5J	Ensembl:ENSSSCG00000038399	protein-coding	522	ATP5PF	ATP synthase peripheral stalk subunit F6	ATP5|ATP5A|ATP5J|ATPM|CF6|F6	MIM:603152|HGNC:HGNC:847|Ensembl:ENSG00000154723	protein-coding	-0.497201	9.48378	0.00207296	0.029739		225	299	302	242	325	279	234	373	496	362	224	181	256	230	214		261.541	275.116	257.295	188.912	242.267	222.828	214.765	277.978	371.819	185.955	188.553	172.646	146.211	174.78	185.994		8.0364
100519075	MICAL2	microtubule associated monooxygenase, calponin and LIM domain containing 2	-	-	protein-coding	9645	MICAL2	microtubule associated monooxygenase, calponin and LIM domain containing 2	MICAL-2|MICAL2PV1|MICAL2PV2	MIM:608881|HGNC:HGNC:24693|Ensembl:ENSG00000133816	protein-coding	1.09555	9.47657	0.00208113	0.0298103		20	13	12	12	10	25	9	15	28	26	37	18	56	15	29		23.2481	11.9616	10.2236	9.36753	7.45437	19.9666	8.26019	11.1788	20.9898	13.3559	31.1449	17.1692	31.9837	11.3987	25.2048		4.5998
100625239	RNASEH2B	ribonuclease H2 subunit B	-	VGNC:VGNC:92339|Ensembl:ENSSSCG00000024385	protein-coding	79621	RNASEH2B	ribonuclease H2 subunit B	AGS2|DLEU8	MIM:610326|HGNC:HGNC:25671|Ensembl:ENSG00000136104	protein-coding	-0.84017	9.46894	0.0020898	0.0298886		31	25	42	43	47	33	24	52	59	44	13	27	23	23	29		36.0345	23.003	35.7827	33.567	35.0355	26.356	22.0272	38.753	44.2285	22.6023	10.9428	25.7539	13.1362	17.478	25.2048		5.2108
100520659	MYRF	myelin regulatory factor	-	VGNC:VGNC:90546	protein-coding	745	MYRF	myelin regulatory factor	11orf9|C11orf9|CUGS|MMERV|MRF|Ndt80|pqn-47	MIM:608329|HGNC:HGNC:1181|Ensembl:ENSG00000124920	protein-coding	1.25402	9.46113	0.00209871	0.0299702		7	10	11	24	8	8	0	6	15	20	47	13	46	27	24		8.13683	9.20122	9.37166	18.7351	5.9635	6.38932	0	4.4715	11.2445	10.2738	39.5624	12.4	26.2723	20.5176	20.8591		3.19169
106509733	LOC106509733	uncharacterized LOC106509733	-	-	ncRNA							1.98232	9.45172	0.00210951	0.0300783		9	3	8	8	2	5	26	45	0	14	46	16	56	14	14		10.4616	2.76036	6.81575	6.24502	1.49087	3.99333	23.8628	33.5363	0	7.19164	38.7207	15.2616	31.9837	10.6388	12.1678		3.51874
100157649	TTK	TTK protein kinase	-	VGNC:VGNC:94565|Ensembl:ENSSSCG00000004466	protein-coding	7272	TTK	TTK protein kinase	CT96|ESK|MPH1|MPS1|MPS1L1|PYT	MIM:604092|HGNC:HGNC:12401|Ensembl:ENSG00000112742	protein-coding	-0.415896	9.44352	0.00211896	0.0301669		138	170	224	237	247	231	208	238	269	410	147	127	218	173	192		160.412	156.421	190.841	185.009	184.123	184.492	190.902	177.37	201.652	210.612	123.738	121.139	124.508	131.465	166.873		7.3346
100514361	PDSS1	decaprenyl diphosphate synthase subunit 1	-	VGNC:VGNC:95858|Ensembl:ENSSSCG00000011061	protein-coding	23590	PDSS1	decaprenyl diphosphate synthase subunit 1	COQ1|COQ10D2|COQ1A|DPS|SPS|TPRT|TPT|TPT 1|hDPS1	MIM:607429|HGNC:HGNC:17759|Ensembl:ENSG00000148459	protein-coding	-0.573487	9.41878	0.00214774	0.03053		107	118	182	160	159	233	169	199	229	318	98	131	98	87	125		124.377	108.574	155.058	124.9	118.524	186.089	155.108	148.305	171.667	163.353	82.4918	124.954	55.9715	66.1123	108.641		6.97013
100522851	CIRBP	cold inducible RNA binding protein	CIRP	Ensembl:ENSSSCG00000013427	protein-coding	1153	CIRBP	cold inducible RNA binding protein	CIRP	MIM:602649|HGNC:HGNC:1982|Ensembl:ENSG00000099622	protein-coding	-0.612296	9.40604	0.00216272	0.0306961		106	112	118	152	163	50	47	89	100	119	81	124	113	118	61		123.215	103.054	100.532	118.655	121.506	39.9333	43.1366	66.3273	74.9636	61.1289	68.182	118.277	64.5386	89.6695	53.017		6.95669
100524308	UQCRQ	ubiquinol-cytochrome c reductase complex III subunit VII	-	VGNC:VGNC:94730|Ensembl:ENSSSCG00000014289	protein-coding	27089	UQCRQ	ubiquinol-cytochrome c reductase complex III subunit VII	MC3DN4|QCR8|QP-C|QPC|UQCR7	MIM:612080|HGNC:HGNC:29594|Ensembl:ENSG00000164405	protein-coding	-0.619634	9.39295	0.00217822	0.0308692		88	125	181	212	241	155	141	217	307	351	98	122	122	109	137		102.292	115.015	154.206	165.493	179.65	123.793	129.41	161.719	230.138	180.305	82.4918	116.369	69.6788	82.8303	119.071		6.69058
100153597	IBTK	inhibitor of Bruton tyrosine kinase	-	VGNC:VGNC:89017|Ensembl:ENSSSCG00000004460	protein-coding	25998	IBTK	inhibitor of Bruton tyrosine kinase	BTBD26|BTKI	MIM:606457|HGNC:HGNC:17853|Ensembl:ENSG00000005700	protein-coding	-0.502487	9.38022	0.00219339	0.0310369		232	258	389	498	595	326	342	338	335	641	324	253	403	306	220		269.678	237.391	331.416	388.753	443.535	260.365	313.887	251.895	251.128	329.274	272.728	241.323	230.169	232.533	191.209		8.08043
100217390	TNFRSF12A	TNF receptor superfamily member 12A	Fn14|TWEAKR	VGNC:VGNC:94258	protein-coding	51330	TNFRSF12A	TNF receptor superfamily member 12A	CD266|FN14|TWEAKR	MIM:605914|HGNC:HGNC:18152|Ensembl:ENSG00000006327	protein-coding	1.16446	9.36813	0.00220791	0.0311165		6	27	5	15	8	20	22	32	16	22	34	20	34	23	13		6.97442	24.8433	4.25984	11.7094	5.9635	15.9733	20.1916	23.848	11.9942	11.3011	28.6196	19.0769	19.4187	17.478	11.2987		2.99538
100518697	NOSTRIN	nitric oxide synthase trafficking	-	VGNC:VGNC:95934|Ensembl:ENSSSCG00000015923	protein-coding	115677	NOSTRIN	nitric oxide synthase trafficking	DaIP2	MIM:607496|HGNC:HGNC:20203|Ensembl:ENSG00000163072	protein-coding	1.235	9.36437	0.00221244	0.0311165		5	9	14	9	5	5	2	9	5	10	26	8	33	35	13		5.81202	8.28109	11.9276	7.02565	3.72718	3.99333	1.8356	6.70725	3.74818	5.13688	21.8856	7.63078	18.8475	26.5969	11.2987		2.76808
100521289	MZT1	mitotic spindle organizing protein 1	-	VGNC:VGNC:90552|Ensembl:ENSSSCG00000040073	protein-coding	440145	MZT1	mitotic spindle organizing protein 1	C13orf37|MOZART1	MIM:613448|HGNC:HGNC:33830|Ensembl:ENSG00000204899	protein-coding	-0.636646	9.36447	0.00221231	0.0311165		38	57	48	51	45	38	30	37	53	73	40	28	52	24	30		44.1713	52.4469	40.8945	39.812	33.5447	30.3493	27.534	27.5743	39.7307	37.4993	33.6701	26.7077	29.6992	18.2379	26.0739		5.49734
100627721	CIAO2B	cytosolic iron-sulfur assembly component 2B	FAM96B	VGNC:VGNC:86691|Ensembl:ENSSSCG00000033027	protein-coding	51647	CIAO2B	cytosolic iron-sulfur assembly component 2B	CGI-128|CIA2B|FAM96B|MIP18	MIM:614778|HGNC:HGNC:24261|Ensembl:ENSG00000166595	protein-coding	0.755667	9.36168	0.00221569	0.0311165		11	12	16	16	25	19	15	32	20	42	30	23	43	32	24		12.7864	11.0415	13.6315	12.49	18.6359	15.1746	13.767	23.848	14.9927	21.5749	25.2526	21.9385	24.5589	24.3172	20.8591		3.78518
110261091	H6PD	hexose-6-phosphate dehydrogenase/glucose 1-dehydrogenase	-	VGNC:VGNC:88764|Ensembl:ENSSSCG00000034502	protein-coding	9563	H6PD	hexose-6-phosphate dehydrogenase/glucose 1-dehydrogenase	CORTRD1|G6PDH|GDH|H6PDH	MIM:138090|HGNC:HGNC:4795|Ensembl:ENSG00000049239	protein-coding	-1.07252	9.36785	0.00220824	0.0311165		22	45	25	30	30	5	1	6	16	19	11	17	15	13	23		25.5729	41.4055	21.2992	23.4188	22.3631	3.99333	0.917799	4.4715	11.9942	9.76008	9.25929	16.2154	8.56707	9.87885	19.99		4.73188
397556	TMOD3	tropomodulin 3	-	VGNC:VGNC:94228|Ensembl:ENSSSCG00000004626	protein-coding	29766	TMOD3	tropomodulin 3	UTMOD	MIM:605112|HGNC:HGNC:11873|Ensembl:ENSG00000138594	protein-coding	-0.413554	9.34278	0.00223865	0.0312975		192	239	286	292	366	209	218	231	230	336	275	191	278	237	183		223.182	219.909	243.663	227.943	272.83	166.921	200.08	172.153	172.416	172.599	231.482	182.185	158.776	180.099	159.051		7.80852
100511401	TBC1D16	TBC1 domain family member 16	-	VGNC:VGNC:93765|Ensembl:ENSSSCG00000017159	protein-coding	125058	TBC1D16	TBC1 domain family member 16	-	MIM:616637|HGNC:HGNC:28356|Ensembl:ENSG00000167291	protein-coding	1.09356	9.34576	0.00223501	0.0312975		19	17	22	7	15	9	7	9	3	17	38	17	56	39	67		22.0857	15.6421	18.7433	5.46439	11.1816	7.18799	6.4246	6.70725	2.24891	8.7327	31.9866	16.2154	31.9837	29.6365	58.2318		4.52893
100517450	POLE3	DNA polymerase epsilon 3, accessory subunit	-	Ensembl:ENSSSCG00000005478	protein-coding	54107	POLE3	DNA polymerase epsilon 3, accessory subunit	CHARAC17|CHRAC17|CHRAC2|YBL1|p17	MIM:607267|HGNC:HGNC:13546|Ensembl:ENSG00000148229	protein-coding	-0.497328	9.34279	0.00223864	0.0312975		53	57	75	64	79	81	76	79	83	119	41	37	74	52	58		61.6074	52.4469	63.8977	49.9602	58.8895	64.6919	69.7527	58.8748	62.2198	61.1289	34.5119	35.2923	42.2642	39.5154	50.4096		5.96826
100157961	FERMT1	fermitin family member 1	-	VGNC:VGNC:95692|Ensembl:ENSSSCG00000007052	protein-coding	55612	FERMT1	fermitin family member 1	C20orf42|DTGCU2|KIND1|UNC112A|URP1	MIM:607900|HGNC:HGNC:15889|Ensembl:ENSG00000101311	protein-coding	0.708754	9.33036	0.00225388	0.0314163		45	45	32	47	49	14	16	28	30	29	125	51	125	69	67		52.3082	41.4055	27.263	36.6895	36.5264	11.1813	14.6848	20.867	22.4891	14.897	105.219	48.6462	71.3922	52.4339	58.2318		5.73628
100516116	MRPS36	mitochondrial ribosomal protein S36	-	VGNC:VGNC:90397|Ensembl:ENSSSCG00000037463	protein-coding	92259	MRPS36	mitochondrial ribosomal protein S36	DC47|MRP-S36	MIM:611996|HGNC:HGNC:16631|Ensembl:ENSG00000134056	protein-coding	-0.546277	9.33036	0.00225389	0.0314163		79	83	110	137	185	231	143	234	266	339	71	81	96	89	93		91.8299	76.3701	93.7166	106.946	137.906	184.492	131.245	174.389	199.403	174.14	59.7645	77.2616	54.8292	67.6321	80.8292		6.53652
100156622	CORO1C	coronin 1C	-	VGNC:VGNC:86914|Ensembl:ENSSSCG00000009944	protein-coding	23603	CORO1C	coronin 1C	HCRNN4	MIM:605269|HGNC:HGNC:2254|Ensembl:ENSG00000110880	protein-coding	-0.459572	9.3264	0.00225875	0.0314371		168	193	258	309	371	137	138	198	197	280	228	179	249	190	180		195.284	177.583	219.808	241.214	276.557	109.417	126.656	147.56	147.678	143.833	191.92	170.739	142.213	144.383	156.444		7.6168
396615	ETFA	electron transfer flavoprotein subunit alpha	-	VGNC:VGNC:87801|Ensembl:ENSSSCG00000001862	protein-coding	2108	ETFA	electron transfer flavoprotein subunit alpha	EMA|GA2|MADD	MIM:608053|HGNC:HGNC:3481|Ensembl:ENSG00000140374	protein-coding	-0.429485	9.31869	0.00226828	0.0315226		195	229	237	232	260	221	210	241	283	313	172	167	202	201	204		226.669	210.708	201.917	181.106	193.814	176.505	192.738	179.605	212.147	160.784	144.782	159.292	115.37	152.742	177.303		7.83079
100520754	REST	RE1 silencing transcription factor	-	Ensembl:ENSSSCG00000023357	protein-coding	5978	REST	RE1 silencing transcription factor	DFNA27|GINGF5|HGF5|NRSF|WT6|XBR	MIM:600571|HGNC:HGNC:9966|Ensembl:ENSG00000084093	protein-coding	0.432508	9.31357	0.00227462	0.0315638		124	220	240	209	231	207	164	212	252	406	320	274	372	294	269		144.138	202.427	204.473	163.151	172.196	165.324	150.519	157.993	188.908	208.557	269.361	261.354	212.463	223.414	233.796		7.18128
110255208	AAK1	AP2 associated kinase 1	-	VGNC:VGNC:100379	protein-coding	22848	AAK1	AP2 associated kinase 1	-	MIM:616405|HGNC:HGNC:19679|Ensembl:ENSG00000115977	protein-coding	-0.645424	9.30764	0.002282	0.0316191		183	198	169	261	281	52	42	95	70	136	155	276	165	132	146		212.72	182.184	143.983	203.744	209.468	41.5306	38.5476	70.7988	52.4745	69.8616	130.472	263.262	94.2377	100.308	126.893		7.73958
110255833	LOC110255833	uncharacterized LOC110255833	-	-	ncRNA							1.42744	9.30414	0.00228636	0.0316325		3	15	7	4	4	1	3	2	3	5	8	18	30	15	14		3.48721	13.8018	5.96378	3.12251	2.98175	0.798665	2.7534	1.4905	2.24891	2.56844	6.73403	17.1692	17.1341	11.3987	12.1678		2.16582
100037302	SEPHS2	selenophosphate synthetase 2	SPS2	-	protein-coding	22928	SEPHS2	selenophosphate synthetase 2	SPS2	MIM:606218|HGNC:HGNC:19686|Ensembl:ENSG00000179918	protein-coding	0.498537	9.29721	0.00229503	0.0316585		47	43	51	78	63	119	88	95	110	155	90	60	125	99	76		54.633	39.5652	43.4504	60.889	46.9625	95.0412	80.7663	70.7988	82.4599	79.6217	75.7578	57.2308	71.3922	75.2312	66.054		5.79787
110261479	H1-6	H1.6 linker histone, cluster member	H1FT|HIST1H1T	-	protein-coding	3010	H1-6	H1.6 linker histone, cluster member	H1.6|H1FT|H1t|HIST1H1T|dJ221C16.2	MIM:142712|HGNC:HGNC:4720|Ensembl:ENSG00000187475	protein-coding	1.35747	9.29909	0.00229268	0.0316585		1	6	6	9	10	32	19	44	23	14	15	8	46	14	19		1.1624	5.52073	5.11181	7.02565	7.45437	25.5573	17.4382	32.791	17.2416	7.19164	12.6263	7.63078	26.2723	10.6388	16.5135		1.11264
100157797	TMEM65	transmembrane protein 65	-	VGNC:VGNC:94200|Ensembl:ENSSSCG00000040731	protein-coding	157378	TMEM65	transmembrane protein 65	-	MIM:616609|HGNC:HGNC:25203|Ensembl:ENSG00000164983	protein-coding	0.870623	9.28426	0.00231132	0.0318361		17	21	40	32	24	42	18	25	12	32	57	31	107	59	33		19.7609	19.3226	34.0788	24.9801	17.8905	33.5439	16.5204	18.6313	8.99563	16.438	47.98	29.5693	61.1117	44.8348	28.6813		4.37579
100513342	LMNB1	lamin B1	-	VGNC:VGNC:89760|Ensembl:ENSSSCG00000014248	protein-coding	4001	LMNB1	lamin B1	ADLD|LMN|LMN2|LMNB	MIM:150340|HGNC:HGNC:6637|Ensembl:ENSG00000113368	protein-coding	-0.580914	9.28072	0.00231578	0.0318506		113	137	138	255	288	275	211	238	281	487	117	140	141	117	133		131.352	126.057	117.572	199.06	214.686	219.633	193.656	177.37	210.648	250.166	98.4852	133.539	80.5304	88.9096	115.594		7.04823
100157327	HIST1H2BD	histone cluster 1, H2bd	-	Ensembl:ENSSSCG00000021411	protein-coding	3017	H2BC5	H2B clustered histone 5	H2B.1B|H2B/a|H2B/b|H2B/g|H2B/h|H2B/k|H2B/l|H2BFA|H2BFB|H2BFG|H2BFH|H2BFK|H2BFL|HIRIP2|HIST1H2BC|HIST1H2BD|HIST1H2BE|HIST1H2BF|HIST1H2BG|HIST1H2BI|dJ221C16.6	MIM:602799|HGNC:HGNC:4747|Ensembl:ENSG00000158373	protein-coding	-0.815154	9.27636	0.0023213	0.0318794		22	31	45	39	49	115	68	145	123	134	9	19	32	24	44		25.5729	28.5238	38.3386	30.4445	36.5264	91.8465	62.4104	108.061	92.2052	68.8342	7.57578	18.1231	18.2764	18.2379	38.2418		4.73188
100511133	LOC100511133	developmental pluripotency-associated protein 3-like	-	-	protein-coding	359787	DPPA3	developmental pluripotency associated 3	Pgc7|STELLA	MIM:608408|HGNC:HGNC:19199|Ensembl:ENSG00000187569	protein-coding	-0.710852	9.27175	0.00232715	0.0319127		326	447	256	304	399	367	274	281	528	505	214	289	166	207	262		378.944	411.294	218.104	237.311	297.429	293.11	251.477	209.415	395.808	259.413	180.135	275.662	94.8089	157.302	227.712		8.56964
100157793	PRKAB2	protein kinase AMP-activated non-catalytic subunit beta 2	-	VGNC:VGNC:91799|Ensembl:ENSSSCG00000006703	protein-coding	5565	PRKAB2	protein kinase AMP-activated non-catalytic subunit beta 2	-	MIM:602741|HGNC:HGNC:9379|Ensembl:ENSG00000131791	protein-coding	-0.754347	9.26588	0.00233463	0.0319683		19	29	31	50	57	10	7	8	7	13	25	23	31	27	15		22.0857	26.6835	26.411	39.0314	42.4899	7.98665	6.4246	5.962	5.24745	6.67795	21.0438	21.9385	17.7053	20.5176	13.037		4.52893
100524702	PYCR2	pyrroline-5-carboxylate reductase 2	-	Ensembl:ENSSSCG00000010855	protein-coding	29920	PYCR2	pyrroline-5-carboxylate reductase 2	HLD10|P5CR2	MIM:616406|HGNC:HGNC:30262|Ensembl:ENSG00000143811	protein-coding	-0.819312	9.25024	0.00235464	0.0321951		40	29	29	29	36	11	15	25	27	38	13	17	29	26	16		46.4962	26.6835	24.7071	22.6382	26.8357	8.78532	13.767	18.6313	20.2402	19.5202	10.9428	16.2154	16.563	19.7577	13.9061		5.56974
100153296	RBL1	RB transcriptional corepressor like 1	-	VGNC:VGNC:96533|Ensembl:ENSSSCG00000007331	protein-coding	5933	RBL1	RB transcriptional corepressor like 1	CP107|PRB1|p107	MIM:116957|HGNC:HGNC:9893|Ensembl:ENSG00000080839	protein-coding	-0.509787	9.2136	0.00240224	0.0327527		121	119	112	148	149	86	91	100	81	182	100	71	183	107	75		140.651	109.494	95.4205	115.533	111.07	68.6852	83.5197	74.525	60.7205	93.4913	84.1754	67.7231	104.518	81.3105	65.1848		7.1462
102158067	EXOC6	exocyst complex component 6	-	VGNC:VGNC:87832|Ensembl:ENSSSCG00000010473	protein-coding	54536	EXOC6	exocyst complex component 6	EXOC6A|SEC15|SEC15L|SEC15L1|SEC15L3|Sec15p	MIM:609672|HGNC:HGNC:23196|Ensembl:ENSG00000138190	protein-coding	-0.722849	9.21344	0.00240245	0.0327527		36	26	60	65	87	41	37	55	38	75	23	33	70	40	28		41.8465	23.9232	51.1181	50.7408	64.853	32.7453	33.9586	40.9888	28.4862	38.5266	19.3603	31.477	39.9796	30.3965	24.3357		5.42111
100154803	REPS1	RALBP1 associated Eps domain containing 1	-	VGNC:VGNC:92213|Ensembl:ENSSSCG00000004146	protein-coding	85021	REPS1	RALBP1 associated Eps domain containing 1	NBIA7|RALBP1	MIM:614825|HGNC:HGNC:15578|Ensembl:ENSG00000135597	protein-coding	0.512707	9.20871	0.00240867	0.0327895		53	55	100	98	97	106	118	145	105	204	125	84	173	119	142		61.6074	50.6067	85.1969	76.5015	72.3074	84.6585	108.3	108.061	78.7118	104.792	105.219	80.1232	98.8068	90.4295	123.417		5.96826
100512320	NAA20	N-alpha-acetyltransferase 20, NatB catalytic subunit	-	VGNC:VGNC:96749|Ensembl:ENSSSCG00000028132	protein-coding	51126	NAA20	N-alpha-acetyltransferase 20, NatB catalytic subunit	NAT3|NAT3P|NAT5|NAT5P|dJ1002M8.1	MIM:610833|HGNC:HGNC:15908|Ensembl:ENSG00000173418	protein-coding	-0.472082	9.1998	0.00242042	0.0329014		60	84	81	101	104	94	65	86	105	159	53	68	98	67	61		69.7442	77.2902	69.0095	78.8434	77.5254	75.0745	59.657	64.0915	78.7118	81.6765	44.6129	64.8616	55.9715	50.9141	53.017		6.14454
102166364	IDH1	isocitrate dehydrogenase (NADP(+)) 1	IDH|IDP	Ensembl:ENSSSCG00000023264	protein-coding	3417	IDH1	isocitrate dehydrogenase (NADP(+)) 1	HEL-216|HEL-S-26|IDCD|IDH|IDP|IDPC|PICD	MIM:147700|HGNC:HGNC:5382|Ensembl:ENSG00000138413	protein-coding	-0.45554	9.1942	0.00242783	0.0329542		726	762	672	623	697	453	457	469	490	652	495	459	608	626	596		843.905	701.133	572.523	486.331	519.57	361.795	419.434	349.522	367.322	334.925	416.668	437.816	347.252	475.705	518.002		9.72265
100152208	CLN5	CLN5 intracellular trafficking protein	-	Ensembl:ENSSSCG00000031288	protein-coding	1203	CLN5	CLN5 intracellular trafficking protein	-	MIM:608102|HGNC:HGNC:2076|Ensembl:ENSG00000102805	protein-coding	-0.568898	9.18383	0.00244163	0.0330933		49	65	90	100	114	73	46	72	56	97	59	78	68	62	53		56.9578	59.8079	76.6772	78.0628	84.9798	58.3026	42.2188	53.658	41.9796	49.8278	49.6635	74.4001	38.8374	47.1145	46.0639		5.85693
100511571	TSPAN1	tetraspanin 1	-	VGNC:VGNC:94498|Ensembl:ENSSSCG00000003908	protein-coding	10103	TSPAN1	tetraspanin 1	NET1|TM4C|TM4SF	MIM:613170|HGNC:HGNC:20657|Ensembl:ENSG00000117472	protein-coding	-1.13788	9.16502	0.00246685	0.0333866		41	42	118	115	116	7	35	62	90	100	23	40	28	60	54		47.6586	38.6451	100.532	89.7722	86.4707	5.59066	32.123	46.2055	67.4672	51.3688	19.3603	38.1539	15.9919	45.5947	46.9331		5.60462
100523067	SZRD1	SUZ RNA binding domain containing 1	-	VGNC:VGNC:98622|Ensembl:ENSSSCG00000031083	protein-coding	26099	SZRD1	SUZ RNA binding domain containing 1	C1orf144	HGNC:HGNC:30232|Ensembl:ENSG00000055070	protein-coding	0.429901	9.15797	0.00247638	0.033467		61	102	103	117	117	119	127	166	145	209	109	132	212	159	141		70.9066	93.8524	87.7528	91.3334	87.2161	95.0412	116.561	123.712	108.697	107.361	91.7511	125.908	121.081	120.826	122.547		6.16805
396950	ATP5ME	ATP synthase membrane subunit e	ATP5I	VGNC:VGNC:85658	protein-coding	521	ATP5ME	ATP synthase membrane subunit e	ATP5I|ATP5K	MIM:601519|HGNC:HGNC:846|Ensembl:ENSG00000169020	protein-coding	-0.551064	9.13963	0.00250132	0.0336092		205	286	278	357	396	294	253	606	692	522	200	197	252	243	245		238.293	263.155	236.847	278.684	295.193	234.808	232.203	451.622	518.748	268.145	168.351	187.908	143.927	184.658	212.937		7.90263
100511584	CBX4	chromobox 4	-	VGNC:VGNC:86231|Ensembl:ENSSSCG00000017160	protein-coding	8535	CBX4	chromobox 4	NBP16|PC2	MIM:603079|HGNC:HGNC:1554|Ensembl:ENSG00000141582	protein-coding	1.3952	9.14437	0.00249484	0.0336092		1	3	6	7	4	26	7	19	16	20	6	12	17	9	18		1.1624	2.76036	5.11181	5.46439	2.98175	20.7653	6.4246	14.1598	11.9942	10.2738	5.05052	11.4462	9.70934	6.8392	15.6444		1.11264
100512396	SLC35E1	solute carrier family 35 member E1	-	VGNC:VGNC:93077|Ensembl:ENSSSCG00000013861	protein-coding	79939	SLC35E1	solute carrier family 35 member E1	-	HGNC:HGNC:20803|Ensembl:ENSG00000127526	protein-coding	-0.655693	9.14052	0.0025001	0.0336092		34	47	67	96	96	48	55	59	87	95	47	46	49	40	50		39.5217	43.2457	57.0819	74.9403	71.5619	38.3359	50.479	43.9698	65.2183	48.8004	39.5624	43.877	27.9857	30.3965	43.4566		5.34062
100620969	EREG	epiregulin	-	VGNC:VGNC:87766|Ensembl:ENSSSCG00000038185	protein-coding	2069	EREG	epiregulin	EPR|ER|Ep	MIM:602061|HGNC:HGNC:3443|Ensembl:ENSG00000124882	protein-coding	-0.879004	9.14355	0.00249597	0.0336092		42	37	113	128	200	134	52	80	123	140	71	40	73	59	45		48.821	34.0445	96.2725	99.9203	149.087	107.021	47.7256	59.62	92.2052	71.9164	59.7645	38.1539	41.6931	44.8348	39.1109		5.63868
100156419	HOMER2	homer scaffold protein 2	-	VGNC:VGNC:88929|Ensembl:ENSSSCG00000001804	protein-coding	9455	HOMER2	homer scaffold protein 2	ACPD|CPD|DFNA68|HOMER-2|VESL-2	MIM:604799|HGNC:HGNC:17513|Ensembl:ENSG00000103942	protein-coding	-0.99839	9.13311	0.00251024	0.0336806		53	68	126	97	106	33	21	67	144	279	36	37	60	48	66		61.6074	62.5683	107.348	75.7209	79.0163	26.356	19.2738	49.9318	107.948	143.319	30.3031	35.2923	34.2683	36.4757	57.3627		5.96826
100151867	GNAZ	G protein subunit alpha z	-	VGNC:VGNC:88528|Ensembl:ENSSSCG00000010046	protein-coding	2781	GNAZ	G protein subunit alpha z	gz-alpha	MIM:139160|HGNC:HGNC:4395|Ensembl:ENSG00000128266	protein-coding	0.939853	9.12574	0.00252038	0.0336835		6	33	18	17	10	18	23	26	16	38	38	20	43	28	25		6.97442	30.364	15.3354	13.2707	7.45437	14.376	21.1094	19.3765	11.9942	19.5202	31.9866	19.0769	24.5589	21.2775	21.7283		2.99538
100516402	NDUFS1	NADH:ubiquinone oxidoreductase core subunit S1	-	VGNC:VGNC:96436|Ensembl:ENSSSCG00000016127	protein-coding	4719	NDUFS1	NADH:ubiquinone oxidoreductase core subunit S1	CI-75Kd|CI-75k|MC1DN5|PRO1304	MIM:157655|HGNC:HGNC:7707|Ensembl:ENSG00000023228	protein-coding	-0.408924	9.126	0.00252002	0.0336835		244	254	333	339	409	384	314	359	351	562	228	155	381	305	258		283.627	233.711	283.706	264.633	304.884	306.687	288.189	267.545	263.122	288.693	191.92	147.846	217.603	231.773	224.236		8.15293
100621722	FBLN2	fibulin 2	-	Ensembl:ENSSSCG00000011609	protein-coding	2199	FBLN2	fibulin 2	-	MIM:135821|HGNC:HGNC:3601|Ensembl:ENSG00000163520	protein-coding	0.765595	9.12507	0.0025213	0.0336835		61	91	113	157	66	30	42	33	72	43	249	91	261	200	145		70.9066	83.7311	96.2725	122.559	49.1988	23.96	38.5476	24.5933	53.9738	22.0886	209.597	86.8001	149.067	151.982	126.024		6.16805
100516656	HIBADH	3-hydroxyisobutyrate dehydrogenase	-	VGNC:VGNC:88877|Ensembl:ENSSSCG00000016695	protein-coding	11112	HIBADH	3-hydroxyisobutyrate dehydrogenase	NS5ATP1	MIM:608475|HGNC:HGNC:4907|Ensembl:ENSG00000106049	protein-coding	-0.512583	9.11758	0.00253165	0.0337252		90	137	185	182	226	220	186	256	266	283	120	143	147	106	122		104.616	126.057	157.614	142.074	168.469	175.706	170.711	190.784	199.403	145.374	101.01	136.4	83.9572	80.5506	106.034		6.72269
110261480	LOC110261480	histone H3.1-like	-	-	pseudo	8350	H3C1	H3 clustered histone 1	H3/A|H3C10|H3C11|H3C12|H3C2|H3C3|H3C4|H3C6|H3C7|H3C8|H3FA|HIST1H3A	MIM:602810|HGNC:HGNC:4766|Ensembl:ENSG00000275714	protein-coding	-0.645392	9.11968	0.00252874	0.0337252		32	97	95	97	169	209	237	300	246	342	49	65	68	80	71		37.1969	89.2518	80.937	75.7209	125.979	166.921	217.518	223.575	184.41	175.681	41.2459	62.0001	38.8374	60.7929	61.7083		5.25538
110259059	LOC110259059	transcription initiation factor TFIID subunit 11-like	-	-	protein-coding	6882	TAF11	TATA-box binding protein associated factor 11	MGC:15243|PRO2134|TAF2I|TAFII28	MIM:600772|HGNC:HGNC:11544|Ensembl:ENSG00000064995	protein-coding	2.47598	9.11489	0.00253537	0.0337266		3	11	9	0	1	17	4	23	3	27	0	7	69	34	55		3.48721	10.1213	7.66772	0	0.745437	13.5773	3.6712	17.1408	2.24891	13.8696	0	6.67693	39.4085	25.837	47.8022		2.16582
100156193	LGALS8	galectin 8	-	VGNC:VGNC:89697|Ensembl:ENSSSCG00000010146	protein-coding	3964	LGALS8	galectin 8	Gal-8|PCTA-1|PCTA1|Po66-CBP	MIM:606099|HGNC:HGNC:6569|Ensembl:ENSG00000116977	protein-coding	0.638104	9.11222	0.00253907	0.0337277		45	46	79	60	48	22	16	16	19	51	70	62	155	106	97		52.3082	42.3256	67.3055	46.8377	35.781	17.5706	14.6848	11.924	14.2431	26.1981	58.9227	59.1385	88.5263	80.5506	84.3057		5.73628
110255435	LOC110255435	uncharacterized LOC110255435	-	-	ncRNA							1.52311	9.1074	0.00254577	0.0337686		4	8	6	15	17	25	22	24	3	10	49	29	25	42	7		4.64962	7.36097	5.11181	11.7094	12.6724	19.9666	20.1916	17.886	2.24891	5.13688	41.2459	27.6616	14.2784	31.9163	6.08392		2.49815
100154155	SLC46A3	solute carrier family 46 member 3	-	VGNC:VGNC:93128|Ensembl:ENSSSCG00000009322	protein-coding	283537	SLC46A3	solute carrier family 46 member 3	FKSG16	MIM:616764|HGNC:HGNC:27501|Ensembl:ENSG00000139508	protein-coding	-0.99193	9.09799	0.00255891	0.0338946		119	108	222	316	320	86	47	45	109	361	200	120	158	67	79		138.326	99.3731	189.137	246.678	238.54	68.6852	43.1366	33.5363	81.7103	185.442	168.351	114.462	90.2398	50.9141	68.6614		7.12232
100158185	SLC25A5	solute carrier family 25 member 5	-	VGNC:VGNC:93022|Ensembl:ENSSSCG00000012623	protein-coding	292	SLC25A5	solute carrier family 25 member 5	2F1|AAC2|ANT2|T2|T3	MIM:300150|HGNC:HGNC:10991|Ensembl:ENSG00000005022	protein-coding	-0.441173	9.08895	0.00257159	0.0339661		158	315	332	390	365	339	350	410	508	656	256	235	318	283	197		183.66	289.838	282.854	304.445	272.084	270.747	321.23	305.553	380.815	336.98	215.489	224.154	181.622	215.055	171.219		7.52873
100513317	LOC100513317	coiled-coil-helix-coiled-coil-helix domain-containing protein 2 pseudogene	-	Ensembl:ENSSSCG00000040527	pseudo	51142	CHCHD2	coiled-coil-helix-coiled-coil-helix domain containing 2	C7orf17|MIX17B|MNRR1|NS2TP|PARK22	MIM:616244|HGNC:HGNC:21645|Ensembl:ENSG00000106153	protein-coding	1.49475	9.09127	0.00256833	0.0339661		9	15	3	23	63	98	11	17	26	6	52	40	62	73	33		10.4616	13.8018	2.55591	17.9544	46.9625	78.2692	10.0958	12.6693	19.4905	3.08213	43.7712	38.1539	35.4105	55.4735	28.6813		3.51874
397212	DBI	diazepam binding inhibitor, acyl-CoA binding protein	-	Ensembl:ENSSSCG00000032213	protein-coding	1622	DBI	diazepam binding inhibitor, acyl-CoA binding protein	ACBD1|ACBP|CCK-RP|EP	MIM:125950|HGNC:HGNC:2690|Ensembl:ENSG00000155368	protein-coding	-0.553792	9.07285	0.00259432	0.0342178		251	180	225	302	318	156	176	333	258	407	208	185	221	164	180		291.763	165.622	191.693	235.75	237.049	124.592	161.533	248.168	193.406	209.071	175.085	176.462	126.221	124.625	156.444		8.19359
100519402	ATP6V0A4	ATPase H+ transporting V0 subunit a4	-	VGNC:VGNC:85665|Ensembl:ENSSSCG00000016516	protein-coding	50617	ATP6V0A4	ATPase H+ transporting V0 subunit a4	A4|ATP6N1B|ATP6N2|DRTA3|RDRTA2|RTA1C|RTADR|STV1|VPH1|VPP2	MIM:605239|HGNC:HGNC:866|Ensembl:ENSG00000105929	protein-coding	-0.464481	9.06624	0.00260371	0.0342933		368	476	502	554	625	604	523	695	832	908	355	502	426	354	446		427.765	437.978	427.688	432.468	465.898	482.394	480.009	517.949	623.697	466.429	298.823	478.831	243.305	269.009	387.632		8.74404
100156932	LOC100156932	histone H2B type 1	-	-	protein-coding	8344	H2BC6	H2B clustered histone 6	H2B.h|H2B/h|H2BC10|H2BC4|H2BC7|H2BC8|H2BFH|HIST1H2BE|dJ221C16.8	MIM:602805|HGNC:HGNC:4753|Ensembl:ENSG00000274290	protein-coding	-0.797351	9.04572	0.0026331	0.034534		78	128	67	151	179	245	130	257	292	336	32	79	67	92	104		90.6675	117.776	57.0819	117.875	133.433	195.673	119.314	191.529	218.894	172.599	26.9361	75.3539	38.2662	69.9119	90.3896		6.51834
100157156	ATP5F1B	ATP synthase F1 subunit beta	ATP5B	Ensembl:ENSSSCG00000000405	protein-coding	506	ATP5F1B	ATP synthase F1 subunit beta	ATP5B|ATPMB|ATPSB|HEL-S-271	MIM:102910|HGNC:HGNC:830|Ensembl:ENSG00000110955	protein-coding	-0.335307	9.04694	0.00263135	0.034534		2013	2729	3073	3067	3506	3283	2706	3056	3536	4169	2159	2149	2877	2828	2557		2339.92	2511.01	2618.1	2394.19	2613.5	2622.02	2483.56	2277.48	2650.71	2141.57	1817.35	2049.82	1643.16	2149.03	2222.37		11.1929
100518034	FAM104A	family with sequence similarity 104 member A	-	VGNC:VGNC:98990|Ensembl:ENSSSCG00000031686	protein-coding	84923	FAM104A	family with sequence similarity 104 member A	-	HGNC:HGNC:25918|Ensembl:ENSG00000133193	protein-coding	0.604061	9.04633	0.00263223	0.034534		23	30	46	32	34	48	39	37	52	68	42	48	83	46	60		26.7353	27.6036	39.1906	24.9801	25.3449	38.3359	35.7942	27.5743	38.9811	34.9308	35.3536	45.7847	47.4044	34.9559	52.1479		4.79365
100518698	TRIO	trio Rho guanine nucleotide exchange factor	-	VGNC:VGNC:94435|Ensembl:ENSSSCG00000016781	protein-coding	7204	TRIO	trio Rho guanine nucleotide exchange factor	ARHGEF23|MEBAS|MRD44|MRD63|tgat	MIM:601893|HGNC:HGNC:12303|Ensembl:ENSG00000038382	protein-coding	0.444326	9.03177	0.00265328	0.0347498		128	98	150	184	171	132	135	157	141	205	253	195	277	212	190		148.788	90.1719	127.795	143.635	127.47	105.424	123.903	117.004	105.699	105.306	212.964	186	158.205	161.101	165.135		7.22678
106504085	GINS1	GINS complex subunit 1	-	Ensembl:ENSSSCG00000034913	protein-coding	9837	GINS1	GINS complex subunit 1	IMD55|PSF1	MIM:610608|HGNC:HGNC:28980|Ensembl:ENSG00000101003	protein-coding	-0.731808	9.02283	0.00266629	0.0348711		15	43	63	57	74	53	61	60	58	115	36	34	31	27	41		17.4361	39.5652	53.674	44.4958	55.1623	42.3293	55.9858	44.715	43.4789	59.0742	30.3031	32.4308	17.7053	20.5176	35.6344		4.20446
100152373	CREG1	cellular repressor of E1A stimulated genes 1	-	VGNC:VGNC:86989|Ensembl:ENSSSCG00000006308	protein-coding	8804	CREG1	cellular repressor of E1A stimulated genes 1	CREG	MIM:618055|HGNC:HGNC:2351|Ensembl:ENSG00000143162	protein-coding	0.655562	9.01909	0.00267174	0.0348936		44	52	87	97	125	110	134	152	147	186	124	81	309	106	154		51.1458	47.8463	74.1213	75.7209	93.1796	87.8532	122.985	113.278	110.196	95.546	104.377	77.2616	176.482	80.5506	133.846		5.70448
100517842	DDIAS	DNA damage induced apoptosis suppressor	C9H11orf82	VGNC:VGNC:87207|Ensembl:ENSSSCG00000014898	protein-coding	220042	DDIAS	DNA damage induced apoptosis suppressor	C11orf82|noxin	MIM:618045|HGNC:HGNC:26351|Ensembl:ENSG00000165490	protein-coding	0.88949	8.99615	0.00270549	0.0352849		27	24	45	37	36	68	26	52	50	76	30	40	159	63	97		31.3849	22.0829	38.3386	28.8832	26.8357	54.3092	23.8628	38.753	37.4818	39.0403	25.2526	38.1539	90.8109	47.8744	84.3057		5.01725
397581	TXN	thioredoxin	TRX1	Ensembl:ENSSSCG00000005453	protein-coding	7295	TXN	thioredoxin	TRDX|TRX|TRX1	MIM:187700|HGNC:HGNC:12435|Ensembl:ENSG00000136810	protein-coding	0.631071	8.98636	0.00272003	0.0353755		122	87	215	206	211	134	169	193	137	242	267	130	560	311	269		141.813	80.0506	183.173	160.809	157.287	107.021	155.108	143.833	102.7	124.313	224.748	124	319.837	236.332	233.796		7.15799
100520953	NIPSNAP2	nipsnap homolog 2	GBAS	Ensembl:ENSSSCG00000036659	protein-coding	2631	NIPSNAP2	nipsnap homolog 2	GBAS	MIM:603004|HGNC:HGNC:4179|Ensembl:ENSG00000146729	protein-coding	-0.43235	8.9864	0.00271997	0.0353755		122	179	225	169	195	152	104	160	142	193	117	128	214	160	121		141.813	164.702	191.693	131.926	145.36	121.397	95.4511	119.24	106.448	99.1419	98.4852	122.092	122.223	121.586	105.165		7.15799
100514284	KIDINS220	kinase D interacting substrate 220	-	VGNC:VGNC:89451|Ensembl:ENSSSCG00000008644	protein-coding	57498	KIDINS220	kinase D interacting substrate 220	ARMS|SINO	MIM:615759|HGNC:HGNC:29508|Ensembl:ENSG00000134313	protein-coding	0.887562	8.95833	0.00276207	0.0358723		22	15	32	20	22	10	12	15	5	16	30	31	115	49	43		25.5729	13.8018	27.263	15.6126	16.3996	7.98665	11.0136	11.1788	3.74818	8.21901	25.2526	29.5693	65.6808	37.2357	37.3726		4.73188
102157981	WNK2	WNK lysine deficient protein kinase 2	-	VGNC:VGNC:94963|Ensembl:ENSSSCG00000034154	protein-coding	65268	WNK2	WNK lysine deficient protein kinase 2	NY-CO-43|P/OKcl.13|PRKWNK2|SDCCAG43	MIM:606249|HGNC:HGNC:14542|Ensembl:ENSG00000165238	protein-coding	-0.581715	8.9456	0.00278138	0.0360728		82	125	99	160	116	102	99	119	105	218	87	119	89	70	88		95.3171	115.015	84.3449	124.9	86.4707	81.4638	90.8621	88.6848	78.7118	111.984	73.2326	113.508	50.8313	53.1938	76.4835		6.58972
100739680	RAB3IL1	RAB3A interacting protein like 1	-	VGNC:VGNC:92042|Ensembl:ENSSSCG00000013074	protein-coding	5866	RAB3IL1	RAB3A interacting protein like 1	GRAB	HGNC:HGNC:9780|Ensembl:ENSG00000167994	protein-coding	-0.706565	8.93938	0.00279088	0.0361457		46	62	70	75	68	68	100	90	97	77	45	60	37	41	40		53.4706	57.0475	59.6378	58.5471	50.6897	54.3092	91.7799	67.0725	72.7147	39.554	37.8789	57.2308	21.1321	31.1564	34.7652		5.76741
414383	CHCHD3	coiled-coil-helix-coiled-coil-helix domain containing 3	-	Ensembl:ENSSSCG00000016545	protein-coding	54927	CHCHD3	coiled-coil-helix-coiled-coil-helix domain containing 3	MICOS19|MINOS3|Mic19|PPP1R22	MIM:613748|HGNC:HGNC:21906|Ensembl:ENSG00000106554	protein-coding	-0.439654	8.93205	0.00280209	0.0362407		175	183	191	215	268	222	175	194	221	313	115	170	224	159	174		203.421	168.382	162.726	167.835	199.777	177.304	160.615	144.579	165.67	160.784	96.8017	162.154	127.935	120.826	151.229		7.6754
110256967	LOC110256967	40S ribosomal protein S17 pseudogene	-	-	pseudo	6218	RPS17	ribosomal protein S17	DBA4|RPS17L|RPS17L1|RPS17L2|S17	MIM:180472|HGNC:HGNC:10397|Ensembl:ENSG00000182774	protein-coding	0.560789	8.92725	0.00280947	0.0362858		24	48	48	64	46	67	50	60	62	110	61	64	79	93	77		27.8977	44.1658	40.8945	49.9602	34.2901	53.5106	45.89	44.715	46.4774	56.5057	51.347	61.0462	45.1199	70.6718	66.9231		4.85288
396559	PAQR8	progestin and adipoQ receptor family member 8	-	VGNC:VGNC:91178|Ensembl:ENSSSCG00000001750	protein-coding	85315	PAQR8	progestin and adipoQ receptor family member 8	C6orf33|LMPB1|MPRB	MIM:607780|HGNC:HGNC:15708|Ensembl:ENSG00000170915	protein-coding	-1.63257	8.91949	0.00282143	0.0363898		11	16	13	48	56	1	9	3	15	50	5	4	22	15	6		12.7864	14.7219	11.0756	37.4701	41.7445	0.798665	8.26019	2.23575	11.2445	25.6844	4.20877	3.81539	12.565	11.3987	5.21479		3.78518
100523441	UBIAD1	UbiA prenyltransferase domain containing 1	-	VGNC:VGNC:94659|Ensembl:ENSSSCG00000037325	protein-coding	29914	UBIAD1	UbiA prenyltransferase domain containing 1	SCCD|TERE1	MIM:611632|HGNC:HGNC:30791|Ensembl:ENSG00000120942	protein-coding	-0.728189	8.90764	0.00283979	0.0365761		33	54	52	74	74	39	24	42	80	111	35	43	50	31	31		38.3593	49.6866	44.3024	57.7664	55.1623	31.1479	22.0272	31.3005	59.9709	57.0194	29.4614	41.0154	28.5569	23.5573	26.9431		5.29863
100622102	KIF5C	kinesin family member 5C	-	VGNC:VGNC:96394|Ensembl:ENSSSCG00000022919	protein-coding	3800	KIF5C	kinesin family member 5C	CDCBM2|KINN|NKHC|NKHC-2|NKHC2	MIM:604593|HGNC:HGNC:6325|Ensembl:ENSG00000168280	protein-coding	2.11458	8.90154	0.0028493	0.0366478		0	2	14	6	3	1	9	21	5	13	11	4	63	20	17		0	1.84024	11.9276	4.68377	2.23631	0.798665	8.26019	15.6503	3.74818	6.67795	9.25929	3.81539	35.9817	15.1982	14.7752		0
100525209	IER2	immediate early response 2	-	-	protein-coding	9592	IER2	immediate early response 2	ETR101	HGNC:HGNC:28871|Ensembl:ENSG00000160888	protein-coding	0.587569	8.89868	0.00285376	0.0366547		41	41	33	49	42	113	106	167	126	138	60	70	82	66	69		47.6586	37.725	28.115	38.2508	31.3084	90.2492	97.2867	124.457	94.4541	70.889	50.5052	66.7693	46.8333	50.1542	59.97		5.60462
100518878	PWWP2A	PWWP domain containing 2A	-	Ensembl:ENSSSCG00000017038	protein-coding	114825	PWWP2A	PWWP domain containing 2A	MST101	MIM:617823|HGNC:HGNC:29406|Ensembl:ENSG00000170234	protein-coding	0.434585	8.896	0.00285797	0.0366582		322	347	413	314	346	402	418	502	458	918	461	397	861	545	475		374.294	319.282	351.863	245.117	257.921	321.063	383.64	374.116	343.333	471.566	388.048	378.677	491.75	414.152	412.837		8.55188
110259314	JUND	JunD proto-oncogene, AP-1 transcription factor subunit	-	-	protein-coding	3727	JUND	JunD proto-oncogene, AP-1 transcription factor subunit	AP-1	MIM:165162|HGNC:HGNC:6206|Ensembl:ENSG00000130522	protein-coding	0.662958	8.87658	0.00288853	0.0369993		32	57	37	48	43	107	151	246	136	151	68	68	102	90	57		37.1969	52.4469	31.5228	37.4701	32.0538	85.4572	138.588	183.332	101.95	77.567	57.2392	64.8616	58.256	68.392	49.5405		5.25538
100515534	USP42	ubiquitin specific peptidase 42	-	Ensembl:ENSSSCG00000032705	ncRNA	84132	USP42	ubiquitin specific peptidase 42	-	HGNC:HGNC:20068|Ensembl:ENSG00000106346	protein-coding	0.644988	8.87344	0.00289349	0.0370121		24	38	40	33	33	29	25	53	37	37	52	41	92	48	66		27.8977	34.9646	34.0788	25.7607	24.5994	23.1613	22.945	39.4983	27.7365	19.0065	43.7712	39.1077	52.5447	36.4757	57.3627		4.85288
100518042	USP54	ubiquitin specific peptidase 54	-	VGNC:VGNC:94776|Ensembl:ENSSSCG00000010302	protein-coding	159195	USP54	ubiquitin specific peptidase 54	C10orf29|bA137L10.3|bA137L10.4	HGNC:HGNC:23513|Ensembl:ENSG00000166348	protein-coding	0.49698	8.86582	0.0029056	0.0371161		141	172	209	171	118	81	93	107	116	118	224	208	387	320	229		163.899	158.261	178.061	133.487	87.9616	64.6919	85.3553	79.7418	86.9578	60.6152	188.553	198.4	221.03	243.172	199.031		7.36544
100152815	EZR	ezrin	-	VGNC:VGNC:87856	protein-coding	7430	EZR	ezrin	CVIL|CVL|HEL-S-105|VIL2	MIM:123900|HGNC:HGNC:12691|Ensembl:ENSG00000092820	protein-coding	-0.389548	8.85071	0.00292976	0.0373457		825	1092	1217	1629	1760	2132	1739	2359	2252	3213	1099	1052	1174	950	1069		958.983	1004.77	1036.85	1271.64	1311.97	1702.75	1596.05	1758.04	1688.18	1650.48	925.087	1003.45	670.516	721.916	929.101		9.90687
100157418	SHF	Src homology 2 domain containing F	-	Ensembl:ENSSSCG00000004674	protein-coding	90525	SHF	Src homology 2 domain containing F	-	MIM:617313|HGNC:HGNC:25116|Ensembl:ENSG00000138606	protein-coding	1.22084	8.84957	0.00293158	0.0373457		5	25	6	9	2	26	21	23	29	38	15	7	29	16	27		5.81202	23.003	5.11181	7.02565	1.49087	20.7653	19.2738	17.1408	21.7394	19.5202	12.6263	6.67693	16.563	12.1586	23.4665		2.76808
100516959	REEP5	receptor accessory protein 5	-	VGNC:VGNC:92201|Ensembl:ENSSSCG00000022048	protein-coding	7905	REEP5	receptor accessory protein 5	C5orf18|D5S346|DP1|POB16|TB2|YOP1|Yip2e	MIM:125265|HGNC:HGNC:30077|Ensembl:ENSG00000129625	protein-coding	-0.519826	8.83648	0.00295268	0.0374895		213	222	383	325	359	243	216	297	183	435	259	249	259	182	203		247.592	204.267	326.304	253.704	267.612	194.076	198.245	221.339	137.183	223.454	218.014	237.508	147.925	138.304	176.434		7.95764
100518050	TMX3	thioredoxin related transmembrane protein 3	-	VGNC:VGNC:94248|Ensembl:ENSSSCG00000004884	protein-coding	54495	TMX3	thioredoxin related transmembrane protein 3	PDIA13|TXNDC10	MIM:616102|HGNC:HGNC:24718|Ensembl:ENSG00000166479	protein-coding	-0.537414	8.83753	0.00295098	0.0374895		75	74	122	128	153	111	124	106	76	180	94	61	104	84	79		87.1803	68.089	103.94	99.9203	114.052	88.6518	113.807	78.9965	56.9723	92.4639	79.1248	58.1847	59.3983	63.8326	68.6614		6.46238
100519964	DENND5A	DENN domain containing 5A	-	VGNC:VGNC:87254|Ensembl:ENSSSCG00000014578	protein-coding	23258	DENND5A	DENN domain containing 5A	EIEE49|RAB6IP1	MIM:617278|HGNC:HGNC:19344|Ensembl:ENSG00000184014	protein-coding	0.554035	8.83509	0.00295493	0.0374895		38	52	41	58	45	17	21	25	19	20	59	61	99	83	85		44.1713	47.8463	34.9307	45.2764	33.5447	13.5773	19.2738	18.6313	14.2431	10.2738	49.6635	58.1847	56.5426	63.0726	73.8761		5.49734
100627693	RAB7B	RAB7B, member RAS oncogene family	-	VGNC:VGNC:98274|Ensembl:ENSSSCG00000036352	protein-coding	338382	RAB7B	RAB7B, member RAS oncogene family	RAB7	HGNC:HGNC:30513|Ensembl:ENSG00000276600	protein-coding	1.79127	8.82749	0.00296726	0.0375947		6	8	4	2	2	3	1	3	0	5	9	17	47	4	21		6.97442	7.36097	3.40788	1.56126	1.49087	2.396	0.917799	2.23575	0	2.56844	7.57578	16.2154	26.8435	3.03965	18.2518		2.99538
396897	MUC19	mucin 19, oligomeric	-	-	protein-coding	283463	MUC19	mucin 19, oligomeric	MUC-19	MIM:612170|HGNC:HGNC:14362|Ensembl:ENSG00000205592	protein-coding	1.992	8.82355	0.00297368	0.0376249		4	5	5	2	2	1	5	7	0	3	1	8	43	20	19		4.64962	4.60061	4.25984	1.56126	1.49087	0.798665	4.589	5.21675	0	1.54107	0.841754	7.63078	24.5589	15.1982	16.5135		2.49815
100125959	MDM2	MDM2 proto-oncogene	-	VGNC:VGNC:90093|Ensembl:ENSSSCG00000000488	protein-coding	4193	MDM2	MDM2 proto-oncogene	ACTFS|HDMX|LSKB|hdm2	MIM:164785|HGNC:HGNC:6973|Ensembl:ENSG00000135679	protein-coding	0.49487	8.80947	0.00299671	0.037865		133	210	160	159	199	95	82	119	86	178	180	228	446	240	275		154.6	193.226	136.315	124.12	148.342	75.8732	75.2595	88.6848	64.4687	91.4365	151.516	217.477	254.727	182.379	239.011		7.2817
100157638	MESD	mesoderm development LRP chaperone	MESDC2	VGNC:VGNC:90147|Ensembl:ENSSSCG00000021587	protein-coding	23184	MESD	mesoderm development LRP chaperone	BOCA|MESDC2|OI20	MIM:607783|HGNC:HGNC:13520|Ensembl:ENSG00000117899	protein-coding	-0.404561	8.79834	0.00301505	0.0380451		146	227	248	301	320	295	267	410	389	476	205	181	266	190	191		169.711	208.868	211.288	234.969	238.54	235.606	245.052	305.553	291.608	244.516	172.559	172.646	151.923	144.383	166.004		7.41541
397662	CCNB1	cyclin B1	-	VGNC:VGNC:86349|Ensembl:ENSSSCG00000029326	protein-coding	891	CCNB1	cyclin B1	CCNB	MIM:123836|HGNC:HGNC:1579|Ensembl:ENSG00000134057	protein-coding	-0.417965	8.79281	0.00302419	0.038108		214	315	328	330	334	723	652	823	639	1054	274	184	278	249	290		248.754	289.838	279.446	257.607	248.976	577.435	598.405	613.341	479.017	541.428	230.64	175.508	158.776	189.218	252.048		7.96437
100152768	IRF2BPL	interferon regulatory factor 2 binding protein like	-	-	protein-coding	64207	IRF2BPL	interferon regulatory factor 2 binding protein like	C14orf4|EAP1|NEDAMSS	MIM:611720|HGNC:HGNC:14282|Ensembl:ENSG00000119669	protein-coding	-0.700964	8.7904	0.0030282	0.038108		38	38	34	35	33	20	21	26	26	39	23	17	29	38	20		44.1713	34.9646	28.9669	27.322	24.5994	15.9733	19.2738	19.3765	19.4905	20.0338	19.3603	16.2154	16.563	28.8766	17.3826		5.49734
100521495	GTSF1	gametocyte specific factor 1	-	VGNC:VGNC:88746|Ensembl:ENSSSCG00000026333	protein-coding	121355	GTSF1	gametocyte specific factor 1	Cue110|FAM112B	MIM:617484|HGNC:HGNC:26565|Ensembl:ENSG00000170627	protein-coding	-0.54495	8.77729	0.00305003	0.038331		90	80	80	93	97	91	70	96	80	223	55	51	109	70	57		104.616	73.6097	68.1575	72.5984	72.3074	72.6785	64.246	71.544	59.9709	114.553	46.2964	48.6462	62.254	53.1938	49.5405		6.72269
100153196	STX7	syntaxin 7	-	VGNC:VGNC:93595|Ensembl:ENSSSCG00000004190	protein-coding	8417	STX7	syntaxin 7	-	MIM:603217|HGNC:HGNC:11442|Ensembl:ENSG00000079950	protein-coding	-0.539107	8.77	0.00306226	0.0384328		121	102	172	186	220	72	68	80	109	141	195	102	155	122	96		140.651	93.8524	146.539	145.197	163.996	57.5039	62.4104	59.62	81.7103	72.4301	164.142	97.2924	88.5263	92.7092	83.4366		7.1462
110261261	CENPN	centromere protein N	-	VGNC:VGNC:86554|Ensembl:ENSSSCG00000039216	protein-coding	55839	CENPN	centromere protein N	BM039|C16orf60|CENP-N|ICEN32	MIM:611509|HGNC:HGNC:30873|Ensembl:ENSG00000166451	protein-coding	-0.581375	8.75901	0.00308077	0.0386131		48	43	43	81	64	48	51	53	43	84	42	38	58	33	36		55.7954	39.5652	36.6347	63.2308	47.708	38.3359	46.8078	39.4983	32.2343	43.1498	35.3536	36.2462	33.126	25.0771	31.2887		5.8277
110261288	LOC110261288	zinc finger protein 836-like	-	Ensembl:ENSSSCG00000045482	protein-coding	388558	ZNF808	zinc finger protein 808	-	HGNC:HGNC:33230|Ensembl:ENSG00000198482	protein-coding	-0.644754	8.75636	0.00308524	0.0386172		61	63	64	76	61	40	14	30	51	86	39	48	62	46	40		70.9066	57.9677	54.526	59.3277	45.4717	31.9466	12.8492	22.3575	38.2314	44.1772	32.8284	45.7847	35.4105	34.9559	34.7652		6.16805
100519192	NUDT4	nudix hydrolase 4	-	Ensembl:ENSSSCG00000040056	protein-coding	11163	NUDT4	nudix hydrolase 4	DIPP-2B|DIPP2|DIPP2alpha|DIPP2beta|HDCMB47P|NUDT4B	MIM:609229|HGNC:HGNC:8051|Ensembl:ENSG00000173598	protein-coding	0.407286	8.74673	0.00310158	0.0387698		371	500	657	563	669	836	715	791	994	1491	878	490	1082	974	650		431.252	460.061	559.743	439.493	498.697	667.684	656.227	589.493	745.138	765.909	739.06	467.385	617.971	740.154	564.935		8.75573
100522251	CEBPZOS	CEBPZ opposite strand	-	Ensembl:ENSSSCG00000039004	protein-coding	100505876	CEBPZOS	CEBPZ opposite strand	CEBPZ-AS1	HGNC:HGNC:49288|Ensembl:ENSG00000218739	protein-coding	-0.530439	8.71132	0.0031624	0.0394771		104	96	161	172	203	169	131	110	213	300	121	107	137	108	92		120.89	88.3317	137.167	134.268	151.324	134.974	120.232	81.9775	159.672	154.107	101.852	102.062	78.2459	82.0704	79.9601		6.92944
110255202	ZW10	zw10 kinetochore protein	-	VGNC:VGNC:95340|Ensembl:ENSSSCG00000015050	protein-coding	9183	ZW10	zw10 kinetochore protein	HZW10|KNTC1AP	MIM:603954|HGNC:HGNC:13194|Ensembl:ENSG00000086827	protein-coding	-0.562898	8.70697	0.00316995	0.0395185		71	86	93	79	112	112	103	87	88	176	42	43	113	65	77		82.5307	79.1305	79.2331	61.6696	83.4889	89.4505	94.5333	64.8368	65.9679	90.4092	35.3536	41.0154	64.5386	49.3942	66.9231		6.38423
397343	ADAM17	ADAM metallopeptidase domain 17	TACE	VGNC:VGNC:85065|Ensembl:ENSSSCG00000008641	protein-coding	6868	ADAM17	ADAM metallopeptidase domain 17	ADAM18|CD156B|CSVP|NISBD|NISBD1|TACE	MIM:603639|HGNC:HGNC:195|Ensembl:ENSG00000151694	protein-coding	0.563746	8.68065	0.00321607	0.0399593		29	25	62	57	64	58	59	67	72	91	74	65	136	75	58		33.7097	23.003	52.8221	44.4958	47.708	46.3226	54.1502	49.9318	53.9738	46.7456	62.2898	62.0001	77.6747	56.9934	50.4096		5.11727
100524661	SYNE2	spectrin repeat containing nuclear envelope protein 2	-	VGNC:VGNC:93662|Ensembl:ENSSSCG00000005110	protein-coding	23224	SYNE2	spectrin repeat containing nuclear envelope protein 2	EDMD5|KASH2|NUA|NUANCE|Nesp2|Nesprin-2|SYNE-2|TROPH	MIM:608442|HGNC:HGNC:17084|Ensembl:ENSG00000054654	protein-coding	1.30739	8.68189	0.00321388	0.0399593		21	37	24	21	25	22	5	27	7	22	26	15	204	108	74		24.4105	34.0445	20.4473	16.3932	18.6359	17.5706	4.589	20.1218	5.24745	11.3011	21.8856	14.3077	116.512	82.0704	64.3157		4.66735
100624225	SUMO3	small ubiquitin like modifier 3	-	Ensembl:ENSSSCG00000035795	protein-coding	6612	SUMO3	small ubiquitin like modifier 3	SMT3A|SMT3H1|SUMO-3|Smt3B	MIM:602231|HGNC:HGNC:11124|Ensembl:ENSG00000184900	protein-coding	-0.772732	8.67946	0.00321817	0.0399593		18	24	25	21	33	25	13	18	24	26	12	7	26	18	17		20.9233	22.0829	21.2992	16.3932	24.5994	19.9666	11.9314	13.4145	17.9913	13.3559	10.101	6.67693	14.8496	13.6784	14.7752		4.45439
100524957	CFAP298	cilia and flagella associated protein 298	C13H21orf59	Ensembl:ENSSSCG00000040827	protein-coding	56683	CFAP298	cilia and flagella associated protein 298	C21orf48|C21orf59|CILD26|FBB18|Kur	MIM:615494|HGNC:HGNC:1301|Ensembl:ENSG00000159079	protein-coding	-0.663613	8.67207	0.00323123	0.0400681		36	48	43	48	45	27	23	30	56	63	27	33	48	23	26		41.8465	44.1658	36.6347	37.4701	33.5447	21.564	21.1094	22.3575	41.9796	32.3624	22.7273	31.477	27.4146	17.478	22.5974		5.42111
100627122	SMCHD1	structural maintenance of chromosomes flexible hinge domain containing 1	-	VGNC:VGNC:93242|Ensembl:ENSSSCG00000029030	protein-coding	23347	SMCHD1	structural maintenance of chromosomes flexible hinge domain containing 1	BAMS|FSHD2	MIM:614982|HGNC:HGNC:29090|Ensembl:ENSG00000101596	protein-coding	-0.408098	8.66016	0.00325242	0.0402773		189	253	324	277	310	241	181	215	222	437	227	171	348	197	210		219.694	232.791	276.038	216.234	231.085	192.478	166.122	160.229	166.419	224.482	191.078	163.108	198.756	149.703	182.518		7.78591
100521968	GABARAPL2	GABA type A receptor associated protein like 2	-	VGNC:VGNC:88296|Ensembl:ENSSSCG00000002707	protein-coding	11345	GABARAPL2	GABA type A receptor associated protein like 2	ATG8|ATG8C|GATE-16|GATE16|GEF-2|GEF2	MIM:607452|HGNC:HGNC:13291|Ensembl:ENSG00000034713	protein-coding	0.562317	8.65256	0.00326602	0.0403921		58	71	82	115	87	80	65	126	127	167	179	78	211	128	113		67.4194	65.3286	69.8614	89.7722	64.853	63.8932	59.657	93.9015	95.2037	85.786	150.674	74.4001	120.51	97.2687	98.2118		6.09633
397446	ECE1	endothelin converting enzyme 1	ECE-1	VGNC:VGNC:87531|Ensembl:ENSSSCG00000003513	protein-coding	1889	ECE1	endothelin converting enzyme 1	ECE	MIM:600423|HGNC:HGNC:3146|Ensembl:ENSG00000117298	protein-coding	0.948124	8.62353	0.00331848	0.0409865		10	32	18	20	12	4	8	11	7	16	19	25	63	38	42		11.624	29.4439	15.3354	15.6126	8.94524	3.19466	7.34239	8.19775	5.24745	8.21901	15.9933	23.8462	35.9817	28.8766	36.5035		3.6581
396926	CTSV	cathepsin V	CTSL|CTSL1|CTSL2	Ensembl:ENSSSCG00000011171	protein-coding	1515	CTSV	cathepsin V	CATL2|CTSL2|CTSU	MIM:603308|HGNC:HGNC:2538|Ensembl:ENSG00000136943	protein-coding	0.671199	8.60567	0.00335118	0.0411763		179	278	170	160	181	119	124	93	96	76	295	198	508	331	398		208.07	255.794	144.835	124.9	134.924	95.0412	113.807	69.3083	71.965	39.0403	248.317	188.862	290.138	251.531	345.914		7.70784
397391	MMP2	matrix metallopeptidase 2	MMP-2	VGNC:VGNC:90274|Ensembl:ENSSSCG00000002829	protein-coding	4313	MMP2	matrix metallopeptidase 2	CLG4|CLG4A|MMP-2|MMP-II|MONA|TBE-1	MIM:120360|HGNC:HGNC:7166|Ensembl:ENSG00000087245	protein-coding	0.843284	8.60249	0.00335704	0.0411763		14	19	26	27	13	41	29	43	41	93	26	23	48	54	58		16.2737	17.4823	22.1512	21.0769	9.69068	32.7453	26.6162	32.0458	30.7351	47.773	21.8856	21.9385	27.4146	41.0352	50.4096		4.1105
100153026	ABCB10	ATP binding cassette subfamily B member 10	-	Ensembl:ENSSSCG00000010188	protein-coding	23456	ABCB10	ATP binding cassette subfamily B member 10	EST20237|M-ABC2|MTABC2	MIM:605454|HGNC:HGNC:41|Ensembl:ENSG00000135776	protein-coding	-0.72515	8.60517	0.0033521	0.0411763		69	78	162	208	248	107	104	123	128	159	147	103	133	68	68		80.2059	71.7695	138.019	162.371	184.868	85.4572	95.4511	91.6658	95.9534	81.6765	123.738	98.2462	75.9613	51.674	59.1009		6.34351
100518241	SUMF2	sulfatase modifying factor 2	-	Ensembl:ENSSSCG00000007745	protein-coding	25870	SUMF2	sulfatase modifying factor 2	pFGE	MIM:607940|HGNC:HGNC:20415|Ensembl:ENSG00000129103	protein-coding	-1.11642	8.60094	0.00335989	0.0411763		6	30	14	36	27	16	11	24	37	35	10	18	15	8	9		6.97442	27.6036	11.9276	28.1026	20.1268	12.7786	10.0958	17.886	27.7365	17.9791	8.41754	17.1692	8.56707	6.07929	7.82218		2.99538
100520706	DOCK4	dedicator of cytokinesis 4	-	VGNC:VGNC:87394|Ensembl:ENSSSCG00000025602	protein-coding	9732	DOCK4	dedicator of cytokinesis 4	-	MIM:607679|HGNC:HGNC:19192|Ensembl:ENSG00000128512	protein-coding	0.833739	8.6007	0.00336034	0.0411763		16	17	21	28	33	50	25	51	28	70	46	24	93	57	23		18.5985	15.6421	17.8913	21.8576	24.5994	39.9333	22.945	38.0078	20.9898	35.9582	38.7207	22.8923	53.1158	43.315	19.99		4.29267
110261031	KLK12	kallikrein related peptidase 12	-	VGNC:VGNC:89540|Ensembl:ENSSSCG00000032280	protein-coding	43849	KLK12	kallikrein related peptidase 12	KLK-L5|KLKL5	MIM:605539|HGNC:HGNC:6360|Ensembl:ENSG00000186474	protein-coding	1.65451	8.60083	0.0033601	0.0411763		5	2	11	5	3	2	0	1	3	3	29	9	36	16	4		5.81202	1.84024	9.37166	3.90314	2.23631	1.59733	0	0.74525	2.24891	1.54107	24.4109	8.58462	20.561	12.1586	3.47652		2.76808
100519315	PANX2	pannexin 2	-	VGNC:VGNC:91167|Ensembl:ENSSSCG00000000975	protein-coding	56666	PANX2	pannexin 2	PX2|hPANX2	MIM:608421|HGNC:HGNC:8600|Ensembl:ENSG00000073150	protein-coding	1.35693	8.59699	0.00336719	0.0412056		5	10	15	10	10	1	0	1	5	9	5	26	33	51	27		5.81202	9.20122	12.7795	7.80628	7.45437	0.798665	0	0.74525	3.74818	4.6232	4.20877	24.8	18.8475	38.7555	23.4665		2.76808
100524105	YPEL2	yippee like 2	-	VGNC:VGNC:95036|Ensembl:ENSSSCG00000035400	protein-coding	388403	YPEL2	yippee like 2	FKSG4	MIM:609723|HGNC:HGNC:18326|Ensembl:ENSG00000175155	protein-coding	0.65795	8.59463	0.00337156	0.0412056		20	41	21	22	23	95	72	80	80	115	45	37	45	42	36		23.2481	37.725	17.8913	17.1738	17.145	75.8732	66.0816	59.62	59.9709	59.0742	37.8789	35.2923	25.7012	31.9163	31.2887		4.5998
100622296	MGST2	microsomal glutathione S-transferase 2	-	VGNC:VGNC:90203|Ensembl:ENSSSCG00000031736	protein-coding	4258	MGST2	microsomal glutathione S-transferase 2	GST2|MGST-II	MIM:601733|HGNC:HGNC:7063|Ensembl:ENSG00000085871	protein-coding	-0.957635	8.58645	0.00338674	0.0412971		19	20	19	23	30	15	5	15	30	31	10	19	14	10	13		22.0857	18.4024	16.1874	17.9544	22.3631	11.98	4.589	11.1788	22.4891	15.9243	8.41754	18.1231	7.99593	7.59911	11.2987		4.52893
110259344	DOCK6	dedicator of cytokinesis 6	-	VGNC:VGNC:87396|Ensembl:ENSSSCG00000038604	protein-coding	57572	DOCK6	dedicator of cytokinesis 6	AOS2|ZIR1	MIM:614194|HGNC:HGNC:19189|Ensembl:ENSG00000130158	protein-coding	0.470992	8.58582	0.00338791	0.0412971		103	105	146	112	101	56	44	47	57	107	145	161	254	195	146		119.728	96.6128	124.387	87.4303	75.2891	44.7252	40.3832	35.0268	42.7292	54.9647	122.054	153.569	145.069	148.183	126.893		6.91561
100625692	SLC44A3	solute carrier family 44 member 3	-	VGNC:VGNC:93119	protein-coding	126969	SLC44A3	solute carrier family 44 member 3	CTL3	HGNC:HGNC:28689|Ensembl:ENSG00000143036	protein-coding	-1.48057	8.58097	0.00339695	0.0413532		12	17	7	9	17	0	4	10	7	12	5	3	12	5	1		13.9488	15.6421	5.96378	7.02565	12.6724	0	3.6712	7.4525	5.24745	6.16426	4.20877	2.86154	6.85365	3.79956	0.869131		3.90196
100625833	DSG2	desmoglein 2	-	VGNC:VGNC:87456|Ensembl:ENSSSCG00000022739	protein-coding	1829	DSG2	desmoglein 2	CDHF5|HDGC	MIM:125671|HGNC:HGNC:3049|Ensembl:ENSG00000046604	protein-coding	-0.41729	8.57083	0.00341592	0.0415299		722	785	1102	1259	1435	792	806	998	946	1453	947	913	931	805	737		839.256	722.295	938.87	982.81	1069.7	632.543	739.746	743.76	709.155	746.389	797.141	870.862	531.729	611.729	640.55		9.71468
407245	LDHA	lactate dehydrogenase A	LDH-A|LDH-M	VGNC:VGNC:99784|Ensembl:ENSSSCG00000013366	protein-coding	3939	LDHA	lactate dehydrogenase A	GSD11|HEL-S-133P|LDHM|PIG19	MIM:150000|HGNC:HGNC:6535|Ensembl:ENSG00000134333	protein-coding	0.769213	8.56517	0.00342655	0.0415873		37	32	59	85	94	55	48	32	64	72	121	33	191	137	88		43.0089	29.4439	50.2662	66.3534	70.0711	43.9266	44.0544	23.848	47.9767	36.9856	101.852	31.477	109.087	104.108	76.4835		5.45972
100510992	SH3BGRL2	SH3 domain binding glutamate rich protein like 2	-	VGNC:VGNC:92816|Ensembl:ENSSSCG00000032015	protein-coding	83699	SH3BGRL2	SH3 domain binding glutamate rich protein like 2	-	MIM:615678|HGNC:HGNC:15567|Ensembl:ENSG00000198478	protein-coding	-0.505759	8.56357	0.00342956	0.0415873		370	482	557	516	716	336	314	486	549	859	504	368	365	407	353		430.089	443.499	474.547	402.804	533.733	268.351	288.189	362.192	411.55	441.258	424.244	351.016	208.465	309.284	306.803		8.75184
100737416	USP32	ubiquitin specific peptidase 32	-	VGNC:VGNC:99102|Ensembl:ENSSSCG00000039473	protein-coding	84669	USP32	ubiquitin specific peptidase 32	NY-REN-60|USP10	MIM:607740|HGNC:HGNC:19143|Ensembl:ENSG00000170832	protein-coding	0.515771	8.55171	0.00345198	0.0418049		72	76	87	113	109	176	150	166	109	197	139	93	260	158	113		83.6931	69.9292	74.1213	88.2109	81.2526	140.565	137.67	123.712	81.7103	101.197	117.004	88.7078	148.496	120.066	98.2118		6.40417
100135051	TUBA1A	tubulin alpha 1a	-	Ensembl:ENSSSCG00000000190	protein-coding	7846	TUBA1A	tubulin alpha 1a	B-ALPHA-1|LIS3|TUBA3	MIM:602529|HGNC:HGNC:20766|Ensembl:ENSG00000167552	protein-coding	-0.436264	8.53732	0.00347938	0.042082		1243	1967	1871	1863	1971	1828	1577	1823	3359	3755	1149	1414	1636	1582	1489		1444.87	1809.88	1594.03	1454.31	1469.26	1459.96	1447.37	1358.59	2518.03	1928.9	967.175	1348.74	934.381	1202.18	1294.14		10.4977
733679	ECH1	enoyl-CoA hydratase 1	-	VGNC:VGNC:97024|Ensembl:ENSSSCG00000028943	protein-coding	1891	ECH1	enoyl-CoA hydratase 1	HPXEL	MIM:600696|HGNC:HGNC:3149|Ensembl:ENSG00000104823	protein-coding	-0.586808	8.53245	0.0034887	0.0421401		47	60	53	56	53	76	47	62	92	81	31	36	63	35	39		54.633	55.2073	45.1543	43.7151	39.5082	60.6986	43.1366	46.2055	68.9665	41.6088	26.0944	34.3385	35.9817	26.5969	33.8961		5.79787
100511406	VEZF1	vascular endothelial zinc finger 1	-	VGNC:VGNC:94818|Ensembl:ENSSSCG00000017623	protein-coding	7716	VEZF1	vascular endothelial zinc finger 1	DB1|ZNF161	MIM:606747|HGNC:HGNC:12949|Ensembl:ENSG00000136451	protein-coding	0.573205	8.52837	0.00349653	0.0421801		65	84	100	85	80	250	127	156	71	274	125	124	206	125	120		75.5563	77.2902	85.1969	66.3534	59.635	199.666	116.561	116.259	53.2241	140.751	105.219	118.277	117.654	94.9889	104.296		6.25845
100154380	BCOR	BCL6 corepressor	-	-	protein-coding	54880	BCOR	BCL6 corepressor	ANOP2|MAA2|MCOPS2	MIM:300485|HGNC:HGNC:20893|Ensembl:ENSG00000183337	protein-coding	0.50586	8.52267	0.00350749	0.0422246		52	77	91	95	77	139	133	166	227	288	119	68	194	142	104		60.445	70.8494	77.5292	74.1596	57.3986	111.014	122.067	123.712	170.167	147.942	100.169	64.8616	110.801	107.907	90.3896		5.94122
100515193	KIF20A	kinesin family member 20A	-	VGNC:VGNC:89462|Ensembl:ENSSSCG00000014326	protein-coding	10112	KIF20A	kinesin family member 20A	MKLP2|RAB6KIFL	MIM:605664|HGNC:HGNC:9787|Ensembl:ENSG00000112984	protein-coding	-0.520604	8.52174	0.00350929	0.0422246		162	193	224	219	253	144	135	130	222	266	164	219	165	144	158		188.309	177.583	190.841	170.957	188.596	115.008	123.903	96.8825	166.419	136.641	138.048	208.893	94.2377	109.427	137.323		7.5646
399538	PRDX6	peroxiredoxin 6	1-Cys PRX|AOP2|PHGPX|aiPLA2	VGNC:VGNC:91785|Ensembl:ENSSSCG00000022742	protein-coding	9588	PRDX6	peroxiredoxin 6	1-Cys|AOP2|HEL-S-128m|NSGPx|PRX|aiPLA2|p29	MIM:602316|HGNC:HGNC:16753|Ensembl:ENSG00000117592	protein-coding	-0.391181	8.51006	0.00353189	0.0422784		541	663	718	755	1025	1059	1012	1554	1231	1800	473	508	783	807	610		628.86	610.041	611.714	589.374	764.073	845.786	928.813	1158.12	922.802	924.639	398.149	484.554	447.201	613.249	530.17		9.29889
100155115	AARS2	alanyl-tRNA synthetase 2, mitochondrial	-	VGNC:VGNC:84941|Ensembl:ENSSSCG00000001706	protein-coding	57505	AARS2	alanyl-tRNA synthetase 2, mitochondrial	AARSL|COXPD8|LKENP|MT-ALARS|MTALARS	MIM:612035|HGNC:HGNC:21022|Ensembl:ENSG00000124608	protein-coding	-0.712327	8.51186	0.0035284	0.0422784		52	51	35	54	59	29	35	58	48	56	23	25	38	44	47		60.445	46.9262	29.8189	42.1539	43.9808	23.1613	32.123	43.2245	35.9825	28.7666	19.3603	23.8462	21.7032	33.4361	40.8492		5.94122
100524242	KIAA1191	KIAA1191	-	VGNC:VGNC:99783|Ensembl:ENSSSCG00000014060	protein-coding	57179	KIAA1191	KIAA1191	p33MONOX|p60MONOX	HGNC:HGNC:29209|Ensembl:ENSG00000122203	protein-coding	0.617266	8.51109	0.00352989	0.0422784		26	45	42	35	51	32	56	62	44	54	56	48	110	62	71		30.2225	41.4055	35.7827	27.322	38.0173	25.5573	51.3968	46.2055	32.984	27.7392	47.1382	45.7847	62.8252	47.1145	61.7083		4.96451
110261485	LOC110261485	histone H2B type 1-like	-	-	pseudo	255626	H2BC1	H2B clustered histone 1	H2BFU|HIST1H2BA|STBP|TH2B|TSH2B|TSH2B.1|bA317E16.3|hTSH2B	MIM:609904|HGNC:HGNC:18730|Ensembl:ENSG00000146047	protein-coding	-0.623932	8.51634	0.00351971	0.0422784		49	86	87	113	145	189	125	224	290	294	49	74	61	72	73		56.9578	79.1305	74.1213	88.2109	108.088	150.948	114.725	166.936	217.394	151.024	41.2459	70.5847	34.8394	54.7136	63.4466		5.85693
654300	UQCC1	ubiquinol-cytochrome c reductase complex assembly factor 1	BFZB|UQCC	VGNC:VGNC:95694|Ensembl:ENSSSCG00000038237	protein-coding	55245	UQCC1	ubiquinol-cytochrome c reductase complex assembly factor 1	BFZB|C20orf44|CBP3|UQCC	MIM:611797|HGNC:HGNC:15891|Ensembl:ENSG00000101019	protein-coding	-0.603577	8.50101	0.00354949	0.0424347		31	63	46	52	70	47	47	40	57	102	41	28	51	46	27		36.0345	57.9677	39.1906	40.5926	52.1806	37.5373	43.1366	29.81	42.7292	52.3962	34.5119	26.7077	29.128	34.9559	23.4665		5.2108
102166900	RRM1	ribonucleotide reductase catalytic subunit M1	-	VGNC:VGNC:92461|Ensembl:ENSSSCG00000014791	protein-coding	6240	RRM1	ribonucleotide reductase catalytic subunit M1	R1|RIR1|RR1	MIM:180410|HGNC:HGNC:10451|Ensembl:ENSG00000167325	protein-coding	-0.473359	8.49588	0.00355952	0.0425		126	111	119	160	207	137	162	192	180	260	95	106	143	106	128		146.463	102.134	101.384	124.9	154.305	109.417	148.683	143.088	134.934	133.559	79.9666	101.108	81.6727	80.5506	111.249		7.20421
110256419	TIMMDC1	translocase of inner mitochondrial membrane domain containing 1	-	VGNC:VGNC:93994|Ensembl:ENSSSCG00000037639	protein-coding	51300	TIMMDC1	translocase of inner mitochondrial membrane domain containing 1	C3orf1|MC1DN31	MIM:615534|HGNC:HGNC:1321|Ensembl:ENSG00000113845	protein-coding	-0.605882	8.49245	0.00356623	0.0425257		37	31	55	47	60	53	32	39	54	81	32	36	42	30	28		43.0089	28.5238	46.8583	36.6895	44.7262	42.3293	29.3696	29.0648	40.4803	41.6088	26.9361	34.3385	23.9878	22.7973	24.3357		5.45972
100621783	TMEM184C	transmembrane protein 184C	-	VGNC:VGNC:94121|Ensembl:ENSSSCG00000030044	protein-coding	55751	TMEM184C	transmembrane protein 184C	TMEM34	MIM:613937|HGNC:HGNC:25587|Ensembl:ENSG00000164168	protein-coding	-0.409849	8.48248	0.00358582	0.0427047		182	248	251	285	274	275	212	252	313	290	196	188	229	224	196		211.558	228.19	213.844	222.479	204.25	219.633	194.573	187.803	234.636	148.97	164.984	179.323	130.791	170.22	170.35		7.73171
100415936	GPR1	G protein-coupled receptor 1	-	VGNC:VGNC:96331|Ensembl:ENSSSCG00000016129	protein-coding	2825	GPR1	G protein-coupled receptor 1	-	MIM:600239|HGNC:HGNC:4463|Ensembl:ENSG00000183671	protein-coding	0.892309	8.4747	0.00360119	0.0428331		12	23	29	13	19	28	56	56	40	57	40	16	57	36	55		13.9488	21.1628	24.7071	10.1482	14.1633	22.3626	51.3968	41.734	29.9854	29.2802	33.6701	15.2616	32.5549	27.3568	47.8022		3.90196
100312976	NDUFAB1	NADH:ubiquinone oxidoreductase subunit AB1	-	Ensembl:ENSSSCG00000010795	protein-coding	4706	NDUFAB1	NADH:ubiquinone oxidoreductase subunit AB1	ACP|ACP1|FASN2A|SDAP	MIM:603836|HGNC:HGNC:7694|Ensembl:ENSG00000004779	protein-coding	-0.493975	8.46736	0.00361575	0.0429514		115	162	172	236	240	305	244	393	399	478	109	138	164	143	198		133.676	149.06	146.539	184.228	178.905	243.593	223.943	292.883	299.105	245.543	91.7511	131.631	93.6666	108.667	172.088		7.07335
100626293	CCNL1	cyclin L1	-	VGNC:VGNC:86363|Ensembl:ENSSSCG00000029352	protein-coding	57018	CCNL1	cyclin L1	ANIA6A|BM-001|PRO1073|ania-6a	MIM:613384|HGNC:HGNC:20569|Ensembl:ENSG00000163660	protein-coding	0.640186	8.46301	0.00362441	0.0429995		124	117	147	103	156	196	332	353	201	269	335	160	328	207	184		144.138	107.654	125.239	80.4046	116.288	156.538	304.709	263.073	150.677	138.182	281.987	152.616	187.333	157.302	159.92		7.18128
100152428	LOC100152428	multidrug resistance-associated protein 1	ABCC13	Ensembl:ENSSSCG00000012006	protein-coding	150000	ABCC13	ATP binding cassette subfamily C member 13 (pseudogene)	ABCC13P|C21orf73|PRED6	MIM:608835|HGNC:HGNC:16022|Ensembl:ENSG00000243064	pseudo	1.26836	8.45601	0.00363838	0.0430557		0	8	13	13	7	6	9	3	1	7	21	11	38	17	29		0	7.36097	11.0756	10.1482	5.21806	4.79199	8.26019	2.23575	0.749636	3.59582	17.6768	10.4923	21.7032	12.9185	25.2048		0
100155712	SMARCD1	SWI/SNF related, matrix associated, actin dependent regulator of chromatin, subfamily d, member 1	-	VGNC:VGNC:93233|Ensembl:ENSSSCG00000000215	protein-coding	6602	SMARCD1	SWI/SNF related, matrix associated, actin dependent regulator of chromatin, subfamily d, member 1	BAF60A|CRACD1|CSS11|Rsc6p	MIM:601735|HGNC:HGNC:11106|Ensembl:ENSG00000066117	protein-coding	0.701584	8.45691	0.0036366	0.0430557		13	30	23	38	31	50	27	46	38	69	30	31	70	57	62		15.1113	27.6036	19.5953	29.6639	23.1085	39.9333	24.7806	34.2815	28.4862	35.4445	25.2526	29.5693	39.9796	43.315	53.8861		4.01
106505385	TMEM94	transmembrane protein 94	-	VGNC:VGNC:94218|Ensembl:ENSSSCG00000034608	protein-coding	9772	TMEM94	transmembrane protein 94	IDDCDF|KIAA0195	MIM:618163|HGNC:HGNC:28983|Ensembl:ENSG00000177728	protein-coding	-0.676941	8.45276	0.00364489	0.0430781		85	53	61	88	77	42	46	62	78	101	50	69	65	36	40		98.8043	48.7664	51.9701	68.6952	57.3986	33.5439	42.2188	46.2055	58.4716	51.8825	42.0877	65.8154	37.124	27.3568	34.7652		6.64103
100519408	TMEM268	transmembrane protein 268	-	VGNC:VGNC:94168|Ensembl:ENSSSCG00000032835	protein-coding	203197	TMEM268	transmembrane protein 268	C9orf91	HGNC:HGNC:24513|Ensembl:ENSG00000157693	protein-coding	-0.799765	8.44639	0.00365768	0.0431745		25	21	33	64	78	57	81	73	72	84	29	24	25	28	25		29.0601	19.3226	28.115	49.9602	58.1441	45.5239	74.3417	54.4033	53.9738	43.1498	24.4109	22.8923	14.2784	21.2775	21.7283		4.90978
733593	RPL10	ribosomal protein L10	-	Ensembl:ENSSSCG00000035997	protein-coding	6134	RPL10	ribosomal protein L10	AUTSX5|DXS648|DXS648E|L10|MRXS35|NOV|QM	MIM:312173|HGNC:HGNC:10298|Ensembl:ENSG00000147403	protein-coding	0.373209	8.42595	0.00369904	0.0435525		865	1445	1539	1555	1407	2107	1688	2573	2709	2660	1875	1842	2658	1893	1570		1005.48	1329.58	1311.18	1213.88	1048.83	1682.79	1549.25	1917.53	2030.76	1366.41	1578.29	1756.99	1518.08	1438.51	1364.54		9.9751
110259906	LOC110259906	uncharacterized LOC110259906	-	-	ncRNA							-0.867734	8.42711	0.00369668	0.0435525		14	24	19	22	22	11	6	4	15	17	14	7	15	16	10		16.2737	22.0829	16.1874	17.1738	16.3996	8.78532	5.5068	2.981	11.2445	8.7327	11.7845	6.67693	8.56707	12.1586	8.69131		4.1105
100518941	TMEM168	transmembrane protein 168	-	VGNC:VGNC:94106|Ensembl:ENSSSCG00000016643	protein-coding	64418	TMEM168	transmembrane protein 168	-	HGNC:HGNC:25826|Ensembl:ENSG00000146802	protein-coding	-0.508738	8.4204	0.00371035	0.0436305		77	68	108	104	146	75	59	67	83	145	78	75	88	87	64		89.5051	62.5683	92.0126	81.1853	108.834	59.8999	54.1502	49.9318	62.2198	74.4848	65.6568	71.5385	50.2601	66.1123	55.6244		6.49993
100522730	PRSS8	serine protease 8	-	VGNC:VGNC:91888|Ensembl:ENSSSCG00000038600	protein-coding	5652	PRSS8	serine protease 8	CAP1|PROSTASIN	MIM:600823|HGNC:HGNC:9491|Ensembl:ENSG00000052344	protein-coding	-0.538138	8.41282	0.00372584	0.0437025		137	186	258	288	254	159	134	184	178	318	154	196	124	159	173		159.249	171.143	219.808	224.821	189.341	126.988	122.985	137.126	133.435	163.353	129.63	186.954	70.8211	120.826	150.36		7.32417
110261671	LOC110261671	histone H2B type 1-H-like	-	-	protein-coding	8345	H2BC9	H2B clustered histone 9	H2B/j|H2BFJ|HIST1H2BH	MIM:602806|HGNC:HGNC:4755|Ensembl:ENSG00000275713	protein-coding	-0.649781	8.41501	0.00372136	0.0437025		52	109	80	132	166	232	149	341	338	333	50	70	81	99	69		60.445	100.293	68.1575	103.043	123.743	185.29	136.752	254.13	253.377	171.058	42.0877	66.7693	46.2622	75.2312	59.97		5.94122
100152645	ALG11	ALG11 alpha-1,2-mannosyltransferase	-	VGNC:VGNC:85247|Ensembl:ENSSSCG00000009381	protein-coding	440138	ALG11	ALG11 alpha-1,2-mannosyltransferase	CDG1P|GT8	MIM:613666|HGNC:HGNC:32456|Ensembl:ENSG00000253710	protein-coding	-0.569643	8.3926	0.00376752	0.0441358		34	51	55	72	64	36	44	40	51	103	36	37	59	47	29		39.5217	46.9262	46.8583	56.2052	47.708	28.7519	40.3832	29.81	38.2314	52.9099	30.3031	35.2923	33.6971	35.7158	25.2048		5.34062
100525288	OSBPL8	oxysterol binding protein like 8	OSBPL8_tv2	VGNC:VGNC:91074|Ensembl:ENSSSCG00000027503	protein-coding	114882	OSBPL8	oxysterol binding protein like 8	MST120|MSTP120|ORP8|OSBP10	MIM:606736|HGNC:HGNC:16396|Ensembl:ENSG00000091039	protein-coding	-0.476735	8.37639	0.00380126	0.0444752		351	383	509	536	666	504	482	485	564	769	534	440	476	326	289		408.004	352.407	433.652	418.416	496.461	402.527	442.379	361.446	422.795	395.026	449.496	419.693	271.862	247.731	251.179		8.67597
100511265	MAP7D1	MAP7 domain containing 1	-	VGNC:VGNC:89993|Ensembl:ENSSSCG00000003637	protein-coding	55700	MAP7D1	MAP7 domain containing 1	PARCC1|RPRC1	HGNC:HGNC:25514|Ensembl:ENSG00000116871	protein-coding	0.729363	8.37047	0.00381368	0.0445646		27	28	42	62	30	23	31	36	36	32	111	46	95	59	57		31.3849	25.7634	35.7827	48.3989	22.3631	18.3693	28.4518	26.829	26.9869	16.438	93.4346	43.877	54.2581	44.8348	49.5405		5.01725
100155390	SNX5	sorting nexin 5	-	Ensembl:ENSSSCG00000007088	protein-coding	27131	SNX5	sorting nexin 5	-	MIM:605937|HGNC:HGNC:14969|Ensembl:ENSG00000089006	protein-coding	-0.401568	8.36643	0.00382216	0.0446078		1015	1092	1710	1570	1759	1335	1540	1689	1223	2027	1166	881	1556	1523	968		1179.84	1004.77	1456.87	1225.59	1311.22	1066.22	1413.41	1258.73	916.805	1041.25	981.485	840.339	888.69	1157.35	841.319		10.2056
100737512	ARHGAP32	Rho GTPase activating protein 32	-	VGNC:VGNC:85471|Ensembl:ENSSSCG00000015238	protein-coding	9743	ARHGAP32	Rho GTPase activating protein 32	GC-GAP|GRIT|PX-RICS|RICS|p200RhoGAP|p250GAP	MIM:608541|HGNC:HGNC:17399|Ensembl:ENSG00000134909	protein-coding	-0.762405	8.35132	0.00385406	0.0449239		53	64	118	127	143	84	51	166	66	197	59	36	133	66	54		61.6074	58.8878	100.532	99.1397	106.597	67.0879	46.8078	123.712	49.476	101.197	49.6635	34.3385	75.9613	50.1542	46.9331		5.96826
100620441	GFM1	G elongation factor mitochondrial 1	-	VGNC:VGNC:88422|Ensembl:ENSSSCG00000025651	protein-coding	85476	GFM1	G elongation factor mitochondrial 1	COXPD1|EFG|EFG1|EFGM|EGF1|GFM|hEFG1|mtEF-G1	MIM:606639|HGNC:HGNC:13780|Ensembl:ENSG00000168827	protein-coding	-0.407283	8.33369	0.00389165	0.0453054		111	121	151	188	220	194	132	192	196	240	122	105	189	134	116		129.027	111.335	128.647	146.758	163.996	154.941	121.15	143.088	146.929	123.285	102.694	100.154	107.945	101.828	100.819		7.02267
100156216	MYCBP2	MYC binding protein 2	-	VGNC:VGNC:90502|Ensembl:ENSSSCG00000009473	protein-coding	23077	MYCBP2	MYC binding protein 2	Myc-bp2|PAM|PHR1|Phr	MIM:610392|HGNC:HGNC:23386|Ensembl:ENSG00000005810	protein-coding	0.414855	8.32332	0.00391393	0.045448		183	200	213	260	224	236	217	235	234	420	295	224	500	421	238		212.72	184.024	181.469	202.963	166.978	188.485	199.162	175.134	175.415	215.749	248.317	213.662	285.569	319.923	206.853		7.73958
100512633	RUNX1	RUNX family transcription factor 1	-	VGNC:VGNC:92516|Ensembl:ENSSSCG00000035537	protein-coding	861	RUNX1	RUNX family transcription factor 1	AML1|AML1-EVI-1|AMLCR1|CBF2alpha|CBFA2|EVI-1|PEBP2aB|PEBP2alpha	MIM:151385|HGNC:HGNC:10471|Ensembl:ENSG00000159216	protein-coding	1.09252	8.31893	0.0039234	0.045448		3	8	15	7	11	31	17	15	25	30	15	4	29	29	23		3.48721	7.36097	12.7795	5.46439	8.19981	24.7586	15.6026	11.1788	18.7409	15.4107	12.6263	3.81539	16.563	22.0374	19.99		2.16582
100518876	SNX18	sorting nexin 18	-	VGNC:VGNC:93310|Ensembl:ENSSSCG00000031337	protein-coding	112574	SNX18	sorting nexin 18	SH3PX2|SH3PXD3B|SNAG1	HGNC:HGNC:19245|Ensembl:ENSG00000178996	protein-coding	-0.524135	8.32484	0.00391066	0.045448		247	303	416	425	535	477	323	352	713	883	284	276	272	312	279		287.114	278.797	354.419	331.767	398.809	380.963	296.449	262.328	534.49	453.587	239.058	263.262	155.349	237.092	242.488		8.17049
100521111	PLCD3	phospholipase C delta 3	-	VGNC:VGNC:91518|Ensembl:ENSSSCG00000017338	protein-coding	113026	PLCD3	phospholipase C delta 3	PLC-delta-3	MIM:608795|HGNC:HGNC:9061|Ensembl:ENSG00000161714	protein-coding	-0.935172	8.31956	0.00392205	0.045448		20	13	33	39	37	4	9	8	5	10	18	11	19	31	10		23.2481	11.9616	28.115	30.4445	27.5812	3.19466	8.26019	5.962	3.74818	5.13688	15.1516	10.4923	10.8516	23.5573	8.69131		4.5998
397026	SUCLG2	succinate-CoA ligase GDP-forming subunit beta	-	VGNC:VGNC:93604|Ensembl:ENSSSCG00000011501	protein-coding	8801	SUCLG2	succinate-CoA ligase GDP-forming subunit beta	G-SCS|GBETA|GTPSCS	MIM:603922|HGNC:HGNC:11450|Ensembl:ENSG00000172340	protein-coding	0.738273	8.30006	0.00396437	0.0458657		17	36	37	24	35	44	29	46	19	33	56	41	96	43	48		19.7609	33.1244	31.5228	18.7351	26.0903	35.1413	26.6162	34.2815	14.2431	16.9517	47.1382	39.1077	54.8292	32.6762	41.7183		4.37579
553107	SLC35A3	solute carrier family 35 member A3	S35A3	VGNC:VGNC:98860|Ensembl:ENSSSCG00000006871	protein-coding	23443	SLC35A3	solute carrier family 35 member A3	AMRS	MIM:605632|HGNC:HGNC:11023|Ensembl:ENSG00000117620	protein-coding	-0.407486	8.29729	0.00397042	0.0458788		141	182	226	254	284	143	109	148	198	254	163	138	288	172	161		163.899	167.462	192.545	198.279	211.704	114.209	100.04	110.297	148.428	130.477	137.206	131.631	164.488	130.705	139.93		7.36544
100626292	MST1R	macrophage stimulating 1 receptor	-	VGNC:VGNC:90429|Ensembl:ENSSSCG00000027992	protein-coding	4486	MST1R	macrophage stimulating 1 receptor	CD136|CDw136|NPCA3|PTK8|RON|SEA	MIM:600168|HGNC:HGNC:7381|Ensembl:ENSG00000164078	protein-coding	0.885129	8.28795	0.00399089	0.0460583		31	23	35	24	21	3	3	30	15	9	41	49	55	73	62		36.0345	21.1628	29.8189	18.7351	15.6542	2.396	2.7534	22.3575	11.2445	4.6232	34.5119	46.7385	31.4126	55.4735	53.8861		5.2108
100511968	NOL4L	nucleolar protein 4 like	C17H20orf112	Ensembl:ENSSSCG00000007249	protein-coding	140688	NOL4L	nucleolar protein 4 like	C20orf112|C20orf113	MIM:618893|HGNC:HGNC:16106|Ensembl:ENSG00000197183	protein-coding	0.779854	8.28427	0.00399899	0.0460947		34	27	26	19	19	21	21	27	18	41	43	26	87	39	44		39.5217	24.8433	22.1512	14.8319	14.1633	16.772	19.2738	20.1218	13.4934	21.0612	36.1954	24.8	49.689	29.6365	38.2418		5.34062
606750	PIGK	phosphatidylinositol glycan anchor biosynthesis class K	-	VGNC:VGNC:98194|Ensembl:ENSSSCG00000038329	protein-coding	10026	PIGK	phosphatidylinositol glycan anchor biosynthesis class K	GPI8|NEDHCAS	MIM:605087|HGNC:HGNC:8965|Ensembl:ENSG00000142892	protein-coding	-0.671157	8.2764	0.00401637	0.046141		30	37	49	76	67	38	23	23	46	47	43	26	45	42	23		34.8721	34.0445	41.7465	59.3277	49.9443	30.3493	21.1094	17.1408	34.4832	24.1434	36.1954	24.8	25.7012	31.9163	19.99		5.16479
100127131	LOC100127131	tubulin alpha-1C chain	TUBA1C	Ensembl:ENSSSCG00000000194	protein-coding	80086	TUBA4B	tubulin alpha 4b	TUBA4	HGNC:HGNC:18637|Ensembl:ENSG00000243910	protein-coding	-0.483561	8.27942	0.0040097	0.046141		1397	2261	2175	2481	2678	2382	1824	2141	4337	5373	1459	1777	1822	1705	1763		1623.88	2080.4	1853.03	1936.74	1996.28	1902.42	1674.07	1595.58	3251.17	2760.05	1228.12	1694.99	1040.61	1295.65	1532.28		10.6661
100518613	SERBP1	SERPINE1 mRNA binding protein 1	-	VGNC:VGNC:92727|Ensembl:ENSSSCG00000003798	protein-coding	26135	SERBP1	SERPINE1 mRNA binding protein 1	CGI-55|CHD3IP|HABP4L|PAI-RBP1|PAIRBP1	MIM:607378|HGNC:HGNC:17860|Ensembl:ENSG00000142864	protein-coding	-0.306036	8.2735	0.0040228	0.046141		884	985	1278	1331	1572	1416	1242	1633	1382	1915	973	884	1552	1141	941		1027.57	906.32	1088.82	1039.02	1171.83	1130.91	1139.91	1216.99	1036	983.713	819.026	843.201	886.406	867.059	817.852		10.0064
110259959	LOC110259959	uncharacterized LOC110259959	-	-	ncRNA							1.69674	8.27403	0.00402162	0.046141		81	132	13	26	7	17	3	6	7	13	33	139	157	143	110		94.1547	121.456	11.0756	20.2963	5.21806	13.5773	2.7534	4.4715	5.24745	6.67795	27.7779	132.585	89.6686	108.667	95.6044		6.5722
100156049	CLCN3	chloride voltage-gated channel 3	-	VGNC:VGNC:86727|Ensembl:ENSSSCG00000009713	protein-coding	1182	CLCN3	chloride voltage-gated channel 3	CLC3|ClC-3	MIM:600580|HGNC:HGNC:2021|Ensembl:ENSG00000109572	protein-coding	-0.411557	8.25887	0.00405535	0.0464571		204	209	199	259	249	225	242	270	229	357	172	162	215	240	161		237.13	192.305	169.542	202.183	185.614	179.7	222.107	201.218	171.667	183.387	144.782	154.523	122.795	182.379	139.93		7.89561
102160361	ZNF354A	zinc finger protein 354A	-	-	protein-coding	6940	ZNF354A	zinc finger protein 354A	EZNF|HEL104|HKL1|KID-1|KID1|TCF17	MIM:602444|HGNC:HGNC:11628|Ensembl:ENSG00000169131	protein-coding	0.669781	8.24684	0.00408231	0.0467086		39	48	28	56	37	28	16	16	19	41	50	58	142	76	67		45.3338	44.1658	23.8551	43.7151	27.5812	22.3626	14.6848	11.924	14.2431	21.0612	42.0877	55.3231	81.1016	57.7533	58.2318		5.53399
100621470	CGNL1	cingulin like 1	-	VGNC:VGNC:86616|Ensembl:ENSSSCG00000035038	protein-coding	84952	CGNL1	cingulin like 1	JACOP|PCING	MIM:607856|HGNC:HGNC:25931|Ensembl:ENSG00000128849	protein-coding	1.16366	8.22793	0.00412507	0.04714		3	12	9	3	6	8	15	13	10	17	8	14	28	15	15		3.48721	11.0415	7.66772	2.34188	4.47262	6.38932	13.767	9.68825	7.49636	8.7327	6.73403	13.3539	15.9919	11.3987	13.037		2.16582
100157816	MTUS2	microtubule associated scaffold protein 2	-	VGNC:VGNC:90477|Ensembl:ENSSSCG00000025996	protein-coding	23281	MTUS2	microtubule associated scaffold protein 2	CAZIP|ICIS|KIAA0774|TIP150	HGNC:HGNC:20595|Ensembl:ENSG00000132938	protein-coding	-0.521354	8.22385	0.00413434	0.0471882		263	308	370	484	401	198	221	371	452	438	315	295	277	269	222		305.712	283.397	315.228	377.824	298.92	158.136	202.834	276.488	338.835	224.996	265.152	281.385	158.205	204.416	192.947		8.26074
100520557	PREX2	phosphatidylinositol-3,4,5-trisphosphate dependent Rac exchange factor 2	-	VGNC:VGNC:91791|Ensembl:ENSSSCG00000006199	protein-coding	80243	PREX2	phosphatidylinositol-3,4,5-trisphosphate dependent Rac exchange factor 2	DEP.2|DEPDC2|P-REX2|PPP1R129	MIM:612139|HGNC:HGNC:22950|Ensembl:ENSG00000046889	protein-coding	1.83541	8.21842	0.00414674	0.0472718		1	6	3	4	1	18	23	14	4	12	5	18	10	5	22		1.1624	5.52073	2.55591	3.12251	0.745437	14.376	21.1094	10.4335	2.99854	6.16426	4.20877	17.1692	5.71138	3.79956	19.1209		1.11264
100144587	INPP5F	inositol polyphosphate-5-phosphatase F	-	VGNC:VGNC:89145|Ensembl:ENSSSCG00000010687	protein-coding	22876	INPP5F	inositol polyphosphate-5-phosphatase F	MSTP007|MSTPO47|SAC2|hSAC2	MIM:609389|HGNC:HGNC:17054|Ensembl:ENSG00000198825	protein-coding	0.579811	8.21514	0.00415423	0.0472994		48	63	89	66	74	48	54	45	57	77	177	93	161	74	98		55.7954	57.9677	75.8252	51.5214	55.1623	38.3359	49.5612	33.5363	42.7292	39.554	148.99	88.7078	91.9532	56.2334	85.1748		5.8277
100519229	MRPS27	mitochondrial ribosomal protein S27	-	Ensembl:ENSSSCG00000023818	protein-coding	23107	MRPS27	mitochondrial ribosomal protein S27	MRP-S27|S27mt	MIM:611989|HGNC:HGNC:14512|Ensembl:ENSG00000113048	protein-coding	-0.421987	8.20996	0.00416612	0.0473192		63	81	108	114	111	86	80	99	84	152	60	61	116	87	76		73.2314	74.5299	92.0126	88.9916	82.7435	68.6852	73.4239	73.7798	62.9694	78.0806	50.5052	58.1847	66.252	66.1123	66.054		6.21396
110258215	LOC110258215	progesterone receptor-like	-	-	protein-coding	5241	PGR	progesterone receptor	NR3C3|PR	MIM:607311|HGNC:HGNC:8910|Ensembl:ENSG00000082175	protein-coding	0.974914	8.21148	0.00416261	0.0473192		163	86	33	81	82	211	133	207	265	188	58	237	195	206	151		189.472	79.1305	28.115	63.2308	61.1258	168.518	122.067	154.267	198.653	96.5734	48.8217	226.062	111.372	156.542	131.239		7.57343
100157242	IDH3A	isocitrate dehydrogenase (NAD(+)) 3 catalytic subunit alpha	-	Ensembl:ENSSSCG00000032498	protein-coding	3419	IDH3A	isocitrate dehydrogenase (NAD(+)) 3 catalytic subunit alpha	-	MIM:601149|HGNC:HGNC:5384|Ensembl:ENSG00000166411	protein-coding	-0.363371	8.20212	0.00418416	0.0474662		402	368	479	544	608	631	456	559	630	980	409	362	471	434	393		467.286	338.605	408.093	424.661	453.226	503.958	418.516	416.595	472.271	503.415	344.277	345.293	269.006	329.802	341.569		8.87125
100513079	CENPA	centromere protein A	-	VGNC:VGNC:86545|Ensembl:ENSSSCG00000038543	protein-coding	1058	CENPA	centromere protein A	CENP-A|CenH3	MIM:117139|HGNC:HGNC:1851|Ensembl:ENSG00000115163	protein-coding	-0.658879	8.19369	0.00420363	0.0476293		79	67	67	91	100	58	52	24	98	133	44	62	74	54	53		91.8299	61.6482	57.0819	71.0371	74.5437	46.3226	47.7256	17.886	73.4643	68.3206	37.0372	59.1385	42.2642	41.0352	46.0639		6.53652
100517207	MARCKS	myristoylated alanine rich protein kinase C substrate	-	VGNC:VGNC:90024|Ensembl:ENSSSCG00000037803	protein-coding	4082	MARCKS	myristoylated alanine rich protein kinase C substrate	80K-L|MACS|PKCSL|PRKCSL	MIM:177061|HGNC:HGNC:6759|Ensembl:ENSG00000277443	protein-coding	0.404608	8.17608	0.00424464	0.0480355		309	372	484	519	692	312	297	353	390	540	728	407	1025	717	557		359.183	342.285	412.353	405.146	515.842	249.184	272.586	263.073	292.358	277.392	612.797	388.216	585.416	544.857	484.106		8.49259
100157653	SEMA3G	semaphorin 3G	-	VGNC:VGNC:92699|Ensembl:ENSSSCG00000011440	protein-coding	56920	SEMA3G	semaphorin 3G	sem2	HGNC:HGNC:30400|Ensembl:ENSG00000010319	protein-coding	1.22568	8.16862	0.00426213	0.0481418		4	14	11	15	9	11	14	5	5	3	13	19	53	47	15		4.64962	12.8817	9.37166	11.7094	6.70893	8.78532	12.8492	3.72625	3.74818	1.54107	10.9428	18.1231	30.2703	35.7158	13.037		2.49815
100512954	CLIP2	CAP-Gly domain containing linker protein 2	-	Ensembl:ENSSSCG00000007719	protein-coding	7461	CLIP2	CAP-Gly domain containing linker protein 2	CLIP|CLIP-115|CYLN2|WBSCR3|WBSCR4|WSCR3|WSCR4	MIM:603432|HGNC:HGNC:2586|Ensembl:ENSG00000106665	protein-coding	1.70729	8.16636	0.00426745	0.0481418		3	7	3	3	2	3	6	1	9	2	8	2	22	22	17		3.48721	6.44085	2.55591	2.34188	1.49087	2.396	5.5068	0.74525	6.74672	1.02738	6.73403	1.90769	12.565	16.7181	14.7752		2.16582
100520743	EFHD2	EF-hand domain family member D2	-	Ensembl:ENSSSCG00000003458	protein-coding	79180	EFHD2	EF-hand domain family member D2	SWS1	MIM:616450|HGNC:HGNC:28670|Ensembl:ENSG00000142634	protein-coding	-0.540448	8.16548	0.00426952	0.0481418		147	236	160	279	242	143	138	159	271	318	135	181	165	180	149		170.873	217.149	136.315	217.795	180.396	114.209	126.656	118.495	203.151	163.353	113.637	172.646	94.2377	136.784	129.501		7.4252
100154056	CALM1	calmodulin 1	-	Ensembl:ENSSSCG00000025768	protein-coding	801	CALM1	calmodulin 1	CALML2|CAM2|CAM3|CAMB|CAMC|CAMI|CAMIII|CPVT4|DD132|LQT14|PHKD|caM	MIM:114180|HGNC:HGNC:1442|Ensembl:ENSG00000198668	protein-coding	0.408504	8.16151	0.00427888	0.0481659		228	328	422	441	491	371	367	403	410	568	669	422	827	430	495		265.028	301.8	359.531	344.257	366.01	296.305	336.832	300.336	307.351	291.775	563.133	402.523	472.331	326.762	430.22		8.05543
100157716	CPS1	carbamoyl-phosphate synthase 1	-	VGNC:VGNC:95991|Ensembl:ENSSSCG00000016159	protein-coding	1373	CPS1	carbamoyl-phosphate synthase 1	CPSASE1|PHN	MIM:608307|HGNC:HGNC:2323|Ensembl:ENSG00000021826	protein-coding	-0.609821	8.15843	0.00428614	0.0481659		94	90	55	94	142	24	23	28	33	24	73	53	81	72	80		109.266	82.8109	46.8583	73.379	105.852	19.168	21.1094	20.867	24.738	12.3285	61.448	50.5539	46.2622	54.7136	69.5305		6.78484
100516014	NR2C1	nuclear receptor subfamily 2 group C member 1	-	VGNC:VGNC:90875|Ensembl:ENSSSCG00000000902	protein-coding	7181	NR2C1	nuclear receptor subfamily 2 group C member 1	TR2	MIM:601529|HGNC:HGNC:7971|Ensembl:ENSG00000120798	protein-coding	0.652325	8.15582	0.00429232	0.0481659		21	29	27	25	39	28	25	38	30	48	39	35	108	41	51		24.4105	26.6835	23.0032	19.5157	29.072	22.3626	22.945	28.3195	22.4891	24.657	32.8284	33.3846	61.6829	31.1564	44.3257		4.66735
100622760	IFT46	intraflagellar transport 46	-	VGNC:VGNC:89048|Ensembl:ENSSSCG00000029649	protein-coding	56912	IFT46	intraflagellar transport 46	C11orf2|C11orf60|CFAP32	HGNC:HGNC:26146|Ensembl:ENSG00000118096	protein-coding	1.21311	8.15691	0.00428975	0.0481659		3	3	8	14	7	7	7	7	5	7	10	8	26	19	25		3.48721	2.76036	6.81575	10.9288	5.21806	5.59066	6.4246	5.21675	3.74818	3.59582	8.41754	7.63078	14.8496	14.4383	21.7283		2.16582
100511352	LOC100511352	uncharacterized LOC100511352	-	-	protein-coding	387723	C10orf143	chromosome 10 open reading frame 143	LINC00959	HGNC:HGNC:48677|Ensembl:ENSG00000237489	protein-coding	-0.789695	8.15307	0.00429882	0.0481809		14	27	38	28	40	10	19	26	22	21	19	20	26	18	11		16.2737	24.8433	32.3748	21.8576	29.8175	7.98665	17.4382	19.3765	16.492	10.7875	15.9933	19.0769	14.8496	13.6784	9.56044		4.1105
102723301	LOC102723301	RNA, 7SL, cytoplasmic 1	-	Ensembl:ENSSSCG00000034995	ncRNA	6029	RN7SL1	RNA component of signal recognition particle 7SL1	7L1a|7SL|RN7SL|RNSRP1	MIM:612177|HGNC:HGNC:10038|Ensembl:ENSG00000276168	scRNA	0.714373	8.1433	0.00432204	0.048383		574	1429	681	662	1056	1326	1001	1878	2827	2669	866	1217	1315	2048	1765		667.22	1314.85	580.191	516.776	787.181	1059.03	918.717	1399.58	2119.22	1371.03	728.959	1160.83	751.046	1556.3	1534.02		9.38418
100739583	LAP3	leucine aminopeptidase 3	LAP-3	VGNC:VGNC:89635|Ensembl:ENSSSCG00000023604	protein-coding	51056	LAP3	leucine aminopeptidase 3	HEL-S-106|LAP|LAPEP|PEPS	MIM:170250|HGNC:HGNC:18449|Ensembl:ENSG00000002549	protein-coding	-0.432472	8.1335	0.00434548	0.048587		143	174	219	270	277	142	133	154	230	227	170	161	236	201	120		166.224	160.101	186.581	210.769	206.486	113.41	122.067	114.769	172.416	116.607	143.098	153.569	134.789	152.742	104.296		7.38564
100522394	VIM	vimentin	-	VGNC:VGNC:95565|Ensembl:ENSSSCG00000011033	protein-coding	7431	VIM	vimentin	-	MIM:193060|HGNC:HGNC:12692|Ensembl:ENSG00000026025	protein-coding	2.74789	8.12604	0.0043634	0.0487289		0	0	3	5	3	1	0	0	0	18	7	0	27	17	81		0	0	2.55591	3.90314	2.23631	0.798665	0	0	0	9.24639	5.89227	0	15.4207	12.9185	70.3996		0
407242	IVL	involucrin	-	Ensembl:ENSSSCG00000006595	protein-coding	3713	IVL	involucrin	-	MIM:147360|HGNC:HGNC:6187|Ensembl:ENSG00000163207	protein-coding	3.05942	8.12068	0.00437632	0.0487565		8	0	12	0	1	1	0	3	0	3	269	25	94	11	0		9.29923	0	10.2236	0	0.745437	0.798665	0	2.23575	0	1.54107	226.432	23.8462	53.6869	8.35903	0		3.36446
100511806	ZFYVE16	zinc finger FYVE-type containing 16	-	VGNC:VGNC:95157|Ensembl:ENSSSCG00000014121	protein-coding	9765	ZFYVE16	zinc finger FYVE-type containing 16	PPP1R69	MIM:608880|HGNC:HGNC:20756|Ensembl:ENSG00000039319	protein-coding	-0.553239	8.12224	0.00437254	0.0487565		199	213	374	410	528	341	224	223	408	644	279	216	343	219	216		231.318	195.986	318.636	320.057	393.591	272.345	205.587	166.191	305.851	330.815	234.849	206.031	195.9	166.421	187.732		7.85996
110256452	ZNF654	zinc finger protein 654	-	VGNC:VGNC:95285|Ensembl:ENSSSCG00000036885	protein-coding	55279	ZNF654	zinc finger protein 654	-	HGNC:HGNC:25612|Ensembl:ENSG00000175105	protein-coding	0.602172	8.11683	0.00438562	0.0488018		50	66	64	57	81	149	190	186	92	140	105	87	175	102	83		58.1202	60.728	54.526	44.4958	60.3804	119.001	174.382	138.617	68.9665	71.9164	88.3841	82.9847	99.9491	77.511	72.1379		5.88558
100153416	CHCHD1	coiled-coil-helix-coiled-coil-helix domain containing 1	-	VGNC:VGNC:86625|Ensembl:ENSSSCG00000010308	protein-coding	118487	CHCHD1	coiled-coil-helix-coiled-coil-helix domain containing 1	C10orf34|C2360|MRP-S37	MIM:608842|HGNC:HGNC:23518|Ensembl:ENSG00000172586	protein-coding	-0.562695	8.10139	0.00442313	0.0489853		31	37	41	38	51	47	33	33	41	52	29	22	45	26	29		36.0345	34.0445	34.9307	29.6639	38.0173	37.5373	30.2874	24.5933	30.7351	26.7118	24.4109	20.9846	25.7012	19.7577	25.2048		5.2108
100513747	METAP1	methionyl aminopeptidase 1	-	VGNC:VGNC:90151|Ensembl:ENSSSCG00000009186	protein-coding	23173	METAP1	methionyl aminopeptidase 1	MAP1A|MetAP1A	MIM:610151|HGNC:HGNC:15789|Ensembl:ENSG00000164024	protein-coding	-0.476759	8.10605	0.00441178	0.0489853		82	85	88	125	158	155	102	119	121	220	75	74	131	90	61		95.3171	78.2103	74.9733	97.5785	117.779	123.793	93.6155	88.6848	90.7059	113.011	63.1315	70.5847	74.819	68.392	53.017		6.58972
100579143	HSBP1	heat shock factor binding protein 1	-	VGNC:VGNC:97098|Ensembl:ENSSSCG00000031892	protein-coding	3281	HSBP1	heat shock factor binding protein 1	NPC-A-13	MIM:604553|HGNC:HGNC:5203|Ensembl:ENSG00000230989	protein-coding	0.532942	8.10226	0.00442101	0.0489853		77	71	88	73	77	106	39	81	94	122	134	90	205	121	96		89.5051	65.3286	74.9733	56.9858	57.3986	84.6585	35.7942	60.3653	70.4658	62.67	112.795	85.8462	117.083	91.9493	83.4366		6.49993
100738620	SPATS2	spermatogenesis associated serine rich 2	-	Ensembl:ENSSSCG00000000199	protein-coding	65244	SPATS2	spermatogenesis associated serine rich 2	Nbla00526|P59SCR|SCR59|SPATA10	MIM:611667|HGNC:HGNC:18650|Ensembl:ENSG00000123352	protein-coding	0.65692	8.10476	0.00441493	0.0489853		27	27	30	37	34	29	25	29	34	54	47	25	94	78	38		31.3849	24.8433	25.5591	28.8832	25.3449	23.1613	22.945	21.6123	25.4876	27.7392	39.5624	23.8462	53.6869	59.2731	33.027		5.01725
100513560	ETV1	ETS variant transcription factor 1	-	VGNC:VGNC:87810|Ensembl:ENSSSCG00000024591	protein-coding	2115	ETV1	ETS variant transcription factor 1	ER81	MIM:600541|HGNC:HGNC:3490|Ensembl:ENSG00000006468	protein-coding	0.998263	8.09512	0.00443846	0.0490968		25	14	21	7	11	24	21	39	19	31	37	33	55	23	18		29.0601	12.8817	17.8913	5.46439	8.19981	19.168	19.2738	29.0648	14.2431	15.9243	31.1449	31.477	31.4126	17.478	15.6444		4.90978
100514251	XPC	XPC complex subunit, DNA damage recognition and repair factor	-	VGNC:VGNC:94999|Ensembl:ENSSSCG00000011602	protein-coding	7508	XPC	XPC complex subunit, DNA damage recognition and repair factor	RAD4|XP3|XPCC|p125	MIM:613208|HGNC:HGNC:12816|Ensembl:ENSG00000154767	protein-coding	0.687808	8.08309	0.00446801	0.0492583		18	36	34	23	34	26	19	9	17	42	37	48	75	48	55		20.9233	33.1244	28.9669	17.9544	25.3449	20.7653	17.4382	6.70725	12.7438	21.5749	31.1449	45.7847	42.8353	36.4757	47.8022		4.45439
100514839	LRP1	LDL receptor related protein 1	-	-	protein-coding	4035	LRP1	LDL receptor related protein 1	A2MR|APOER|APR|CD91|IGFBP-3R|IGFBP3R|IGFBP3R1|KPA|LRP|LRP1A|TGFBR5	MIM:107770|HGNC:HGNC:6692|Ensembl:ENSG00000123384	protein-coding	1.18265	8.0844	0.0044648	0.0492583		11	23	13	14	8	7	4	16	10	25	16	14	66	37	61		12.7864	21.1628	11.0756	10.9288	5.9635	5.59066	3.6712	11.924	7.49636	12.8422	13.4681	13.3539	37.6951	28.1167	53.017		3.78518
100516546	GNB2	G protein subunit beta 2	-	VGNC:VGNC:88531|Ensembl:ENSSSCG00000007669	protein-coding	2783	GNB2	G protein subunit beta 2	-	MIM:139390|HGNC:HGNC:4398|Ensembl:ENSG00000172354	protein-coding	0.720462	8.08273	0.00446891	0.0492583		11	21	26	42	26	15	26	28	19	33	37	27	55	52	50		12.7864	19.3226	22.1512	32.7864	19.3814	11.98	23.8628	20.867	14.2431	16.9517	31.1449	25.7539	31.4126	39.5154	43.4566		3.78518
497636	DMD	dystrophin	-	Ensembl:ENSSSCG00000028148	protein-coding	1756	DMD	dystrophin	BMD|CMD3B|DXS142|DXS164|DXS206|DXS230|DXS239|DXS268|DXS269|DXS270|DXS272|MRX85	MIM:300377|HGNC:HGNC:2928|Ensembl:ENSG00000198947	protein-coding	-0.707156	8.07769	0.00448135	0.0493372		37	59	34	56	59	35	43	46	65	121	36	24	28	38	38		43.0089	54.2872	28.9669	43.7151	43.9808	27.9533	39.4654	34.2815	48.7263	62.1563	30.3031	22.8923	15.9919	28.8766	33.027		5.45972
100518170	LOC100518170	protein FAM127	-	Ensembl:ENSSSCG00000037479	protein-coding	8933	RTL8C	retrotransposon Gag like 8C	CXX1|FAM127A|MAR8C|MART8C|Mar8|Mart8|SIRH5	MIM:300213|HGNC:HGNC:2569|Ensembl:ENSG00000134590	protein-coding	0.820032	8.07064	0.00449882	0.0493695		24	28	21	29	16	16	24	27	49	43	51	39	41	41	63		27.8977	25.7634	17.8913	22.6382	11.927	12.7786	22.0272	20.1218	36.7322	22.0886	42.9294	37.2	23.4166	31.1564	54.7553		4.85288
100518629	WDR48	WD repeat domain 48	-	VGNC:VGNC:94925|Ensembl:ENSSSCG00000011261	protein-coding	57599	WDR48	WD repeat domain 48	P80|SPG60|UAF1	MIM:612167|HGNC:HGNC:30914|Ensembl:ENSG00000114742	protein-coding	0.437879	8.0701	0.00450017	0.0493695		63	55	67	86	73	59	45	65	54	97	100	75	151	96	106		73.2314	50.6067	57.0819	67.134	54.4169	47.1212	41.301	48.4413	40.4803	49.8278	84.1754	71.5385	86.2418	72.9515	92.1279		6.21396
100521873	SLC38A9	solute carrier family 38 member 9	-	VGNC:VGNC:93100|Ensembl:ENSSSCG00000030343	protein-coding	153129	SLC38A9	solute carrier family 38 member 9	URLC11	MIM:616203|HGNC:HGNC:26907|Ensembl:ENSG00000177058	protein-coding	-0.487649	8.07337	0.00449205	0.0493695		71	101	128	99	150	60	70	70	62	115	100	78	120	65	71		82.5307	92.9323	109.052	77.2821	111.816	47.9199	64.246	52.1675	46.4774	59.0742	84.1754	74.4001	68.5365	49.3942	61.7083		6.38423
106506226	LOC106506226	transforming acidic coiled-coil-containing protein 1	TACC1	-	protein-coding	6867	TACC1	transforming acidic coiled-coil containing protein 1	Ga55	MIM:605301|HGNC:HGNC:11522|Ensembl:ENSG00000147526	protein-coding	-1.07149	8.04908	0.00455268	0.0498869		6	21	19	14	25	45	25	28	18	49	8	8	9	6	17		6.97442	19.3226	16.1874	10.9288	18.6359	35.9399	22.945	20.867	13.4934	25.1707	6.73403	7.63078	5.14024	4.55947	14.7752		2.99538
100518016	NDUFA12	NADH:ubiquinone oxidoreductase subunit A12	-	Ensembl:ENSSSCG00000000905	protein-coding	55967	NDUFA12	NADH:ubiquinone oxidoreductase subunit A12	B17.2|DAP13|MC1DN23	MIM:614530|HGNC:HGNC:23987|Ensembl:ENSG00000184752	protein-coding	-0.44472	8.03974	0.0045762	0.0500858		108	127	155	176	194	186	131	248	234	279	97	121	140	128	128		125.54	116.855	132.055	137.39	144.615	148.552	120.232	184.822	175.415	143.319	81.6501	115.415	79.9593	97.2687	111.249		6.98345
100521863	COX10	cytochrome c oxidase assembly factor heme A:farnesyltransferase COX10	-	VGNC:VGNC:96724|Ensembl:ENSSSCG00000018023	protein-coding	1352	COX10	cytochrome c oxidase assembly factor heme A:farnesyltransferase COX10	-	MIM:602125|HGNC:HGNC:2260|Ensembl:ENSG00000006695	protein-coding	-0.521075	8.03554	0.00458684	0.0501434		58	65	53	66	72	48	42	53	54	112	45	48	64	55	35		67.4194	59.8079	45.1543	51.5214	53.6715	38.3359	38.5476	39.4983	40.4803	57.5331	37.8789	45.7847	36.5528	41.7951	30.4196		6.09633
100151975	R3HCC1L	R3H domain and coiled-coil containing 1 like	-	VGNC:VGNC:92037|Ensembl:ENSSSCG00000010531	protein-coding	27291	R3HCC1L	R3H domain and coiled-coil containing 1 like	C10orf28|GIDRP86|GIDRP88|PSORT	HGNC:HGNC:23512|Ensembl:ENSG00000166024	protein-coding	0.669121	8.02571	0.0046118	0.0503572		31	25	27	28	32	67	56	60	64	64	61	30	90	51	31		36.0345	23.003	23.0032	21.8576	23.854	53.5106	51.3968	44.715	47.9767	32.8761	51.347	28.6154	51.4024	38.7555	26.9431		5.2108
100624315	TEX19	testis expressed 19	-	-	protein-coding	400629	TEX19	testis expressed 19	-	MIM:615647|HGNC:HGNC:33802|Ensembl:ENSG00000182459	protein-coding	1.42144	8.01843	0.00463038	0.0505009		3	4	5	4	5	17	19	28	21	30	1	5	31	26	9		3.48721	3.68049	4.25984	3.12251	3.72718	13.5773	17.4382	20.867	15.7424	15.4107	0.841754	4.76924	17.7053	19.7577	7.82218		2.16582
100155885	KIF20B	kinesin family member 20B	-	VGNC:VGNC:89463|Ensembl:ENSSSCG00000010457	protein-coding	9585	KIF20B	kinesin family member 20B	CT90|KRMP1|MPHOSPH1|MPP-1|MPP1	MIM:605498|HGNC:HGNC:7212|Ensembl:ENSG00000138182	protein-coding	-0.386987	8.01101	0.00464938	0.0505308		179	228	276	294	335	358	229	277	258	471	197	196	339	196	197		208.07	209.788	235.143	229.505	249.721	285.922	210.176	206.434	193.406	241.947	165.825	186.954	193.616	148.943	171.219		7.70784
100302021	CLDN8	claudin 8	-	VGNC:VGNC:86740|Ensembl:ENSSSCG00000012030	protein-coding	9073	CLDN8	claudin 8	HEL-S-79	MIM:611231|HGNC:HGNC:2050|Ensembl:ENSG00000156284	protein-coding	-0.510698	8.01465	0.00464005	0.0505308		83	183	121	149	182	248	210	305	345	386	92	103	106	138	95		96.4795	168.382	103.088	116.314	135.67	198.069	192.738	227.301	258.624	198.284	77.4413	98.2462	60.5406	104.868	82.5675		6.60703
100519820	ZDHHC24	zinc finger DHHC-type containing 24	-	VGNC:VGNC:100885|Ensembl:ENSSSCG00000021891	protein-coding	254359	ZDHHC24	zinc finger DHHC-type containing 24	-	HGNC:HGNC:27387|Ensembl:ENSG00000174165	protein-coding	-1.19088	8.01146	0.00464822	0.0505308		18	19	17	18	9	12	6	8	12	7	5	14	9	11	4		20.9233	17.4823	14.4835	14.0513	6.70893	9.58398	5.5068	5.962	8.99563	3.59582	4.20877	13.3539	5.14024	8.35903	3.47652		4.45439
100523538	RNF44	ring finger protein 44	-	VGNC:VGNC:92395|Ensembl:ENSSSCG00000014056	protein-coding	22838	RNF44	ring finger protein 44	-	HGNC:HGNC:19180|Ensembl:ENSG00000146083	protein-coding	0.575432	8.00374	0.00466808	0.0506456		28	22	27	36	36	31	28	36	26	65	47	48	62	54	38		32.5473	20.2427	23.0032	28.1026	26.8357	24.7586	25.6984	26.829	19.4905	33.3897	39.5624	45.7847	35.4105	41.0352	33.027		5.06813
100525965	GPC1	glypican 1	-	VGNC:VGNC:96329|Ensembl:ENSSSCG00000016364	protein-coding	2817	GPC1	glypican 1	glypican	MIM:600395|HGNC:HGNC:4449|Ensembl:ENSG00000063660	protein-coding	-0.53057	8.00269	0.0046708	0.0506456		42	60	44	62	60	45	34	63	47	80	41	35	49	35	47		48.821	55.2073	37.4866	48.3989	44.7262	35.9399	31.2052	46.9508	35.2329	41.0951	34.5119	33.3846	27.9857	26.5969	40.8492		5.63868
100156917	GALC	galactosylceramidase	-	VGNC:VGNC:88324|Ensembl:ENSSSCG00000027865	protein-coding	2581	GALC	galactosylceramidase	-	MIM:606890|HGNC:HGNC:4115|Ensembl:ENSG00000054983	protein-coding	-0.421481	7.99919	0.00467984	0.0506847		505	633	760	661	829	667	612	688	668	853	629	589	528	492	484		587.014	582.437	647.496	515.995	617.967	532.71	561.693	512.732	500.757	438.176	529.463	561.816	301.561	373.876	420.659		9.19971
100515656	C1D	C1D nuclear receptor corepressor	-	Ensembl:ENSSSCG00000039331	protein-coding	10438	C1D	C1D nuclear receptor corepressor	LRP1|Rrp47|SUN-CoR|SUNCOR|hC1D	MIM:606997|HGNC:HGNC:29911|Ensembl:ENSG00000197223	protein-coding	0.556034	7.99008	0.00470342	0.050822		26	25	57	49	50	50	58	56	61	74	73	45	88	63	69		30.2225	23.003	48.5622	38.2508	37.2718	39.9333	53.2324	41.734	45.7278	38.0129	61.448	42.9231	50.2601	47.8744	59.97		4.96451
100739759	GPR160	G protein-coupled receptor 160	-	VGNC:VGNC:88612|Ensembl:ENSSSCG00000035883	protein-coding	26996	GPR160	G protein-coupled receptor 160	GPCR1|GPCR150	HGNC:HGNC:23693|Ensembl:ENSG00000173890	protein-coding	-0.578567	7.99012	0.00470334	0.050822		39	69	84	63	105	113	96	91	152	194	33	57	76	50	50		45.3338	63.4884	71.5654	49.1795	78.2709	90.2492	88.1087	67.8178	113.945	99.6556	27.7779	54.3693	43.4065	37.9956	43.4566		5.53399
100523493	CKAP4	cytoskeleton associated protein 4	-	VGNC:VGNC:86716	protein-coding	10970	CKAP4	cytoskeleton associated protein 4	CLIMP-63|CLIMP63|ERGIC-63|p63	MIM:618595|HGNC:HGNC:16991|Ensembl:ENSG00000136026	protein-coding	0.86371	7.98518	0.00471619	0.050901		7	26	18	14	21	9	18	13	9	27	24	26	50	27	43		8.13683	23.9232	15.3354	10.9288	15.6542	7.18799	16.5204	9.68825	6.74672	13.8696	20.2021	24.8	28.5569	20.5176	37.3726		3.19169
100154822	WIPF1	WAS/WASL interacting protein family member 1	-	Ensembl:ENSSSCG00000027348	protein-coding	7456	WIPF1	WAS/WASL interacting protein family member 1	PRPL-2|WAS2|WASPIP|WIP	MIM:602357|HGNC:HGNC:12736|Ensembl:ENSG00000115935	protein-coding	-0.516579	7.97631	0.00473935	0.0510918		135	153	154	233	250	175	168	121	212	233	149	133	140	117	158		156.925	140.779	131.203	181.886	186.359	139.766	154.19	90.1753	158.923	119.689	125.421	126.862	79.9593	88.9096	137.323		7.30309
397377	CACNA2D1	calcium voltage-gated channel auxiliary subunit alpha2delta 1	-	VGNC:VGNC:86120|Ensembl:ENSSSCG00000015402	protein-coding	781	CACNA2D1	calcium voltage-gated channel auxiliary subunit alpha2delta 1	CACNA2|CACNL2A|CCHL2A|LINC01112|lncRNA-N3	MIM:114204|HGNC:HGNC:1399|Ensembl:ENSG00000153956	protein-coding	0.913262	7.9739	0.00474567	0.0511009		8	27	26	19	33	22	27	38	6	26	28	30	90	52	44		9.29923	24.8433	22.1512	14.8319	24.5994	17.5706	24.7806	28.3195	4.49781	13.3559	23.5691	28.6154	51.4024	39.5154	38.2418		3.36446
595120	ITM2B	integral membrane protein 2B	Bri|imBRI2	Ensembl:ENSSSCG00000009403	protein-coding	9445	ITM2B	integral membrane protein 2B	ABRI|BRI|BRI2|BRICD2B|E25B|E3-16|FBD|RDGCA|imBRI2	MIM:603904|HGNC:HGNC:6174|Ensembl:ENSG00000136156	protein-coding	-0.387472	7.96832	0.00476031	0.0511343		341	487	600	569	645	503	417	653	634	703	438	451	528	382	423		396.38	448.099	511.181	444.177	480.807	401.729	382.722	486.648	475.269	361.123	368.688	430.185	301.561	290.286	367.642		8.63437
100624815	SNX8	sorting nexin 8	-	VGNC:VGNC:93325|Ensembl:ENSSSCG00000040977	protein-coding	29886	SNX8	sorting nexin 8	Mvp1	MIM:614905|HGNC:HGNC:14972|Ensembl:ENSG00000106266	protein-coding	-0.538051	7.96707	0.00476359	0.0511343		68	55	99	125	116	94	113	164	140	189	90	45	93	76	63		79.0435	50.6067	84.3449	97.5785	86.4707	75.0745	103.711	122.221	104.949	97.0871	75.7578	42.9231	53.1158	57.7533	54.7553		6.32271
100627094	TMEM126A	transmembrane protein 126A	-	Ensembl:ENSSSCG00000025187	protein-coding	84233	TMEM126A	transmembrane protein 126A	OPA7	MIM:612988|HGNC:HGNC:25382|Ensembl:ENSG00000171202	protein-coding	-0.84235	7.96437	0.00477071	0.0511343		23	34	32	50	45	38	25	26	41	94	28	12	24	19	46		26.7353	31.2841	27.263	39.0314	33.5447	30.3493	22.945	19.3765	30.7351	48.2867	23.5691	11.4462	13.7073	14.4383	39.98		4.79365
102166599	DPH6	diphthamine biosynthesis 6	-	VGNC:VGNC:87417|Ensembl:ENSSSCG00000035254	protein-coding	89978	DPH6	diphthamine biosynthesis 6	ATPBD4	MIM:618391|HGNC:HGNC:30543|Ensembl:ENSG00000134146	protein-coding	-0.655804	7.96632	0.00476558	0.0511343		24	25	32	43	39	29	28	21	38	64	18	21	28	25	23		27.8977	23.003	27.263	33.567	29.072	23.1613	25.6984	15.6503	28.4862	32.8761	15.1516	20.0308	15.9919	18.9978	19.99		4.85288
100518928	CPSF4L	cleavage and polyadenylation specific factor 4 like	-	-	protein-coding	642843	CPSF4L	cleavage and polyadenylation specific factor 4 like	-	HGNC:HGNC:33632|Ensembl:ENSG00000187959	protein-coding	1.51995	7.96204	0.00477686	0.0511415		3	9	7	1	2	20	12	12	13	41	18	4	35	8	11		3.48721	8.28109	5.96378	0.780628	1.49087	15.9733	11.0136	8.943	9.74527	21.0612	15.1516	3.81539	19.9898	6.07929	9.56044		2.16582
100511475	FXYD4	FXYD domain containing ion transport regulator 4	-	Ensembl:ENSSSCG00000044108	protein-coding	53828	FXYD4	FXYD domain containing ion transport regulator 4	CHIF	MIM:616926|HGNC:HGNC:4028|Ensembl:ENSG00000150201	protein-coding	-0.758176	7.95907	0.00478471	0.0511668		201	178	263	316	291	35	50	136	179	177	136	196	124	183	152		233.643	163.782	224.068	246.678	216.922	27.9533	45.89	101.354	134.185	90.9228	114.478	186.954	70.8211	139.064	132.108		7.87432
100516663	CREB3L1	cAMP responsive element binding protein 3 like 1	-	VGNC:VGNC:86980|Ensembl:ENSSSCG00000013263	protein-coding	90993	CREB3L1	cAMP responsive element binding protein 3 like 1	OASIS|OI16	MIM:616215|HGNC:HGNC:18856|Ensembl:ENSG00000157613	protein-coding	1.539	7.95609	0.00479259	0.0511923		4	4	1	11	6	0	0	0	0	0	31	9	28	16	6		4.64962	3.68049	0.851969	8.5869	4.47262	0	0	0	0	0	26.0944	8.58462	15.9919	12.1586	5.21479		2.49815
100049684	ATP7B	ATPase copper transporting beta	-	-	protein-coding	540	ATP7B	ATPase copper transporting beta	PWD|WC1|WD|WND	MIM:606882|HGNC:HGNC:870|Ensembl:ENSG00000123191	protein-coding	0.744852	7.94545	0.00482085	0.0513936		17	15	18	19	19	20	21	23	15	23	27	20	57	46	21		19.7609	13.8018	15.3354	14.8319	14.1633	15.9733	19.2738	17.1408	11.2445	11.8148	22.7273	19.0769	32.5549	34.9559	18.2518		4.37579
100151784	CLPX	caseinolytic mitochondrial matrix peptidase chaperone subunit X	-	VGNC:VGNC:86780|Ensembl:ENSSSCG00000004927	protein-coding	10845	CLPX	caseinolytic mitochondrial matrix peptidase chaperone subunit X	EPP2	MIM:615611|HGNC:HGNC:2088|Ensembl:ENSG00000166855	protein-coding	-0.450968	7.94278	0.00482797	0.0513936		131	146	202	195	230	206	188	184	177	267	159	105	267	142	101		152.275	134.338	172.098	152.222	171.45	164.525	172.546	137.126	132.686	137.155	133.839	100.154	152.494	107.907	87.7822		7.25998
100736918	C13H21orf91	chromosome 13 C21orf91 homolog	-	VGNC:VGNC:85930|Ensembl:ENSSSCG00000033025	protein-coding	54149	C21orf91	chromosome 21 open reading frame 91	C21orf14|C21orf38|CSSG1|EURL|YG81	HGNC:HGNC:16459|Ensembl:ENSG00000154642	protein-coding	0.900783	7.94451	0.00482335	0.0513936		11	9	14	9	13	28	19	31	11	27	23	18	21	32	23		12.7864	8.28109	11.9276	7.02565	9.69068	22.3626	17.4382	23.1028	8.24599	13.8696	19.3603	17.1692	11.9939	24.3172	19.99		3.78518
100620107	CANT1	calcium activated nucleotidase 1	-	VGNC:VGNC:86166|Ensembl:ENSSSCG00000038130	protein-coding	124583	CANT1	calcium activated nucleotidase 1	DBQD|DBQD1|EDM7|SCAN-1|SCAN1|SHAPY	MIM:613165|HGNC:HGNC:19721|Ensembl:ENSG00000171302	protein-coding	-0.641668	7.9298	0.00486272	0.0517045		25	24	31	40	41	44	43	54	39	62	16	27	36	23	15		29.0601	22.0829	26.411	31.2251	30.5629	35.1413	39.4654	40.2435	29.2358	31.8487	13.4681	25.7539	20.561	17.478	13.037		4.90978
100154142	UBE2A	ubiquitin conjugating enzyme E2 A	PHR6A	VGNC:VGNC:94639|Ensembl:ENSSSCG00000012621	protein-coding	7319	UBE2A	ubiquitin conjugating enzyme E2 A	HHR6A|MRXS30|MRXSN|RAD6A|UBC2	MIM:312180|HGNC:HGNC:12472|Ensembl:ENSG00000077721	protein-coding	0.660223	7.91944	0.00489063	0.051942		27	45	74	46	38	44	51	48	38	71	75	61	157	55	63		31.3849	41.4055	63.0457	35.9089	28.3266	35.1413	46.8078	35.772	28.4862	36.4719	63.1315	58.1847	89.6686	41.7951	54.7553		5.01725
100515769	ZNF408	zinc finger protein 408	-	VGNC:VGNC:100887|Ensembl:ENSSSCG00000023097	protein-coding	79797	ZNF408	zinc finger protein 408	EVR6|RP72	MIM:616454|HGNC:HGNC:20041|Ensembl:ENSG00000175213	protein-coding	1.15879	7.9071	0.00492411	0.0521788		2	9	9	7	5	18	21	38	9	27	20	14	16	11	18		2.32481	8.28109	7.66772	5.46439	3.72718	14.376	19.2738	28.3195	6.74672	13.8696	16.8351	13.3539	9.1382	8.35903	15.6444		1.73327
100518294	LIN7C	lin-7 homolog C, crumbs cell polarity complex component	-	VGNC:VGNC:89732|Ensembl:ENSSSCG00000022806	protein-coding	55327	LIN7C	lin-7 homolog C, crumbs cell polarity complex component	LIN-7-C|LIN-7C|MALS-3|MALS3|VELI3	MIM:612332|HGNC:HGNC:17789|Ensembl:ENSG00000148943	protein-coding	-0.447097	7.90782	0.00492215	0.0521788		127	120	237	212	266	213	178	172	195	289	142	119	251	150	148		147.625	110.415	201.917	165.493	198.286	170.116	163.368	128.183	146.179	148.456	119.529	113.508	143.356	113.987	128.631		7.21554
100521600	LOC100521600	uncharacterized LOC100521600	-	-	protein-coding							1.02349	7.90277	0.0049359	0.0522444		7	17	28	25	15	16	14	9	10	17	27	64	24	39	52		8.13683	15.6421	23.8551	19.5157	11.1816	12.7786	12.8492	6.70725	7.49636	8.7327	22.7273	61.0462	13.7073	29.6365	45.1948		3.19169
100518833	GEMIN6	gem nuclear organelle associated protein 6	-	VGNC:VGNC:88414	protein-coding	79833	GEMIN6	gem nuclear organelle associated protein 6	-	MIM:607006|HGNC:HGNC:20044|Ensembl:ENSG00000152147	protein-coding	-0.651773	7.88184	0.00499337	0.0527927		25	25	29	23	30	23	15	24	29	35	14	16	28	20	17		29.0601	23.003	24.7071	17.9544	22.3631	18.3693	13.767	17.886	21.7394	17.9791	11.7845	15.2616	15.9919	15.1982	14.7752		4.90978
492279	HSPD1	heat shock protein family D (Hsp60) member 1	HSP60	-	protein-coding	3329	HSPD1	heat shock protein family D (Hsp60) member 1	CPN60|GROEL|HLD4|HSP-60|HSP60|HSP65|HuCHA60|SPG13	MIM:118190|HGNC:HGNC:5261|Ensembl:ENSG00000144381	protein-coding	-0.345001	7.87379	0.00501563	0.0529681		835	905	1188	984	1137	3071	2292	2715	2603	3916	1013	704	1219	924	683		970.607	832.71	1012.14	768.138	847.562	2452.7	2103.6	2023.35	1951.3	2011.6	852.696	671.508	696.217	702.158	593.617		9.92423
100151869	OXNAD1	oxidoreductase NAD binding domain containing 1	-	VGNC:VGNC:91115|Ensembl:ENSSSCG00000011197	protein-coding	92106	OXNAD1	oxidoreductase NAD binding domain containing 1	-	HGNC:HGNC:25128|Ensembl:ENSG00000154814	protein-coding	-0.525582	7.8653	0.00503925	0.0531572		45	55	45	70	68	42	24	49	52	58	41	44	61	35	39		52.3082	50.6067	38.3386	54.6439	50.6897	33.5439	22.0272	36.5173	38.9811	29.7939	34.5119	41.9693	34.8394	26.5969	33.8961		5.73628
100514504	NEDD4	NEDD4 E3 ubiquitin protein ligase	-	VGNC:VGNC:90666|Ensembl:ENSSSCG00000037499	protein-coding	4734	NEDD4	NEDD4 E3 ubiquitin protein ligase	NEDD4-1|RPF1	MIM:602278|HGNC:HGNC:7727|Ensembl:ENSG00000069869	protein-coding	1.28619	7.86251	0.00504704	0.0531792		7	6	17	13	10	30	8	31	6	10	44	12	60	20	16		8.13683	5.52073	14.4835	10.1482	7.45437	23.96	7.34239	23.1028	4.49781	5.13688	37.0372	11.4462	34.2683	15.1982	13.9061		3.19169
100524500	HMGN2	high mobility group nucleosomal binding domain 2	HMG17	Ensembl:ENSSSCG00000003555	protein-coding	3151	HMGN2	high mobility group nucleosomal binding domain 2	HMG17	MIM:163910|HGNC:HGNC:4986|Ensembl:ENSG00000198830	protein-coding	-0.432931	7.85615	0.00506482	0.0533064		284	450	465	653	799	550	457	692	811	1032	354	361	522	417	433		330.123	414.055	396.165	509.75	595.604	439.266	419.434	515.713	607.955	530.126	297.981	344.339	298.134	316.883	376.334		8.37122
[truncated: 8,439 more rows]
[truncated: 30 more columns]
