# Supplementary material for: Unveiling how vitrification affects the porcine blastocyst: clues from a transcriptomic study
Source: J Anim Sci Biotechnol. 2022 Mar 15;13:46. doi: 10.1186/s40104-021-00672-1 (PMC8932223; doi:10.1186/s40104-021-00672-1)
Supplement: Supplementary file 4 — Additional file 4: Table S4. Differentially expressed genes (DEGs) in embryos for the VIT vs. CO comparison (FDR < 0.001). Table S5. Differentially expressed genes (DEGs) in embryos for the IVC vs. CO comparison (FDR < 0.001). Table S6. Differentially expressed genes (DEGs) in embryos for the VIT vs. IVC comparison (FDR < 0.001). [file 40104_2021_672_MOESM4_ESM.xlsx]

## Sheet: Table S4. DEG_VIT_Co_FDR 0.001
Ssc Gene ID	Ssc Gene symbol	Ssc Gene description	Synonyms	dbXrefs	type_of_gene	Hsa Gene ID	Hsa Gene symbol	Hsa Gene description	Synonyms	Hsa related IDs	type_of_gene	logFC VIT-Co	LR	PValue	FDR	counts	IVC_1	IVC_2	IVC_3	IVC_4	IVC_6	CON_1	CON_3	CON_4	CON_5	CON_6	VIT_1	VIT_2	VIT_5	VIT_7	VIT_9	cpm	IVC_1	IVC_2	IVC_3	IVC_4	IVC_6	CON_1	CON_3	CON_4	CON_5	CON_6	VIT_1	VIT_2	VIT_5	VIT_7	VIT_9	log2cpm	IVC_1
100126293	CASS4	Cas scaffold protein family member 4	C17H20orf32|C20orf32	Ensembl:ENSSSCG00000007495	protein-coding	57091	CASS4	Cas scaffold protein family member 4	C20orf32|CAS4|HEFL|HEPL	MIM:618888|HGNC:HGNC:15878|Ensembl:ENSG00000087589	protein-coding	-4.97	24.83	0	0		0	0	0	2	2	30	15	27	0	8	0	0	1	1	0		0	0	0	1.6	1.5	24	13.8	20.1	0	4.1	0	0	0.6	0.8	0		0
100144523	PMEPA1	prostate transmembrane protein, androgen induced 1	TMEPAI	VGNC:VGNC:95606|Ensembl:ENSSSCG00000034259	protein-coding	56937	PMEPA1	prostate transmembrane protein, androgen induced 1	STAG1|TMEPAI	MIM:606564|HGNC:HGNC:14107|Ensembl:ENSG00000124225	protein-coding	-4.03	59.16	0	0		6	8	2	7	4	84	66	69	23	23	5	3	4	2	2		7	7.4	1.7	5.5	3	67.1	60.6	51.4	17.2	11.8	4.2	2.9	2.3	1.5	1.7		3
100152492	A2ML1	alpha-2-macroglobulin like 1	-	Ensembl:ENSSSCG00000000664	protein-coding	144568	A2ML1	alpha-2-macroglobulin like 1	CPAMD9|OMS|p170	MIM:610627|HGNC:HGNC:23336|Ensembl:ENSG00000166535	protein-coding	-3.94	28	0	0		2	5	0	1	3	72	16	22	8	28	2	1	0	4	0		2.3	4.6	0	0.8	2.2	57.5	14.7	16.4	6	14.4	1.7	1	0	3	0		1.73
100627921	PORCN	porcupine O-acyltransferase	-	VGNC:VGNC:91669|Ensembl:ENSSSCG00000024793	protein-coding	64840	PORCN	porcupine O-acyltransferase	DHOF|FODH|MG61|PORC|PPN	MIM:300651|HGNC:HGNC:17652|Ensembl:ENSG00000102312	protein-coding	-3.43	78.11	0	0		0	9	6	1	2	57	53	47	46	63	2	1	9	4	13		0	8.3	5.1	0.8	1.5	45.5	48.6	35	34.5	32.4	1.7	1	5.1	3	11.3		0
102163398	LOC102163398	putative tripartite motif-containing protein 75	-	-	protein-coding	391714	TRIM75P	tripartite motif containing 75, pseudogene	TRIM75	HGNC:HGNC:32686	pseudo	-3.38	89.44	0	0		46	72	34	29	12	227	256	346	206	298	23	19	17	25	53		53.5	66.2	29	22.6	8.9	181.3	235	257.9	154.4	153.1	19.4	18.1	9.7	19	46.1		5.77
444997	FADS2	fatty acid desaturase 2	-	VGNC:VGNC:87876|Ensembl:ENSSSCG00000013072	protein-coding	9415	FADS2	fatty acid desaturase 2	D6D|DES6|FADSD6|LLCDL2|SLL0262|TU13	MIM:606149|HGNC:HGNC:3575|Ensembl:ENSG00000134824	protein-coding	-3.36	84.93	0	0		8	13	19	35	39	52	46	64	85	86	3	1	16	5	8		9.3	12	16.2	27.3	29.1	41.5	42.2	47.7	63.7	44.2	2.5	1	9.1	3.8	7		3.36
110262006	LOC110262006	putative tripartite motif-containing protein 75	-	-	protein-coding	391714	TRIM75P	tripartite motif containing 75, pseudogene	TRIM75	HGNC:HGNC:32686	pseudo	-3.32	94.48	0	0		66	103	21	35	38	328	355	445	332	377	28	35	26	33	69		76.7	94.8	17.9	27.3	28.3	262	325.8	331.6	248.9	193.7	23.6	33.4	14.8	25.1	60		6.28
100625354	CRISPLD2	cysteine rich secretory protein LCCL domain containing 2	-	VGNC:VGNC:96958|Ensembl:ENSSSCG00000002669	protein-coding	83716	CRISPLD2	cysteine rich secretory protein LCCL domain containing 2	CRISP11|LCRISP2|LGL1	MIM:612434|HGNC:HGNC:25248|Ensembl:ENSG00000103196	protein-coding	-3.32	16.66	0	0.0003		0	0	2	0	0	43	9	19	1	30	0	2	2	4	0		0	0	1.7	0	0	34.3	8.3	14.2	0.7	15.4	0	1.9	1.1	3	0		0
100155734	LOC100155734	histone H2A type 1	-	Ensembl:ENSSSCG00000033606	protein-coding	8334	H2AC6	H2A clustered histone 6	H2A/l|H2AFL|HIST1H2AC|dJ221C16.4	MIM:602794|HGNC:HGNC:4733|Ensembl:ENSG00000180573	protein-coding	-3.2	139.29	0	0		15	27	41	65	75	186	192	225	184	265	12	21	13	27	27		17.4	24.8	34.9	50.7	55.9	148.6	176.2	167.7	137.9	136.1	10.1	20	7.4	20.5	23.5		4.2
102158081	NAT8L	N-acetyltransferase 8 like	-	VGNC:VGNC:90586|Ensembl:ENSSSCG00000033541	protein-coding	339983	NAT8L	N-acetyltransferase 8 like	CML3|NACED|NAT8-LIKE	MIM:610647|HGNC:HGNC:26742|Ensembl:ENSG00000185818	protein-coding	-3.15	196.29	0	0		10	20	18	21	29	167	189	148	217	202	13	17	23	21	24		11.6	18.4	15.3	16.4	21.6	133.4	173.5	110.3	162.7	103.8	10.9	16.2	13.1	16	20.9		3.66
100157662	HOXD1	homeobox D1	-	VGNC:VGNC:96350|Ensembl:ENSSSCG00000015986	protein-coding	3231	HOXD1	homeobox D1	HOX4|HOX4G|Hox-4.7	MIM:142987|HGNC:HGNC:5132|Ensembl:ENSG00000128645	protein-coding	-3.15	45.78	0	0		3	14	4	5	2	46	42	45	26	21	6	3	7	2	2		3.5	12.9	3.4	3.9	1.5	36.7	38.5	33.5	19.5	10.8	5.1	2.9	4	1.5	1.7		2.17
100622411	TKTL1	transketolase like 1	-	VGNC:VGNC:94009|Ensembl:ENSSSCG00000029443	protein-coding	8277	TKTL1	transketolase like 1	TKR|TKT2	MIM:300044|HGNC:HGNC:11835|Ensembl:ENSG00000007350	protein-coding	-3.1	32.73	0	0		0	14	3	0	5	46	19	45	19	32	2	3	10	1	3		0	12.9	2.6	0	3.7	36.7	17.4	33.5	14.2	16.4	1.7	2.9	5.7	0.8	2.6		0
100233182	GK	glycerol kinase	-	Ensembl:ENSSSCG00000012202	protein-coding	2710	GK	glycerol kinase	GK1|GKD	MIM:300474|HGNC:HGNC:4289|Ensembl:ENSG00000198814	protein-coding	-3.04	271.9	0	0		11	15	20	34	26	225	188	237	285	387	26	20	44	23	38		12.8	13.8	17	26.5	19.4	179.7	172.5	176.6	213.6	198.8	21.9	19.1	25.1	17.5	33		3.79
100151836	SELENOS	selenoprotein S	SELS|VIMP	VGNC:VGNC:98308|Ensembl:ENSSSCG00000004826	protein-coding	55829	SELENOS	selenoprotein S	AD-015|ADO15|SBBI8|SELS|SEPS1|VIMP	MIM:607918|HGNC:HGNC:30396|Ensembl:ENSG00000131871	protein-coding	-3.01	69.52	0	0		14	18	20	19	14	145	166	126	63	101	5	5	25	16	21		16.3	16.6	17	14.8	10.4	115.8	152.4	93.9	47.2	51.9	4.2	4.8	14.3	12.2	18.3		4.11
100192448	SLC9A3R2	SLC9A3 regulator 2	-	VGNC:VGNC:93185|Ensembl:ENSSSCG00000008038	protein-coding	9351	SLC9A3R2	SLC9A3 regulator 2	E3KARP|NHE3RF2|NHERF-2|NHERF2|OCTS2|SIP-1|SIP1|TKA-1	MIM:606553|HGNC:HGNC:11076|Ensembl:ENSG00000065054	protein-coding	-2.98	54.73	0	0		3	16	3	2	4	27	22	38	28	33	4	1	4	3	5		3.5	14.7	2.6	1.6	3	21.6	20.2	28.3	21	17	3.4	1	2.3	2.3	4.3		2.17
397052	SULT1E1	sulfotransferase family 1E, estrogen-preferring, member 1	STE	Ensembl:ENSSSCG00000039341	protein-coding	6783	SULT1E1	sulfotransferase family 1E member 1	EST|EST-1|ST1E1|STE	MIM:600043|HGNC:HGNC:11377|Ensembl:ENSG00000109193	protein-coding	-2.98	28.59	0	0		36	42	15	17	5	313	216	123	252	203	13	18	9	46	112		41.8	38.6	12.8	13.3	3.7	250	198.2	91.7	188.9	104.3	10.9	17.2	5.1	35	97.3		5.42
503660	SLC30A1	solute carrier family 30 member 1	ZnT-1	VGNC:VGNC:93055|Ensembl:ENSSSCG00000039472	protein-coding	7779	SLC30A1	solute carrier family 30 member 1	ZNT1|ZRC1	MIM:609521|HGNC:HGNC:11012|Ensembl:ENSG00000170385	protein-coding	-2.89	40.16	0	0		5	13	20	13	8	66	224	184	80	98	8	2	41	17	17		5.8	12	17	10.1	6	52.7	205.6	137.1	60	50.3	6.7	1.9	23.4	12.9	14.8		2.77
110259963	LOC110259963	translationally-controlled tumor protein pseudogene	-	-	pseudo	7178	TPT1	tumor protein, translationally-controlled 1	HRF|TCTP|p02|p23	MIM:600763|HGNC:HGNC:12022|Ensembl:ENSG00000133112	protein-coding	-2.86	16.56	0	0.0003		3	3	0	13	9	19	1	15	28	25	2	3	1	1	3		3.5	2.8	0	10.1	6.7	15.2	0.9	11.2	21	12.8	1.7	2.9	0.6	0.8	2.6		2.17
100519324	ETNPPL	ethanolamine-phosphate phospho-lyase	-	VGNC:VGNC:97987|Ensembl:ENSSSCG00000009144	protein-coding	64850	ETNPPL	ethanolamine-phosphate phospho-lyase	AGXT2L1	MIM:614682|HGNC:HGNC:14404|Ensembl:ENSG00000164089	protein-coding	-2.85	78.79	0	0		11	29	11	8	11	99	59	98	119	169	7	16	19	7	36		12.8	26.7	9.4	6.2	8.2	79.1	54.2	73	89.2	86.8	5.9	15.3	10.9	5.3	31.3		3.79
100511884	LOC100511884	histone H2A type 1-like	-	-	pseudo	221613	H2AC1	H2A clustered histone 1	H2AA|H2AFR|HIST1H2AA|TH2A|bA317E16.2	MIM:613499|HGNC:HGNC:18729|Ensembl:ENSG00000164508	protein-coding	-2.85	53.11	0	0		16	26	13	54	56	90	88	128	116	125	2	6	19	21	42		18.6	23.9	11.1	42.2	41.7	71.9	80.8	95.4	87	64.2	1.7	5.7	10.9	16	36.5		4.29
100514912	LOC100514912	elongation factor 1-alpha, oocyte form-like	-	Ensembl:ENSSSCG00000034113	protein-coding	1917	EEF1A2	eukaryotic translation elongation factor 1 alpha 2	EEF1AL|EF-1-alpha-2|EF1A|EIEE33|HS1|MRD38|STN|STNL	MIM:602959|HGNC:HGNC:3192|Ensembl:ENSG00000101210	protein-coding	-2.84	66.71	0	0		63	183	125	64	37	285	197	278	301	301	21	43	27	32	67		73.2	168.4	106.5	50	27.6	227.6	180.8	207.2	225.6	154.6	17.7	41	15.4	24.3	58.2		6.21
100155169	CD200R1	CD200 receptor 1	-	Ensembl:ENSSSCG00000011925	protein-coding	131450	CD200R1	CD200 receptor 1	CD200R|HCRTR2|MOX2R|OX2R	MIM:607546|HGNC:HGNC:24235|Ensembl:ENSG00000163606	protein-coding	-2.78	24.73	0	0		4	2	1	0	1	23	25	28	12	20	2	2	1	4	8		4.6	1.8	0.9	0	0.7	18.4	22.9	20.9	9	10.3	1.7	1.9	0.6	3	7		2.5
110255273	LOC110255273	histone H2B type 2-F	-	-	protein-coding	440689	H2BC18	H2B clustered histone 18	HIST2H2BF	HGNC:HGNC:24700|Ensembl:ENSG00000203814	protein-coding	-2.76	74.53	0	0		17	13	11	27	48	86	60	100	170	161	7	13	16	17	23		19.8	12	9.4	21.1	35.8	68.7	55.1	74.5	127.4	82.7	5.9	12.4	9.1	12.9	20		4.38
100525644	SLC38A2	solute carrier family 38 member 2	SNAT2	VGNC:VGNC:93094|Ensembl:ENSSSCG00000000808	protein-coding	54407	SLC38A2	solute carrier family 38 member 2	ATA2|PRO1068|SAT2|SNAT2	MIM:605180|HGNC:HGNC:13448|Ensembl:ENSG00000134294	protein-coding	-2.73	115.07	0	0		110	75	129	134	157	1374	1604	1725	696	849	200	146	255	242	147		127.9	69	109.9	104.6	117	1097.4	1472.2	1285.6	521.7	436.1	168.4	139.3	145.6	183.9	127.8		7.01
100625807	LCT	lactase	-	Ensembl:ENSSSCG00000015691	protein-coding	3938	LCT	lactase	LAC|LPH|LPH1	MIM:603202|HGNC:HGNC:6530|Ensembl:ENSG00000115850	protein-coding	-2.71	30.29	0	0		0	7	6	4	3	64	48	43	5	76	9	2	13	9	3		0	6.4	5.1	3.1	2.2	51.1	44.1	32	3.7	39	7.6	1.9	7.4	6.8	2.6		0
100302639	KLF17	Kruppel like factor 17	-	Ensembl:ENSSSCG00000024191	protein-coding	128209	KLF17	Kruppel like factor 17	ZLF393|ZNF393|Zfp393	MIM:609602|HGNC:HGNC:18830|Ensembl:ENSG00000171872	protein-coding	-2.67	82.56	0	0		17	45	25	18	20	162	112	179	89	137	15	22	15	19	27		19.8	41.4	21.3	14.1	14.9	129.4	102.8	133.4	66.7	70.4	12.6	21	8.6	14.4	23.5		4.38
100512420	LOC100512420	histone H2B type 1-K	-	-	protein-coding	85236	H2BC12	H2B clustered histone 12	H2B/S|H2BFAiii|H2BFT|H2BK|HIST1H2BK	MIM:615045|HGNC:HGNC:13954|Ensembl:ENSG00000197903	protein-coding	-2.64	85.25	0	0		14	40	28	65	80	126	93	163	204	218	18	13	22	36	29		16.3	36.8	23.9	50.7	59.6	100.6	85.4	121.5	152.9	112	15.2	12.4	12.6	27.4	25.2		4.11
110255410	LOC110255410	uncharacterized LOC110255410	-	-	ncRNA							-2.62	14.87	0.0001	0.0006		0	3	5	7	4	181	29	35	4	121	15	5	13	8	0		0	2.8	4.3	5.5	3	144.6	26.6	26.1	3	62.2	12.6	4.8	7.4	6.1	0		0
100519275	CSRNP1	cysteine and serine rich nuclear protein 1	-	VGNC:VGNC:87046|Ensembl:ENSSSCG00000011264	protein-coding	64651	CSRNP1	cysteine and serine rich nuclear protein 1	AXUD1|CSRNP-1|FAM130B|TAIP-3|URAX1	MIM:606458|HGNC:HGNC:14300|Ensembl:ENSG00000144655	protein-coding	-2.6	111.64	0	0		23	19	18	25	20	138	161	224	112	150	19	17	35	25	25		26.7	17.5	15.3	19.5	14.9	110.2	147.8	166.9	84	77.1	16	16.2	20	19	21.7		4.79
100302506	SLC6A8	solute carrier family 6 member 8	-	Ensembl:ENSSSCG00000012771	protein-coding	6535	SLC6A8	solute carrier family 6 member 8	CCDS1|CRT|CRTR|CT1|CTR5	MIM:300036|HGNC:HGNC:11055|Ensembl:ENSG00000130821	protein-coding	-2.58	131.86	0	0		211	380	203	294	233	2454	2027	2205	3005	3221	395	402	286	298	512		245.3	349.6	172.9	229.5	173.7	1959.9	1860.4	1643.3	2252.7	1654.6	332.5	383.4	163.3	226.5	445		7.94
106509536	LOC106509536	uncharacterized LOC106509536	-	-	ncRNA							-2.58	18.63	0	0.0001		3	2	4	2	2	39	14	21	1	61	5	1	4	5	5		3.5	1.8	3.4	1.6	1.5	31.1	12.8	15.7	0.7	31.3	4.2	1	2.3	3.8	4.3		2.17
100524723	CHAC1	ChaC glutathione specific gamma-glutamylcyclotransferase 1	-	VGNC:VGNC:86619	protein-coding	79094	CHAC1	ChaC glutathione specific gamma-glutamylcyclotransferase 1	-	MIM:614587|HGNC:HGNC:28680|Ensembl:ENSG00000128965	protein-coding	-2.57	58.06	0	0		34	32	38	43	50	272	412	502	371	71	46	66	41	69	67		39.5	29.4	32.4	33.6	37.3	217.2	378.1	374.1	278.1	36.5	38.7	63	23.4	52.4	58.2		5.34
100153522	DOCK8	dedicator of cytokinesis 8	-	VGNC:VGNC:87398|Ensembl:ENSSSCG00000005240	protein-coding	81704	DOCK8	dedicator of cytokinesis 8	HEL-205|MRD2|ZIR8	MIM:611432|HGNC:HGNC:19191|Ensembl:ENSG00000107099	protein-coding	-2.57	19.9	0	0.0001		4	8	22	11	17	79	19	57	8	23	6	0	8	4	7		4.6	7.4	18.7	8.6	12.7	63.1	17.4	42.5	6	11.8	5.1	0	4.6	3	6.1		2.5
100156937	LOC100156937	histone H2B type 1	-	-	protein-coding	85236	H2BC12	H2B clustered histone 12	H2B/S|H2BFAiii|H2BFT|H2BK|HIST1H2BK	MIM:615045|HGNC:HGNC:13954|Ensembl:ENSG00000197903	protein-coding	-2.54	112.12	0	0		27	69	90	112	177	327	249	400	294	477	35	52	46	72	63		31.4	63.5	76.7	87.4	131.9	261.2	228.5	298.1	220.4	245	29.5	49.6	26.3	54.7	54.8		5.02
100048951	SLC15A2	solute carrier family 15 member 2	-	VGNC:VGNC:92935|Ensembl:ENSSSCG00000030305	protein-coding	6565	SLC15A2	solute carrier family 15 member 2	PEPT2	MIM:602339|HGNC:HGNC:10921|Ensembl:ENSG00000163406	protein-coding	-2.53	19.5	0	0.0001		0	0	0	1	4	46	17	20	11	16	2	5	3	4	1		0	0	0	0.8	3	36.7	15.6	14.9	8.2	8.2	1.7	4.8	1.7	3	0.9		0
100625897	LOC100625897	lactase-phlorizin hydrolase	LPH|PNGH	Ensembl:ENSSSCG00000030013	protein-coding	3938	LCT	lactase	LAC|LPH|LPH1	MIM:603202|HGNC:HGNC:6530|Ensembl:ENSG00000115850	protein-coding	-2.48	20.37	0	0		0	6	3	1	1	18	21	20	6	30	2	2	9	2	2		0	5.5	2.6	0.8	0.7	14.4	19.3	14.9	4.5	15.4	1.7	1.9	5.1	1.5	1.7		0
100156741	LOC100156741	histone cluster 2, H3-like	-	-	protein-coding	126961	H3C14	H3 clustered histone 14	H3|H3.2|H3/M|H3C13|H3C15|H3F2|H3FM|H3FN|HIST2H3C	MIM:142780|HGNC:HGNC:20503|Ensembl:ENSG00000203811	protein-coding	-2.44	51.98	0	0		5	20	19	33	41	90	97	203	186	238	2	22	29	36	35		5.8	18.4	16.2	25.8	30.6	71.9	89	151.3	139.4	122.3	1.7	21	16.6	27.4	30.4		2.77
100152541	SLC66A2	solute carrier family 66 member 2	PQLC1	VGNC:VGNC:93151|Ensembl:ENSSSCG00000023171	protein-coding	80148	SLC66A2	solute carrier family 66 member 2	PQLC1	HGNC:HGNC:26188|Ensembl:ENSG00000122490	protein-coding	-2.44	47.77	0	0		22	11	15	12	19	49	96	104	44	58	9	8	13	14	12		25.6	10.1	12.8	9.4	14.2	39.1	88.1	77.5	33	29.8	7.6	7.6	7.4	10.6	10.4		4.73
100158121	LOC100158121	histone H2A type 1	-	-	protein-coding	221613	H2AC1	H2A clustered histone 1	H2AA|H2AFR|HIST1H2AA|TH2A|bA317E16.2	MIM:613499|HGNC:HGNC:18729|Ensembl:ENSG00000164508	protein-coding	-2.38	51.13	0	0		9	27	23	36	77	73	82	158	136	183	20	20	5	31	21		10.5	24.8	19.6	28.1	57.4	58.3	75.3	117.7	102	94	16.8	19.1	2.9	23.6	18.3		3.52
110257347	SLC12A7	solute carrier family 12 member 7	-	VGNC:VGNC:92926|Ensembl:ENSSSCG00000034302	protein-coding	10723	SLC12A7	solute carrier family 12 member 7	KCC4	MIM:604879|HGNC:HGNC:10915|Ensembl:ENSG00000113504	protein-coding	-2.36	70.36	0	0		7	6	7	14	12	80	83	69	67	77	14	6	17	14	22		8.1	5.5	6	10.9	8.9	63.9	76.2	51.4	50.2	39.6	11.8	5.7	9.7	10.6	19.1		3.19
102161782	LOC102161782	histone H3	-	-	protein-coding	333932	H3C15	H3 clustered histone 15	H3/n|H3/o|H3C13|H3C14|HIST2H3A	HGNC:HGNC:20505|Ensembl:ENSG00000203852	protein-coding	-2.36	53.49	0	0		5	21	31	23	52	201	208	261	465	432	46	39	27	65	92		5.8	19.3	26.4	18	38.8	160.5	190.9	194.5	348.6	221.9	38.7	37.2	15.4	49.4	80		2.77
100625759	SMIM1	small integral membrane protein 1 (Vel blood group)	-	Ensembl:ENSSSCG00000036305	protein-coding	388588	SMIM1	small integral membrane protein 1 (Vel blood group)	Vel	MIM:615242|HGNC:HGNC:44204|Ensembl:ENSG00000235169	protein-coding	-2.36	30.75	0	0		8	22	4	3	5	42	15	48	46	44	2	7	11	4	11		9.3	20.2	3.4	2.3	3.7	33.5	13.8	35.8	34.5	22.6	1.7	6.7	6.3	3	9.6		3.36
100516721	CCDC151	coiled-coil domain containing 151	-	VGNC:VGNC:99608|Ensembl:ENSSSCG00000013625	protein-coding	115948	CCDC151	coiled-coil domain containing 151	CILD30|ODA10	MIM:615956|HGNC:HGNC:28303|Ensembl:ENSG00000198003	protein-coding	-2.36	29.99	0	0		4	6	7	9	18	27	17	21	15	26	5	5	6	0	2		4.6	5.5	6	7	13.4	21.6	15.6	15.7	11.2	13.4	4.2	4.8	3.4	0	1.7		2.5
110261483	LOC110261483	histone H2A type 1	-	-	protein-coding	3012	H2AC8	H2A clustered histone 8	H2A.1|H2A.2|H2A/a|H2AC4|H2AFA|HIST1H2AE	MIM:602786|HGNC:HGNC:4724|Ensembl:ENSG00000277075	protein-coding	-2.32	65.9	0	0		20	54	25	50	73	85	74	99	132	157	13	18	21	21	45		23.2	49.7	21.3	39	54.4	67.9	67.9	73.8	99	80.6	10.9	17.2	12	16	39.1		4.6
100155893	ARG2	arginase 2	-	VGNC:VGNC:85455|Ensembl:ENSSSCG00000002294	protein-coding	384	ARG2	arginase 2	-	MIM:107830|HGNC:HGNC:664|Ensembl:ENSG00000081181	protein-coding	-2.32	39.85	0	0		6	9	9	8	3	60	24	39	61	50	8	0	14	14	6		7	8.3	7.7	6.2	2.2	47.9	22	29.1	45.7	25.7	6.7	0	8	10.6	5.2		3
110261674	LOC110261674	histone H4	-	Ensembl:ENSSSCG00000034688	protein-coding	8294	H4C9	H4 clustered histone 9	H4-16|H4/m|H4C1|H4C11|H4C12|H4C13|H4C14|H4C15|H4C2|H4C3|H4C4|H4C5|H4C6|H4C8|H4FM|H4M|HIST1H4I	MIM:602833|HGNC:HGNC:4793|Ensembl:ENSG00000276180	protein-coding	-2.3	58.45	0	0		5	16	17	29	42	71	60	78	69	105	6	14	9	20	19		5.8	14.7	14.5	22.6	31.3	56.7	55.1	58.1	51.7	53.9	5.1	13.4	5.1	15.2	16.5		2.77
100739655	STXBP4	syntaxin binding protein 4	-	VGNC:VGNC:93598|Ensembl:ENSSSCG00000017602	protein-coding	252983	STXBP4	syntaxin binding protein 4	Synip	MIM:610415|HGNC:HGNC:19694|Ensembl:ENSG00000166263	protein-coding	-2.27	37.44	0	0		17	6	15	18	22	68	50	78	15	73	13	9	14	5	16		19.8	5.5	12.8	14.1	16.4	54.3	45.9	58.1	11.2	37.5	10.9	8.6	8	3.8	13.9		4.38
100519689	LRP2	LDL receptor related protein 2	-	Ensembl:ENSSSCG00000040746	protein-coding	4036	LRP2	LDL receptor related protein 2	DBS|GP330|LRP-2	MIM:600073|HGNC:HGNC:6694|Ensembl:ENSG00000081479	protein-coding	-2.26	159.11	0	0		4569	5257	6937	8534	10624	14874	10563	14671	19667	26909	2906	4041	3401	3050	3339		5311	4837.1	5910.1	6661.9	7919.5	11879.3	9694.7	10933.6	14743.1	13822.8	2446.1	3854.5	1942.4	2317.7	2902		12.38
100622387	LOC100622387	histone H2A type 1	-	Ensembl:ENSSSCG00000046222	protein-coding	221613	H2AC1	H2A clustered histone 1	H2AA|H2AFR|HIST1H2AA|TH2A|bA317E16.2	MIM:613499|HGNC:HGNC:18729|Ensembl:ENSG00000164508	protein-coding	-2.26	68.49	0	0		34	53	40	86	98	160	162	178	174	186	13	27	37	43	65		39.5	48.8	34.1	67.1	73.1	127.8	148.7	132.7	130.4	95.5	10.9	25.8	21.1	32.7	56.5		5.34
100627877	PHOX2A	paired like homeobox 2A	-	VGNC:VGNC:91401|Ensembl:ENSSSCG00000014813	protein-coding	401	PHOX2A	paired like homeobox 2A	ARIX|CFEOM2|FEOM2|NCAM2|PMX2A	MIM:602753|HGNC:HGNC:691|Ensembl:ENSG00000165462	protein-coding	-2.26	23.49	0	0		10	10	21	2	6	118	38	66	13	103	15	10	10	17	8		11.6	9.2	17.9	1.6	4.5	94.2	34.9	49.2	9.7	52.9	12.6	9.5	5.7	12.9	7		3.66
100624086	LOC100624086	histone H2A type 2-A-like	-	-	protein-coding	8337	H2AC18	H2A clustered histone 18	H2A|H2A.2|H2A/O|H2A/q|H2AC19|H2AFO|H2a-615|HIST2H2AA|HIST2H2AA3	MIM:142720|HGNC:HGNC:4736|Ensembl:ENSG00000203812	protein-coding	-2.25	89.06	0	0		33	60	58	68	40	220	202	301	380	396	40	28	77	74	106		38.4	55.2	49.4	53.1	29.8	175.7	185.4	224.3	284.9	203.4	33.7	26.7	44	56.2	92.1		5.3
100621339	PIM2	Pim-2 proto-oncogene, serine/threonine kinase	-	VGNC:VGNC:91449|Ensembl:ENSSSCG00000028964	protein-coding	11040	PIM2	Pim-2 proto-oncogene, serine/threonine kinase	-	MIM:300295|HGNC:HGNC:8987|Ensembl:ENSG00000102096	protein-coding	-2.25	61.85	0	0		17	16	17	29	42	56	78	85	115	95	5	11	30	20	17		19.8	14.7	14.5	22.6	31.3	44.7	71.6	63.3	86.2	48.8	4.2	10.5	17.1	15.2	14.8		4.38
110259662	LOC110259662	zinc finger protein 57-like	-	Ensembl:ENSSSCG00000036792	protein-coding	126295	ZNF57	zinc finger protein 57	ZNF424	HGNC:HGNC:13125|Ensembl:ENSG00000171970	protein-coding	-2.25	33.33	0	0		6	8	11	10	8	43	42	69	24	31	4	11	16	6	4		7	7.4	9.4	7.8	6	34.3	38.5	51.4	18	15.9	3.4	10.5	9.1	4.6	3.5		3
110261735	LOC110261735	uncharacterized LOC110261735	-	-	protein-coding	8353	H3C6	H3 clustered histone 6	H3.1|H3/d|H3C1|H3C10|H3C11|H3C12|H3C2|H3C3|H3C4|H3C7|H3C8|H3FD|HIST1H3E	MIM:602813|HGNC:HGNC:4769|Ensembl:ENSG00000274750	protein-coding	-2.23	66.95	0	0		47	99	74	119	169	325	339	517	497	384	39	85	64	106	98		54.6	91.1	63	92.9	126	259.6	311.1	385.3	372.6	197.3	32.8	81.1	36.6	80.6	85.2		5.8
444995	FADS1	fatty acid desaturase 1	D5FAD|FADS1a|FADS1b	VGNC:VGNC:87875|Ensembl:ENSSSCG00000024015	protein-coding	3992	FADS1	fatty acid desaturase 1	D5D|FADS6|FADSD5|LLCDL1|TU12	MIM:606148|HGNC:HGNC:3574|Ensembl:ENSG00000149485	protein-coding	-2.22	52.57	0	0		16	29	14	34	32	43	49	50	88	131	17	8	27	13	5		18.6	26.7	11.9	26.5	23.9	34.3	45	37.3	66	67.3	14.3	7.6	15.4	9.9	4.3		4.29
100157327	HIST1H2BD	histone cluster 1, H2bd	-	Ensembl:ENSSSCG00000021411	protein-coding	3017	H2BC5	H2B clustered histone 5	H2B.1B|H2B/a|H2B/b|H2B/g|H2B/h|H2B/k|H2B/l|H2BFA|H2BFB|H2BFG|H2BFH|H2BFK|H2BFL|HIRIP2|HIST1H2BC|HIST1H2BD|HIST1H2BE|HIST1H2BF|HIST1H2BG|HIST1H2BI|dJ221C16.6	MIM:602799|HGNC:HGNC:4747|Ensembl:ENSG00000158373	protein-coding	-2.21	75.7	0	0		22	31	45	39	49	115	68	145	123	134	9	19	32	24	44		25.6	28.5	38.3	30.4	36.5	91.8	62.4	108.1	92.2	68.8	7.6	18.1	18.3	18.2	38.2		4.73
100521743	CUBN	cubilin	-	Ensembl:ENSSSCG00000011030	protein-coding	8029	CUBN	cubilin	IFCR|IGS|IGS1|MGA1|gp280	MIM:602997|HGNC:HGNC:2548|Ensembl:ENSG00000107611	protein-coding	-2.2	17.31	0	0.0002		6	2	5	1	1	34	25	20	6	22	6	4	5	4	3		7	1.8	4.3	0.8	0.7	27.2	22.9	14.9	4.5	11.3	5.1	3.8	2.9	3	2.6		3
641347	SLC34A2	solute carrier family 34 member 2	Npt2B	VGNC:VGNC:93065|Ensembl:ENSSSCG00000008758	protein-coding	10568	SLC34A2	solute carrier family 34 member 2	NAPI-3B|NAPI-IIb|NPTIIb|PULAM	MIM:604217|HGNC:HGNC:11020|Ensembl:ENSG00000157765	protein-coding	-2.19	41.65	0	0		19	45	20	31	32	465	523	344	300	412	49	114	47	79	139		22.1	41.4	17	24.2	23.9	371.4	480	256.4	224.9	211.6	41.2	108.7	26.8	60	120.8		4.53
106504121	LOC106504121	histone H3.1	-	-	protein-coding	8354	H3C11	H3 clustered histone 11	H3.f|H3/f|H3C1|H3C10|H3C12|H3C2|H3C3|H3C4|H3C6|H3C7|H3C8|H3FF|HIST1H3I	MIM:602814|HGNC:HGNC:4771|Ensembl:ENSG00000275379	protein-coding	-2.18	90.53	0	0		26	53	43	81	103	245	222	313	256	267	40	59	49	73	46		30.2	48.8	36.6	63.2	76.8	195.7	203.8	233.3	191.9	137.2	33.7	56.3	28	55.5	40		4.96
100517816	LAT	linker for activation of T cells	-	-	protein-coding	27040	LAT	linker for activation of T cells	IMD52|LAT1|pp36	MIM:602354|HGNC:HGNC:18874|Ensembl:ENSG00000213658	protein-coding	-2.18	21.2	0	0		2	11	4	18	13	24	8	25	20	41	1	5	5	4	8		2.3	10.1	3.4	14.1	9.7	19.2	7.3	18.6	15	21.1	0.8	4.8	2.9	3	7		1.73
397408	PKIA	cAMP-dependent protein kinase inhibitor alpha	-	VGNC:VGNC:91477	protein-coding	5569	PKIA	cAMP-dependent protein kinase inhibitor alpha	PRKACN1	MIM:606059|HGNC:HGNC:9017|Ensembl:ENSG00000171033	protein-coding	-2.17	109.79	0	0		43	80	46	79	127	267	188	209	169	344	37	48	51	48	53		50	73.6	39.2	61.7	94.7	213.2	172.5	155.8	126.7	176.7	31.1	45.8	29.1	36.5	46.1		5.67
102165141	DPRX	divergent-paired related homeobox	-	Ensembl:ENSSSCG00000046881	protein-coding	503834	DPRX	divergent-paired related homeobox	-	MIM:611165|HGNC:HGNC:32166|Ensembl:ENSG00000204595	protein-coding	-2.17	36.05	0	0		13	8	21	9	14	80	72	183	69	54	18	18	33	11	8		15.1	7.4	17.9	7	10.4	63.9	66.1	136.4	51.7	27.7	15.2	17.2	18.8	8.4	7		4.01
110256070	LOC110256070	uncharacterized LOC110256070	-	-	ncRNA							-2.17	14.97	0.0001	0.0006		0	0	2	0	3	48	8	23	9	36	6	5	4	4	2		0	0	1.7	0	2.2	38.3	7.3	17.1	6.7	18.5	5.1	4.8	2.3	3	1.7		0
110261489	LOC110261489	histone H3.1-like	-	-	pseudo	8352	H3C3	H3 clustered histone 3	H3.1|H3/c|H3C1|H3C10|H3C11|H3C12|H3C2|H3C4|H3C6|H3C7|H3C8|H3FC|HIST1H3C	MIM:602812|HGNC:HGNC:4768|Ensembl:ENSG00000287080	protein-coding	-2.16	84.14	0	0		60	132	86	135	149	311	271	364	375	390	40	104	61	89	73		69.7	121.5	73.3	105.4	111.1	248.4	248.7	271.3	281.1	200.3	33.7	99.2	34.8	67.6	63.4		6.14
100739329	DEGS2	delta 4-desaturase, sphingolipid 2	-	VGNC:VGNC:87242|Ensembl:ENSSSCG00000002512	protein-coding	123099	DEGS2	delta 4-desaturase, sphingolipid 2	C14orf66|DES2|FADS8	MIM:610862|HGNC:HGNC:20113|Ensembl:ENSG00000168350	protein-coding	-2.16	34.38	0	0		2	16	7	9	4	40	45	50	71	32	12	12	10	6	11		2.3	14.7	6	7	3	31.9	41.3	37.3	53.2	16.4	10.1	11.4	5.7	4.6	9.6		1.73
100154508	LOC100154508	histone H2A type 1-F-like	-	-	protein-coding	8329	H2AC13	H2A clustered histone 13	H2A/c|H2AC11|H2AC15|H2AC16|H2AC17|H2AFC|HIST1H2AI	MIM:602787|HGNC:HGNC:4725|Ensembl:ENSG00000196747	protein-coding	-2.15	71.17	0	0		18	44	32	47	94	90	68	92	111	132	17	12	17	29	26		20.9	40.5	27.3	36.7	70.1	71.9	62.4	68.6	83.2	67.8	14.3	11.4	9.7	22	22.6		4.45
100518583	METTL21A	methyltransferase like 21A	-	VGNC:VGNC:96242|Ensembl:ENSSSCG00000036466	protein-coding	151194	METTL21A	methyltransferase like 21A	FAM119A|HCA557b|HSPA-KMT	MIM:615257|HGNC:HGNC:30476|Ensembl:ENSG00000144401	protein-coding	-2.14	33.39	0	0		9	20	13	13	26	30	43	43	54	49	3	7	20	4	22		10.5	18.4	11.1	10.1	19.4	24	39.5	32	40.5	25.2	2.5	6.7	11.4	3	19.1		3.52
100154511	HIST1H3E	histone cluster 1, H3e	-	-	protein-coding	8353	H3C6	H3 clustered histone 6	H3.1|H3/d|H3C1|H3C10|H3C11|H3C12|H3C2|H3C3|H3C4|H3C7|H3C8|H3FD|HIST1H3E	MIM:602813|HGNC:HGNC:4769|Ensembl:ENSG00000274750	protein-coding	-2.13	38.01	0	0		7	40	11	29	39	74	118	132	134	93	19	28	15	23	30		8.1	36.8	9.4	22.6	29.1	59.1	108.3	98.4	100.5	47.8	16	26.7	8.6	17.5	26.1		3.19
102162202	LOC102162202	histone H2B type 2-E	-	-	protein-coding	8349	H2BC21	H2B clustered histone 21	GL105|H2B|H2B.1|H2BE|H2BFQ|H2BGL105|H2BQ|HIST2H2BE	MIM:601831|HGNC:HGNC:4760|Ensembl:ENSG00000184678	protein-coding	-2.12	94.6	0	0		24	57	33	77	104	176	175	221	302	270	40	40	68	42	51		27.9	52.4	28.1	60.1	77.5	140.6	160.6	164.7	226.4	138.7	33.7	38.2	38.8	31.9	44.3		4.85
110261478	H1-1	H1.1 linker histone, cluster member	-	-	protein-coding	3024	H1-1	H1.1 linker histone, cluster member	H1.1|H1A|H1F1|HIST1|HIST1H1A	MIM:142709|HGNC:HGNC:4715|Ensembl:ENSG00000124610	protein-coding	-2.12	53.22	0	0		85	133	82	132	276	313	307	493	368	494	40	82	50	106	123		98.8	122.4	69.9	103	205.7	250	281.8	367.4	275.9	253.8	33.7	78.2	28.6	80.6	106.9		6.64
100513962	AASS	aminoadipate-semialdehyde synthase	-	VGNC:VGNC:84944|Ensembl:ENSSSCG00000016613	protein-coding	10157	AASS	aminoadipate-semialdehyde synthase	LKR/SDH|LKRSDH|LORSDH	MIM:605113|HGNC:HGNC:17366|Ensembl:ENSG00000008311	protein-coding	-2.11	145.87	0	0		167	174	194	263	274	676	566	771	701	815	158	263	194	121	132		194.1	160.1	165.3	205.3	204.2	539.9	519.5	574.6	525.5	418.7	133	250.9	110.8	91.9	114.7		7.61
106504825	LOC106504825	uncharacterized LOC106504825	-	-	ncRNA							-2.11	14.32	0.0002	0.0008		6	0	3	2	2	20	5	26	12	27	2	1	10	6	1		7	0	2.6	1.6	1.5	16	4.6	19.4	9	13.9	1.7	1	5.7	4.6	0.9		3
110261664	LOC110261664	histone H3.1	-	-	protein-coding	126961	H3C14	H3 clustered histone 14	H3|H3.2|H3/M|H3C13|H3C15|H3F2|H3FM|H3FN|HIST2H3C	MIM:142780|HGNC:HGNC:20503|Ensembl:ENSG00000203811	protein-coding	-2.1	68.71	0	0		55	95	40	90	125	274	229	291	388	292	43	63	43	89	66		63.9	87.4	34.1	70.3	93.2	218.8	210.2	216.9	290.9	150	36.2	60.1	24.6	67.6	57.4		6.02
100156896	SLC39A4	solute carrier family 39 member 4	ZIP4	VGNC:VGNC:93105|Ensembl:ENSSSCG00000005905	protein-coding	55630	SLC39A4	solute carrier family 39 member 4	AEZ|AWMS2|ZIP4	MIM:607059|HGNC:HGNC:17129|Ensembl:ENSG00000147804	protein-coding	-2.09	35.89	0	0		6	14	8	21	24	47	46	56	96	69	8	14	7	15	22		7	12.9	6.8	16.4	17.9	37.5	42.2	41.7	72	35.4	6.7	13.4	4	11.4	19.1		3
102159655	LOC102159655	histone H2A type 2-A-like	-	-	protein-coding	8337	H2AC18	H2A clustered histone 18	H2A|H2A.2|H2A/O|H2A/q|H2AC19|H2AFO|H2a-615|HIST2H2AA|HIST2H2AA3	MIM:142720|HGNC:HGNC:4736|Ensembl:ENSG00000203812	protein-coding	-2.08	84.52	0	0		35	76	49	97	106	191	184	273	331	387	38	44	65	75	82		40.7	69.9	41.7	75.7	79	152.5	168.9	203.5	248.1	198.8	32	42	37.1	57	71.3		5.38
100622579	HERPUD1	homocysteine inducible ER protein with ubiquitin like domain 1	-	VGNC:VGNC:88852|Ensembl:ENSSSCG00000040663	protein-coding	9709	HERPUD1	homocysteine inducible ER protein with ubiquitin like domain 1	HERP|Mif1|SUP	MIM:608070|HGNC:HGNC:13744|Ensembl:ENSG00000051108	protein-coding	-2.08	67.51	0	0		85	87	98	168	189	533	556	709	348	235	102	109	164	126	103		98.8	80.1	83.5	131.1	140.9	425.7	510.3	528.4	260.9	120.7	85.9	104	93.7	95.7	89.5		6.64
100626629	SLC25A30	solute carrier family 25 member 30	-	Ensembl:ENSSSCG00000023738	protein-coding	253512	SLC25A30	solute carrier family 25 member 30	KMCP1	MIM:610793|HGNC:HGNC:27371|Ensembl:ENSG00000174032	protein-coding	-2.07	117.07	0	0		107	172	162	233	262	477	462	398	374	782	121	113	96	90	102		124.4	158.3	138	181.9	195.3	381	424	296.6	280.4	401.7	101.9	107.8	54.8	68.4	88.7		6.97
110260947	SLC7A6	solute carrier family 7 member 6	-	-	protein-coding	9057	SLC7A6	solute carrier family 7 member 6	LAT-2|LAT3|y+LAT-2	MIM:605641|HGNC:HGNC:11064|Ensembl:ENSG00000103064	protein-coding	-2.04	58.7	0	0		22	35	18	18	20	153	122	128	48	176	34	19	49	28	23		25.6	32.2	15.3	14.1	14.9	122.2	112	95.4	36	90.4	28.6	18.1	28	21.3	20		4.73
102163438	LOC102163438	uncharacterized LOC102163438	-	-	ncRNA							-2.03	34.31	0	0		28	25	19	31	33	72	25	34	35	107	9	14	7	11	13		32.5	23	16.2	24.2	24.6	57.5	22.9	25.3	26.2	55	7.6	13.4	4	8.4	11.3		5.07
100514379	FBXO5	F-box protein 5	-	VGNC:VGNC:88052|Ensembl:ENSSSCG00000004077	protein-coding	26271	FBXO5	F-box protein 5	EMI1|FBX5|Fbxo31	MIM:606013|HGNC:HGNC:13584|Ensembl:ENSG00000112029	protein-coding	-2.03	67.03	0	0		27	26	36	94	99	169	113	160	201	271	47	21	48	40	48		31.4	23.9	30.7	73.4	73.8	135	103.7	119.2	150.7	139.2	39.6	20	27.4	30.4	41.7		5.02
100156127	LOC100156127	histone H2B type 1-M	-	Ensembl:ENSSSCG00000041733	protein-coding	8344	H2BC6	H2B clustered histone 6	H2B.h|H2B/h|H2BC10|H2BC4|H2BC7|H2BC8|H2BFH|HIST1H2BE|dJ221C16.8	MIM:602805|HGNC:HGNC:4753|Ensembl:ENSG00000274290	protein-coding	-2.03	51.85	0	0		37	84	59	104	149	264	186	358	370	379	33	84	67	67	107		43	77.3	50.3	81.2	111.1	210.8	170.7	266.8	277.4	194.7	27.8	80.1	38.3	50.9	93		5.46
100516688	SLC37A4	solute carrier family 37 member 4	-	VGNC:VGNC:93092|Ensembl:ENSSSCG00000015105	protein-coding	2542	SLC37A4	solute carrier family 37 member 4	G6PT1|G6PT2|G6PT3|GSD1b|GSD1c|GSD1d|PRO0685|TRG-19|TRG19	MIM:602671|HGNC:HGNC:4061|Ensembl:ENSG00000137700	protein-coding	-2.02	68.36	0	0		13	30	33	31	41	77	81	87	104	121	19	10	22	29	45		15.1	27.6	28.1	24.2	30.6	61.5	74.3	64.8	78	62.2	16	9.5	12.6	22	39.1		4.01
106510170	LOC106510170	histone H2A type 2-C	-	Ensembl:ENSSSCG00000034598	protein-coding	8338	H2AC20	H2A clustered histone 20	H2A|H2A-GL101|H2A/q|H2AFQ|HIST2H2AC	MIM:602797|HGNC:HGNC:4738|Ensembl:ENSG00000184260	protein-coding	-2.01	62.56	0	0		6	19	7	22	25	84	75	117	103	94	14	22	23	26	24		7	17.5	6	17.2	18.6	67.1	68.8	87.2	77.2	48.3	11.8	21	13.1	19.8	20.9		3
100516144	ADGRA3	adhesion G protein-coupled receptor A3	GPR125	VGNC:VGNC:85119|Ensembl:ENSSSCG00000008753	protein-coding	166647	ADGRA3	adhesion G protein-coupled receptor A3	GPR125|PGR21|TEM5L	MIM:612303|HGNC:HGNC:13839|Ensembl:ENSG00000152990	protein-coding	-2.01	61.44	0	0		9	18	27	24	25	79	52	74	112	135	18	5	32	18	27		10.5	16.6	23	18.7	18.6	63.1	47.7	55.1	84	69.3	15.2	4.8	18.3	13.7	23.5		3.52
110260886	ZFPM1	zinc finger protein, FOG family member 1	-	VGNC:VGNC:95152	protein-coding	161882	ZFPM1	zinc finger protein, FOG family member 1	FOG|FOG1|ZC2HC11A|ZNF408|ZNF89A	MIM:601950|HGNC:HGNC:19762|Ensembl:ENSG00000179588	protein-coding	-2.01	19.97	0	0.0001		4	9	3	6	5	16	30	45	24	17	8	2	11	4	6		4.6	8.3	2.6	4.7	3.7	12.8	27.5	33.5	18	8.7	6.7	1.9	6.3	3	5.2		2.5
100624964	JAKMIP3	Janus kinase and microtubule interacting protein 3	-	VGNC:VGNC:89275|Ensembl:ENSSSCG00000024633	protein-coding	282973	JAKMIP3	Janus kinase and microtubule interacting protein 3	C10orf14|C10orf39|Jamip3|NECC2|bA140A10.5	MIM:611198|HGNC:HGNC:23523|Ensembl:ENSG00000188385	protein-coding	-2.01	14.1	0.0002	0.0009		5	14	2	5	9	18	27	11	47	40	4	13	3	3	11		5.8	12.9	1.7	3.9	6.7	14.4	24.8	8.2	35.2	20.5	3.4	12.4	1.7	2.3	9.6		2.77
100523971	ATP13A2	ATPase cation transporting 13A2	-	VGNC:VGNC:85638|Ensembl:ENSSSCG00000031082	protein-coding	23400	ATP13A2	ATPase cation transporting 13A2	CLN12|HSA9947|KRPPD|PARK9|SPG78	MIM:610513|HGNC:HGNC:30213|Ensembl:ENSG00000159363	protein-coding	-2	75.77	0	0		310	519	471	520	443	690	554	875	1205	1357	137	274	203	206	324		360.3	477.5	401.3	405.9	330.2	551.1	508.5	652.1	903.3	697.1	115.3	261.4	115.9	156.5	281.6		8.5
100622822	SLC26A4	solute carrier family 26 member 4	-	VGNC:VGNC:93029|Ensembl:ENSSSCG00000028969	protein-coding	5172	SLC26A4	solute carrier family 26 member 4	DFNB4|EVA|PDS|TDH2B	MIM:605646|HGNC:HGNC:8818|Ensembl:ENSG00000091137	protein-coding	-2	104.51	0	0		41	72	104	98	110	699	515	725	657	740	246	144	164	121	155		47.7	66.2	88.6	76.5	82	558.3	472.7	540.3	492.5	380.1	207.1	137.4	93.7	91.9	134.7		5.6
100516483	CHRM4	cholinergic receptor muscarinic 4	acm4	VGNC:VGNC:86665|Ensembl:ENSSSCG00000013261	protein-coding	1132	CHRM4	cholinergic receptor muscarinic 4	HM4|M4R	MIM:118495|HGNC:HGNC:1953|Ensembl:ENSG00000180720	protein-coding	-2	25.84	0	0		4	11	5	3	2	19	11	34	33	39	5	4	10	8	4		4.6	10.1	4.3	2.3	1.5	15.2	10.1	25.3	24.7	20	4.2	3.8	5.7	6.1	3.5		2.5
397263	CLCN5	chloride voltage-gated channel 5	CLC-5	Ensembl:ENSSSCG00000023026	protein-coding	1184	CLCN5	chloride voltage-gated channel 5	CLC5|CLCK2|ClC-5|DENTS|NPHL1|NPHL2|XLRH|XRN|hCIC-K2	MIM:300008|HGNC:HGNC:2023|Ensembl:ENSG00000171365	protein-coding	-1.99	112.92	0	0		73	91	67	124	167	369	313	410	424	681	97	119	93	96	94		84.9	83.7	57.1	96.8	124.5	294.7	287.3	305.6	317.8	349.8	81.7	113.5	53.1	73	81.7		6.42
110261661	H1-5	H1.5 linker histone, cluster member	-	-	protein-coding	3009	H1-5	H1.5 linker histone, cluster member	H1|H1.5|H1B|H1F5|H1s-3|HIST1H1B	MIM:142711|HGNC:HGNC:4719|Ensembl:ENSG00000184357	protein-coding	-1.99	81	0	0		128	136	141	266	357	472	396	664	562	616	87	117	105	156	144		148.8	125.1	120.1	207.6	266.1	377	363.4	494.8	421.3	316.4	73.2	111.6	60	118.5	125.2		7.23
110261665	LOC110261665	histone H2A type 1	-	-	protein-coding	8329	H2AC13	H2A clustered histone 13	H2A/c|H2AC11|H2AC15|H2AC16|H2AC17|H2AFC|HIST1H2AI	MIM:602787|HGNC:HGNC:4725|Ensembl:ENSG00000196747	protein-coding	-1.96	48.95	0	0		39	99	55	104	133	247	173	240	245	363	40	59	26	66	96		45.3	91.1	46.9	81.2	99.1	197.3	158.8	178.9	183.7	186.5	33.7	56.3	14.8	50.2	83.4		5.53
100154071	LOC100154071	histone H2A type 1-like	-	Ensembl:ENSSSCG00000032609	protein-coding	3013	H2AC7	H2A clustered histone 7	H2A.3|H2A/g|H2AFG|HIST1H2AD	MIM:602792|HGNC:HGNC:4729|Ensembl:ENSG00000196866	protein-coding	-1.96	39.45	0	0		24	55	36	78	105	148	87	168	191	235	18	51	23	46	46		27.9	50.6	30.7	60.9	78.3	118.2	79.8	125.2	143.2	120.7	15.2	48.6	13.1	35	40		4.85
100513634	MPC1	mitochondrial pyruvate carrier 1	BRP44L	VGNC:VGNC:90318|Ensembl:ENSSSCG00000032916	protein-coding	51660	MPC1	mitochondrial pyruvate carrier 1	BRP44L|CGI-129|MPYCD|SLC54A1	MIM:614738|HGNC:HGNC:21606|Ensembl:ENSG00000060762	protein-coding	-1.95	135.83	0	0		40	58	53	70	71	154	171	259	234	275	60	33	68	51	50		46.5	53.4	45.2	54.6	52.9	123	156.9	193	175.4	141.3	50.5	31.5	38.8	38.8	43.5		5.57
100520687	PLA2G4A	phospholipase A2 group IVA	-	VGNC:VGNC:91495|Ensembl:ENSSSCG00000023351	protein-coding	5321	PLA2G4A	phospholipase A2 group IVA	GURDP|PLA2G4|cPLA2|cPLA2-alpha	MIM:600522|HGNC:HGNC:9035|Ensembl:ENSG00000116711	protein-coding	-1.95	19.59	0	0.0001		6	19	11	12	31	54	42	26	18	27	7	3	6	13	11		7	17.5	9.4	9.4	23.1	43.1	38.5	19.4	13.5	13.9	5.9	2.9	3.4	9.9	9.6		3
110261668	LOC110261668	histone H2A type 1-H	-	Ensembl:ENSSSCG00000047716	protein-coding	85235	H2AC12	H2A clustered histone 12	H2A/S|H2AFALii|H2AH|HIST1H2AH|dJ86C11.1	MIM:615013|HGNC:HGNC:13671|Ensembl:ENSG00000274997	protein-coding	-1.94	39.54	0	0		28	63	65	167	203	171	226	264	284	387	37	73	42	78	71		32.5	58	55.4	130.4	151.3	136.6	207.4	196.7	212.9	198.8	31.1	69.6	24	59.3	61.7		5.07
768107	RGN	regucalcin	GNL|SMP-30	VGNC:VGNC:92256|Ensembl:ENSSSCG00000022390	protein-coding	9104	RGN	regucalcin	GNL|HEL-S-41|RC|SMP30	MIM:300212|HGNC:HGNC:9989|Ensembl:ENSG00000130988	protein-coding	-1.93	60.94	0	0		205	213	204	300	411	378	416	607	777	1025	193	284	150	130	103		238.3	196	173.8	234.2	306.4	301.9	381.8	452.4	582.5	526.5	162.5	270.9	85.7	98.8	89.5		7.9
110258925	LOC110258925	putative GTP-binding protein 6	-	Ensembl:ENSSSCG00000037491	protein-coding	8225	GTPBP6	GTP binding protein 6 (putative)	PGPL	MIM:300124|HGNC:HGNC:30189|Ensembl:ENSG00000178605	protein-coding	-1.93	29.29	0	0		2	5	5	6	5	38	21	27	42	31	9	5	6	7	13		2.3	4.6	4.3	4.7	3.7	30.3	19.3	20.1	31.5	15.9	7.6	4.8	3.4	5.3	11.3		1.73
100156780	SDF2L1	stromal cell derived factor 2 like 1	-	Ensembl:ENSSSCG00000010084	protein-coding	23753	SDF2L1	stromal cell derived factor 2 like 1	-	MIM:607551|HGNC:HGNC:10676|Ensembl:ENSG00000128228	protein-coding	-1.93	18.91	0	0.0001		1	12	7	9	8	18	12	21	42	35	3	2	9	6	11		1.2	11	6	7	6	14.4	11	15.7	31.5	18	2.5	1.9	5.1	4.6	9.6		1.11
100152580	RASSF4	Ras association domain family member 4	-	Ensembl:ENSSSCG00000029662	protein-coding	83937	RASSF4	Ras association domain family member 4	AD037	MIM:610559|HGNC:HGNC:20793|Ensembl:ENSG00000107551	protein-coding	-1.93	14.54	0.0001	0.0007		11	18	7	18	25	8	5	23	24	24	1	8	3	6	3		12.8	16.6	6	14.1	18.6	6.4	4.6	17.1	18	12.3	0.8	7.6	1.7	4.6	2.6		3.79
100521065	BAD	BCL2 associated agonist of cell death	-	VGNC:VGNC:85743	protein-coding	572	BAD	BCL2 associated agonist of cell death	BBC2|BCL2L8	MIM:603167|HGNC:HGNC:936|Ensembl:ENSG00000002330	protein-coding	-1.92	35.63	0	0		10	33	7	11	3	53	60	58	57	81	8	16	16	14	29		11.6	30.4	6	8.6	2.2	42.3	55.1	43.2	42.7	41.6	6.7	15.3	9.1	10.6	25.2		3.66
110257936	LOC110257936	putative GTP-binding protein 6	-	Ensembl:ENSSSCG00000033858	protein-coding	8225	GTPBP6	GTP binding protein 6 (putative)	PGPL	MIM:300124|HGNC:HGNC:30189|Ensembl:ENSG00000178605	protein-coding	-1.92	29.86	0	0		3	5	5	8	6	38	21	27	41	31	9	5	6	7	13		3.5	4.6	4.3	6.2	4.5	30.3	19.3	20.1	30.7	15.9	7.6	4.8	3.4	5.3	11.3		2.17
100525468	CITED4	Cbp/p300 interacting transactivator with Glu/Asp rich carboxy-terminal domain 4	-	-	protein-coding	163732	CITED4	Cbp/p300 interacting transactivator with Glu/Asp rich carboxy-terminal domain 4	-	MIM:606815|HGNC:HGNC:18696|Ensembl:ENSG00000179862	protein-coding	-1.92	25.51	0	0		9	11	5	14	15	17	25	24	55	44	7	12	7	5	7		10.5	10.1	4.3	10.9	11.2	13.6	22.9	17.9	41.2	22.6	5.9	11.4	4	3.8	6.1		3.52
100621915	LOC100621915	histone H2B type 1-N	-	-	protein-coding	8341	H2BC15	H2B clustered histone 15	H2B/d|H2BFD|HIST1H2BN	MIM:602801|HGNC:HGNC:4749|Ensembl:ENSG00000233822	protein-coding	-1.9	85.14	0	0		37	48	42	81	93	126	98	159	165	203	29	30	40	54	35		43	44.2	35.8	63.2	69.3	100.6	89.9	118.5	123.7	104.3	24.4	28.6	22.8	41	30.4		5.46
100525039	MCRIP2	MAPK regulated corepressor interacting protein 2	-	Ensembl:ENSSSCG00000007995	protein-coding	84331	MCRIP2	MAPK regulated corepressor interacting protein 2	C16orf14|FAM195A|c349E10.1	HGNC:HGNC:14142|Ensembl:ENSG00000172366	protein-coding	-1.9	110.5	0	0		51	71	60	92	93	230	163	191	211	261	40	46	54	60	76		59.3	65.3	51.1	71.8	69.3	183.7	149.6	142.3	158.2	134.1	33.7	43.9	30.8	45.6	66.1		5.91
110261663	LOC110261663	histone H2B type 1	-	-	protein-coding	255626	H2BC1	H2B clustered histone 1	H2BFU|HIST1H2BA|STBP|TH2B|TSH2B|TSH2B.1|bA317E16.3|hTSH2B	MIM:609904|HGNC:HGNC:18730|Ensembl:ENSG00000146047	protein-coding	-1.9	48.49	0	0		7	35	19	27	45	72	53	72	91	141	10	19	21	29	23		8.1	32.2	16.2	21.1	33.5	57.5	48.6	53.7	68.2	72.4	8.4	18.1	12	22	20		3.19
100621901	DCTPP1	dCTP pyrophosphatase 1	-	Ensembl:ENSSSCG00000007795	protein-coding	79077	DCTPP1	dCTP pyrophosphatase 1	CDA03|RS21C6|XTP3TPA	MIM:615840|HGNC:HGNC:28777|Ensembl:ENSG00000179958	protein-coding	-1.9	28.68	0	0		5	14	10	15	14	21	9	29	35	49	4	4	11	6	10		5.8	12.9	8.5	11.7	10.4	16.8	8.3	21.6	26.2	25.2	3.4	3.8	6.3	4.6	8.7		2.77
100627332	CKB	creatine kinase B	B-CK|CPK-B	VGNC:VGNC:86718|Ensembl:ENSSSCG00000021220	protein-coding	1152	CKB	creatine kinase B	B-CK|BCK|CKBB|CPK-B|HEL-211|HEL-S-29	MIM:123280|HGNC:HGNC:1991|Ensembl:ENSG00000166165	protein-coding	-1.89	119.35	0	0		1126	1886	945	1228	1062	5696	4462	6064	6648	7065	1333	1279	1583	1561	1681		1308.9	1735.3	805.1	958.6	791.7	4549.2	4095.2	4519.2	4983.6	3629.2	1122.1	1220	904.1	1186.2	1461		10.36
100738744	LOC100738744	histone H2B type 2-E	-	-	protein-coding	8349	H2BC21	H2B clustered histone 21	GL105|H2B|H2B.1|H2BE|H2BFQ|H2BGL105|H2BQ|HIST2H2BE	MIM:601831|HGNC:HGNC:4760|Ensembl:ENSG00000184678	protein-coding	-1.89	99.06	0	0		44	84	52	101	117	233	219	252	393	322	57	56	97	62	71		51.1	77.3	44.3	78.8	87.2	186.1	201	187.8	294.6	165.4	48	53.4	55.4	47.1	61.7		5.7
100522201	LOC100522201	histone H2AX	-	-	protein-coding	3014	H2AX	H2A.X variant histone	H2A.X|H2A/X|H2AFX	MIM:601772|HGNC:HGNC:4739|Ensembl:ENSG00000188486	protein-coding	-1.88	105.5	0	0		45	80	59	87	75	164	138	230	247	309	41	55	53	56	61		52.3	73.6	50.3	67.9	55.9	131	126.7	171.4	185.2	158.7	34.5	52.5	30.3	42.6	53		5.74
110261480	LOC110261480	histone H3.1-like	-	-	pseudo	8350	H3C1	H3 clustered histone 1	H3/A|H3C10|H3C11|H3C12|H3C2|H3C3|H3C4|H3C6|H3C7|H3C8|H3FA|HIST1H3A	MIM:602810|HGNC:HGNC:4766|Ensembl:ENSG00000275714	protein-coding	-1.88	88.14	0	0		32	97	95	97	169	209	237	300	246	342	49	65	68	80	71		37.2	89.3	80.9	75.7	126	166.9	217.5	223.6	184.4	175.7	41.2	62	38.8	60.8	61.7		5.26
100628166	SOAT1	sterol O-acyltransferase 1	-	VGNC:VGNC:93327|Ensembl:ENSSSCG00000021464	protein-coding	6646	SOAT1	sterol O-acyltransferase 1	ACACT|ACAT|ACAT-1|ACAT1|SOAT|STAT	MIM:102642|HGNC:HGNC:11177|Ensembl:ENSG00000057252	protein-coding	-1.87	105.04	0	0		653	782	946	1302	1635	2032	1840	2032	2395	3765	535	713	486	584	586		759	719.5	806	1016.4	1218.8	1622.9	1688.8	1514.3	1795.4	1934	450.3	680.1	277.6	443.8	509.3		9.57
110261666	LOC110261666	histone H2A type 1	-	Ensembl:ENSSSCG00000033451	protein-coding	8969	H2AC11	H2A clustered histone 11	H2A.1b|H2A/p|H2AC13|H2AC15|H2AC16|H2AC17|H2AFP|H2AG|HIST1H2AG|pH2A/f	MIM:615012|HGNC:HGNC:4737|Ensembl:ENSG00000196787	protein-coding	-1.87	39.37	0	0		49	80	55	133	169	183	132	308	230	333	19	55	51	75	81		57	73.6	46.9	103.8	126	146.2	121.1	229.5	172.4	171.1	16	52.5	29.1	57	70.4		5.86
100337666	MRPS6	mitochondrial ribosomal protein S6	SLC5A3	VGNC:VGNC:90399	protein-coding	64968	MRPS6	mitochondrial ribosomal protein S6	C21orf101|MRP-S6|RPMS6|S6mt	MIM:611973|HGNC:HGNC:14051|Ensembl:ENSG00000243927	protein-coding	-1.86	54.04	0	0		35	31	26	46	92	80	132	176	184	218	24	45	63	48	27		40.7	28.5	22.2	35.9	68.6	63.9	121.1	131.2	137.9	112	20.2	42.9	36	36.5	23.5		5.38
110261675	LOC110261675	histone H4	-	Ensembl:ENSSSCG00000044948	protein-coding	8363	H4C11	H4 clustered histone 11	H4-16|H4/e|H4C1|H4C12|H4C13|H4C14|H4C15|H4C2|H4C3|H4C4|H4C5|H4C6|H4C8|H4C9|H4F2iv|H4FE|HIST1H4J|dJ160A22.2	MIM:602826|HGNC:HGNC:4785|Ensembl:ENSG00000197238	protein-coding	-1.86	29.71	0	0		14	34	32	58	53	58	54	71	121	147	13	20	12	53	26		16.3	31.3	27.3	45.3	39.5	46.3	49.6	52.9	90.7	75.5	10.9	19.1	6.9	40.3	22.6		4.11
100525283	SEMA4C	semaphorin 4C	-	VGNC:VGNC:92702|Ensembl:ENSSSCG00000008197	protein-coding	54910	SEMA4C	semaphorin 4C	M-SEMA-F|SEMACL1|SEMAF|SEMAI	MIM:604462|HGNC:HGNC:10731|Ensembl:ENSG00000168758	protein-coding	-1.84	30.93	0	0		11	12	4	18	18	50	40	29	80	90	9	10	16	18	25		12.8	11	3.4	14.1	13.4	39.9	36.7	21.6	60	46.2	7.6	9.5	9.1	13.7	21.7		3.79
397172	CALCRL	calcitonin receptor like receptor	CGRPR|CRLR	Ensembl:ENSSSCG00000016031	protein-coding	10203	CALCRL	calcitonin receptor like receptor	CGRPR|CRLR|LMPHM8	MIM:114190|HGNC:HGNC:16709|Ensembl:ENSG00000064989	protein-coding	-1.84	26.46	0	0		16	9	16	33	41	120	75	138	50	84	27	36	32	11	20		18.6	8.3	13.6	25.8	30.6	95.8	68.8	102.8	37.5	43.1	22.7	34.3	18.3	8.4	17.4		4.29
100158117	LOC100158117	histone H4	-	-	protein-coding	8294	H4C9	H4 clustered histone 9	H4-16|H4/m|H4C1|H4C11|H4C12|H4C13|H4C14|H4C15|H4C2|H4C3|H4C4|H4C5|H4C6|H4C8|H4FM|H4M|HIST1H4I	MIM:602833|HGNC:HGNC:4793|Ensembl:ENSG00000276180	protein-coding	-1.84	23.24	0	0		13	14	14	21	47	49	50	94	63	89	3	15	11	28	35		15.1	12.9	11.9	16.4	35	39.1	45.9	70.1	47.2	45.7	2.5	14.3	6.3	21.3	30.4		4.01
110261152	MANEAL	mannosidase endo-alpha like	-	VGNC:VGNC:89972|Ensembl:ENSSSCG00000032960	protein-coding	149175	MANEAL	mannosidase endo-alpha like	-	HGNC:HGNC:26452|Ensembl:ENSG00000185090	protein-coding	-1.84	20.83	0	0		1	5	4	2	5	28	22	24	27	32	6	0	13	4	15		1.2	4.6	3.4	1.6	3.7	22.4	20.2	17.9	20.2	16.4	5.1	0	7.4	3	13		1.11
100512826	NUCB2	nucleobindin 2	-	Ensembl:ENSSSCG00000013380	protein-coding	4925	NUCB2	nucleobindin 2	HEL-S-109|NEFA	MIM:608020|HGNC:HGNC:8044|Ensembl:ENSG00000070081	protein-coding	-1.82	42.41	0	0		15	29	18	19	12	58	97	108	107	165	22	20	49	8	34		17.4	26.7	15.3	14.8	8.9	46.3	89	80.5	80.2	84.8	18.5	19.1	28	6.1	29.6		4.2
110261488	LOC110261488	histone H3.1t-like	-	-	pseudo	8290	H3-4	H3.4 histone	H3.4|H3/g|H3FT|H3t|HIST3H3	MIM:602820|HGNC:HGNC:4778|Ensembl:ENSG00000168148	protein-coding	-1.82	40.22	0	0		60	132	85	121	220	190	200	461	306	416	44	70	50	115	92		69.7	121.5	72.4	94.5	164	151.7	183.6	343.6	229.4	213.7	37	66.8	28.6	87.4	80		6.14
448810	MYC	MYC proto-oncogene, bHLH transcription factor	c-Myc|c-Myc-a|c-Myc-b	-	protein-coding	4609	MYC	MYC proto-oncogene, bHLH transcription factor	MRTL|MYCC|bHLHe39|c-Myc	MIM:190080|HGNC:HGNC:7553|Ensembl:ENSG00000136997	protein-coding	-1.81	44.7	0	0		32	14	32	52	60	49	88	87	106	89	18	24	27	24	19		37.2	12.9	27.3	40.6	44.7	39.1	80.8	64.8	79.5	45.7	15.2	22.9	15.4	18.2	16.5		5.26
100525821	LOC100525821	uncharacterized LOC100525821	-	-	protein-coding							-1.81	38.56	0	0		59	208	107	171	250	418	409	562	545	600	49	133	94	182	158		68.6	191.4	91.2	133.5	186.4	333.8	375.4	418.8	408.6	308.2	41.2	126.9	53.7	138.3	137.3		6.12
100170651	SLC30A2	solute carrier family 30 member 2	-	VGNC:VGNC:93056|Ensembl:ENSSSCG00000026386	protein-coding	7780	SLC30A2	solute carrier family 30 member 2	PP12488|TNZD|ZNT2|ZnT-2	MIM:609617|HGNC:HGNC:11013|Ensembl:ENSG00000158014	protein-coding	-1.8	51.9	0	0		30	40	28	39	36	103	123	90	154	185	31	28	19	38	54		34.9	36.8	23.9	30.4	26.8	82.3	112.9	67.1	115.4	95	26.1	26.7	10.9	28.9	46.9		5.16
595121	ARL4A	ADP ribosylation factor like GTPase 4A	-	VGNC:VGNC:85522|Ensembl:ENSSSCG00000032709	protein-coding	10124	ARL4A	ADP ribosylation factor like GTPase 4A	ARL4	MIM:604786|HGNC:HGNC:695|Ensembl:ENSG00000122644	protein-coding	-1.8	20.84	0	0		6	16	12	16	25	26	18	12	42	52	9	4	7	7	15		7	14.7	10.2	12.5	18.6	20.8	16.5	8.9	31.5	26.7	7.6	3.8	4	5.3	13		3
110261671	LOC110261671	histone H2B type 1-H-like	-	-	protein-coding	8345	H2BC9	H2B clustered histone 9	H2B/j|H2BFJ|HIST1H2BH	MIM:602806|HGNC:HGNC:4755|Ensembl:ENSG00000275713	protein-coding	-1.79	65.83	0	0		52	109	80	132	166	232	149	341	338	333	50	70	81	99	69		60.4	100.3	68.2	103	123.7	185.3	136.8	254.1	253.4	171.1	42.1	66.8	46.3	75.2	60		5.94
100738859	LOC100738859	histone H2B type 2-E	-	Ensembl:ENSSSCG00000047083	protein-coding	8349	H2BC21	H2B clustered histone 21	GL105|H2B|H2B.1|H2BE|H2BFQ|H2BGL105|H2BQ|HIST2H2BE	MIM:601831|HGNC:HGNC:4760|Ensembl:ENSG00000184678	protein-coding	-1.78	78.46	0	0		10	29	14	32	28	87	111	121	103	173	27	31	50	29	24		11.6	26.7	11.9	25	20.9	69.5	101.9	90.2	77.2	88.9	22.7	29.6	28.6	22	20.9		3.66
100520763	HEXIM1	HEXIM P-TEFb complex subunit 1	-	Ensembl:ENSSSCG00000017336	protein-coding	10614	HEXIM1	HEXIM P-TEFb complex subunit 1	CLP1|EDG1|HIS1|MAQ1	MIM:607328|HGNC:HGNC:24953|Ensembl:ENSG00000186834	protein-coding	-1.78	51.58	0	0		82	95	72	45	94	171	187	293	191	237	32	40	75	72	84		95.3	87.4	61.3	35.1	70.1	136.6	171.6	218.4	143.2	121.7	26.9	38.2	42.8	54.7	73		6.59
100155151	CRABP2	cellular retinoic acid binding protein 2	-	VGNC:VGNC:86972|Ensembl:ENSSSCG00000006472	protein-coding	1382	CRABP2	cellular retinoic acid binding protein 2	CRABP-II|RBP6	MIM:180231|HGNC:HGNC:2339|Ensembl:ENSG00000143320	protein-coding	-1.78	37.28	0	0		18	13	44	75	69	68	63	99	139	182	35	23	31	25	28		20.9	12	37.5	58.5	51.4	54.3	57.8	73.8	104.2	93.5	29.5	21.9	17.7	19	24.3		4.45
396983	PDXK	pyridoxal kinase	-	-	protein-coding	8566	PDXK	pyridoxal kinase	C21orf124|C21orf97|HEL-S-1a|HMSN6C|PKH|PNK|PRED79	MIM:179020|HGNC:HGNC:8819|Ensembl:ENSG00000160209	protein-coding	-1.77	74.03	0	0		78	211	106	140	171	442	292	405	471	510	90	113	100	116	146		90.7	194.1	90.3	109.3	127.5	353	268	301.8	353.1	262	75.8	107.8	57.1	88.1	126.9		6.52
100517535	SMIM13	small integral membrane protein 13	-	Ensembl:ENSSSCG00000032146	protein-coding	221710	SMIM13	small integral membrane protein 13	C6orf228	HGNC:HGNC:27356|Ensembl:ENSG00000224531	protein-coding	-1.76	45.2	0	0		12	22	30	41	75	76	102	113	95	137	11	21	52	35	24		13.9	20.2	25.6	32	55.9	60.7	93.6	84.2	71.2	70.4	9.3	20	29.7	26.6	20.9		3.9
100515515	GALNT11	polypeptide N-acetylgalactosaminyltransferase 11	-	VGNC:VGNC:88328|Ensembl:ENSSSCG00000016430	protein-coding	63917	GALNT11	polypeptide N-acetylgalactosaminyltransferase 11	GALNAC-T11|GALNACT11	MIM:615130|HGNC:HGNC:19875|Ensembl:ENSG00000178234	protein-coding	-1.75	71.67	0	0		176	212	395	394	494	815	565	601	936	1021	248	211	208	157	228		204.6	195.1	336.5	307.6	368.2	650.9	518.6	447.9	701.7	524.5	208.8	201.3	118.8	119.3	198.2		7.68
397454	ITPR1	inositol 1,4,5-trisphosphate receptor type 1	IP3R1	VGNC:VGNC:89253|Ensembl:ENSSSCG00000023437	protein-coding	3708	ITPR1	inositol 1,4,5-trisphosphate receptor type 1	ACV|CLA4|INSP3R1|IP3R|IP3R1|PPP1R94|SCA15|SCA16|SCA29	MIM:147265|HGNC:HGNC:6180|Ensembl:ENSG00000150995	protein-coding	-1.75	44.78	0	0		8	6	17	8	11	74	45	58	45	78	9	13	19	21	20		9.3	5.5	14.5	6.2	8.2	59.1	41.3	43.2	33.7	40.1	7.6	12.4	10.9	16	17.4		3.36
100515447	USP43	ubiquitin specific peptidase 43	-	VGNC:VGNC:94765|Ensembl:ENSSSCG00000017995	protein-coding	124739	USP43	ubiquitin specific peptidase 43	-	HGNC:HGNC:20072|Ensembl:ENSG00000154914	protein-coding	-1.75	37.31	0	0		29	68	42	42	58	248	245	286	102	162	54	87	73	57	57		33.7	62.6	35.8	32.8	43.2	198.1	224.9	213.1	76.5	83.2	45.5	83	41.7	43.3	49.5		5.12
110261673	LOC110261673	histone H4	-	Ensembl:ENSSSCG00000047841	protein-coding	8359	H4C1	H4 clustered histone 1	H4-16|H4C11|H4C12|H4C13|H4C14|H4C15|H4C2|H4C3|H4C4|H4C5|H4C6|H4C8|H4C9|H4FA|HIST1H4A	MIM:602822|HGNC:HGNC:4781|Ensembl:ENSG00000278637	protein-coding	-1.74	33.19	0	0		9	36	37	45	73	58	86	96	118	116	14	28	23	29	42		10.5	33.1	31.5	35.1	54.4	46.3	78.9	71.5	88.5	59.6	11.8	26.7	13.1	22	36.5		3.52
100521593	DNAJB9	DnaJ heat shock protein family (Hsp40) member B9	-	VGNC:VGNC:96687	protein-coding	4189	DNAJB9	DnaJ heat shock protein family (Hsp40) member B9	ERdj4|MDG-1|MDG1|MST049|MSTP049	MIM:602634|HGNC:HGNC:6968|Ensembl:ENSG00000128590	protein-coding	-1.74	31.31	0	0		15	24	30	41	32	212	197	144	66	99	44	35	66	35	29		17.4	22.1	25.6	32	23.9	169.3	180.8	107.3	49.5	50.9	37	33.4	37.7	26.6	25.2		4.2
106506226	LOC106506226	transforming acidic coiled-coil-containing protein 1	TACC1	-	protein-coding	6867	TACC1	transforming acidic coiled-coil containing protein 1	Ga55	MIM:605301|HGNC:HGNC:11522|Ensembl:ENSG00000147526	protein-coding	-1.74	23.09	0	0		6	21	19	14	25	45	25	28	18	49	8	8	9	6	17		7	19.3	16.2	10.9	18.6	35.9	22.9	20.9	13.5	25.2	6.7	7.6	5.1	4.6	14.8		3
102166244	TMEFF1	transmembrane protein with EGF like and two follistatin like domains 1	-	Ensembl:ENSSSCG00000005391	protein-coding	8577	TMEFF1	transmembrane protein with EGF like and two follistatin like domains 1	C9orf2|CT120.1|H7365|TR-1	MIM:603421|HGNC:HGNC:11866|Ensembl:ENSG00000241697	protein-coding	-1.72	33.86	0	0		5	12	5	16	12	43	88	76	49	71	23	13	23	13	16		5.8	11	4.3	12.5	8.9	34.3	80.8	56.6	36.7	36.5	19.4	12.4	13.1	9.9	13.9		2.77
100144508	ID4	inhibitor of DNA binding 4, HLH protein	-	VGNC:VGNC:89024|Ensembl:ENSSSCG00000024312	protein-coding	3400	ID4	inhibitor of DNA binding 4, HLH protein	IDB4|bHLHb27	MIM:600581|HGNC:HGNC:5363|Ensembl:ENSG00000172201	protein-coding	-1.71	33.08	0	0		9	7	7	6	6	30	27	39	44	48	12	13	12	11	1		10.5	6.4	6	4.7	4.5	24	24.8	29.1	33	24.7	10.1	12.4	6.9	8.4	0.9		3.52
100153858	PDK3	pyruvate dehydrogenase kinase 3	-	VGNC:VGNC:91279|Ensembl:ENSSSCG00000012181	protein-coding	5165	PDK3	pyruvate dehydrogenase kinase 3	CMTX6|GS1-358P8.4	MIM:300906|HGNC:HGNC:8811|Ensembl:ENSG00000067992	protein-coding	-1.71	30.76	0	0		15	13	16	29	47	43	58	41	57	80	14	8	27	30	8		17.4	12	13.6	22.6	35	34.3	53.2	30.6	42.7	41.1	11.8	7.6	15.4	22.8	7		4.2
100738372	CDC42EP1	CDC42 effector protein 1	-	VGNC:VGNC:86455|Ensembl:ENSSSCG00000026108	protein-coding	11135	CDC42EP1	CDC42 effector protein 1	BORG5|CEP1|MSE55	MIM:606084|HGNC:HGNC:17014|Ensembl:ENSG00000128283	protein-coding	-1.7	59.4	0	0		54	116	67	95	62	268	222	283	292	323	79	107	58	87	64		62.8	106.7	57.1	74.2	46.2	214	203.8	210.9	218.9	165.9	66.5	102.1	33.1	66.1	55.6		5.99
100515363	RASGRF2	Ras protein specific guanine nucleotide releasing factor 2	-	VGNC:VGNC:92112|Ensembl:ENSSSCG00000014127	protein-coding	5924	RASGRF2	Ras protein specific guanine nucleotide releasing factor 2	GRF2|RAS-GRF2	MIM:606614|HGNC:HGNC:9876|Ensembl:ENSG00000113319	protein-coding	-1.68	42.72	0	0		56	41	148	232	275	282	171	215	263	398	74	65	90	73	73		65.1	37.7	126.1	181.1	205	225.2	156.9	160.2	197.2	204.4	62.3	62	51.4	55.5	63.4		6.05
100512360	PPP1R15B	protein phosphatase 1 regulatory subunit 15B	-	VGNC:VGNC:91726|Ensembl:ENSSSCG00000015282	protein-coding	84919	PPP1R15B	protein phosphatase 1 regulatory subunit 15B	CREP|MSSGM2	MIM:613257|HGNC:HGNC:14951|Ensembl:ENSG00000158615	protein-coding	-1.66	42.28	0	0		237	183	280	337	339	918	1415	1387	419	746	261	254	365	342	264		275.5	168.4	238.6	263.1	252.7	733.2	1298.7	1033.7	314.1	383.2	219.7	242.3	208.5	259.9	229.5		8.11
396676	ST6GALNAC4	ST6 N-acetylgalactosaminide alpha-2,6-sialyltransferase 4	SIAT7B|ST6GALNAC-IV	VGNC:VGNC:93512|Ensembl:ENSSSCG00000005628	protein-coding	27090	ST6GALNAC4	ST6 N-acetylgalactosaminide alpha-2,6-sialyltransferase 4	IV|SIAT3-C|SIAT3C|SIAT7-D|SIAT7D|ST6GALNACIV|ST6GalNAc	MIM:606378|HGNC:HGNC:17846|Ensembl:ENSG00000136840	protein-coding	-1.66	41.17	0	0		20	29	13	22	23	85	78	86	77	89	14	47	34	23	24		23.2	26.7	11.1	17.2	17.1	67.9	71.6	64.1	57.7	45.7	11.8	44.8	19.4	17.5	20.9		4.6
102158609	LOC102158609	phosphoethanolamine/phosphocholine phosphatase	-	-	protein-coding	162466	PHOSPHO1	phosphoethanolamine/phosphocholine phosphatase 1	-	HGNC:HGNC:16815|Ensembl:ENSG00000173868	protein-coding	-1.66	34.26	0	0		24	89	51	65	56	118	85	135	225	213	30	65	35	39	53		27.9	81.9	43.5	50.7	41.7	94.2	78	100.6	168.7	109.4	25.3	62	20	29.6	46.1		4.85
594852	BID	BH3 interacting domain death agonist	p22 BID	VGNC:VGNC:85824|Ensembl:ENSSSCG00000000769	protein-coding	637	BID	BH3 interacting domain death agonist	FP497	MIM:601997|HGNC:HGNC:1050|Ensembl:ENSG00000015475	protein-coding	-1.66	30.03	0	0		59	62	46	48	44	113	140	182	125	85	50	24	43	33	76		68.6	57	39.2	37.5	32.8	90.2	128.5	135.6	93.7	43.7	42.1	22.9	24.6	25.1	66.1		6.12
110261477	LOC110261477	histone H4	-	Ensembl:ENSSSCG00000033566	protein-coding	8363	H4C11	H4 clustered histone 11	H4-16|H4/e|H4C1|H4C12|H4C13|H4C14|H4C15|H4C2|H4C3|H4C4|H4C5|H4C6|H4C8|H4C9|H4F2iv|H4FE|HIST1H4J|dJ160A22.2	MIM:602826|HGNC:HGNC:4785|Ensembl:ENSG00000197238	protein-coding	-1.66	29.21	0	0		7	14	9	15	40	46	29	40	43	93	7	9	17	20	18		8.1	12.9	7.7	11.7	29.8	36.7	26.6	29.8	32.2	47.8	5.9	8.6	9.7	15.2	15.6		3.19
100526083	OVOL2	ovo like zinc finger 2	-	VGNC:VGNC:95663|Ensembl:ENSSSCG00000036377	protein-coding	58495	OVOL2	ovo like zinc finger 2	CHED|CHED1|CHED2|EUROIMAGE566589|PPCD1|ZNF339	MIM:616441|HGNC:HGNC:15804|Ensembl:ENSG00000125850	protein-coding	-1.66	23.34	0	0		7	8	10	6	13	20	25	51	27	28	7	7	10	8	9		8.1	7.4	8.5	4.7	9.7	16	22.9	38	20.2	14.4	5.9	6.7	5.7	6.1	7.8		3.19
110261482	LOC110261482	histone H2A type 1-C	-	-	protein-coding	8334	H2AC6	H2A clustered histone 6	H2A/l|H2AFL|HIST1H2AC|dJ221C16.4	MIM:602794|HGNC:HGNC:4733|Ensembl:ENSG00000180573	protein-coding	-1.65	51.85	0	0		34	71	62	87	116	198	154	196	209	253	29	62	42	72	67		39.5	65.3	52.8	67.9	86.5	158.1	141.3	146.1	156.7	130	24.4	59.1	24	54.7	58.2		5.34
110260966	LOC110260966	nuclear receptor coactivator 5-like	-	Ensembl:ENSSSCG00000036632	protein-coding	57727	NCOA5	nuclear receptor coactivator 5	CIA|bA465L10.6	MIM:616825|HGNC:HGNC:15909|Ensembl:ENSG00000124160	protein-coding	-1.64	99.66	0	0		55	86	68	64	64	240	156	228	238	369	54	48	94	85	80		63.9	79.1	57.9	50	47.7	191.7	143.2	169.9	178.4	189.6	45.5	45.8	53.7	64.6	69.5		6.02
100627492	SGF29	SAGA complex associated factor 29	-	VGNC:VGNC:98315|Ensembl:ENSSSCG00000022778	protein-coding	112869	SGF29	SAGA complex associated factor 29	CCDC101|STAF36|TDRD29	MIM:613374|HGNC:HGNC:25156|Ensembl:ENSG00000176476	protein-coding	-1.64	76.94	0	0		25	41	36	33	47	108	125	169	122	158	39	27	49	52	37		29.1	37.7	30.7	25.8	35	86.3	114.7	125.9	91.5	81.2	32.8	25.8	28	39.5	32.2		4.91
100524518	CNTFR	ciliary neurotrophic factor receptor	-	VGNC:VGNC:95975|Ensembl:ENSSSCG00000010974	protein-coding	1271	CNTFR	ciliary neurotrophic factor receptor	-	MIM:118946|HGNC:HGNC:2170|Ensembl:ENSG00000122756	protein-coding	-1.64	53.28	0	0		11	31	18	36	31	81	93	119	125	159	28	26	53	23	51		12.8	28.5	15.3	28.1	23.1	64.7	85.4	88.7	93.7	81.7	23.6	24.8	30.3	17.5	44.3		3.79
100626434	ADI1	acireductone dioxygenase 1	-	VGNC:VGNC:85139|Ensembl:ENSSSCG00000029161	protein-coding	55256	ADI1	acireductone dioxygenase 1	APL1|ARD|Fe-ARD|HMFT1638|MTCBP1|Ni-ARD|SIPL|mtnD	MIM:613400|HGNC:HGNC:30576|Ensembl:ENSG00000182551	protein-coding	-1.64	29.89	0	0		31	20	26	48	41	42	35	83	119	105	12	23	23	20	25		36	18.4	22.2	37.5	30.6	33.5	32.1	61.9	89.2	53.9	10.1	21.9	13.1	15.2	21.7		5.21
100312978	PECR	peroxisomal trans-2-enoyl-CoA reductase	-	VGNC:VGNC:95880|Ensembl:ENSSSCG00000022758	protein-coding	55825	PECR	peroxisomal trans-2-enoyl-CoA reductase	DCRRP|HPDHASE|HSA250303|PVIARL|SDR29C1|TERP	MIM:605843|HGNC:HGNC:18281|Ensembl:ENSG00000115425	protein-coding	-1.63	35.96	0	0		10	18	11	15	11	44	53	83	65	77	13	7	40	23	18		11.6	16.6	9.4	11.7	8.2	35.1	48.6	61.9	48.7	39.6	10.9	6.7	22.8	17.5	15.6		3.66
100516047	SLC1A3	solute carrier family 1 member 3	-	VGNC:VGNC:92965|Ensembl:ENSSSCG00000016841	protein-coding	6507	SLC1A3	solute carrier family 1 member 3	EA6|EAAT1|GLAST|GLAST1	MIM:600111|HGNC:HGNC:10941|Ensembl:ENSG00000079215	protein-coding	-1.62	66.9	0	0		42	59	39	36	50	297	150	204	187	263	50	39	81	80	67		48.8	54.3	33.2	28.1	37.3	237.2	137.7	152	140.2	135.1	42.1	37.2	46.3	60.8	58.2		5.64
100515227	FAM118B	family with sequence similarity 118 member B	-	VGNC:VGNC:87894|Ensembl:ENSSSCG00000025806	protein-coding	79607	FAM118B	family with sequence similarity 118 member B	-	MIM:616587|HGNC:HGNC:26110|Ensembl:ENSG00000197798	protein-coding	-1.62	49.38	0	0		63	103	42	45	49	247	192	194	256	273	51	66	66	79	90		73.2	94.8	35.8	35.1	36.5	197.3	176.2	144.6	191.9	140.2	42.9	63	37.7	60	78.2		6.21
100157763	LOC100157763	histone H2A type 1-H	-	-	protein-coding	8331	H2AC14	H2A clustered histone 14	H2A/E|H2AFE|HIST1H2AJ|dJ160A22.4	MIM:602791|HGNC:HGNC:4727|Ensembl:ENSG00000276368	protein-coding	-1.62	43.79	0	0		27	40	32	72	91	130	64	151	122	211	22	37	52	43	46		31.4	36.8	27.3	56.2	67.8	103.8	58.7	112.5	91.5	108.4	18.5	35.3	29.7	32.7	40		5.02
100514581	PIH1D1	PIH1 domain containing 1	-	VGNC:VGNC:91433|Ensembl:ENSSSCG00000003169	protein-coding	55011	PIH1D1	PIH1 domain containing 1	MOT48|NOP17|Pih1	MIM:611480|HGNC:HGNC:26075|Ensembl:ENSG00000104872	protein-coding	-1.62	29.48	0	0		9	13	11	19	15	23	21	24	27	55	5	5	18	9	8		10.5	12	9.4	14.8	11.2	18.4	19.3	17.9	20.2	28.3	4.2	4.8	10.3	6.8	7		3.52
100621476	UQCC3	ubiquinol-cytochrome c reductase complex assembly factor 3	C2H11orf83	VGNC:VGNC:94726|Ensembl:ENSSSCG00000038370	protein-coding	790955	UQCC3	ubiquinol-cytochrome c reductase complex assembly factor 3	C11orf83|CCDS41658.1|MC3DN9|UNQ655	MIM:616097|HGNC:HGNC:34399|Ensembl:ENSG00000204922	protein-coding	-1.62	14.14	0.0002	0.0009		22	13	11	4	11	15	10	16	20	37	3	4	6	6	9		25.6	12	9.4	3.1	8.2	12	9.2	11.9	15	19	2.5	3.8	3.4	4.6	7.8		4.73
100624915	MCM5	minichromosome maintenance complex component 5	-	VGNC:VGNC:96415|Ensembl:ENSSSCG00000022823	protein-coding	4174	MCM5	minichromosome maintenance complex component 5	CDC46|MGORS8|P1-CDC46	MIM:602696|HGNC:HGNC:6948|Ensembl:ENSG00000100297	protein-coding	-1.61	86.22	0	0		28	34	34	42	53	101	81	96	106	137	21	21	44	41	32		32.5	31.3	29	32.8	39.5	80.7	74.3	71.5	79.5	70.4	17.7	20	25.1	31.2	27.8		5.07
100627075	COA7	cytochrome c oxidase assembly factor 7 (putative)	SELRC1	VGNC:VGNC:96779|Ensembl:ENSSSCG00000027119	protein-coding	65260	COA7	cytochrome c oxidase assembly factor 7 (putative)	C1orf163|RESA1|SCAN3|SELRC1	MIM:615623|HGNC:HGNC:25716|Ensembl:ENSG00000162377	protein-coding	-1.61	71.25	0	0		26	37	43	54	47	102	139	152	119	174	28	29	75	46	37		30.2	34	36.6	42.2	35	81.5	127.6	113.3	89.2	89.4	23.6	27.7	42.8	35	32.2		4.96
100518128	SMPD3	sphingomyelin phosphodiesterase 3	-	VGNC:VGNC:93263|Ensembl:ENSSSCG00000002764	protein-coding	55512	SMPD3	sphingomyelin phosphodiesterase 3	NSMASE2	MIM:605777|HGNC:HGNC:14240|Ensembl:ENSG00000103056	protein-coding	-1.61	26.59	0	0		30	44	51	72	46	203	254	227	344	195	58	138	50	63	111		34.9	40.5	43.5	56.2	34.3	162.1	233.1	169.2	257.9	100.2	48.8	131.6	28.6	47.9	96.5		5.16
100621764	DEPDC7	DEP domain containing 7	-	Ensembl:ENSSSCG00000042341	protein-coding	91614	DEPDC7	DEP domain containing 7	TR2|dJ85M6.4	MIM:612294|HGNC:HGNC:29899|Ensembl:ENSG00000121690	protein-coding	-1.61	26.23	0	0		28	12	41	28	33	74	104	92	71	51	33	13	30	33	18		32.5	11	34.9	21.9	24.6	59.1	95.5	68.6	53.2	26.2	27.8	12.4	17.1	25.1	15.6		5.07
492279	HSPD1	heat shock protein family D (Hsp60) member 1	HSP60	-	protein-coding	3329	HSPD1	heat shock protein family D (Hsp60) member 1	CPN60|GROEL|HLD4|HSP-60|HSP60|HSP65|HuCHA60|SPG13	MIM:118190|HGNC:HGNC:5261|Ensembl:ENSG00000144381	protein-coding	-1.6	163.98	0	0		835	905	1188	984	1137	3071	2292	2715	2603	3916	1013	704	1219	924	683		970.6	832.7	1012.1	768.1	847.6	2452.7	2103.6	2023.4	1951.3	2011.6	852.7	671.5	696.2	702.2	593.6		9.92
494463	STMN1	stathmin 1	-	VGNC:VGNC:93560|Ensembl:ENSSSCG00000026257	protein-coding	3925	STMN1	stathmin 1	C1orf215|LAP18|Lag|OP18|PP17|PP19|PR22|SMN	MIM:151442|HGNC:HGNC:6510|Ensembl:ENSG00000117632	protein-coding	-1.6	83.34	0	0		48	71	48	33	52	211	183	240	214	275	55	46	115	66	70		55.8	65.3	40.9	25.8	38.8	168.5	168	178.9	160.4	141.3	46.3	43.9	65.7	50.2	60.8		5.83
100622890	CSRP1	cysteine and glycine rich protein 1	-	VGNC:VGNC:96051|Ensembl:ENSSSCG00000020976	protein-coding	1465	CSRP1	cysteine and glycine rich protein 1	CRP|CRP1|CSRP|CYRP|D1S181E|HEL-141|HEL-S-286	MIM:123876|HGNC:HGNC:2469|Ensembl:ENSG00000159176	protein-coding	-1.6	32.43	0	0		15	28	21	34	22	198	161	150	84	123	40	24	47	66	52		17.4	25.8	17.9	26.5	16.4	158.1	147.8	111.8	63	63.2	33.7	22.9	26.8	50.2	45.2		4.2
396924	AKR1A1	aldo-keto reductase family 1 member A1	ALR1|Akr1a4	VGNC:VGNC:85229|Ensembl:ENSSSCG00000029256	protein-coding	10327	AKR1A1	aldo-keto reductase family 1 member A1	ALDR1|ALR|ARM|DD3|HEL-S-6	MIM:103830|HGNC:HGNC:380|Ensembl:ENSG00000117448	protein-coding	-1.59	45.33	0	0		9	13	10	14	19	40	44	38	52	75	15	8	27	16	11		10.5	12	8.5	10.9	14.2	31.9	40.4	28.3	39	38.5	12.6	7.6	15.4	12.2	9.6		3.52
110261669	LOC110261669	histone H2B type 1	-	-	protein-coding	8344	H2BC6	H2B clustered histone 6	H2B.h|H2B/h|H2BC10|H2BC4|H2BC7|H2BC8|H2BFH|HIST1H2BE|dJ221C16.8	MIM:602805|HGNC:HGNC:4753|Ensembl:ENSG00000274290	protein-coding	-1.59	38.67	0	0		37	38	34	74	89	129	82	179	177	248	20	36	56	70	55		43	35	29	57.8	66.3	103	75.3	133.4	132.7	127.4	16.8	34.3	32	53.2	47.8		5.46
110261485	LOC110261485	histone H2B type 1-like	-	-	pseudo	255626	H2BC1	H2B clustered histone 1	H2BFU|HIST1H2BA|STBP|TH2B|TSH2B|TSH2B.1|bA317E16.3|hTSH2B	MIM:609904|HGNC:HGNC:18730|Ensembl:ENSG00000146047	protein-coding	-1.58	55.81	0	0		49	86	87	113	145	189	125	224	290	294	49	74	61	72	73		57	79.1	74.1	88.2	108.1	150.9	114.7	166.9	217.4	151	41.2	70.6	34.8	54.7	63.4		5.86
733698	RABGGTB	Rab geranylgeranyltransferase subunit beta	-	Ensembl:ENSSSCG00000003775	protein-coding	5876	RABGGTB	Rab geranylgeranyltransferase subunit beta	GGTB	MIM:179080|HGNC:HGNC:9796|Ensembl:ENSG00000137955	protein-coding	-1.57	51.43	0	0		87	102	247	177	197	657	581	575	336	624	152	163	265	226	114		101.1	93.9	210.4	138.2	146.9	524.7	533.2	428.5	251.9	320.5	127.9	155.5	151.4	171.7	99.1		6.67
100156932	LOC100156932	histone H2B type 1	-	-	protein-coding	8344	H2BC6	H2B clustered histone 6	H2B.h|H2B/h|H2BC10|H2BC4|H2BC7|H2BC8|H2BFH|HIST1H2BE|dJ221C16.8	MIM:602805|HGNC:HGNC:4753|Ensembl:ENSG00000274290	protein-coding	-1.57	35.24	0	0		78	128	67	151	179	245	130	257	292	336	32	79	67	92	104		90.7	117.8	57.1	117.9	133.4	195.7	119.3	191.5	218.9	172.6	26.9	75.4	38.3	69.9	90.4		6.52
100623873	NDUFB10	NADH:ubiquinone oxidoreductase subunit B10	-	VGNC:VGNC:90644|Ensembl:ENSSSCG00000030328	protein-coding	4716	NDUFB10	NADH:ubiquinone oxidoreductase subunit B10	PDSW	MIM:603843|HGNC:HGNC:7696|Ensembl:ENSG00000140990	protein-coding	-1.56	63.28	0	0		16	37	34	46	43	106	64	113	134	133	31	28	44	32	37		18.6	34	29	35.9	32.1	84.7	58.7	84.2	100.5	68.3	26.1	26.7	25.1	24.3	32.2		4.29
100525263	FAXDC2	fatty acid hydroxylase domain containing 2	-	VGNC:VGNC:88021|Ensembl:ENSSSCG00000017068	protein-coding	10826	FAXDC2	fatty acid hydroxylase domain containing 2	C5orf4	HGNC:HGNC:1334|Ensembl:ENSG00000170271	protein-coding	-1.56	40.11	0	0		44	92	55	57	81	123	127	179	162	153	31	73	45	44	60		51.1	84.7	46.9	44.5	60.4	98.2	116.6	133.4	121.4	78.6	26.1	69.6	25.7	33.4	52.1		5.7
110259261	SLC43A3	solute carrier family 43 member 3	-	VGNC:VGNC:98325|Ensembl:ENSSSCG00000033998	protein-coding	29015	SLC43A3	solute carrier family 43 member 3	EEG1|ENBT1|FOAP-13|PRO1659|SEEEG-1	MIM:618034|HGNC:HGNC:17466|Ensembl:ENSG00000134802	protein-coding	-1.56	27.65	0	0		23	45	21	31	30	163	171	87	166	122	29	25	51	66	64		26.7	41.4	17.9	24.2	22.4	130.2	156.9	64.8	124.4	62.7	24.4	23.8	29.1	50.2	55.6		4.79
100523947	SH3GL1	SH3 domain containing GRB2 like 1, endophilin A2	-	VGNC:VGNC:92823|Ensembl:ENSSSCG00000013508	protein-coding	6455	SH3GL1	SH3 domain containing GRB2 like 1, endophilin A2	CNSA1|EEN|SH3D2B|SH3P8	MIM:601768|HGNC:HGNC:10830|Ensembl:ENSG00000141985	protein-coding	-1.55	74.33	0	0		126	149	159	250	261	374	362	517	543	618	134	185	155	137	164		146.5	137.1	135.5	195.2	194.6	298.7	332.2	385.3	407.1	317.5	112.8	176.5	88.5	104.1	142.5		7.2
100625699	NUAK2	NUAK family kinase 2	-	VGNC:VGNC:90941|Ensembl:ENSSSCG00000038471	protein-coding	81788	NUAK2	NUAK family kinase 2	SNARK	MIM:608131|HGNC:HGNC:29558|Ensembl:ENSG00000163545	protein-coding	-1.55	41.04	0	0		28	25	31	37	39	114	85	253	138	149	54	42	37	47	25		32.5	23	26.4	28.9	29.1	91	78	188.5	103.4	76.5	45.5	40.1	21.1	35.7	21.7		5.07
396949	FAAH	fatty acid amide hydrolase	-	VGNC:VGNC:97056|Ensembl:ENSSSCG00000003901	protein-coding	2166	FAAH	fatty acid amide hydrolase	FAAH-1|PSAB	MIM:602935|HGNC:HGNC:3553|Ensembl:ENSG00000117480	protein-coding	-1.55	13.85	0.0002	0.001		3	9	20	31	32	64	34	50	106	31	24	18	19	18	7		3.5	8.3	17	24.2	23.9	51.1	31.2	37.3	79.5	15.9	20.2	17.2	10.9	13.7	6.1		2.17
100522283	PCGF5	polycomb group ring finger 5	-	Ensembl:ENSSSCG00000036083	protein-coding	84333	PCGF5	polycomb group ring finger 5	RNF159	MIM:617407|HGNC:HGNC:28264|Ensembl:ENSG00000180628	protein-coding	-1.54	44.4	0	0		279	312	279	271	364	802	872	1145	350	851	229	332	300	278	250		324.3	287.1	237.7	211.6	271.3	640.5	800.3	853.3	262.4	437.1	192.8	316.7	171.3	211.3	217.3		8.35
100526005	FEZ1	fasciculation and elongation protein zeta 1	-	VGNC:VGNC:88092|Ensembl:ENSSSCG00000015212	protein-coding	9638	FEZ1	fasciculation and elongation protein zeta 1	UNC-76	MIM:604825|HGNC:HGNC:3659|Ensembl:ENSG00000149557	protein-coding	-1.54	22.73	0	0		17	17	24	31	25	38	52	65	74	40	20	23	7	17	15		19.8	15.6	20.4	24.2	18.6	30.3	47.7	48.4	55.5	20.5	16.8	21.9	4	12.9	13		4.38
100153630	CSRP2	cysteine and glycine rich protein 2	-	Ensembl:ENSSSCG00000000951	protein-coding	1466	CSRP2	cysteine and glycine rich protein 2	CRP2|LMO5|SmLIM	MIM:601871|HGNC:HGNC:2470|Ensembl:ENSG00000175183	protein-coding	-1.52	62.69	0	0		104	133	137	182	158	274	179	321	303	320	72	107	71	91	96		120.9	122.4	116.7	142.1	117.8	218.8	164.3	239.2	227.1	164.4	60.6	102.1	40.6	69.2	83.4		6.93
100156192	NT5DC1	5'-nucleotidase domain containing 1	-	VGNC:VGNC:90922|Ensembl:ENSSSCG00000004435	protein-coding	221294	NT5DC1	5'-nucleotidase domain containing 1	C6orf200|LP2642|NT5C2L1	HGNC:HGNC:21556|Ensembl:ENSG00000178425	protein-coding	-1.52	51.03	0	0		36	53	106	119	139	106	85	137	148	213	40	42	59	45	32		41.8	48.8	90.3	92.9	103.6	84.7	78	102.1	110.9	109.4	33.7	40.1	33.7	34.2	27.8		5.42
110259871	MCM7	minichromosome maintenance complex component 7	-	VGNC:VGNC:90076|Ensembl:ENSSSCG00000032180	protein-coding	4176	MCM7	minichromosome maintenance complex component 7	CDC47|MCM2|P1.1-MCM3|P1CDC47|P85MCM|PNAS146|PPP1R104	MIM:600592|HGNC:HGNC:6950|Ensembl:ENSG00000166508	protein-coding	-1.52	87.21	0	0		71	109	105	134	126	357	310	363	287	421	75	81	159	152	111		82.5	100.3	89.5	104.6	93.9	285.1	284.5	270.5	215.1	216.3	63.1	77.3	90.8	115.5	96.5		6.38
100522792	PRKCB	protein kinase C beta	PKC|PRKCB1|PRKCB_tv2	Ensembl:ENSSSCG00000033674	protein-coding	5579	PRKCB	protein kinase C beta	PKC-beta|PKCB|PKCI(2)|PKCbeta|PRKCB1|PRKCB2	MIM:176970|HGNC:HGNC:9395|Ensembl:ENSG00000166501	protein-coding	-1.52	48.05	0	0		221	320	170	249	298	697	560	776	713	1107	230	276	188	170	306		256.9	294.4	144.8	194.4	222.1	556.7	514	578.3	534.5	568.7	193.6	263.3	107.4	129.2	266		8.01
100152019	PELI2	pellino E3 ubiquitin protein ligase family member 2	-	VGNC:VGNC:91307|Ensembl:ENSSSCG00000033800	protein-coding	57161	PELI2	pellino E3 ubiquitin protein ligase family member 2	-	MIM:614798|HGNC:HGNC:8828|Ensembl:ENSG00000139946	protein-coding	-1.52	26.58	0	0		22	15	12	22	23	54	93	49	61	73	20	22	12	19	21		25.6	13.8	10.2	17.2	17.1	43.1	85.4	36.5	45.7	37.5	16.8	21	6.9	14.4	18.3		4.73
414915	LGALS1	galectin 1	Galectin-1|LGAS1	VGNC:VGNC:89691|Ensembl:ENSSSCG00000033854	protein-coding	3956	LGALS1	galectin 1	GAL1|GBP	MIM:150570|HGNC:HGNC:6561|Ensembl:ENSG00000100097	protein-coding	-1.51	89.9	0	0		115	149	157	190	182	495	370	634	639	603	181	119	265	227	125		133.7	137.1	133.8	148.3	135.7	395.3	339.6	472.5	479	309.8	152.4	113.5	151.4	172.5	108.6		7.07
100157189	SFT2D2	SFT2 domain containing 2	-	VGNC:VGNC:98856|Ensembl:ENSSSCG00000031617	protein-coding	375035	SFT2D2	SFT2 domain containing 2	UNQ512|dJ747L4.C1.2	HGNC:HGNC:25140|Ensembl:ENSG00000213064	protein-coding	-1.51	18.75	0	0.0001		0	9	4	4	1	20	20	21	18	34	5	6	7	9	9		0	8.3	3.4	3.1	0.7	16	18.4	15.7	13.5	17.5	4.2	5.7	4	6.8	7.8		0
100621034	PARP1	poly(ADP-ribose) polymerase 1	-	VGNC:VGNC:96677|Ensembl:ENSSSCG00000023660	protein-coding	142	PARP1	poly(ADP-ribose) polymerase 1	ADPRT|ADPRT 1|ADPRT1|ARTD1|PARP|PARP-1|PPOL|pADPRT-1	MIM:173870|HGNC:HGNC:270|Ensembl:ENSG00000143799	protein-coding	-1.5	80.09	0	0		138	229	117	212	219	387	303	336	424	562	87	106	164	162	133		160.4	210.7	99.7	165.5	163.3	309.1	278.1	250.4	317.8	288.7	73.2	101.1	93.7	123.1	115.6		7.33
100515393	ATP8A1	ATPase phospholipid transporting 8A1	-	VGNC:VGNC:97894|Ensembl:ENSSSCG00000008803	protein-coding	10396	ATP8A1	ATPase phospholipid transporting 8A1	ATPASEII|ATPIA|ATPP2	MIM:609542|HGNC:HGNC:13531|Ensembl:ENSG00000124406	protein-coding	-1.5	55.96	0	0		334	485	675	727	840	663	503	714	756	1418	289	421	316	226	166		388.2	446.3	575.1	567.5	626.2	529.5	461.7	532.1	566.7	728.4	243.3	401.6	180.5	171.7	144.3		8.6
397662	CCNB1	cyclin B1	-	VGNC:VGNC:86349|Ensembl:ENSSSCG00000029326	protein-coding	891	CCNB1	cyclin B1	CCNB	MIM:123836|HGNC:HGNC:1579|Ensembl:ENSG00000134057	protein-coding	-1.5	114.97	0	0		214	315	328	330	334	723	652	823	639	1054	274	184	278	249	290		248.8	289.8	279.4	257.6	249	577.4	598.4	613.3	479	541.4	230.6	175.5	158.8	189.2	252		7.96
100738612	ATF3	activating transcription factor 3	-	VGNC:VGNC:85606|Ensembl:ENSSSCG00000015595	protein-coding	467	ATF3	activating transcription factor 3	-	MIM:603148|HGNC:HGNC:785|Ensembl:ENSG00000162772	protein-coding	-1.5	17.43	0	0.0002		10	31	20	26	17	249	445	492	173	93	136	61	128	78	93		11.6	28.5	17	20.3	12.7	198.9	408.4	366.7	129.7	47.8	114.5	58.2	73.1	59.3	80.8		3.66
100620304	ENGASE	endo-beta-N-acetylglucosaminidase	-	VGNC:VGNC:87699|Ensembl:ENSSSCG00000032411	protein-coding	64772	ENGASE	endo-beta-N-acetylglucosaminidase	-	MIM:611898|HGNC:HGNC:24622|Ensembl:ENSG00000167280	protein-coding	-1.5	17.64	0	0.0002		4	3	16	16	17	24	14	24	30	36	3	10	10	11	7		4.6	2.8	13.6	12.5	12.7	19.2	12.8	17.9	22.5	18.5	2.5	9.5	5.7	8.4	6.1		2.5
110258364	LOC110258364	cysteine-rich protein 1	CRIP1	Ensembl:ENSSSCG00000037142	protein-coding	1396	CRIP1	cysteine rich protein 1	CRHP|CRIP|CRP-1|CRP1	MIM:123875|HGNC:HGNC:2360|Ensembl:ENSG00000213145	protein-coding	-1.49	58.95	0	0		222	373	188	288	311	786	621	972	1104	876	190	250	359	315	341		258.1	343.2	160.2	224.8	231.8	627.8	570	724.4	827.6	450	159.9	238.5	205	239.4	296.4		8.02
100157017	LOC100157017	glyoxylate/hydroxypyruvate reductase B	-	Ensembl:ENSSSCG00000038475	protein-coding							-1.49	24.39	0	0		24	28	58	72	65	158	107	138	81	144	37	61	76	17	27		27.9	25.8	49.4	56.2	48.5	126.2	98.2	102.8	60.7	74	31.1	58.2	43.4	12.9	23.5		4.85
100511937	LOC100511937	phosphatidylinositol 3-kinase regulatory subunit gamma	PIK3R3	Ensembl:ENSSSCG00000003909	protein-coding	8503	PIK3R3	phosphoinositide-3-kinase regulatory subunit 3	p55|p55-GAMMA|p55PIK	MIM:606076|HGNC:HGNC:8981|Ensembl:ENSG00000117461	protein-coding	-1.49	21.47	0	0		6	6	4	7	9	33	22	15	35	39	9	6	14	7	12		7	5.5	3.4	5.5	6.7	26.4	20.2	11.2	26.2	20	7.6	5.7	8	5.3	10.4		3
100512926	LOC100512926	cytochrome c oxidase assembly factor 6 homolog	-	Ensembl:ENSSSCG00000010161	protein-coding	388753	COA6	cytochrome c oxidase assembly factor 6	C1orf31|CEMCOX4	MIM:614772|HGNC:HGNC:18025|Ensembl:ENSG00000168275	protein-coding	-1.49	14.83	0.0001	0.0006		9	4	9	7	12	25	20	14	18	24	14	6	7	6	4		10.5	3.7	7.7	5.5	8.9	20	18.4	10.4	13.5	12.3	11.8	5.7	4	4.6	3.5		3.52
100153442	SMPDL3A	sphingomyelin phosphodiesterase acid like 3A	-	VGNC:VGNC:93265|Ensembl:ENSSSCG00000004233	protein-coding	10924	SMPDL3A	sphingomyelin phosphodiesterase acid like 3A	ASM3A|ASML3a|yR36GH4.1	MIM:610728|HGNC:HGNC:17389|Ensembl:ENSG00000172594	protein-coding	-1.48	46.33	0	0		35	47	65	46	62	148	112	133	120	124	27	37	78	30	51		40.7	43.2	55.4	35.9	46.2	118.2	102.8	99.1	90	63.7	22.7	35.3	44.5	22.8	44.3		5.38
100533549	AKAP1	A-kinase anchoring protein 1	-	VGNC:VGNC:85214|Ensembl:ENSSSCG00000034994	protein-coding	8165	AKAP1	A-kinase anchoring protein 1	AKAP|AKAP121|AKAP149|AKAP84|D-AKAP1|PPP1R43|PRKA1|SAKAP84|TDRD17	MIM:602449|HGNC:HGNC:367|Ensembl:ENSG00000121057	protein-coding	-1.48	40.82	0	0		17	28	21	29	31	45	50	45	69	105	19	14	28	16	27		19.8	25.8	17.9	22.6	23.1	35.9	45.9	33.5	51.7	53.9	16	13.4	16	12.2	23.5		4.38
100621753	PHOSPHO1	phosphoethanolamine/phosphocholine phosphatase 1	-	Ensembl:ENSSSCG00000026701	protein-coding	162466	PHOSPHO1	phosphoethanolamine/phosphocholine phosphatase 1	-	HGNC:HGNC:16815|Ensembl:ENSG00000173868	protein-coding	-1.48	25.24	0	0		107	149	100	86	85	197	127	203	424	374	58	114	53	86	81		124.4	137.1	85.2	67.1	63.4	157.3	116.6	151.3	317.8	192.1	48.8	108.7	30.3	65.4	70.4		6.97
100514115	FGFR3	fibroblast growth factor receptor 3	-	VGNC:VGNC:98929|Ensembl:ENSSSCG00000030827	protein-coding	2261	FGFR3	fibroblast growth factor receptor 3	ACH|CD333|CEK2|HSFGFR3EX|JTK4	MIM:134934|HGNC:HGNC:3690|Ensembl:ENSG00000068078	protein-coding	-1.48	17.87	0	0.0002		13	17	35	26	11	33	75	93	42	56	23	13	20	27	13		15.1	15.6	29.8	20.3	8.2	26.4	68.8	69.3	31.5	28.8	19.4	12.4	11.4	20.5	11.3		4.01
100525789	ERBB4	erb-b2 receptor tyrosine kinase 4	-	VGNC:VGNC:96284|Ensembl:ENSSSCG00000016160	protein-coding	2066	ERBB4	erb-b2 receptor tyrosine kinase 4	ALS19|HER4|p180erbB4	MIM:600543|HGNC:HGNC:3432|Ensembl:ENSG00000178568	protein-coding	-1.48	16.38	0.0001	0.0003		39	78	36	55	55	78	64	67	73	80	13	60	15	23	61		45.3	71.8	30.7	42.9	41	62.3	58.7	49.9	54.7	41.1	10.9	57.2	8.6	17.5	53		5.53
100153171	DNPEP	aspartyl aminopeptidase	-	VGNC:VGNC:96230|Ensembl:ENSSSCG00000016220	protein-coding	23549	DNPEP	aspartyl aminopeptidase	ASPEP|DAP	MIM:611367|HGNC:HGNC:2981|Ensembl:ENSG00000123992	protein-coding	-1.47	55.45	0	0		13	29	21	31	23	69	49	93	76	119	23	24	40	27	21		15.1	26.7	17.9	24.2	17.1	55.1	45	69.3	57	61.1	19.4	22.9	22.8	20.5	18.3		4.01
574051	H1-2	H1.2 linker histone, cluster member	-	-	protein-coding	3006	H1-2	H1.2 linker histone, cluster member	H1.2|H1C|H1F2|H1s-1|HIST1H1C	MIM:142710|HGNC:HGNC:4716|Ensembl:ENSG00000187837	protein-coding	-1.47	43.44	0	0		139	199	121	201	290	427	326	551	392	469	100	161	150	135	218		161.6	183.1	103.1	156.9	216.2	341	299.2	410.6	293.9	240.9	84.2	153.6	85.7	102.6	189.5		7.34
110261486	LOC110261486	histone H2B type 1-B	-	-	protein-coding	3018	H2BC3	H2B clustered histone 3	H2B.1|H2B/f|H2BFF|HIST1H2BB	MIM:602803|HGNC:HGNC:4751|Ensembl:ENSG00000276410	protein-coding	-1.47	39.3	0	0		45	97	55	54	111	148	102	116	172	225	34	33	70	90	48		52.3	89.3	46.9	42.2	82.7	118.2	93.6	86.4	128.9	115.6	28.6	31.5	40	68.4	41.7		5.74
100511709	CHEK1	checkpoint kinase 1	-	VGNC:VGNC:86637|Ensembl:ENSSSCG00000015215	protein-coding	1111	CHEK1	checkpoint kinase 1	CHK1	MIM:603078|HGNC:HGNC:1925|Ensembl:ENSG00000149554	protein-coding	-1.47	33.15	0	0		26	44	35	67	70	162	136	131	65	180	22	45	66	43	56		30.2	40.5	29.8	52.3	52.2	129.4	124.8	97.6	48.7	92.5	18.5	42.9	37.7	32.7	48.7		4.96
397543	BAK1	BCL2 antagonist/killer 1	BAK	VGNC:VGNC:85752|Ensembl:ENSSSCG00000001516	protein-coding	578	BAK1	BCL2 antagonist/killer 1	BAK|BAK-LIKE|BCL2L7|CDN1	MIM:600516|HGNC:HGNC:949|Ensembl:ENSG00000030110	protein-coding	-1.47	23.84	0	0		17	28	26	40	24	56	50	50	36	55	11	12	15	23	40		19.8	25.8	22.2	31.2	17.9	44.7	45.9	37.3	27	28.3	9.3	11.4	8.6	17.5	34.8		4.38
100521146	TNFRSF19	TNF receptor superfamily member 19	-	VGNC:VGNC:94263|Ensembl:ENSSSCG00000009283	protein-coding	55504	TNFRSF19	TNF receptor superfamily member 19	TAJ|TAJ-alpha|TRADE|TROY	MIM:606122|HGNC:HGNC:11915|Ensembl:ENSG00000127863	protein-coding	-1.47	22.43	0	0		11	15	19	34	50	41	32	33	54	82	13	8	34	20	9		12.8	13.8	16.2	26.5	37.3	32.7	29.4	24.6	40.5	42.1	10.9	7.6	19.4	15.2	7.8		3.79
100154835	MOCS1	molybdenum cofactor synthesis 1	-	-	protein-coding	4337	MOCS1	molybdenum cofactor synthesis 1	MIG11|MOCOD|MOCS1A|MOCS1B	MIM:603707|HGNC:HGNC:7190|Ensembl:ENSG00000124615	protein-coding	-1.47	13.99	0.0002	0.0009		4	7	6	8	11	16	31	36	28	16	5	13	9	10	8		4.6	6.4	5.1	6.2	8.2	12.8	28.5	26.8	21	8.2	4.2	12.4	5.1	7.6	7		2.5
100151940	ESRRB	estrogen related receptor beta	-	VGNC:VGNC:87794|Ensembl:ENSSSCG00000002388	protein-coding	2103	ESRRB	estrogen related receptor beta	DFNB35|ERR beta-2|ERR2|ERRb|ERRbeta2|ESRL2|NR3B2	MIM:602167|HGNC:HGNC:3473|Ensembl:ENSG00000119715	protein-coding	-1.46	75.69	0	0		107	130	116	187	199	373	372	566	407	623	134	129	166	167	203		124.4	119.6	98.8	146	148.3	297.9	341.4	421.8	305.1	320	112.8	123	94.8	126.9	176.4		6.97
100624903	TACC1	transforming acidic coiled-coil containing protein 1	-	Ensembl:ENSSSCG00000015814	protein-coding	6867	TACC1	transforming acidic coiled-coil containing protein 1	Ga55	MIM:605301|HGNC:HGNC:11522|Ensembl:ENSG00000147526	protein-coding	-1.46	71.29	0	0		108	133	102	104	128	346	217	274	210	415	76	96	126	100	81		125.5	122.4	86.9	81.2	95.4	276.3	199.2	204.2	157.4	213.2	64	91.6	72	76	70.4		6.98
100513970	RALGDS	ral guanine nucleotide dissociation stimulator	-	Ensembl:ENSSSCG00000005738	protein-coding	5900	RALGDS	ral guanine nucleotide dissociation stimulator	RGDS|RGF|RalGEF	MIM:601619|HGNC:HGNC:9842|Ensembl:ENSG00000160271	protein-coding	-1.45	28.82	0	0		115	144	124	159	138	170	202	254	221	150	52	127	47	98	60		133.7	132.5	105.6	124.1	102.9	135.8	185.4	189.3	165.7	77.1	43.8	121.1	26.8	74.5	52.1		7.07
100154449	ETS2	ETS proto-oncogene 2, transcription factor	-	VGNC:VGNC:87809|Ensembl:ENSSSCG00000038948	protein-coding	2114	ETS2	ETS proto-oncogene 2, transcription factor	ETS2IT1	MIM:164740|HGNC:HGNC:3489|Ensembl:ENSG00000157557	protein-coding	-1.45	33.88	0	0		52	63	61	70	74	177	181	266	108	104	75	42	80	56	55		60.4	58	52	54.6	55.2	141.4	166.1	198.2	81	53.4	63.1	40.1	45.7	42.6	47.8		5.94
100151745	MGAT2	alpha-1,6-mannosyl-glycoprotein 2-beta-N-acetylglucosaminyltransferase	-	-	protein-coding	4247	MGAT2	alpha-1,6-mannosyl-glycoprotein 2-beta-N-acetylglucosaminyltransferase	CDG2A|CDGS2|GLCNACTII|GNT-II|GNT2	MIM:602616|HGNC:HGNC:7045|Ensembl:ENSG00000168282	protein-coding	-1.45	33.57	0	0		18	26	28	33	40	75	108	111	60	78	29	21	49	23	26		20.9	23.9	23.9	25.8	29.8	59.9	99.1	82.7	45	40.1	24.4	20	28	17.5	22.6		4.45
100155412	SUFU	SUFU negative regulator of hedgehog signaling	-	VGNC:VGNC:93608|Ensembl:ENSSSCG00000010586	protein-coding	51684	SUFU	SUFU negative regulator of hedgehog signaling	JBTS32|PRO1280|SUFUH|SUFUXL	MIM:607035|HGNC:HGNC:16466|Ensembl:ENSG00000107882	protein-coding	-1.45	15.33	0.0001	0.0005		3	5	4	11	3	16	17	27	14	29	6	2	12	8	7		3.5	4.6	3.4	8.6	2.2	12.8	15.6	20.1	10.5	14.9	5.1	1.9	6.9	6.1	6.1		2.17
100155608	TSC22D2	TSC22 domain family member 2	-	VGNC:VGNC:94482|Ensembl:ENSSSCG00000011708	protein-coding	9819	TSC22D2	TSC22 domain family member 2	TILZ4a|TILZ4b|TILZ4c	MIM:617724|HGNC:HGNC:29095|Ensembl:ENSG00000196428	protein-coding	-1.44	31.27	0	0		73	91	115	125	155	373	511	659	233	356	199	105	209	115	113		84.9	83.7	98	97.6	115.5	297.9	469	491.1	174.7	182.9	167.5	100.2	119.4	87.4	98.2		6.42
110261670	LOC110261670	histone H2B type 1-J	-	-	protein-coding	8970	H2BC11	H2B clustered histone 11	H2B/r|H2BFR|H2BJ|HIST1H2BJ	MIM:615044|HGNC:HGNC:4761|Ensembl:ENSG00000124635	protein-coding	-1.44	23.5	0	0		36	67	42	87	138	182	125	159	208	187	17	56	45	81	75		41.8	61.6	35.8	67.9	102.9	145.4	114.7	118.5	155.9	96.1	14.3	53.4	25.7	61.6	65.2		5.42
100157687	MTFP1	mitochondrial fission process 1	-	VGNC:VGNC:90446|Ensembl:ENSSSCG00000010007	protein-coding	51537	MTFP1	mitochondrial fission process 1	HSPC242|MTP18	MIM:610235|HGNC:HGNC:26945|Ensembl:ENSG00000242114	protein-coding	-1.43	36.26	0	0		21	30	24	28	36	40	27	40	52	63	9	17	15	18	16		24.4	27.6	20.4	21.9	26.8	31.9	24.8	29.8	39	32.4	7.6	16.2	8.6	13.7	13.9		4.67
100627868	LOC100627868	uncharacterized LOC100627868	-	-	ncRNA	441951	ZFAS1	ZNFX1 antisense RNA 1	C20orf199|HSUP1|HSUP2|NCRNA00275|ZNFX1-AS1	HGNC:HGNC:33101|Ensembl:ENSG00000177410	ncRNA	-1.43	43.63	0	0		42	82	106	63	79	351	260	459	223	373	124	84	120	155	82		48.8	75.4	90.3	49.2	58.9	280.3	238.6	342.1	167.2	191.6	104.4	80.1	68.5	117.8	71.3		5.64
100518944	DOCK11	dedicator of cytokinesis 11	-	VGNC:VGNC:87391|Ensembl:ENSSSCG00000012634	protein-coding	139818	DOCK11	dedicator of cytokinesis 11	ACG|ZIZ2|bB128O4.1	MIM:300681|HGNC:HGNC:23483|Ensembl:ENSG00000147251	protein-coding	-1.43	23.26	0	0		2	5	4	3	10	30	24	33	22	42	6	7	17	9	13		2.3	4.6	3.4	2.3	7.5	24	22	24.6	16.5	21.6	5.1	6.7	9.7	6.8	11.3		1.73
100523651	AKAP7	A-kinase anchoring protein 7	-	VGNC:VGNC:85222|Ensembl:ENSSSCG00000036790	protein-coding	9465	AKAP7	A-kinase anchoring protein 7	AKAP15|AKAP18	MIM:604693|HGNC:HGNC:377|Ensembl:ENSG00000118507	protein-coding	-1.43	15.47	0.0001	0.0005		17	24	13	10	30	30	35	46	20	46	12	22	16	5	11		19.8	22.1	11.1	7.8	22.4	24	32.1	34.3	15	23.6	10.1	21	9.1	3.8	9.6		4.38
100517640	ISOC1	isochorismatase domain containing 1	-	VGNC:VGNC:99766|Ensembl:ENSSSCG00000014258	protein-coding	51015	ISOC1	isochorismatase domain containing 1	CGI-111	HGNC:HGNC:24254|Ensembl:ENSG00000066583	protein-coding	-1.42	45.87	0	0		37	28	51	65	88	96	66	112	75	133	27	24	51	29	36		43	25.8	43.5	50.7	65.6	76.7	60.6	83.5	56.2	68.3	22.7	22.9	29.1	22	31.3		5.46
100524302	CHAF1A	chromatin assembly factor 1 subunit A	-	VGNC:VGNC:86623|Ensembl:ENSSSCG00000013509	protein-coding	10036	CHAF1A	chromatin assembly factor 1 subunit A	CAF-1|CAF1|CAF1B|CAF1P150|P150	MIM:601246|HGNC:HGNC:1910|Ensembl:ENSG00000167670	protein-coding	-1.42	67.04	0	0		45	62	49	68	66	169	146	199	145	177	48	43	75	64	67		52.3	57	41.7	53.1	49.2	135	134	148.3	108.7	90.9	40.4	41	42.8	48.6	58.2		5.74
100624868	BNIP3	BCL2 interacting protein 3	-	VGNC:VGNC:85855|Ensembl:ENSSSCG00000024388	protein-coding	664	BNIP3	BCL2 interacting protein 3	NIP3	MIM:603293|HGNC:HGNC:1084|Ensembl:ENSG00000176171	protein-coding	-1.42	30.48	0	0		101	169	80	118	107	180	193	264	303	349	58	112	62	85	116		117.4	155.5	68.2	92.1	79.8	143.8	177.1	196.7	227.1	179.3	48.8	106.8	35.4	64.6	100.8		6.89
110261672	LOC110261672	histone H2B type 1-K	-	-	protein-coding	85236	H2BC12	H2B clustered histone 12	H2B/S|H2BFAiii|H2BFT|H2BK|HIST1H2BK	MIM:615045|HGNC:HGNC:13954|Ensembl:ENSG00000197903	protein-coding	-1.41	27.93	0	0		30	70	46	102	112	83	73	183	125	134	32	45	36	38	40		34.9	64.4	39.2	79.6	83.5	66.3	67	136.4	93.7	68.8	26.9	42.9	20.6	28.9	34.8		5.16
100739768	PARVB	parvin beta	-	VGNC:VGNC:91186|Ensembl:ENSSSCG00000000024	protein-coding	29780	PARVB	parvin beta	CGI-56	MIM:608121|HGNC:HGNC:14653|Ensembl:ENSG00000188677	protein-coding	-1.41	54.38	0	0		33	53	53	56	56	105	81	104	145	159	37	45	43	29	48		38.4	48.8	45.2	43.7	41.7	83.9	74.3	77.5	108.7	81.7	31.1	42.9	24.6	22	41.7		5.3
100155201	PPA1	inorganic pyrophosphatase 1	-	VGNC:VGNC:96757|Ensembl:ENSSSCG00000010261	protein-coding	5464	PPA1	inorganic pyrophosphatase 1	HEL-S-66p|IOPPP|PP|PP1|SID6-8061	MIM:179030|HGNC:HGNC:9226|Ensembl:ENSG00000180817	protein-coding	-1.4	71.72	0	0		51	44	78	52	68	161	115	163	182	208	50	40	77	64	61		59.3	40.5	66.5	40.6	50.7	128.6	105.5	121.5	136.4	106.8	42.1	38.2	44	48.6	53		5.91
100524607	SPTY2D1	SPT2 chromatin protein domain containing 1	-	VGNC:VGNC:100867|Ensembl:ENSSSCG00000013361	protein-coding	144108	SPTY2D1	SPT2 chromatin protein domain containing 1	Spt2	HGNC:HGNC:26818|Ensembl:ENSG00000179119	protein-coding	-1.4	49.64	0	0		81	98	100	121	124	431	390	387	201	374	131	108	204	101	137		94.2	90.2	85.2	94.5	92.4	344.2	357.9	288.4	150.7	192.1	110.3	103	116.5	76.8	119.1		6.57
100511570	TENT5B	terminal nucleotidyltransferase 5B	FAM46B	VGNC:VGNC:93874	protein-coding	115572	TENT5B	terminal nucleotidyltransferase 5B	FAM46B	HGNC:HGNC:28273|Ensembl:ENSG00000158246	protein-coding	-1.4	19.38	0	0.0001		41	17	27	45	41	98	141	161	77	95	33	27	41	83	43		47.7	15.6	23	35.1	30.6	78.3	129.4	120	57.7	48.8	27.8	25.8	23.4	63.1	37.4		5.6
102160784	SATB2	SATB homeobox 2	-	VGNC:VGNC:95972|Ensembl:ENSSSCG00000021657	protein-coding	23314	SATB2	SATB homeobox 2	GLSS	MIM:608148|HGNC:HGNC:21637|Ensembl:ENSG00000119042	protein-coding	-1.4	18.93	0	0.0001		28	34	16	32	39	82	49	64	64	38	17	12	65	22	21		32.5	31.3	13.6	25	29.1	65.5	45	47.7	48	19.5	14.3	11.4	37.1	16.7	18.3		5.07
100525011	ZNF703	zinc finger protein 703	-	VGNC:VGNC:96112|Ensembl:ENSSSCG00000015828	protein-coding	80139	ZNF703	zinc finger protein 703	NLZ1|ZEPPO1|ZNF503L|ZPO1	MIM:617045|HGNC:HGNC:25883|Ensembl:ENSG00000183779	protein-coding	-1.4	18.45	0	0.0001		15	27	20	32	39	34	23	54	96	136	12	16	29	30	21		17.4	24.8	17	25	29.1	27.2	21.1	40.2	72	69.9	10.1	15.3	16.6	22.8	18.3		4.2
100520112	FYB1	FYN binding protein 1	FYB	Ensembl:ENSSSCG00000016855	protein-coding	2533	FYB1	FYN binding protein 1	ADAP|FYB|PRO0823|SLAP-130|SLAP130|THC3	MIM:602731|HGNC:HGNC:4036|Ensembl:ENSG00000082074	protein-coding	-1.4	15.58	0.0001	0.0004		12	14	29	45	51	83	74	59	38	61	14	23	17	41	22		13.9	12.9	24.7	35.1	38	66.3	67.9	44	28.5	31.3	11.8	21.9	9.7	31.2	19.1		3.9
654327	SRSF1	serine and arginine rich splicing factor 1	SFRS1	VGNC:VGNC:99084|Ensembl:ENSSSCG00000017626	protein-coding	6426	SRSF1	serine and arginine rich splicing factor 1	ASF|SF2|SF2p33|SFRS1|SRp30a	MIM:600812|HGNC:HGNC:10780|Ensembl:ENSG00000136450	protein-coding	-1.39	100.46	0	0		343	366	389	573	612	1060	872	893	764	1312	355	286	493	327	289		398.7	336.8	331.4	447.3	456.2	846.6	800.3	665.5	572.7	674	298.8	272.8	281.6	248.5	251.2		8.64
100620238	LOC100620238	zinc finger protein 454	ZFP2|ZNF454	Ensembl:ENSSSCG00000027351|Ensembl:ENSSSCG00000029380	protein-coding	285676	ZNF454	zinc finger protein 454	-	HGNC:HGNC:21200|Ensembl:ENSG00000178187	protein-coding	-1.39	89.32	0	0		228	186	279	236	272	590	728	847	625	971	266	196	362	283	237		265	171.1	237.7	184.2	202.8	471.2	668.2	631.2	468.5	498.8	223.9	187	206.8	215.1	206		8.06
100156710	DEPDC5	DEP domain containing 5, GATOR1 subcomplex subunit	-	Ensembl:ENSSSCG00000010034	protein-coding	9681	DEPDC5	DEP domain containing 5, GATOR1 subcomplex subunit	DEP.5|FFEVF|FFEVF1	MIM:614191|HGNC:HGNC:18423|Ensembl:ENSG00000100150	protein-coding	-1.39	36.01	0	0		51	45	23	34	46	97	57	88	114	124	34	35	41	39	19		59.3	41.4	19.6	26.5	34.3	77.5	52.3	65.6	85.5	63.7	28.6	33.4	23.4	29.6	16.5		5.91
100154411	ALG5	ALG5 dolichyl-phosphate beta-glucosyltransferase	-	VGNC:VGNC:85252|Ensembl:ENSSSCG00000009360	protein-coding	29880	ALG5	ALG5 dolichyl-phosphate beta-glucosyltransferase	bA421P11.2	MIM:604565|HGNC:HGNC:20266|Ensembl:ENSG00000120697	protein-coding	-1.39	28.68	0	0		13	18	13	18	28	61	38	59	62	58	26	24	23	13	13		15.1	16.6	11.1	14.1	20.9	48.7	34.9	44	46.5	29.8	21.9	22.9	13.1	9.9	11.3		4.01
100521837	VEGFB	vascular endothelial growth factor B	-	-	protein-coding	7423	VEGFB	vascular endothelial growth factor B	VEGFL|VRF	MIM:601398|HGNC:HGNC:12681|Ensembl:ENSG00000173511	protein-coding	-1.38	25.1	0	0		17	17	20	45	20	65	28	70	102	92	25	26	25	20	26		19.8	15.6	17	35.1	14.9	51.9	25.7	52.2	76.5	47.3	21	24.8	14.3	15.2	22.6		4.38
100516784	RFESD	Rieske Fe-S domain containing	-	VGNC:VGNC:92236|Ensembl:ENSSSCG00000014141	protein-coding	317671	RFESD	Rieske Fe-S domain containing	-	HGNC:HGNC:29587|Ensembl:ENSG00000175449	protein-coding	-1.38	25.05	0	0		4	10	17	11	10	27	22	27	35	41	7	12	17	11	7		4.6	9.2	14.5	8.6	7.5	21.6	20.2	20.1	26.2	21.1	5.9	11.4	9.7	8.4	6.1		2.5
397390	SLC25A11	solute carrier family 25 member 11	OMC	VGNC:VGNC:92991|Ensembl:ENSSSCG00000032472	protein-coding	8402	SLC25A11	solute carrier family 25 member 11	OGC|PGL6|SLC20A4	MIM:604165|HGNC:HGNC:10981|Ensembl:ENSG00000108528	protein-coding	-1.38	23.65	0	0		14	42	34	47	58	50	68	90	132	151	20	44	36	50	23		16.3	38.6	29	36.7	43.2	39.9	62.4	67.1	99	77.6	16.8	42	20.6	38	20		4.11
100518224	MCCC2	methylcrotonoyl-CoA carboxylase 2	-	VGNC:VGNC:90064|Ensembl:ENSSSCG00000016971	protein-coding	64087	MCCC2	methylcrotonoyl-CoA carboxylase 2	MCCB	MIM:609014|HGNC:HGNC:6937|Ensembl:ENSG00000131844	protein-coding	-1.37	91.84	0	0		84	114	155	149	168	276	288	339	268	415	100	96	143	140	93		97.6	104.9	132.1	116.3	125.2	220.4	264.3	252.6	200.9	213.2	84.2	91.6	81.7	106.4	80.8		6.62
100519408	TMEM268	transmembrane protein 268	-	VGNC:VGNC:94168|Ensembl:ENSSSCG00000032835	protein-coding	203197	TMEM268	transmembrane protein 268	C9orf91	HGNC:HGNC:24513|Ensembl:ENSG00000157693	protein-coding	-1.37	27.84	0	0		25	21	33	64	78	57	81	73	72	84	29	24	25	28	25		29.1	19.3	28.1	50	58.1	45.5	74.3	54.4	54	43.1	24.4	22.9	14.3	21.3	21.7		4.91
100521761	THAP5	THAP domain containing 5	-	VGNC:VGNC:93943|Ensembl:ENSSSCG00000038158	protein-coding	168451	THAP5	THAP domain containing 5	-	MIM:612534|HGNC:HGNC:23188|Ensembl:ENSG00000177683	protein-coding	-1.37	15.31	0.0001	0.0005		18	29	29	27	33	32	63	77	33	55	21	7	42	24	5		20.9	26.7	24.7	21.1	24.6	25.6	57.8	57.4	24.7	28.3	17.7	6.7	24	18.2	4.3		4.45
100522493	SHCBP1	SHC binding and spindle associated 1	-	VGNC:VGNC:92839|Ensembl:ENSSSCG00000002849	protein-coding	79801	SHCBP1	SHC binding and spindle associated 1	PAL	MIM:611027|HGNC:HGNC:29547|Ensembl:ENSG00000171241	protein-coding	-1.36	38.26	0	0		130	144	138	148	215	173	220	339	186	315	73	119	92	63	102		151.1	132.5	117.6	115.5	160.3	138.2	201.9	252.6	139.4	161.8	61.4	113.5	52.5	47.9	88.7		7.25
100524999	LOC100524999	placenta-specific gene 8 protein	-	Ensembl:ENSSSCG00000009239	protein-coding	51316	PLAC8	placenta associated 8	C15|DGIC|PNAS-144|onzin	MIM:607515|HGNC:HGNC:19254|Ensembl:ENSG00000145287	protein-coding	-1.36	20.45	0	0		12	14	16	8	9	32	54	39	64	92	10	9	33	24	26		13.9	12.9	13.6	6.2	6.7	25.6	49.6	29.1	48	47.3	8.4	8.6	18.8	18.2	22.6		3.9
100517749	FEN1	flap structure-specific endonuclease 1	-	VGNC:VGNC:88085|Ensembl:ENSSSCG00000028696	protein-coding	2237	FEN1	flap structure-specific endonuclease 1	FEN-1|MF1|RAD2	MIM:600393|HGNC:HGNC:3650|Ensembl:ENSG00000168496	protein-coding	-1.36	20.09	0	0.0001		17	39	18	41	44	129	173	130	66	87	45	24	54	34	50		19.8	35.9	15.3	32	32.8	103	158.8	96.9	49.5	44.7	37.9	22.9	30.8	25.8	43.5		4.38
100516116	MRPS36	mitochondrial ribosomal protein S36	-	VGNC:VGNC:90397|Ensembl:ENSSSCG00000037463	protein-coding	92259	MRPS36	mitochondrial ribosomal protein S36	DC47|MRP-S36	MIM:611996|HGNC:HGNC:16631|Ensembl:ENSG00000134056	protein-coding	-1.35	62.71	0	0		79	83	110	137	185	231	143	234	266	339	71	81	96	89	93		91.8	76.4	93.7	106.9	137.9	184.5	131.2	174.4	199.4	174.1	59.8	77.3	54.8	67.6	80.8		6.54
100156398	MCM4	minichromosome maintenance complex component 4	-	VGNC:VGNC:90075|Ensembl:ENSSSCG00000006273	protein-coding	4173	MCM4	minichromosome maintenance complex component 4	CDC21|CDC54|IMD54|NKCD|NKGCD|P1-CDC21|hCdc21	MIM:602638|HGNC:HGNC:6947|Ensembl:ENSG00000104738	protein-coding	-1.35	61.92	0	0		116	147	136	162	155	402	348	352	329	394	89	103	207	134	165		134.8	135.3	115.9	126.5	115.5	321.1	319.4	262.3	246.6	202.4	74.9	98.2	118.2	101.8	143.4		7.09
100155348	BRI3BP	BRI3 binding protein	-	VGNC:VGNC:85879|Ensembl:ENSSSCG00000032831	protein-coding	140707	BRI3BP	BRI3 binding protein	BNAS1|HCCR-1|HCCR-2|HCCRBP-1|HCCRBP-3|KG19	MIM:615627|HGNC:HGNC:14251|Ensembl:ENSG00000184992	protein-coding	-1.35	51.91	0	0		35	63	52	96	119	142	125	144	190	238	63	46	94	62	41		40.7	58	44.3	74.9	88.7	113.4	114.7	107.3	142.4	122.3	53	43.9	53.7	47.1	35.6		5.38
100518827	LOC100518827	uncharacterized LOC100518827	-	-	protein-coding							-1.35	28.55	0	0		11	25	16	24	11	38	26	49	39	55	14	12	22	13	14		12.8	23	13.6	18.7	8.2	30.3	23.9	36.5	29.2	28.3	11.8	11.4	12.6	9.9	12.2		3.79
100514809	POLD2	DNA polymerase delta 2, accessory subunit	-	VGNC:VGNC:91628|Ensembl:ENSSSCG00000016753	protein-coding	5425	POLD2	DNA polymerase delta 2, accessory subunit	-	MIM:600815|HGNC:HGNC:9176|Ensembl:ENSG00000106628	protein-coding	-1.35	14.45	0.0001	0.0007		12	28	7	14	20	28	20	20	36	30	7	14	15	5	9		13.9	25.8	6	10.9	14.9	22.4	18.4	14.9	27	15.4	5.9	13.4	8.6	3.8	7.8		3.9
100517443	TIMM8A	translocase of inner mitochondrial membrane 8A	-	VGNC:VGNC:93992|Ensembl:ENSSSCG00000012494	protein-coding	1678	TIMM8A	translocase of inner mitochondrial membrane 8A	DDP|DDP1|DFN1|MTS|TIM8	MIM:300356|HGNC:HGNC:11817|Ensembl:ENSG00000126953	protein-coding	-1.34	58.93	0	0		129	145	183	127	157	230	221	248	412	422	107	107	127	109	78		150	133.4	155.9	99.1	117	183.7	202.8	184.8	308.8	216.8	90.1	102.1	72.5	82.8	67.8		7.24
100302021	CLDN8	claudin 8	-	VGNC:VGNC:86740|Ensembl:ENSSSCG00000012030	protein-coding	9073	CLDN8	claudin 8	HEL-S-79	MIM:611231|HGNC:HGNC:2050|Ensembl:ENSG00000156284	protein-coding	-1.34	58.99	0	0		83	183	121	149	182	248	210	305	345	386	92	103	106	138	95		96.5	168.4	103.1	116.3	135.7	198.1	192.7	227.3	258.6	198.3	77.4	98.2	60.5	104.9	82.6		6.61
100514410	ICMT	isoprenylcysteine carboxyl methyltransferase	-	VGNC:VGNC:89022	protein-coding	23463	ICMT	isoprenylcysteine carboxyl methyltransferase	HSTE14|MST098|MSTP098|PCCMT|PCMT|PPMT	MIM:605851|HGNC:HGNC:5350|Ensembl:ENSG00000116237	protein-coding	-1.34	47.67	0	0		45	46	85	63	77	124	113	139	92	192	29	36	75	64	39		52.3	42.3	72.4	49.2	57.4	99	103.7	103.6	69	98.6	24.4	34.3	42.8	48.6	33.9		5.74
100738210	ENPP4	ectonucleotide pyrophosphatase/phosphodiesterase 4	-	VGNC:VGNC:87711|Ensembl:ENSSSCG00000025788	protein-coding	22875	ENPP4	ectonucleotide pyrophosphatase/phosphodiesterase 4	NPP4	MIM:617000|HGNC:HGNC:3359|Ensembl:ENSG00000001561	protein-coding	-1.34	21.5	0	0		15	24	41	44	75	71	54	78	38	78	13	17	31	26	33		17.4	22.1	34.9	34.3	55.9	56.7	49.6	58.1	28.5	40.1	10.9	16.2	17.7	19.8	28.7		4.2
102160472	SLCO2B1	solute carrier organic anion transporter family member 2B1	-	VGNC:VGNC:93196|Ensembl:ENSSSCG00000014851	protein-coding	11309	SLCO2B1	solute carrier organic anion transporter family member 2B1	OATP-B|OATP2B1|OATPB|SLC21A9	MIM:604988|HGNC:HGNC:10962|Ensembl:ENSG00000137491	protein-coding	-1.33	26.21	0	0		21	35	27	48	43	47	39	47	54	66	13	23	8	23	18		24.4	32.2	23	37.5	32.1	37.5	35.8	35	40.5	33.9	10.9	21.9	4.6	17.5	15.6		4.67
100627512	ZFP42	ZFP42 zinc finger protein	-	VGNC:VGNC:96253|Ensembl:ENSSSCG00000035444	protein-coding	132625	ZFP42	ZFP42 zinc finger protein	REX-1|REX1|ZNF754|zfp-42	MIM:614572|HGNC:HGNC:30949|Ensembl:ENSG00000179059	protein-coding	-1.33	81.37	0	0		100	208	140	166	178	374	347	380	365	571	146	141	151	152	139		116.2	191.4	119.3	129.6	132.7	298.7	318.5	283.2	273.6	293.3	122.9	134.5	86.2	115.5	120.8		6.87
100513375	CLUH	clustered mitochondria homolog	-	VGNC:VGNC:86792|Ensembl:ENSSSCG00000017835	protein-coding	23277	CLUH	clustered mitochondria homolog	CLU1	MIM:616184|HGNC:HGNC:29094|Ensembl:ENSG00000132361	protein-coding	-1.33	78.42	0	0		331	353	361	475	424	827	654	661	897	1246	245	257	324	370	361		384.8	324.8	307.6	370.8	316.1	660.5	600.2	492.6	672.4	640.1	206.2	245.1	185	281.2	313.8		8.59
100520385	MON1B	MON1 homolog B, secretory trafficking associated	-	VGNC:VGNC:90300|Ensembl:ENSSSCG00000002701	protein-coding	22879	MON1B	MON1 homolog B, secretory trafficking associated	HSRG1|SAND2|SRG1	MIM:608954|HGNC:HGNC:25020|Ensembl:ENSG00000103111	protein-coding	-1.33	65.75	0	0		53	69	76	91	80	221	191	252	194	282	58	59	161	89	83		61.6	63.5	64.7	71	59.6	176.5	175.3	187.8	145.4	144.9	48.8	56.3	92	67.6	72.1		5.97
100152372	RCSD1	RCSD domain containing 1	-	VGNC:VGNC:92186|Ensembl:ENSSSCG00000006307	protein-coding	92241	RCSD1	RCSD domain containing 1	CAPZIP|MK2S4	MIM:610579|HGNC:HGNC:28310|Ensembl:ENSG00000198771	protein-coding	-1.33	45.77	0	0		49	89	62	63	92	149	126	138	156	191	33	53	60	64	73		57	81.9	52.8	49.2	68.6	119	115.6	102.8	116.9	98.1	27.8	50.6	34.3	48.6	63.4		5.86
100517856	SH3BP5	SH3 domain binding protein 5	-	VGNC:VGNC:92819|Ensembl:ENSSSCG00000024938	protein-coding	9467	SH3BP5	SH3 domain binding protein 5	SAB|SH3BP-5	MIM:605612|HGNC:HGNC:10827|Ensembl:ENSG00000131370	protein-coding	-1.33	39.57	0	0		93	97	69	69	94	178	190	247	153	228	57	74	79	69	94		108.1	89.3	58.8	53.9	70.1	142.2	174.4	184.1	114.7	117.1	48	70.6	45.1	52.4	81.7		6.77
100514707	AIMP2	aminoacyl tRNA synthetase complex interacting multifunctional protein 2	-	VGNC:VGNC:85203|Ensembl:ENSSSCG00000024245	protein-coding	7965	AIMP2	aminoacyl tRNA synthetase complex interacting multifunctional protein 2	HLD17|JTV-1|JTV1|P38	MIM:600859|HGNC:HGNC:20609|Ensembl:ENSG00000106305	protein-coding	-1.33	35.9	0	0		16	26	25	37	35	50	57	70	78	62	20	17	31	28	24		18.6	23.9	21.3	28.9	26.1	39.9	52.3	52.2	58.5	31.8	16.8	16.2	17.7	21.3	20.9		4.29
100620574	ZBTB8A	zinc finger and BTB domain containing 8A	-	VGNC:VGNC:95084|Ensembl:ENSSSCG00000021457	protein-coding	653121	ZBTB8A	zinc finger and BTB domain containing 8A	BOZF1|ZBTB8|ZNF916A	MIM:618742|HGNC:HGNC:24172|Ensembl:ENSG00000160062	protein-coding	-1.33	15.6	0.0001	0.0004		26	26	12	30	29	68	39	60	26	43	8	23	23	20	14		30.2	23.9	10.2	23.4	21.6	54.3	35.8	44.7	19.5	22.1	6.7	21.9	13.1	15.2	12.2		4.96
100522785	E2F8	E2F transcription factor 8	-	VGNC:VGNC:87519|Ensembl:ENSSSCG00000013352	protein-coding	79733	E2F8	E2F transcription factor 8	E2F-8	MIM:612047|HGNC:HGNC:24727|Ensembl:ENSG00000129173	protein-coding	-1.32	27.3	0	0		43	32	26	65	52	65	68	67	60	99	27	48	30	20	24		50	29.4	22.2	50.7	38.8	51.9	62.4	49.9	45	50.9	22.7	45.8	17.1	15.2	20.9		5.67
100329128	SKP2	S-phase kinase associated protein 2	-	VGNC:VGNC:92907|Ensembl:ENSSSCG00000016835	protein-coding	6502	SKP2	S-phase kinase associated protein 2	FBL1|FBXL1|FLB1|p45	MIM:601436|HGNC:HGNC:10901|Ensembl:ENSG00000145604	protein-coding	-1.32	26.71	0	0		19	16	19	18	38	55	54	69	52	74	10	14	31	28	31		22.1	14.7	16.2	14.1	28.3	43.9	49.6	51.4	39	38	8.4	13.4	17.7	21.3	26.9		4.53
100302638	KLF16	Kruppel like factor 16	-	VGNC:VGNC:89496|Ensembl:ENSSSCG00000024672	protein-coding	83855	KLF16	Kruppel like factor 16	BTEB4|DRRF|NSLP2	MIM:606139|HGNC:HGNC:16857|Ensembl:ENSG00000129911	protein-coding	-1.32	25.97	0	0		10	12	9	21	17	28	29	46	52	53	14	12	15	17	18		11.6	11	7.7	16.4	12.7	22.4	26.6	34.3	39	27.2	11.8	11.4	8.6	12.9	15.6		3.66
100620365	SMCR8	SMCR8-C9orf72 complex subunit	-	VGNC:VGNC:96598|Ensembl:ENSSSCG00000038189	protein-coding	140775	SMCR8	SMCR8-C9orf72 complex subunit	DENND8A	MIM:617074|HGNC:HGNC:17921|Ensembl:ENSG00000176994	protein-coding	-1.32	25.72	0	0		22	38	23	35	20	127	111	125	73	94	55	22	58	41	34		25.6	35	19.6	27.3	14.9	101.4	101.9	93.2	54.7	48.3	46.3	21	33.1	31.2	29.6		4.73
100627178	CPPED1	calcineurin like phosphoesterase domain containing 1	-	VGNC:VGNC:86957|Ensembl:ENSSSCG00000024206	protein-coding	55313	CPPED1	calcineurin like phosphoesterase domain containing 1	CSTP1	MIM:615603|HGNC:HGNC:25632|Ensembl:ENSG00000103381	protein-coding	-1.31	36.26	0	0		30	58	58	47	76	104	61	99	114	146	45	46	57	26	23		34.9	53.4	49.4	36.7	56.7	83.1	56	73.8	85.5	75	37.9	43.9	32.6	19.8	20		5.16
414404	LYAR	Ly1 antibody reactive	PNAS-5	VGNC:VGNC:89908|Ensembl:ENSSSCG00000008729	protein-coding	55646	LYAR	Ly1 antibody reactive	ZC2HC2|ZLYAR	MIM:617684|HGNC:HGNC:26021|Ensembl:ENSG00000145220	protein-coding	-1.3	59.98	0	0		75	84	80	179	135	134	150	195	179	255	61	50	99	79	57		87.2	77.3	68.2	139.7	100.6	107	137.7	145.3	134.2	131	51.3	47.7	56.5	60	49.5		6.46
100517773	DPAGT1	dolichyl-phosphate N-acetylglucosaminephosphotransferase 1	-	VGNC:VGNC:87411|Ensembl:ENSSSCG00000015110	protein-coding	1798	DPAGT1	dolichyl-phosphate N-acetylglucosaminephosphotransferase 1	ALG7|CDG-Ij|CDG1J|CMS13|CMSTA2|D11S366|DGPT|DPAGT|DPAGT2|G1PT|GPT|UAGT|UGAT	MIM:191350|HGNC:HGNC:2995|Ensembl:ENSG00000172269	protein-coding	-1.3	74.39	0	0		84	123	111	141	140	199	186	271	326	390	89	102	125	96	89		97.6	113.2	94.6	110.1	104.4	158.9	170.7	202	244.4	200.3	74.9	97.3	71.4	73	77.4		6.62
100520169	TBC1D13	TBC1 domain family member 13	-	VGNC:VGNC:93763|Ensembl:ENSSSCG00000005660	protein-coding	54662	TBC1D13	TBC1 domain family member 13	-	MIM:616218|HGNC:HGNC:25571|Ensembl:ENSG00000107021	protein-coding	-1.3	55.7	0	0		42	57	48	79	59	109	137	134	148	222	39	52	64	72	52		48.8	52.4	40.9	61.7	44	87.1	125.7	99.9	110.9	114	32.8	49.6	36.6	54.7	45.2		5.64
100519863	TP53BP2	tumor protein p53 binding protein 2	-	VGNC:VGNC:95553|Ensembl:ENSSSCG00000010894	protein-coding	7159	TP53BP2	tumor protein p53 binding protein 2	53BP2|ASPP2|BBP|P53BP2|PPP1R13A	MIM:602143|HGNC:HGNC:12000|Ensembl:ENSG00000143514	protein-coding	-1.3	27.37	0	0		97	144	75	121	104	402	332	470	203	240	117	98	163	181	131		112.8	132.5	63.9	94.5	77.5	321.1	304.7	350.3	152.2	123.3	98.5	93.5	93.1	137.5	113.9		6.83
100127136	RDH10	retinol dehydrogenase 10	-	VGNC:VGNC:92190|Ensembl:ENSSSCG00000033669	protein-coding	157506	RDH10	retinol dehydrogenase 10	SDR16C4	MIM:607599|HGNC:HGNC:19975|Ensembl:ENSG00000121039	protein-coding	-1.3	24.16	0	0		33	50	56	19	37	223	151	144	122	234	47	21	104	78	74		38.4	46	47.7	14.8	27.6	178.1	138.6	107.3	91.5	120.2	39.6	20	59.4	59.3	64.3		5.3
100511341	EI24	EI24 autophagy associated transmembrane protein	-	VGNC:VGNC:87602	protein-coding	9538	EI24	EI24 autophagy associated transmembrane protein	EPG4|PIG8|TP53I8	MIM:605170|HGNC:HGNC:13276|Ensembl:ENSG00000149547	protein-coding	-1.29	46.12	0	0		91	128	175	262	322	252	255	271	390	461	94	108	154	145	113		105.8	117.8	149.1	204.5	240	201.3	234	202	292.4	236.8	79.1	103	88	110.2	98.2		6.74
100152117	CPEB3	cytoplasmic polyadenylation element binding protein 3	-	VGNC:VGNC:86938|Ensembl:ENSSSCG00000010468	protein-coding	22849	CPEB3	cytoplasmic polyadenylation element binding protein 3	-	MIM:610606|HGNC:HGNC:21746|Ensembl:ENSG00000107864	protein-coding	-1.29	35.26	0	0		40	25	53	68	56	143	85	136	76	139	37	33	66	37	47		46.5	23	45.2	53.1	41.7	114.2	78	101.4	57	71.4	31.1	31.5	37.7	28.1	40.8		5.57
100156658	FAM81A	family with sequence similarity 81 member A	-	VGNC:VGNC:87986|Ensembl:ENSSSCG00000004586	protein-coding	145773	FAM81A	family with sequence similarity 81 member A	-	HGNC:HGNC:28379|Ensembl:ENSG00000157470	protein-coding	-1.29	19.95	0	0.0001		15	11	11	9	16	30	33	21	28	44	8	7	14	17	13		17.4	10.1	9.4	7	11.9	24	30.3	15.7	21	22.6	6.7	6.7	8	12.9	11.3		4.2
100623478	AFG3L2	AFG3 like matrix AAA peptidase subunit 2	-	Ensembl:ENSSSCG00000022947	protein-coding	10939	AFG3L2	AFG3 like matrix AAA peptidase subunit 2	OPA12|SCA28|SPAX5	MIM:604581|HGNC:HGNC:315|Ensembl:ENSG00000141385	protein-coding	-1.28	57.11	0	0		121	156	131	219	225	317	255	255	296	437	81	105	141	130	149		140.7	143.5	111.6	171	167.7	253.2	234	190	221.9	224.5	68.2	100.2	80.5	98.8	129.5		7.15
102161427	LDHB	lactate dehydrogenase B	-	Ensembl:ENSSSCG00000000576	protein-coding	3945	LDHB	lactate dehydrogenase B	HEL-S-281|LDH-B|LDH-H|LDHBD|TRG-5	MIM:150100|HGNC:HGNC:6541|Ensembl:ENSG00000111716	protein-coding	-1.28	115.32	0	0		805	1234	1417	1340	1767	3032	2871	3396	3391	4001	1158	1024	1682	1215	1346		935.7	1135.4	1207.2	1046	1317.2	2421.6	2635	2530.9	2542	2055.3	974.8	976.7	960.7	923.3	1169.9		9.87
100519876	OSBPL6	oxysterol binding protein like 6	-	VGNC:VGNC:95807|Ensembl:ENSSSCG00000023133	protein-coding	114880	OSBPL6	oxysterol binding protein like 6	ORP6	MIM:606734|HGNC:HGNC:16388|Ensembl:ENSG00000079156	protein-coding	-1.28	15.71	0.0001	0.0004		16	7	10	5	10	37	27	38	22	44	9	6	12	19	18		18.6	6.4	8.5	3.9	7.5	29.6	24.8	28.3	16.5	22.6	7.6	5.7	6.9	14.4	15.6		4.29
100157796	TRAM2	translocation associated membrane protein 2	-	Ensembl:ENSSSCG00000038401	protein-coding	9697	TRAM2	translocation associated membrane protein 2	-	MIM:608485|HGNC:HGNC:16855|Ensembl:ENSG00000065308	protein-coding	-1.27	24.87	0	0		44	81	79	70	40	178	111	131	139	162	35	86	99	37	50		51.1	74.5	67.3	54.6	29.8	142.2	101.9	97.6	104.2	83.2	29.5	82	56.5	28.1	43.5		5.7
100522775	NDUFB11	NADH:ubiquinone oxidoreductase subunit B11	-	VGNC:VGNC:90645|Ensembl:ENSSSCG00000034487	protein-coding	54539	NDUFB11	NADH:ubiquinone oxidoreductase subunit B11	CI-ESSS|ESSS|MC1DN30|NP17.3|Np15|P17.3	MIM:300403|HGNC:HGNC:20372|Ensembl:ENSG00000147123	protein-coding	-1.26	44.52	0	0		48	97	56	83	78	130	136	206	210	249	58	64	81	69	97		55.8	89.3	47.7	64.8	58.1	103.8	124.8	153.5	157.4	127.9	48.8	61	46.3	52.4	84.3		5.83
100156815	SPTSSA	serine palmitoyltransferase small subunit A	-	-	protein-coding	171546	SPTSSA	serine palmitoyltransferase small subunit A	C14orf147|SSSPTA	MIM:613540|HGNC:HGNC:20361|Ensembl:ENSG00000165389	protein-coding	-1.26	30.42	0	0		38	84	56	44	56	167	129	136	162	190	60	83	63	35	67		44.2	77.3	47.7	34.3	41.7	133.4	118.4	101.4	121.4	97.6	50.5	79.2	36	26.6	58.2		5.5
397246	VNN1	vanin 1	-	Ensembl:ENSSSCG00000004181	protein-coding	8876	VNN1	vanin 1	HDLCQ8|Tiff66	MIM:603570|HGNC:HGNC:12705|Ensembl:ENSG00000112299	protein-coding	-1.26	14.56	0.0001	0.0007		16	13	49	44	43	142	55	160	98	55	49	38	60	27	38		18.6	12	41.7	34.3	32.1	113.4	50.5	119.2	73.5	28.3	41.2	36.2	34.3	20.5	33		4.29
100155709	RIN3	Ras and Rab interactor 3	-	VGNC:VGNC:92311|Ensembl:ENSSSCG00000002451	protein-coding	79890	RIN3	Ras and Rab interactor 3	-	MIM:610223|HGNC:HGNC:18751|Ensembl:ENSG00000100599	protein-coding	-1.25	45.32	0	0		100	180	92	198	185	294	272	403	379	435	131	178	149	146	114		116.2	165.6	78.4	154.6	137.9	234.8	249.6	300.3	284.1	223.5	110.3	169.8	85.1	110.9	99.1		6.87
110260403	PLEC	plectin	-	VGNC:VGNC:91530|Ensembl:ENSSSCG00000039094	protein-coding	5339	PLEC	plectin	EBS1|EBSMD|EBSND|EBSO|EBSOG|EBSPA|HD1|LGMD2Q|LGMDR17|PCN|PLEC1|PLEC1b|PLTN	MIM:601282|HGNC:HGNC:9069|Ensembl:ENSG00000178209	protein-coding	-1.25	43.45	0	0		168	252	165	280	138	561	650	706	532	656	198	199	321	245	273		195.3	231.9	140.6	218.6	102.9	448.1	596.6	526.1	398.8	337	166.7	189.8	183.3	186.2	237.3		7.62
100155479	SPRTN	SprT-like N-terminal domain	C14H1orf124	VGNC:VGNC:93423|Ensembl:ENSSSCG00000040087	protein-coding	83932	SPRTN	SprT-like N-terminal domain	C1orf124|DVC1|PRO4323|spartan	MIM:616086|HGNC:HGNC:25356|Ensembl:ENSG00000010072	protein-coding	-1.25	36.37	0	0		30	32	36	25	30	61	78	89	78	108	24	32	41	25	40		34.9	29.4	30.7	19.5	22.4	48.7	71.6	66.3	58.5	55.5	20.2	30.5	23.4	19	34.8		5.16
397463	GLRX	glutaredoxin	GLRX1|GRX1|TTF	Ensembl:ENSSSCG00000039731	protein-coding	2745	GLRX	glutaredoxin	GRX|GRX1	MIM:600443|HGNC:HGNC:4330|Ensembl:ENSG00000173221	protein-coding	-1.25	35.51	0	0		116	244	215	154	144	1054	509	869	642	948	316	258	498	190	252		134.8	224.5	183.2	120.2	107.3	841.8	467.2	647.6	481.3	487	266	246.1	284.4	144.4	219		7.09
100171387	SLC7A3	solute carrier family 7 member 3	-	VGNC:VGNC:98327|Ensembl:ENSSSCG00000024346	protein-coding	84889	SLC7A3	solute carrier family 7 member 3	ATRC3|CAT-3|CAT3	MIM:300443|HGNC:HGNC:11061|Ensembl:ENSG00000165349	protein-coding	-1.25	33.25	0	0		54	81	69	83	80	349	391	379	211	267	129	140	154	134	94		62.8	74.5	58.8	64.8	59.6	278.7	358.9	282.4	158.2	137.2	108.6	133.5	88	101.8	81.7		5.99
100511328	DPPA3	developmental pluripotency associated 3	-	-	protein-coding	359787	DPPA3	developmental pluripotency associated 3	Pgc7|STELLA	MIM:608408|HGNC:HGNC:19199|Ensembl:ENSG00000187569	protein-coding	-1.25	18.85	0	0.0001		83	222	125	64	75	423	224	267	441	366	70	138	153	131	190		96.5	204.3	106.5	50	55.9	337.8	205.6	199	330.6	188	58.9	131.6	87.4	99.5	165.1		6.61
100155620	SLC19A2	solute carrier family 19 member 2	-	VGNC:VGNC:92962|Ensembl:ENSSSCG00000006290	protein-coding	10560	SLC19A2	solute carrier family 19 member 2	TC1|THMD1|THT1|THTR1|TRMA	MIM:603941|HGNC:HGNC:10938|Ensembl:ENSG00000117479	protein-coding	-1.25	13.98	0.0002	0.0009		12	15	13	32	26	55	58	59	28	32	23	19	30	17	9		13.9	13.8	11.1	25	19.4	43.9	53.2	44	21	16.4	19.4	18.1	17.1	12.9	7.8		3.9
414411	ASS1	argininosuccinate synthase 1	-	VGNC:VGNC:85590|Ensembl:ENSSSCG00000005701	protein-coding	445	ASS1	argininosuccinate synthase 1	ASS|CTLN1	MIM:603470|HGNC:HGNC:758|Ensembl:ENSG00000130707	protein-coding	-1.24	50.19	0	0		171	250	185	211	162	534	524	590	596	568	202	248	256	236	200		198.8	230	157.6	164.7	120.8	426.5	480.9	439.7	446.8	291.8	170	236.6	146.2	179.3	173.8		7.64
100525148	PLCB3	phospholipase C beta 3	-	VGNC:VGNC:91516|Ensembl:ENSSSCG00000013034	protein-coding	5331	PLCB3	phospholipase C beta 3	SMDCD	MIM:600230|HGNC:HGNC:9056|Ensembl:ENSG00000149782	protein-coding	-1.24	46.23	0	0		62	71	62	94	88	272	209	202	252	383	91	57	121	125	148		72.1	65.3	52.8	73.4	65.6	217.2	191.8	150.5	188.9	196.7	76.6	54.4	69.1	95	128.6		6.19
110261260	GCSH	glycine cleavage system protein H	-	Ensembl:ENSSSCG00000040203	protein-coding	2653	GCSH	glycine cleavage system protein H	GCE|NKH	MIM:238330|HGNC:HGNC:4208|Ensembl:ENSG00000140905	protein-coding	-1.24	36.44	0	0		272	346	409	359	484	663	802	1044	816	1099	444	479	338	232	311		316.2	318.4	348.5	280.2	360.8	529.5	736.1	778	611.7	564.5	373.7	456.9	193	176.3	270.3		8.31
100511891	LOC100511891	uncharacterized LOC100511891	SSLP-1|SSLP1	-	ncRNA							-1.24	34.01	0	0		114	108	240	310	345	246	298	479	437	432	167	109	204	136	134		132.5	99.4	204.5	242	257.2	196.5	273.5	357	327.6	221.9	140.6	104	116.5	103.3	116.5		7.06
100152303	ACAT2	acetyl-CoA acetyltransferase 2	-	VGNC:VGNC:85005|Ensembl:ENSSSCG00000004049	protein-coding	39	ACAT2	acetyl-CoA acetyltransferase 2	-	MIM:100678|HGNC:HGNC:94|Ensembl:ENSG00000120437	protein-coding	-1.24	30.49	0	0		127	182	76	74	70	152	229	228	238	274	91	67	127	78	86		147.6	167.5	64.7	57.8	52.2	121.4	210.2	169.9	178.4	140.8	76.6	63.9	72.5	59.3	74.7		7.22
100154650	PANK1	pantothenate kinase 1	-	Ensembl:ENSSSCG00000010456	protein-coding	53354	PANK1	pantothenate kinase 1	PANK	MIM:606160|HGNC:HGNC:8598|Ensembl:ENSG00000152782	protein-coding	-1.24	17.39	0	0.0002		25	41	29	24	27	68	25	42	51	92	13	24	44	19	11		29.1	37.7	24.7	18.7	20.1	54.3	22.9	31.3	38.2	47.3	10.9	22.9	25.1	14.4	9.6		4.91
733607	MGST3	microsomal glutathione S-transferase 3	-	VGNC:VGNC:90204|Ensembl:ENSSSCG00000006325	protein-coding	4259	MGST3	microsomal glutathione S-transferase 3	GST-III	MIM:604564|HGNC:HGNC:7064|Ensembl:ENSG00000143198	protein-coding	-1.24	14.79	0.0001	0.0006		29	39	93	93	160	56	58	114	159	204	27	51	44	63	33		33.7	35.9	79.2	72.6	119.3	44.7	53.2	85	119.2	104.8	22.7	48.6	25.1	47.9	28.7		5.12
100622095	FAM210A	family with sequence similarity 210 member A	-	-	protein-coding	125228	FAM210A	family with sequence similarity 210 member A	C18orf19|HsT2329	MIM:617975|HGNC:HGNC:28346|Ensembl:ENSG00000177150	protein-coding	-1.23	45.46	0	0		108	124	196	162	242	213	204	249	182	290	80	108	94	103	74		125.5	114.1	167	126.5	180.4	170.1	187.2	185.6	136.4	149	67.3	103	53.7	78.3	64.3		6.98
100512802	PUS3	pseudouridine synthase 3	-	VGNC:VGNC:98228|Ensembl:ENSSSCG00000015222	protein-coding	83480	PUS3	pseudouridine synthase 3	2610020J05Rik|FKSG32|MRT55	MIM:616283|HGNC:HGNC:25461|Ensembl:ENSG00000110060	protein-coding	-1.23	30.1	0	0		42	44	43	53	35	145	102	115	63	124	47	29	57	50	38		48.8	40.5	36.6	41.4	26.1	115.8	93.6	85.7	47.2	63.7	39.6	27.7	32.6	38	33		5.64
100626376	USP53	ubiquitin specific peptidase 53	-	VGNC:VGNC:94775|Ensembl:ENSSSCG00000023174	protein-coding	54532	USP53	ubiquitin specific peptidase 53	-	MIM:617431|HGNC:HGNC:29255|Ensembl:ENSG00000145390	protein-coding	-1.23	27.03	0	0		63	31	92	61	58	151	145	170	95	139	50	41	75	58	61		73.2	28.5	78.4	47.6	43.2	120.6	133.1	126.7	71.2	71.4	42.1	39.1	42.8	44.1	53		6.21
100523777	ELL2	elongation factor for RNA polymerase II 2	-	VGNC:VGNC:87649|Ensembl:ENSSSCG00000014168	protein-coding	22936	ELL2	elongation factor for RNA polymerase II 2	MRCCAT1	MIM:601874|HGNC:HGNC:17064|Ensembl:ENSG00000118985	protein-coding	-1.23	25.92	0	0		81	170	129	122	114	537	614	793	311	428	248	154	336	187	247		94.2	156.4	109.9	95.2	85	428.9	563.5	591	233.1	219.9	208.8	146.9	191.9	142.1	214.7		6.57
100037965	MSRB1	methionine sulfoxide reductase B1	SEPX1	Ensembl:ENSSSCG00000032932	protein-coding	51734	MSRB1	methionine sulfoxide reductase B1	HSPC270|SELR|SELX|SEPX1|SepR	MIM:606216|HGNC:HGNC:14133|Ensembl:ENSG00000198736	protein-coding	-1.23	23.89	0	0		13	14	10	20	20	30	21	31	44	56	10	13	22	13	13		15.1	12.9	8.5	15.6	14.9	24	19.3	23.1	33	28.8	8.4	12.4	12.6	9.9	11.3		4.01
100152632	ZNF185	zinc finger protein 185 with LIM domain	-	VGNC:VGNC:95201|Ensembl:ENSSSCG00000012759	protein-coding	7739	ZNF185	zinc finger protein 185 with LIM domain	SCELL	MIM:300381|HGNC:HGNC:12976|Ensembl:ENSG00000147394	protein-coding	-1.23	19.54	0	0.0001		25	32	18	15	12	68	37	70	44	74	18	23	35	16	24		29.1	29.4	15.3	11.7	8.9	54.3	34	52.2	33	38	15.2	21.9	20	12.2	20.9		4.91
100155883	NANS	N-acetylneuraminate synthase	-	Ensembl:ENSSSCG00000005373	protein-coding	54187	NANS	N-acetylneuraminate synthase	HEL-S-100|SAS|SEMDCG|SEMDG	MIM:605202|HGNC:HGNC:19237|Ensembl:ENSG00000095380	protein-coding	-1.23	17.53	0	0.0002		19	24	34	38	39	18	20	30	52	57	11	7	24	12	12		22.1	22.1	29	29.7	29.1	14.4	18.4	22.4	39	29.3	9.3	6.7	13.7	9.1	10.4		4.53
100521281	PAICS	phosphoribosylaminoimidazole carboxylase and phosphoribosylaminoimidazolesuccinocarboxamide synthase	-	VGNC:VGNC:91156|Ensembl:ENSSSCG00000008901	protein-coding	10606	PAICS	phosphoribosylaminoimidazole carboxylase and phosphoribosylaminoimidazolesuccinocarboxamide synthase	ADE2|ADE2H1|AIRC|PAIS	MIM:172439|HGNC:HGNC:8587|Ensembl:ENSG00000128050	protein-coding	-1.22	95.51	0	0		272	310	351	413	597	713	769	847	791	1215	325	297	454	321	321		316.2	285.2	299	322.4	445	569.4	705.8	631.2	593	624.1	273.6	283.3	259.3	243.9	279		8.31
100620922	C3H16orf72	chromosome 3 C16orf72 homolog	-	VGNC:VGNC:86016|Ensembl:ENSSSCG00000028454	protein-coding	29035	C16orf72	chromosome 16 open reading frame 72	PRO0149	HGNC:HGNC:30103|Ensembl:ENSG00000182831	protein-coding	-1.22	54.77	0	0		146	212	211	231	288	583	545	583	362	598	217	181	245	247	212		169.7	195.1	179.8	180.3	214.7	465.6	500.2	434.5	271.4	307.2	182.7	172.6	139.9	187.7	184.3		7.42
110261092	SPSB1	splA/ryanodine receptor domain and SOCS box containing 1	-	VGNC:VGNC:93430|Ensembl:ENSSSCG00000035940	protein-coding	80176	SPSB1	splA/ryanodine receptor domain and SOCS box containing 1	SSB-1|SSB1	MIM:611657|HGNC:HGNC:30628|Ensembl:ENSG00000171621	protein-coding	-1.22	37.74	0	0		42	50	47	75	50	116	140	183	134	159	53	62	62	48	66		48.8	46	40	58.5	37.3	92.6	128.5	136.4	100.5	81.7	44.6	59.1	35.4	36.5	57.4		5.64
100522116	KIF23	kinesin family member 23	-	Ensembl:ENSSSCG00000004969	protein-coding	9493	KIF23	kinesin family member 23	CHO1|KNSL5|MKLP-1|MKLP1	MIM:605064|HGNC:HGNC:6392|Ensembl:ENSG00000137807	protein-coding	-1.22	37.58	0	0		145	191	201	227	192	418	452	542	250	438	226	140	189	170	167		168.5	175.7	171.2	177.2	143.1	333.8	414.8	403.9	187.4	225	190.2	133.5	107.9	129.2	145.1		7.41
474165	JPT2	Jupiter microtubule associated homolog 2	HN1L	Ensembl:ENSSSCG00000008019	protein-coding	90861	JPT2	Jupiter microtubule associated homolog 2	C16orf34|HN1L|L11	HGNC:HGNC:14137|Ensembl:ENSG00000206053	protein-coding	-1.22	35.94	0	0		23	33	32	52	32	75	58	72	80	95	31	26	33	24	40		26.7	30.4	27.3	40.6	23.9	59.9	53.2	53.7	60	48.8	26.1	24.8	18.8	18.2	34.8		4.79
100516124	DLG3	discs large MAGUK scaffold protein 3	-	VGNC:VGNC:87327|Ensembl:ENSSSCG00000012375	protein-coding	1741	DLG3	discs large MAGUK scaffold protein 3	MRX|MRX90|NEDLG|PPP1R82|SAP102|XLMR	MIM:300189|HGNC:HGNC:2902|Ensembl:ENSG00000082458	protein-coding	-1.21	55.75	0	0		43	50	55	54	71	136	124	143	138	185	52	59	75	67	30		50	46	46.9	42.2	52.9	108.6	113.8	106.6	103.4	95	43.8	56.3	42.8	50.9	26.1		5.67
100312976	NDUFAB1	NADH:ubiquinone oxidoreductase subunit AB1	-	Ensembl:ENSSSCG00000010795	protein-coding	4706	NDUFAB1	NADH:ubiquinone oxidoreductase subunit AB1	ACP|ACP1|FASN2A|SDAP	MIM:603836|HGNC:HGNC:7694|Ensembl:ENSG00000004779	protein-coding	-1.21	51.8	0	0		115	162	172	236	240	305	244	393	399	478	109	138	164	143	198		133.7	149.1	146.5	184.2	178.9	243.6	223.9	292.9	299.1	245.5	91.8	131.6	93.7	108.7	172.1		7.07
100523570	ACTL6A	actin like 6A	-	VGNC:VGNC:85042|Ensembl:ENSSSCG00000011762	protein-coding	86	ACTL6A	actin like 6A	ACTL6|ARPN-BETA|Arp4|BAF53A|INO80K	MIM:604958|HGNC:HGNC:24124|Ensembl:ENSG00000136518	protein-coding	-1.21	42.53	0	0		18	42	40	50	57	104	85	116	77	126	41	33	63	37	33		20.9	38.6	34.1	39	42.5	83.1	78	86.4	57.7	64.7	34.5	31.5	36	28.1	28.7		4.45
100620536	C6H16orf70	chromosome 6 C16orf70 homolog	-	VGNC:VGNC:86052|Ensembl:ENSSSCG00000040749	protein-coding	80262	C16orf70	chromosome 16 open reading frame 70	C16orf6|LIN10|lin-10	HGNC:HGNC:29564|Ensembl:ENSG00000125149	protein-coding	-1.21	42.37	0	0		33	35	44	48	52	140	118	123	92	145	49	41	59	42	59		38.4	32.2	37.5	37.5	38.8	111.8	108.3	91.7	69	74.5	41.2	39.1	33.7	31.9	51.3		5.3
100523497	NUP62	nucleoporin 62	-	VGNC:VGNC:90984	protein-coding	23636	NUP62	nucleoporin 62	IBSN|SNDI|p62	MIM:605815|HGNC:HGNC:8066|Ensembl:ENSG00000213024	protein-coding	-1.21	34.22	0	0		28	46	49	77	44	134	114	129	96	135	48	40	60	39	63		32.5	42.3	41.7	60.1	32.8	107	104.6	96.1	72	69.3	40.4	38.2	34.3	29.6	54.8		5.07
110261061	UBE2S	ubiquitin conjugating enzyme E2 S	-	VGNC:VGNC:94651|Ensembl:ENSSSCG00000035344	protein-coding	27338	UBE2S	ubiquitin conjugating enzyme E2 S	E2-EPF|E2EPF|EPF5	MIM:610309|HGNC:HGNC:17895|Ensembl:ENSG00000108106	protein-coding	-1.21	30.68	0	0		96	102	67	105	90	148	114	219	214	197	47	85	81	65	82		111.6	93.9	57.1	82	67.1	118.2	104.6	163.2	160.4	101.2	39.6	81.1	46.3	49.4	71.3		6.81
100627052	ARL5B	ADP ribosylation factor like GTPase 5B	-	VGNC:VGNC:95985|Ensembl:ENSSSCG00000031456	protein-coding	221079	ARL5B	ADP ribosylation factor like GTPase 5B	ARL8	MIM:608909|HGNC:HGNC:23052|Ensembl:ENSG00000165997	protein-coding	-1.21	25.79	0	0		117	109	138	116	126	394	634	607	280	377	216	133	266	143	139		136	100.3	117.6	90.6	93.9	314.7	581.9	452.4	209.9	193.7	181.8	126.9	151.9	108.7	120.8		7.1
100621462	JMJD6	jumonji domain containing 6, arginine demethylase and lysine hydroxylase	-	VGNC:VGNC:89287|Ensembl:ENSSSCG00000035923	protein-coding	23210	JMJD6	jumonji domain containing 6, arginine demethylase and lysine hydroxylase	PSR|PTDSR|PTDSR1	MIM:604914|HGNC:HGNC:19355|Ensembl:ENSG00000070495	protein-coding	-1.21	23.91	0	0		23	28	24	27	19	65	54	94	46	73	30	19	26	25	29		26.7	25.8	20.4	21.1	14.2	51.9	49.6	70.1	34.5	37.5	25.3	18.1	14.8	19	25.2		4.79
110261487	LOC110261487	histone H4	-	-	protein-coding	8363	H4C11	H4 clustered histone 11	H4-16|H4/e|H4C1|H4C12|H4C13|H4C14|H4C15|H4C2|H4C3|H4C4|H4C5|H4C6|H4C8|H4C9|H4F2iv|H4FE|HIST1H4J|dJ160A22.2	MIM:602826|HGNC:HGNC:4785|Ensembl:ENSG00000197238	protein-coding	-1.21	20.01	0	0.0001		27	69	36	87	136	92	69	160	153	172	30	50	58	67	49		31.4	63.5	30.7	67.9	101.4	73.5	63.3	119.2	114.7	88.4	25.3	47.7	33.1	50.9	42.6		5.02
100522261	PGM2	phosphoglucomutase 2	-	VGNC:VGNC:91356|Ensembl:ENSSSCG00000008773	protein-coding	55276	PGM2	phosphoglucomutase 2	MSTP006	MIM:172000|HGNC:HGNC:8906|Ensembl:ENSG00000169299	protein-coding	-1.2	86.13	0	0		897	953	1081	1434	1834	1972	1839	1944	2068	2859	837	861	1019	859	721		1042.7	876.9	921	1119.4	1367.1	1575	1687.8	1448.8	1550.2	1468.6	704.5	821.3	582	652.8	626.6		10.03
100512350	TMPO	thymopoietin	-	Ensembl:ENSSSCG00000038487	protein-coding	7112	TMPO	thymopoietin	CMD1T|LAP2|LEMD4|PRO0868|TP	MIM:188380|HGNC:HGNC:11875|Ensembl:ENSG00000120802	protein-coding	-1.2	50.65	0	0		121	179	233	275	314	310	284	291	335	544	183	103	157	128	145		140.7	164.7	198.5	214.7	234.1	247.6	260.7	216.9	251.1	279.4	154	98.2	89.7	97.3	126		7.15
100525693	FAM136A	family with sequence similarity 136 member A	-	Ensembl:ENSSSCG00000026446	protein-coding	84908	FAM136A	family with sequence similarity 136 member A	-	MIM:616275|HGNC:HGNC:25911|Ensembl:ENSG00000035141	protein-coding	-1.2	52.75	0	0		52	66	75	91	133	163	130	145	176	233	50	64	87	61	79		60.4	60.7	63.9	71	99.1	130.2	119.3	108.1	131.9	119.7	42.1	61	49.7	46.4	68.7		5.94
100520434	LIG1	DNA ligase 1	-	VGNC:VGNC:89720|Ensembl:ENSSSCG00000003128	protein-coding	3978	LIG1	DNA ligase 1	-	MIM:126391|HGNC:HGNC:6598|Ensembl:ENSG00000105486	protein-coding	-1.2	30.65	0	0		40	62	44	56	52	149	89	120	95	128	44	42	40	42	58		46.5	57	37.5	43.7	38.8	119	81.7	89.4	71.2	65.8	37	40.1	22.8	31.9	50.4		5.57
595111	KLF4	Kruppel like factor 4	EZF|GKLF	VGNC:VGNC:98062|Ensembl:ENSSSCG00000005437	protein-coding	9314	KLF4	Kruppel like factor 4	EZF|GKLF	MIM:602253|HGNC:HGNC:6348|Ensembl:ENSG00000136826	protein-coding	-1.2	23.5	0	0		71	101	103	58	42	416	395	448	254	291	146	123	185	167	159		82.5	92.9	87.8	45.3	31.3	332.2	362.5	333.9	190.4	149.5	122.9	117.3	105.7	126.9	138.2		6.38
407246	LOC407246	lactate dehydrogenase B pseudogene	-	-	pseudo	3945	LDHB	lactate dehydrogenase B	HEL-S-281|LDH-B|LDH-H|LDHBD|TRG-5	MIM:150100|HGNC:HGNC:6541|Ensembl:ENSG00000111716	protein-coding	-1.2	22.29	0	0		134	229	127	189	170	369	124	361	408	595	74	97	190	198	206		155.8	210.7	108.2	147.5	126.7	294.7	113.8	269	305.9	305.6	62.3	92.5	108.5	150.5	179		7.29
100621540	LDHB	lactate dehydrogenase B	LDH-B|LDH-H	Ensembl:ENSSSCG00000032557	protein-coding	3945	LDHB	lactate dehydrogenase B	HEL-S-281|LDH-B|LDH-H|LDHBD|TRG-5	MIM:150100|HGNC:HGNC:6541|Ensembl:ENSG00000111716	protein-coding	-1.2	21.9	0	0		133	228	127	189	170	367	122	360	407	593	73	97	190	198	206		154.6	209.8	108.2	147.5	126.7	293.1	112	268.3	305.1	304.6	61.4	92.5	108.5	150.5	179		7.28
100512472	GINS3	GINS complex subunit 3	-	VGNC:VGNC:88452|Ensembl:ENSSSCG00000002802	protein-coding	64785	GINS3	GINS complex subunit 3	PSF3	MIM:610610|HGNC:HGNC:25851|Ensembl:ENSG00000181938	protein-coding	-1.2	14.73	0.0001	0.0007		9	18	13	25	14	32	32	31	22	56	11	16	7	12	18		10.5	16.6	11.1	19.5	10.4	25.6	29.4	23.1	16.5	28.8	9.3	15.3	4	9.1	15.6		3.52
100622200	TIMM21	translocase of inner mitochondrial membrane 21	-	VGNC:VGNC:93987|Ensembl:ENSSSCG00000032494	protein-coding	29090	TIMM21	translocase of inner mitochondrial membrane 21	C18orf55|HSPC154|TIM21	MIM:615180|HGNC:HGNC:25010|Ensembl:ENSG00000075336	protein-coding	-1.2	14.27	0.0002	0.0008		20	41	27	48	67	66	26	33	86	75	19	14	47	24	13		23.2	37.7	23	37.5	49.9	52.7	23.9	24.6	64.5	38.5	16	13.4	26.8	18.2	11.3		4.6
751859	SIRT1	sirtuin 1	-	VGNC:VGNC:92884|Ensembl:ENSSSCG00000010235	protein-coding	23411	SIRT1	sirtuin 1	SIR2|SIR2L1|SIR2alpha	MIM:604479|HGNC:HGNC:14929|Ensembl:ENSG00000096717	protein-coding	-1.19	72.04	0	0		166	257	228	201	254	554	523	545	467	725	192	222	286	236	214		193	236.5	194.2	156.9	189.3	442.5	480	406.2	350.1	372.4	161.6	211.8	163.3	179.3	186		7.6
100134984	PRELID3B	PRELI domain containing 3B	C17H20orf45|SLMO2	Ensembl:ENSSSCG00000007525	protein-coding	51012	PRELID3B	PRELI domain containing 3B	C20orf45|SLMO2|dJ543J19.5	HGNC:HGNC:15892|Ensembl:ENSG00000101166	protein-coding	-1.19	55.61	0	0		303	346	518	611	617	988	1083	1094	740	1165	400	364	501	420	372		352.2	318.4	441.3	477	459.9	789.1	994	815.3	554.7	598.4	336.7	347.2	286.1	319.2	323.3		8.46
100517665	OSTC	oligosaccharyltransferase complex non-catalytic subunit	-	VGNC:VGNC:98951|Ensembl:ENSSSCG00000009145	protein-coding	58505	OSTC	oligosaccharyltransferase complex non-catalytic subunit	DC2	HGNC:HGNC:24448|Ensembl:ENSG00000198856	protein-coding	-1.19	43.4	0	0		37	48	50	63	96	119	104	135	165	188	68	39	94	45	47		43	44.2	42.6	49.2	71.6	95	95.5	100.6	123.7	96.6	57.2	37.2	53.7	34.2	40.8		5.46
100625538	MYNN	myoneurin	MYNN-1|MYNN-2	VGNC:VGNC:90521|Ensembl:ENSSSCG00000026829	protein-coding	55892	MYNN	myoneurin	OSZF|SBBIZ1|ZBTB31|ZNF902	MIM:606042|HGNC:HGNC:14955|Ensembl:ENSG00000085274	protein-coding	-1.19	40.36	0	0		47	68	86	89	93	154	171	216	108	185	67	51	103	74	57		54.6	62.6	73.3	69.5	69.3	123	156.9	161	81	95	56.4	48.6	58.8	56.2	49.5		5.8
100620652	GART	phosphoribosylglycinamide formyltransferase, phosphoribosylglycinamide synthetase, phosphoribosylaminoimidazole synthetase	-	VGNC:VGNC:88353|Ensembl:ENSSSCG00000030677	protein-coding	2618	GART	phosphoribosylglycinamide formyltransferase, phosphoribosylglycinamide synthetase, phosphoribosylaminoimidazole synthetase	AIRS|GARS|GARTF|PAIS|PGFT|PRGS	MIM:138440|HGNC:HGNC:4163|Ensembl:ENSG00000159131	protein-coding	-1.18	70.59	0	0		244	265	205	264	340	482	459	483	421	675	173	184	275	215	191		283.6	243.8	174.7	206.1	253.4	385	421.3	360	315.6	346.7	145.6	175.5	157.1	163.4	166		8.15
654407	PTGES	prostaglandin E synthase	-	VGNC:VGNC:91950|Ensembl:ENSSSCG00000005688	protein-coding	9536	PTGES	prostaglandin E synthase	MGST-IV|MGST1-L1|MGST1L1|MPGES|PGES|PIG12|PP102|PP1294|TP53I12|mPGES-1	MIM:605172|HGNC:HGNC:9599|Ensembl:ENSG00000148344	protein-coding	-1.18	43.14	0	0		159	206	196	317	332	400	364	496	551	626	186	200	146	171	213		184.8	189.5	167	247.5	247.5	319.5	334.1	369.6	413	321.6	156.6	190.8	83.4	129.9	185.1		7.54
100151845	PIGH	phosphatidylinositol glycan anchor biosynthesis class H	-	VGNC:VGNC:91423|Ensembl:ENSSSCG00000039351	protein-coding	5283	PIGH	phosphatidylinositol glycan anchor biosynthesis class H	GPI-H	MIM:600154|HGNC:HGNC:8964|Ensembl:ENSG00000100564	protein-coding	-1.18	22.54	0	0		22	34	34	36	51	86	57	77	71	62	16	29	34	32	43		25.6	31.3	29	28.1	38	68.7	52.3	57.4	53.2	31.8	13.5	27.7	19.4	24.3	37.4		4.73
100523287	PKP4	plakophilin 4	-	VGNC:VGNC:96488|Ensembl:ENSSSCG00000015878	protein-coding	8502	PKP4	plakophilin 4	p0071	MIM:604276|HGNC:HGNC:9026|Ensembl:ENSG00000144283	protein-coding	-1.17	31.47	0	0		50	54	63	75	93	136	94	175	74	157	59	42	55	49	54		58.1	49.7	53.7	58.5	69.3	108.6	86.3	130.4	55.5	80.6	49.7	40.1	31.4	37.2	46.9		5.89
100144418	RBM4B	RNA binding motif protein 4B	RBM30	Ensembl:ENSSSCG00000038304	protein-coding	83759	RBM4B	RNA binding motif protein 4B	RBM30|RBM4L|ZCCHC15|ZCCHC21B|ZCRB3B	HGNC:HGNC:28842|Ensembl:ENSG00000173914	protein-coding	-1.17	30.64	0	0		21	34	24	40	49	81	56	83	78	90	30	22	49	21	40		24.4	31.3	20.4	31.2	36.5	64.7	51.4	61.9	58.5	46.2	25.3	21	28	16	34.8		4.67
100523638	TRPV2	transient receptor potential cation channel subfamily V member 2	-	VGNC:VGNC:94474|Ensembl:ENSSSCG00000018032	protein-coding	51393	TRPV2	transient receptor potential cation channel subfamily V member 2	VRL|VRL-1|VRL1	MIM:606676|HGNC:HGNC:18082|Ensembl:ENSG00000187688	protein-coding	-1.17	22.43	0	0		29	45	51	32	28	139	70	187	121	147	40	67	55	59	48		33.7	41.4	43.5	25	20.9	111	64.2	139.4	90.7	75.5	33.7	63.9	31.4	44.8	41.7		5.12
100621750	SLC28A3	solute carrier family 28 member 3	-	VGNC:VGNC:95810|Ensembl:ENSSSCG00000010960	protein-coding	64078	SLC28A3	solute carrier family 28 member 3	CNT3	MIM:608269|HGNC:HGNC:16484|Ensembl:ENSG00000197506	protein-coding	-1.16	71.45	0	0		1578	2021	2530	2469	2901	4198	3379	4212	4391	6077	1777	2025	1734	1640	1789		1834.3	1859.6	2155.5	1927.4	2162.5	3352.8	3101.2	3139	3291.7	3121.7	1495.8	1931.5	990.4	1246.3	1554.9		10.84
100170145	CDS2	CDP-diacylglycerol synthase 2	-	VGNC:VGNC:95869|Ensembl:ENSSSCG00000030123	protein-coding	8760	CDS2	CDP-diacylglycerol synthase 2	-	MIM:603549|HGNC:HGNC:1801|Ensembl:ENSG00000101290	protein-coding	-1.16	33.1	0	0		41	63	93	106	105	126	202	206	114	233	72	56	101	64	67		47.7	58	79.2	82.7	78.3	100.6	185.4	153.5	85.5	119.7	60.6	53.4	57.7	48.6	58.2		5.6
448816	STS	steroid sulfatase	-	Ensembl:ENSSSCG00000026520|Ensembl:ENSSSCG00000036122	protein-coding	412	STS	steroid sulfatase	ARSC|ARSC1|ASC|ES|SSDD|XLI	MIM:300747|HGNC:HGNC:11425|Ensembl:ENSG00000101846	protein-coding	-1.16	29.51	0	0		190	194	191	280	361	367	424	580	412	500	266	199	201	195	104		220.9	178.5	162.7	218.6	269.1	293.1	389.1	432.2	308.8	256.8	223.9	189.8	114.8	148.2	90.4		7.79
100525363	CRKL	CRK like proto-oncogene, adaptor protein	-	VGNC:VGNC:86997|Ensembl:ENSSSCG00000010095	protein-coding	1399	CRKL	CRK like proto-oncogene, adaptor protein	-	MIM:602007|HGNC:HGNC:2363|Ensembl:ENSG00000099942	protein-coding	-1.16	27.5	0	0		98	139	122	166	166	274	522	512	215	339	134	99	148	142	139		113.9	127.9	103.9	129.6	123.7	218.8	479.1	381.6	161.2	174.1	112.8	94.4	84.5	107.9	120.8		6.84
110258087	LOC110258087	endoplasmic reticulum mannosyl-oligosaccharide 1,2-alpha-mannosidase-like	-	Ensembl:ENSSSCG00000027526	protein-coding	11253	MAN1B1	mannosidase alpha class 1B member 1	ERMAN1|ERManI|MANA-ER|MRT15	MIM:604346|HGNC:HGNC:6823|Ensembl:ENSG00000177239	protein-coding	-1.16	20.7	0	0		11	23	19	24	18	34	22	53	51	57	11	18	24	16	20		12.8	21.2	16.2	18.7	13.4	27.2	20.2	39.5	38.2	29.3	9.3	17.2	13.7	12.2	17.4		3.79
100626111	TIPARP	TCDD inducible poly(ADP-ribose) polymerase	-	Ensembl:ENSSSCG00000027646	protein-coding	25976	TIPARP	TCDD inducible poly(ADP-ribose) polymerase	ARTD14|PARP7|pART14	MIM:612480|HGNC:HGNC:23696|Ensembl:ENSG00000163659	protein-coding	-1.16	19.73	0	0.0001		24	24	8	23	31	76	75	85	103	89	29	16	66	28	48		27.9	22.1	6.8	18	23.1	60.7	68.8	63.3	77.2	45.7	24.4	15.3	37.7	21.3	41.7		4.85
100515071	KYAT1	kynurenine aminotransferase 1	-	Ensembl:ENSSSCG00000005663	protein-coding	883	KYAT1	kynurenine aminotransferase 1	CCBL1|GTK|KAT1|KATI	MIM:600547|HGNC:HGNC:1564|Ensembl:ENSG00000171097|Ensembl:ENSG00000286112	protein-coding	-1.16	19.68	0	0.0001		37	84	64	82	72	66	105	130	173	146	51	64	47	30	59		43	77.3	54.5	64	53.7	52.7	96.4	96.9	129.7	75	42.9	61	26.8	22.8	51.3		5.46
100126279	CERS6	ceramide synthase 6	LASS6	VGNC:VGNC:96025|Ensembl:ENSSSCG00000032715	protein-coding	253782	CERS6	ceramide synthase 6	CERS5|LASS6	MIM:615336|HGNC:HGNC:23826|Ensembl:ENSG00000172292	protein-coding	-1.16	15.53	0.0001	0.0005		65	61	51	91	99	47	69	59	61	56	25	11	16	42	30		75.6	56.1	43.5	71	73.8	37.5	63.3	44	45.7	28.8	21	10.5	9.1	31.9	26.1		6.26
768102	SRSF6	serine and arginine rich splicing factor 6	SFRS6	Ensembl:ENSSSCG00000007362	protein-coding	6431	SRSF6	serine and arginine rich splicing factor 6	B52|HEL-S-91|SFRS6|SRP55	MIM:601944|HGNC:HGNC:10788|Ensembl:ENSG00000124193	protein-coding	-1.15	75.37	0	0		121	141	153	189	217	334	342	435	375	494	148	122	216	200	149		140.7	129.7	130.4	147.5	161.8	266.8	313.9	324.2	281.1	253.8	124.6	116.4	123.4	152	129.5		7.15
396912	GATA2	GATA binding protein 2	-	VGNC:VGNC:88364|Ensembl:ENSSSCG00000011618	protein-coding	2624	GATA2	GATA binding protein 2	DCML|IMD21|MONOMAC|NFE1B	MIM:137295|HGNC:HGNC:4171|Ensembl:ENSG00000179348	protein-coding	-1.15	44.61	0	0		242	298	340	426	459	456	444	750	616	801	262	321	244	263	196		281.3	274.2	289.7	332.5	342.2	364.2	407.5	558.9	461.8	411.5	220.5	306.2	139.4	199.9	170.3		8.14
100524645	RAB11FIP4	RAB11 family interacting protein 4	-	VGNC:VGNC:92041|Ensembl:ENSSSCG00000017747	protein-coding	84440	RAB11FIP4	RAB11 family interacting protein 4	FIP4-Rab11|RAB11-FIP4	MIM:611999|HGNC:HGNC:30267|Ensembl:ENSG00000131242	protein-coding	-1.15	41.07	0	0		305	464	362	406	453	647	671	648	891	1016	254	408	273	380	297		354.5	426.9	308.4	316.9	337.7	516.7	615.8	482.9	667.9	521.9	213.8	389.2	155.9	288.8	258.1		8.47
100286877	PRMT1	protein arginine methyltransferase 1	-	VGNC:VGNC:91820|Ensembl:ENSSSCG00000003189	protein-coding	3276	PRMT1	protein arginine methyltransferase 1	ANM1|HCP1|HRMT1L2|IR1B4	MIM:602950|HGNC:HGNC:5187|Ensembl:ENSG00000126457	protein-coding	-1.15	39.46	0	0		60	126	64	156	127	199	232	261	216	378	103	69	130	117	116		69.7	115.9	54.5	121.8	94.7	158.9	212.9	194.5	161.9	194.2	86.7	65.8	74.2	88.9	100.8		6.14
110261262	CMC2	C-X9-C motif containing 2	-	Ensembl:ENSSSCG00000032060	protein-coding	56942	CMC2	C-X9-C motif containing 2	2310061C15Rik|C16orf61|DC13	HGNC:HGNC:24447|Ensembl:ENSG00000103121	protein-coding	-1.15	38.27	0	0		31	67	79	76	77	111	94	118	122	125	43	50	52	41	52		36	61.6	67.3	59.3	57.4	88.7	86.3	87.9	91.5	64.2	36.2	47.7	29.7	31.2	45.2		5.21
100512008	DNAJA1	DnaJ heat shock protein family (Hsp40) member A1	-	Ensembl:ENSSSCG00000011000	protein-coding	3301	DNAJA1	DnaJ heat shock protein family (Hsp40) member A1	DJ-2|DjA1|HDJ2|HSDJ|HSJ-2|HSJ2|HSPF4|NEDD7|hDJ-2	MIM:602837|HGNC:HGNC:5229|Ensembl:ENSG00000086061	protein-coding	-1.15	38	0	0		219	286	345	267	267	643	707	930	536	684	322	187	498	286	254		254.6	263.2	293.9	208.4	199	513.5	648.9	693.1	401.8	351.4	271	178.4	284.4	217.3	220.8		8
100739759	GPR160	G protein-coupled receptor 160	-	VGNC:VGNC:88612|Ensembl:ENSSSCG00000035883	protein-coding	26996	GPR160	G protein-coupled receptor 160	GPCR1|GPCR150	HGNC:HGNC:23693|Ensembl:ENSG00000173890	protein-coding	-1.15	33.5	0	0		39	69	84	63	105	113	96	91	152	194	33	57	76	50	50		45.3	63.5	71.6	49.2	78.3	90.2	88.1	67.8	113.9	99.7	27.8	54.4	43.4	38	43.5		5.53
100157842	BTRC	beta-transducin repeat containing E3 ubiquitin protein ligase	-	Ensembl:ENSSSCG00000010563	protein-coding	8945	BTRC	beta-transducin repeat containing E3 ubiquitin protein ligase	BETA-TRCP|FBW1A|FBXW1|FBXW1A|FWD1|bTrCP|bTrCP1|betaTrCP	MIM:603482|HGNC:HGNC:1144|Ensembl:ENSG00000166167	protein-coding	-1.15	31.84	0	0		171	211	149	139	155	419	363	346	514	759	145	205	198	184	244		198.8	194.1	126.9	108.5	115.5	334.6	333.2	257.9	385.3	389.9	122.1	195.5	113.1	139.8	212.1		7.64
100522453	RBM7	RNA binding motif protein 7	-	Ensembl:ENSSSCG00000027905	protein-coding	10179	RBM7	RNA binding motif protein 7	-	MIM:612413|HGNC:HGNC:9904|Ensembl:ENSG00000076053	protein-coding	-1.15	27.95	0	0		45	41	65	53	78	157	193	196	112	148	69	41	99	76	61		52.3	37.7	55.4	41.4	58.1	125.4	177.1	146.1	84	76	58.1	39.1	56.5	57.8	53		5.74
100622780	LOC100622780	lamina-associated polypeptide 2, isoforms beta/gamma	-	Ensembl:ENSSSCG00000000887	protein-coding	7112	TMPO	thymopoietin	CMD1T|LAP2|LEMD4|PRO0868|TP	MIM:188380|HGNC:HGNC:11875|Ensembl:ENSG00000120802	protein-coding	-1.14	44.36	0	0		122	166	220	300	331	312	278	310	323	571	175	122	151	145	139		141.8	152.7	187.4	234.2	246.7	249.2	255.1	231	242.1	293.3	147.3	116.4	86.2	110.2	120.8		7.16
100519887	RNF130	ring finger protein 130	-	Ensembl:ENSSSCG00000014014	protein-coding	55819	RNF130	ring finger protein 130	G1RZFP|GOLIATH|GP	HGNC:HGNC:18280|Ensembl:ENSG00000113269	protein-coding	-1.14	51.26	0	0		104	102	119	147	180	246	199	264	362	531	123	115	178	110	129		120.9	93.9	101.4	114.8	134.2	196.5	182.6	196.7	271.4	272.8	103.5	109.7	101.7	83.6	112.1		6.93
397186	SLC31A1	solute carrier family 31 member 1	CTR1	Ensembl:ENSSSCG00000034278	protein-coding	1317	SLC31A1	solute carrier family 31 member 1	COPT1|CTR1	MIM:603085|HGNC:HGNC:11016|Ensembl:ENSG00000136868	protein-coding	-1.14	50.51	0	0		560	734	1027	1556	1751	1855	1931	1964	1952	2789	972	762	1127	807	743		650.9	675.4	875	1214.7	1305.3	1481.5	1772.3	1463.7	1463.3	1432.7	818.2	726.8	643.7	613.2	645.8		9.35
100513826	SLC19A3	solute carrier family 19 member 3	-	VGNC:VGNC:95805|Ensembl:ENSSSCG00000021968	protein-coding	80704	SLC19A3	solute carrier family 19 member 3	BBGD|THMD2|THTR2|thTr-2	MIM:606152|HGNC:HGNC:16266|Ensembl:ENSG00000135917	protein-coding	-1.14	31.65	0	0		140	175	151	149	199	457	232	301	333	346	95	185	186	109	139		162.7	161	128.6	116.3	148.3	365	212.9	224.3	249.6	177.7	80	176.5	106.2	82.8	120.8		7.36
733595	SLC11A2	solute carrier family 11 member 2	DMT1	VGNC:VGNC:92920|Ensembl:ENSSSCG00000034039	protein-coding	4891	SLC11A2	solute carrier family 11 member 2	AHMIO1|DCT1|DMT1|NRAMP2	MIM:600523|HGNC:HGNC:10908|Ensembl:ENSG00000110911	protein-coding	-1.14	26.37	0	0		40	28	40	49	77	99	56	63	107	170	43	34	55	36	35		46.5	25.8	34.1	38.3	57.4	79.1	51.4	47	80.2	87.3	36.2	32.4	31.4	27.4	30.4		5.57
100625925	GRAMD2B	GRAM domain containing 2B	GRAMD3	VGNC:VGNC:88658|Ensembl:ENSSSCG00000022402	protein-coding	65983	GRAMD2B	GRAM domain containing 2B	GRAMD3|NS3TP2	HGNC:HGNC:24911|Ensembl:ENSG00000155324	protein-coding	-1.14	22.29	0	0		46	47	59	49	93	106	112	145	93	90	50	65	55	44	38		53.5	43.2	50.3	38.3	69.3	84.7	102.8	108.1	69.7	46.2	42.1	62	31.4	33.4	33		5.77
397634	B3GALNT1	beta-1,3-N-acetylgalactosaminyltransferase 1 (globoside blood group)	B3GALT3	Ensembl:ENSSSCG00000021774	protein-coding	8706	B3GALNT1	beta-1,3-N-acetylgalactosaminyltransferase 1 (globoside blood group)	B3GALT3|GLCT3|GLOB|Gb4Cer|P|P1|beta3Gal-T3|galT3	MIM:603094|HGNC:HGNC:918|Ensembl:ENSG00000169255	protein-coding	-1.14	17.22	0	0.0002		32	82	74	74	112	49	77	72	100	182	37	51	29	34	40		37.2	75.4	63	57.8	83.5	39.1	70.7	53.7	75	93.5	31.1	48.6	16.6	25.8	34.8		5.26
100522126	ACSL6	acyl-CoA synthetase long chain family member 6	-	VGNC:VGNC:99581|Ensembl:ENSSSCG00000014272	protein-coding	23305	ACSL6	acyl-CoA synthetase long chain family member 6	ACS2|FACL6|LACS 6|LACS2|LACS5	MIM:604443|HGNC:HGNC:16496|Ensembl:ENSG00000164398	protein-coding	-1.13	39.66	0	0		492	527	748	745	802	901	791	1084	1411	1825	526	572	362	443	443		571.9	484.9	637.3	581.6	597.8	719.6	726	807.9	1057.7	937.5	442.8	545.6	206.8	336.6	385		9.16
110260661	CERS5	ceramide synthase 5	-	VGNC:VGNC:97926|Ensembl:ENSSSCG00000024932	protein-coding	91012	CERS5	ceramide synthase 5	LASS5|Trh4	MIM:615335|HGNC:HGNC:23749|Ensembl:ENSG00000139624	protein-coding	-1.13	25.39	0	0		10	14	17	15	21	48	54	44	40	61	17	15	34	19	20		11.6	12.9	14.5	11.7	15.7	38.3	49.6	32.8	30	31.3	14.3	14.3	19.4	14.4	17.4		3.66
414385	SRM	spermidine synthase	-	VGNC:VGNC:98623|Ensembl:ENSSSCG00000027689	protein-coding	6723	SRM	spermidine synthase	PAPT|SPDSY|SPS1|SRML1	MIM:182891|HGNC:HGNC:11296|Ensembl:ENSG00000116649	protein-coding	-1.13	16	0.0001	0.0004		595	914	500	779	596	1074	760	1251	2066	2403	469	972	380	514	724		691.6	841	426	608.1	444.3	857.8	697.5	932.3	1548.7	1234.4	394.8	927.1	217	390.6	629.3		9.44
397591	NPC1	NPC intracellular cholesterol transporter 1	-	VGNC:VGNC:98521|Ensembl:ENSSSCG00000003707	protein-coding	4864	NPC1	NPC intracellular cholesterol transporter 1	NPC|POGZ|SLC65A1	MIM:607623|HGNC:HGNC:7897|Ensembl:ENSG00000141458	protein-coding	-1.12	22.76	0	0		353	444	770	930	1102	523	830	978	965	1572	585	417	354	353	340		410.3	408.5	656	726	821.5	417.7	761.8	728.9	723.4	807.5	492.4	397.8	202.2	268.2	295.5		8.68
100622986	G6PD	glucose-6-phosphate dehydrogenase	-	VGNC:VGNC:88292|Ensembl:ENSSSCG00000025108	protein-coding	2539	G6PD	glucose-6-phosphate dehydrogenase	G6PD1	MIM:305900|HGNC:HGNC:4057|Ensembl:ENSG00000160211	protein-coding	-1.12	34.64	0	0		66	100	47	88	76	134	161	202	240	277	100	64	128	65	76		76.7	92	40	68.7	56.7	107	147.8	150.5	179.9	142.3	84.2	61	73.1	49.4	66.1		6.28
100511116	TMEM109	transmembrane protein 109	-	VGNC:VGNC:94066|Ensembl:ENSSSCG00000013110	protein-coding	79073	TMEM109	transmembrane protein 109	-	HGNC:HGNC:28771|Ensembl:ENSG00000110108	protein-coding	-1.12	27.4	0	0		31	35	43	60	69	72	61	108	54	123	36	35	37	37	28		36	32.2	36.6	46.8	51.4	57.5	56	80.5	40.5	63.2	30.3	33.4	21.1	28.1	24.3		5.21
494561	HK2	hexokinase 2	-	VGNC:VGNC:98034|Ensembl:ENSSSCG00000008261	protein-coding	3099	HK2	hexokinase 2	HKII|HXK2	MIM:601125|HGNC:HGNC:4923|Ensembl:ENSG00000159399	protein-coding	-1.12	18.69	0	0.0001		26	61	46	54	42	134	160	215	89	128	56	72	70	72	41		30.2	56.1	39.2	42.2	31.3	107	146.8	160.2	66.7	65.8	47.1	68.7	40	54.7	35.6		4.96
110255222	ZNF296	zinc finger protein 296	-	Ensembl:ENSSSCG00000031166	protein-coding	162979	ZNF296	zinc finger protein 296	ZFP296|ZNF342	MIM:613226|HGNC:HGNC:15981|Ensembl:ENSG00000170684	protein-coding	-1.12	18.05	0	0.0001		42	74	41	33	26	85	72	108	116	123	27	59	43	55	37		48.8	68.1	34.9	25.8	19.4	67.9	66.1	80.5	87	63.2	22.7	56.3	24.6	41.8	32.2		5.64
100157847	ZBTB2	zinc finger and BTB domain containing 2	-	VGNC:VGNC:95062|Ensembl:ENSSSCG00000004090	protein-coding	57621	ZBTB2	zinc finger and BTB domain containing 2	ZNF437	MIM:616595|HGNC:HGNC:20868|Ensembl:ENSG00000181472	protein-coding	-1.12	16.76	0	0.0003		32	31	50	35	66	64	142	142	80	89	52	28	55	36	34		37.2	28.5	42.6	27.3	49.2	51.1	130.3	105.8	60	45.7	43.8	26.7	31.4	27.4	29.6		5.26
100627162	CDV3	CDV3 homolog	-	VGNC:VGNC:86525|Ensembl:ENSSSCG00000027294	protein-coding	55573	CDV3	CDV3 homolog	H41	MIM:618789|HGNC:HGNC:26928|Ensembl:ENSG00000091527	protein-coding	-1.11	65.03	0	0		322	463	541	608	785	1178	1062	1043	1008	1718	597	412	676	453	459		374.3	426	460.9	474.6	585.2	940.8	974.7	777.3	755.6	882.5	502.5	393	386.1	344.2	398.9		8.55
100520746	ORC1	origin recognition complex subunit 1	-	VGNC:VGNC:91060|Ensembl:ENSSSCG00000003861	protein-coding	4998	ORC1	origin recognition complex subunit 1	HSORC1|ORC1L|PARC1	MIM:601902|HGNC:HGNC:8487|Ensembl:ENSG00000085840	protein-coding	-1.11	48.54	0	0		76	98	82	84	116	204	177	185	161	319	72	63	136	80	101		88.3	90.2	69.9	65.6	86.5	162.9	162.5	137.9	120.7	163.9	60.6	60.1	77.7	60.8	87.8		6.48
100519746	DAB2	DAB adaptor protein 2	-	VGNC:VGNC:87144|Ensembl:ENSSSCG00000016857	protein-coding	1601	DAB2	DAB adaptor protein 2	DOC-2|DOC2	MIM:601236|HGNC:HGNC:2662|Ensembl:ENSG00000153071	protein-coding	-1.11	35.34	0	0		883	1042	988	1152	1403	2285	1943	2400	1874	2489	1013	1132	712	728	965		1026.4	958.8	841.7	899.3	1045.8	1824.9	1783.3	1788.6	1404.8	1278.6	852.7	1079.8	406.7	553.2	838.7		10
100153977	GCLM	glutamate-cysteine ligase modifier subunit	-	VGNC:VGNC:88387|Ensembl:ENSSSCG00000037549	protein-coding	2730	GCLM	glutamate-cysteine ligase modifier subunit	GLCLR	MIM:601176|HGNC:HGNC:4312|Ensembl:ENSG00000023909	protein-coding	-1.11	17.3	0	0.0002		139	155	169	206	207	246	813	792	214	439	124	170	199	128	151		161.6	142.6	144	160.8	154.3	196.5	746.2	590.2	160.4	225.5	104.4	162.2	113.7	97.3	131.2		7.34
106508594	SLC25A10	solute carrier family 25 member 10	-	VGNC:VGNC:99041|Ensembl:ENSSSCG00000033620	protein-coding	1468	SLC25A10	solute carrier family 25 member 10	DIC|MTDPS19	MIM:606794|HGNC:HGNC:10980|Ensembl:ENSG00000183048	protein-coding	-1.11	15.69	0.0001	0.0004		15	24	17	33	17	32	28	43	62	61	15	13	20	21	30		17.4	22.1	14.5	25.8	12.7	25.6	25.7	32	46.5	31.3	12.6	12.4	11.4	16	26.1		4.2
100620983	LMNB2	lamin B2	-	VGNC:VGNC:89761|Ensembl:ENSSSCG00000026784	protein-coding	84823	LMNB2	lamin B2	EPM9|LAMB2|LMN2	MIM:150341|HGNC:HGNC:6638|Ensembl:ENSG00000176619	protein-coding	-1.1	47.7	0	0		50	96	62	94	91	130	129	145	138	220	62	46	75	70	73		58.1	88.3	52.8	73.4	67.8	103.8	118.4	108.1	103.4	113	52.2	43.9	42.8	53.2	63.4		5.89
100156392	SERP1	stress associated endoplasmic reticulum protein 1	-	VGNC:VGNC:92731|Ensembl:ENSSSCG00000037465	protein-coding	27230	SERP1	stress associated endoplasmic reticulum protein 1	RAMP4	MIM:617674|HGNC:HGNC:10759|Ensembl:ENSG00000120742	protein-coding	-1.1	36.66	0	0		95	119	128	128	164	291	367	270	324	328	158	74	211	128	110		110.4	109.5	109.1	99.9	122.3	232.4	336.8	201.2	242.9	168.5	133	70.6	120.5	97.3	95.6		6.8
100037972	SLC7A7	solute carrier family 7 member 7	-	VGNC:VGNC:93175|Ensembl:ENSSSCG00000002041	protein-coding	9056	SLC7A7	solute carrier family 7 member 7	LAT3|LPI|MOP-2|Y+LAT1|y+LAT-1	MIM:603593|HGNC:HGNC:11065|Ensembl:ENSG00000155465	protein-coding	-1.1	34.52	0	0		71	111	97	112	143	178	161	230	223	275	64	127	83	105	95		82.5	102.1	82.6	87.4	106.6	142.2	147.8	171.4	167.2	141.3	53.9	121.1	47.4	79.8	82.6		6.38
102164419	SLC2A1	solute carrier family 2 member 1	GLUT1	Ensembl:ENSSSCG00000023920	protein-coding	6513	SLC2A1	solute carrier family 2 member 1	CSE|DYT17|DYT18|DYT9|EIG12|GLUT|GLUT-1|GLUT1|GLUT1DS|HTLVR|PED|SDCHCN	MIM:138140|HGNC:HGNC:11005|Ensembl:ENSG00000117394	protein-coding	-1.1	30.57	0	0		113	129	218	318	236	454	794	756	609	784	311	264	288	307	244		131.4	118.7	185.7	248.2	175.9	362.6	728.7	563.4	456.5	402.7	261.8	251.8	164.5	233.3	212.1		7.05
100515097	SUPT4H1	SPT4 homolog, DSIF elongation factor subunit	-	VGNC:VGNC:93624	protein-coding	6827	SUPT4H1	SPT4 homolog, DSIF elongation factor subunit	SPT4|SPT4H|SUPT4H|Supt4a	MIM:603555|HGNC:HGNC:11467|Ensembl:ENSG00000213246	protein-coding	-1.1	16.02	0.0001	0.0004		11	34	28	29	39	98	92	111	68	75	40	12	47	54	43		12.8	31.3	23.9	22.6	29.1	78.3	84.4	82.7	51	38.5	33.7	11.4	26.8	41	37.4		3.79
100154117	M6PR	mannose-6-phosphate receptor, cation dependent	-	VGNC:VGNC:89931|Ensembl:ENSSSCG00000040743	protein-coding	4074	M6PR	mannose-6-phosphate receptor, cation dependent	CD-M6PR|CD-MPR|MPR 46|MPR-46|MPR46|SMPR	MIM:154540|HGNC:HGNC:6752|Ensembl:ENSG00000003056	protein-coding	-1.09	55.84	0	0		108	172	203	215	252	315	385	361	361	448	166	136	203	171	132		125.5	158.3	172.9	167.8	187.9	251.6	353.4	269	270.6	230.1	139.7	129.7	115.9	129.9	114.7		6.98
100512277	ATP6V1C2	ATPase H+ transporting V1 subunit C2	-	VGNC:VGNC:85673|Ensembl:ENSSSCG00000008634	protein-coding	245973	ATP6V1C2	ATPase H+ transporting V1 subunit C2	ATP6C2|VMA5	MIM:618070|HGNC:HGNC:18264|Ensembl:ENSG00000143882	protein-coding	-1.09	37.2	0	0		49	90	49	58	87	208	147	215	264	303	112	94	106	82	91		57	82.8	41.7	45.3	64.9	166.1	134.9	160.2	197.9	155.6	94.3	89.7	60.5	62.3	79.1		5.86
100154744	GLRX5	glutaredoxin 5	-	VGNC:VGNC:88496|Ensembl:ENSSSCG00000002496	protein-coding	51218	GLRX5	glutaredoxin 5	C14orf87|FLB4739|GRX5|PR01238|PRO1238|PRSA|SIDBA3|SPAHGC	MIM:609588|HGNC:HGNC:20134|Ensembl:ENSG00000182512	protein-coding	-1.09	34.86	0	0		32	43	39	49	56	79	82	105	129	130	35	36	51	64	45		37.2	39.6	33.2	38.3	41.7	63.1	75.3	78.3	96.7	66.8	29.5	34.3	29.1	48.6	39.1		5.26
110261137	GJB3	gap junction protein beta 3	-	VGNC:VGNC:88463|Ensembl:ENSSSCG00000038677	protein-coding	2707	GJB3	gap junction protein beta 3	CX31|DFNA2|DFNA2B|EKV|EKVP1	MIM:603324|HGNC:HGNC:4285|Ensembl:ENSG00000188910	protein-coding	-1.09	31.8	0	0		104	202	90	153	143	392	248	319	403	419	138	144	134	164	167		120.9	185.9	76.7	119.4	106.6	313.1	227.6	237.7	302.1	215.2	116.2	137.4	76.5	124.6	145.1		6.93
100627585	HNRNPH2	heterogeneous nuclear ribonucleoprotein H2	-	VGNC:VGNC:88921|Ensembl:ENSSSCG00000033161	protein-coding	3188	HNRNPH2	heterogeneous nuclear ribonucleoprotein H2	FTP3|HNRPH'|HNRPH2|MRXSB|NRPH2|hnRNPH'	MIM:300610|HGNC:HGNC:5042|Ensembl:ENSG00000126945	protein-coding	-1.09	28.06	0	0		57	76	82	70	92	119	145	172	251	248	124	62	128	59	54		66.3	69.9	69.9	54.6	68.6	95	133.1	128.2	188.2	127.4	104.4	59.1	73.1	44.8	46.9		6.07
100518046	SRD5A1	steroid 5 alpha-reductase 1	-	-	protein-coding	6715	SRD5A1	steroid 5 alpha-reductase 1	S5AR 1	MIM:184753|HGNC:HGNC:11284|Ensembl:ENSG00000145545	protein-coding	-1.09	26.7	0	0		24	56	36	48	67	71	75	69	62	108	28	37	42	39	21		27.9	51.5	30.7	37.5	49.9	56.7	68.8	51.4	46.5	55.5	23.6	35.3	24	29.6	18.3		4.85
100736914	DPH2	diphthamide biosynthesis 2	-	VGNC:VGNC:87415|Ensembl:ENSSSCG00000036620	protein-coding	1802	DPH2	diphthamide biosynthesis 2	DPH2L2	MIM:603456|HGNC:HGNC:3004|Ensembl:ENSG00000132768	protein-coding	-1.09	18.55	0	0.0001		9	13	9	17	14	27	25	38	39	37	14	7	23	16	13		10.5	12	7.7	13.3	10.4	21.6	22.9	28.3	29.2	19	11.8	6.7	13.1	12.2	11.3		3.52
100152257	NTNG1	netrin G1	-	VGNC:VGNC:90935|Ensembl:ENSSSCG00000006852	protein-coding	22854	NTNG1	netrin G1	Lmnt1	MIM:608818|HGNC:HGNC:23319|Ensembl:ENSG00000162631	protein-coding	-1.09	16.27	0.0001	0.0003		14	24	11	17	25	103	34	52	51	86	32	16	34	19	26		16.3	22.1	9.4	13.3	18.6	82.3	31.2	38.8	38.2	44.2	26.9	15.3	19.4	14.4	22.6		4.11
100153078	FZD3	frizzled class receptor 3	-	VGNC:VGNC:88281|Ensembl:ENSSSCG00000009679	protein-coding	7976	FZD3	frizzled class receptor 3	Fz-3	MIM:606143|HGNC:HGNC:4041|Ensembl:ENSG00000104290	protein-coding	-1.09	14.87	0.0001	0.0006		16	33	20	18	25	89	85	55	28	103	33	30	40	42	20		18.6	30.4	17	14.1	18.6	71.1	78	41	21	52.9	27.8	28.6	22.8	31.9	17.4		4.29
396679	AMT	aminomethyltransferase	-	Ensembl:ENSSSCG00000022975	protein-coding	275	AMT	aminomethyltransferase	GCE|GCST|GCVT|NKH	MIM:238310|HGNC:HGNC:473|Ensembl:ENSG00000145020	protein-coding	-1.08	26.67	0	0		316	338	499	568	621	444	348	552	805	801	195	290	176	233	265		367.3	311	425.1	443.4	462.9	354.6	319.4	411.4	603.5	411.5	164.1	276.6	100.5	177.1	230.3		8.52
100620496	ALYREF	Aly/REF export factor	-	VGNC:VGNC:98973|Ensembl:ENSSSCG00000032655	protein-coding	10189	ALYREF	Aly/REF export factor	ALY|ALY/REF|BEF|REF|THOC4	MIM:604171|HGNC:HGNC:19071|Ensembl:ENSG00000183684	protein-coding	-1.08	36.99	0	0		19	55	48	59	61	109	135	159	112	168	52	50	84	56	61		22.1	50.6	40.9	46.1	45.5	87.1	123.9	118.5	84	86.3	43.8	47.7	48	42.6	53		4.53
100154565	RHOV	ras homolog family member V	-	VGNC:VGNC:92295|Ensembl:ENSSSCG00000004758	protein-coding	171177	RHOV	ras homolog family member V	ARHV|CHP|WRCH2	HGNC:HGNC:18313|Ensembl:ENSG00000104140	protein-coding	-1.08	20.25	0	0.0001		90	162	101	98	106	324	112	197	307	374	87	116	115	106	150		104.6	149.1	86	76.5	79	258.8	102.8	146.8	230.1	192.1	73.2	110.6	65.7	80.6	130.4		6.72
110260428	BEND3	BEN domain containing 3	-	VGNC:VGNC:85800|Ensembl:ENSSSCG00000031159	protein-coding	57673	BEND3	BEN domain containing 3	KIAA1553	MIM:616374|HGNC:HGNC:23040|Ensembl:ENSG00000178409	protein-coding	-1.07	41.12	0	0		78	79	110	88	111	201	120	151	161	295	63	55	104	91	93		90.7	72.7	93.7	68.7	82.7	160.5	110.1	112.5	120.7	151.5	53	52.5	59.4	69.2	80.8		6.52
100144417	RBM4	RNA binding motif protein 4	-	Ensembl:ENSSSCG00000038008	protein-coding	5936	RBM4	RNA binding motif protein 4	LARK|RBM4A|ZCCHC21|ZCRB3A	MIM:602571|HGNC:HGNC:9901|Ensembl:ENSG00000173933	protein-coding	-1.07	36.66	0	0		97	163	123	138	157	308	270	348	234	295	144	93	148	132	144		112.8	150	104.8	107.7	117	246	247.8	259.3	175.4	151.5	121.2	88.7	84.5	100.3	125.2		6.83
100152368	EGLN3	egl-9 family hypoxia inducible factor 3	-	VGNC:VGNC:87589|Ensembl:ENSSSCG00000001963	protein-coding	112399	EGLN3	egl-9 family hypoxia inducible factor 3	HIFP4H3|HIFPH3|PHD3	MIM:606426|HGNC:HGNC:14661|Ensembl:ENSG00000129521	protein-coding	-1.07	24.98	0	0		56	62	66	41	75	145	87	191	98	188	43	65	66	62	62		65.1	57	56.2	32	55.9	115.8	79.8	142.3	73.5	96.6	36.2	62	37.7	47.1	53.9		6.05
100524487	AFF4	AF4/FMR2 family member 4	-	VGNC:VGNC:85169|Ensembl:ENSSSCG00000014291	protein-coding	27125	AFF4	AF4/FMR2 family member 4	AF5Q31|CHOPS|MCEF	MIM:604417|HGNC:HGNC:17869|Ensembl:ENSG00000072364	protein-coding	-1.07	19.59	0	0.0001		194	232	352	276	298	966	1311	1240	473	785	563	272	634	408	386		225.5	213.5	299.9	215.5	222.1	771.5	1203.2	924.1	354.6	403.2	473.9	259.4	362.1	310	335.5		7.82
450248	P2RY2	purinergic receptor P2Y2	P2Y2|P2Y2R	VGNC:VGNC:98173|Ensembl:ENSSSCG00000040207	protein-coding	5029	P2RY2	purinergic receptor P2Y2	HP2U|P2RU1|P2U|P2U1|P2UR|P2Y2|P2Y2R	MIM:600041|HGNC:HGNC:8541|Ensembl:ENSG00000175591	protein-coding	-1.07	14.56	0.0001	0.0007		9	18	19	36	23	21	17	36	30	49	16	9	16	13	12		10.5	16.6	16.2	28.1	17.1	16.8	15.6	26.8	22.5	25.2	13.5	8.6	9.1	9.9	10.4		3.52
100037274	TAF4B	TATA-box binding protein associated factor 4b	-	VGNC:VGNC:93716|Ensembl:ENSSSCG00000003718	protein-coding	6875	TAF4B	TATA-box binding protein associated factor 4b	SPGF13|TAF2C2|TAFII105	MIM:601689|HGNC:HGNC:11538|Ensembl:ENSG00000141384	protein-coding	-1.07	14.24	0.0002	0.0008		31	65	45	51	70	226	148	182	49	134	70	49	120	74	43		36	59.8	38.3	39.8	52.2	180.5	135.8	135.6	36.7	68.8	58.9	46.7	68.5	56.2	37.4		5.21
100627504	PTCH1	patched 1	-	VGNC:VGNC:96513|Ensembl:ENSSSCG00000027312	protein-coding	5727	PTCH1	patched 1	BCNS|NBCCS|PTC|PTC1|PTCH	MIM:601309|HGNC:HGNC:9585|Ensembl:ENSG00000185920	protein-coding	-1.07	14.01	0.0002	0.0009		7	9	9	12	21	64	26	45	26	68	18	15	21	24	17		8.1	8.3	7.7	9.4	15.7	51.1	23.9	33.5	19.5	34.9	15.2	14.3	12	18.2	14.8		3.19
397461	PTBP1	polypyrimidine tract binding protein 1	PTB	VGNC:VGNC:100330|Ensembl:ENSSSCG00000013421	protein-coding	5725	PTBP1	polypyrimidine tract binding protein 1	HNRNP-I|HNRNPI|HNRPI|PTB|PTB-1|PTB-T|PTB2|PTB3|PTB4|pPTB	MIM:600693|HGNC:HGNC:9583|Ensembl:ENSG00000011304	protein-coding	-1.06	58.47	0	0		796	848	950	1152	1116	2001	2140	2492	1685	2414	939	791	1080	1058	928		925.3	780.3	809.4	899.3	831.9	1598.1	1964.1	1857.2	1263.1	1240	790.4	754.5	616.8	804	806.6		9.86
100154113	C7H15orf39	chromosome 7 C15orf39 homolog	-	VGNC:VGNC:86070|Ensembl:ENSSSCG00000001885	protein-coding	56905	C15orf39	chromosome 15 open reading frame 39	-	HGNC:HGNC:24497|Ensembl:ENSG00000167173	protein-coding	-1.06	42.6	0	0		54	60	68	92	64	134	139	161	185	215	68	72	72	78	72		62.8	55.2	57.9	71.8	47.7	107	127.6	120	138.7	110.4	57.2	68.7	41.1	59.3	62.6		5.99
100518606	SERTAD2	SERTA domain containing 2	-	VGNC:VGNC:92750|Ensembl:ENSSSCG00000037002	protein-coding	9792	SERTAD2	SERTA domain containing 2	Sei-2|TRIP-Br2|TRIPBR2	MIM:617851|HGNC:HGNC:30784|Ensembl:ENSG00000179833	protein-coding	-1.06	36.56	0	0		39	70	77	60	93	148	146	193	145	167	76	48	102	78	65		45.3	64.4	65.6	46.8	69.3	118.2	134	143.8	108.7	85.8	64	45.8	58.3	59.3	56.5		5.53
100525912	DHFR	dihydrofolate reductase	-	Ensembl:ENSSSCG00000031117	protein-coding	1719	DHFR	dihydrofolate reductase	DHFRP1|DYR	MIM:126060|HGNC:HGNC:2861|Ensembl:ENSG00000228716	protein-coding	-1.06	35.32	0	0		57	55	89	80	113	174	139	206	143	188	69	62	81	78	88		66.3	50.6	75.8	62.5	84.2	139	127.6	153.5	107.2	96.6	58.1	59.1	46.3	59.3	76.5		6.07
100627258	SCAF4	SR-related CTD associated factor 4	-	VGNC:VGNC:92603|Ensembl:ENSSSCG00000021023	protein-coding	57466	SCAF4	SR-related CTD associated factor 4	SFRS15|SRA4	MIM:616023|HGNC:HGNC:19304|Ensembl:ENSG00000156304	protein-coding	-1.06	30.65	0	0		156	141	135	243	191	547	376	581	303	455	222	172	274	218	165		181.3	129.7	115	189.7	142.4	436.9	345.1	433	227.1	233.7	186.9	164.1	156.5	165.7	143.4		7.51
397590	PTGS2	prostaglandin-endoperoxide synthase 2	COX-2|COX2|PGHS-2	VGNC:VGNC:91959|Ensembl:ENSSSCG00000015579	protein-coding	5743	PTGS2	prostaglandin-endoperoxide synthase 2	COX-2|COX2|GRIPGHS|PGG/HS|PGHS-2|PHS-2|hCox-2	MIM:600262|HGNC:HGNC:9605|Ensembl:ENSG00000073756	protein-coding	-1.06	28.72	0	0		2332	2431	3028	2838	3293	3076	5016	5580	5605	4263	2256	2307	1747	2399	1798		2710.7	2236.8	2579.8	2215.4	2454.7	2456.7	4603.7	4158.5	4201.7	2189.9	1899	2200.5	997.8	1823	1562.7		11.4
102162472	MRPS12	mitochondrial ribosomal protein S12	-	Ensembl:ENSSSCG00000031860	ncRNA	6183	MRPS12	mitochondrial ribosomal protein S12	MPR-S12|MT-RPS12|RPMS12|RPS12|RPSM12	MIM:603021|HGNC:HGNC:10380|Ensembl:ENSG00000128626	protein-coding	-1.06	19.18	0	0.0001		25	29	29	36	53	52	38	43	50	54	12	20	32	16	29		29.1	26.7	24.7	28.1	39.5	41.5	34.9	32	37.5	27.7	10.1	19.1	18.3	12.2	25.2		4.91
100512614	CCDC85C	coiled-coil domain containing 85C	-	VGNC:VGNC:86322|Ensembl:ENSSSCG00000037284	protein-coding	317762	CCDC85C	coiled-coil domain containing 85C	-	HGNC:HGNC:35459|Ensembl:ENSG00000205476	protein-coding	-1.06	17.87	0	0.0002		11	20	18	16	16	52	38	30	58	61	23	24	20	18	20		12.8	18.4	15.3	12.5	11.9	41.5	34.9	22.4	43.5	31.3	19.4	22.9	11.4	13.7	17.4		3.79
396917	TOP2A	DNA topoisomerase II alpha	TOPOII	VGNC:VGNC:94310|Ensembl:ENSSSCG00000017473	protein-coding	7153	TOP2A	DNA topoisomerase II alpha	TOP2|TP2A	MIM:126430|HGNC:HGNC:11989|Ensembl:ENSG00000131747	protein-coding	-1.05	66.4	0	0		418	437	483	641	661	827	817	1023	983	1223	443	448	553	394	359		485.9	402.1	411.5	500.4	492.7	660.5	749.8	762.4	736.9	628.2	372.9	427.3	315.8	299.4	312		8.93
100154824	MCM3	minichromosome maintenance complex component 3	-	VGNC:VGNC:90074|Ensembl:ENSSSCG00000025488	protein-coding	4172	MCM3	minichromosome maintenance complex component 3	HCC5|P1-MCM3|P1.h|RLFB	MIM:602693|HGNC:HGNC:6945|Ensembl:ENSG00000112118	protein-coding	-1.05	58.73	0	0		78	130	107	119	114	246	228	248	260	348	102	89	148	128	129		90.7	119.6	91.2	92.9	85	196.5	209.3	184.8	194.9	178.8	85.9	84.9	84.5	97.3	112.1		6.52
100511890	HSPA8	heat shock protein family A (Hsp70) member 8	-	Ensembl:ENSSSCG00000015140	protein-coding	3312	HSPA8	heat shock protein family A (Hsp70) member 8	HEL-33|HEL-S-72p|HSC54|HSC70|HSC71|HSP71|HSP73|HSPA10|LAP-1|LAP1|NIP71	MIM:600816|HGNC:HGNC:5241|Ensembl:ENSG00000109971	protein-coding	-1.05	45.35	0	0		2802	3424	4426	3702	3854	7158	8392	9393	6489	8002	4073	2728	4677	4043	2762		3257.1	3150.5	3770.8	2889.9	2872.9	5716.8	7702.2	7000.1	4864.4	4110.5	3428.5	2602.1	2671.2	3072.3	2400.5		11.67
100515845	PCF11	PCF11 cleavage and polyadenylation factor subunit	-	VGNC:VGNC:91218|Ensembl:ENSSSCG00000014901	protein-coding	51585	PCF11	PCF11 cleavage and polyadenylation factor subunit	-	MIM:608876|HGNC:HGNC:30097|Ensembl:ENSG00000165494	protein-coding	-1.05	31.35	0	0		183	207	199	282	289	684	354	610	266	790	241	249	306	203	218		212.7	190.5	169.5	220.1	215.4	546.3	324.9	454.6	199.4	405.8	202.9	237.5	174.8	154.3	189.5		7.74
100620673	RHPN2	rhophilin Rho GTPase binding protein 2	-	VGNC:VGNC:98548|Ensembl:ENSSSCG00000022312	protein-coding	85415	RHPN2	rhophilin Rho GTPase binding protein 2	P76RBE|RHOBP	MIM:617932|HGNC:HGNC:19974|Ensembl:ENSG00000131941	protein-coding	-1.05	20.08	0	0.0001		125	176	94	150	153	313	490	524	268	324	190	127	217	141	161		145.3	161.9	80.1	117.1	114.1	250	449.7	390.5	200.9	166.4	159.9	121.1	123.9	107.1	139.9		7.19
100620787	DLC1	DLC1 Rho GTPase activating protein	-	VGNC:VGNC:96191|Ensembl:ENSSSCG00000006970	protein-coding	10395	DLC1	DLC1 Rho GTPase activating protein	ARHGAP7|HP|STARD12|p122-RhoGAP	MIM:604258|HGNC:HGNC:2897|Ensembl:ENSG00000164741	protein-coding	-1.05	17.53	0	0.0002		95	152	166	111	158	250	454	619	238	345	170	116	129	151	158		110.4	139.9	141.4	86.6	117.8	199.7	416.7	461.3	178.4	177.2	143.1	110.6	73.7	114.7	137.3		6.8
100522031	CDC6	cell division cycle 6	-	VGNC:VGNC:86464|Ensembl:ENSSSCG00000017471	protein-coding	990	CDC6	cell division cycle 6	CDC18L|HsCDC18|HsCDC6|MGORS5	MIM:602627|HGNC:HGNC:1744|Ensembl:ENSG00000094804	protein-coding	-1.05	17.42	0	0.0002		18	31	23	15	42	59	49	56	40	77	28	10	42	25	21		20.9	28.5	19.6	11.7	31.3	47.1	45	41.7	30	39.6	23.6	9.5	24	19	18.3		4.45
100621155	RRP1B	ribosomal RNA processing 1B	-	VGNC:VGNC:92466|Ensembl:ENSSSCG00000021698	protein-coding	23076	RRP1B	ribosomal RNA processing 1B	KIAA0179|NNP1L|Nnp1|PPP1R136|RRP1	MIM:610654|HGNC:HGNC:23818|Ensembl:ENSG00000160208	protein-coding	-1.05	15.99	0.0001	0.0004		22	47	21	40	37	71	24	52	67	67	19	25	31	29	23		25.6	43.2	17.9	31.2	27.6	56.7	22	38.8	50.2	34.4	16	23.8	17.7	22	20		4.73
397028	HSP90AA1	heat shock protein 90 alpha family class A member 1	HSP90|Hspca	Ensembl:ENSSSCG00000002535	protein-coding	3320	HSP90AA1	heat shock protein 90 alpha family class A member 1	EL52|HEL-S-65p|HSP86|HSP89A|HSP90A|HSP90N|HSPC1|HSPCA|HSPCAL1|HSPCAL4|HSPN|Hsp103|Hsp89|Hsp90|LAP-2|LAP2	MIM:140571|HGNC:HGNC:5253|Ensembl:ENSG00000080824	protein-coding	-1.04	49.57	0	0		1122	1365	1993	1624	1835	2855	3507	4397	3499	4540	1857	983	2551	1703	1517		1304.2	1256	1698	1267.7	1367.9	2280.2	3218.7	3276.9	2623	2332.1	1563.1	937.6	1457	1294.1	1318.5		10.35
100513670	NCAPG	non-SMC condensin I complex subunit G	-	VGNC:VGNC:90599|Ensembl:ENSSSCG00000008747	protein-coding	64151	NCAPG	non-SMC condensin I complex subunit G	CAPG|CHCG|NY-MEL-3|YCG1	MIM:606280|HGNC:HGNC:24304|Ensembl:ENSG00000109805	protein-coding	-1.04	37.63	0	0		76	112	98	159	146	243	200	290	154	340	106	79	190	107	95		88.3	103.1	83.5	124.1	108.8	194.1	183.6	216.1	115.4	174.7	89.2	75.4	108.5	81.3	82.6		6.48
110260406	EPPK1	epiplakin 1	-	-	protein-coding	83481	EPPK1	epiplakin 1	EPIPL|EPIPL1	MIM:607553|HGNC:HGNC:15577|Ensembl:ENSG00000261150	protein-coding	-1.04	33.3	0	0		434	647	530	758	488	918	993	1334	1158	1286	440	627	489	586	460		504.5	595.3	451.5	591.7	363.8	733.2	911.4	994.2	868.1	660.6	370.4	598.1	279.3	445.3	399.8		8.98
100513342	LMNB1	lamin B1	-	VGNC:VGNC:89760|Ensembl:ENSSSCG00000014248	protein-coding	4001	LMNB1	lamin B1	ADLD|LMN|LMN2|LMNB	MIM:150340|HGNC:HGNC:6637|Ensembl:ENSG00000113368	protein-coding	-1.04	31.4	0	0		113	137	138	255	288	275	211	238	281	487	117	140	141	117	133		131.4	126.1	117.6	199.1	214.7	219.6	193.7	177.4	210.6	250.2	98.5	133.5	80.5	88.9	115.6		7.05
574054	ATP5MC1	ATP synthase membrane subunit c locus 1	ATP5G1	Ensembl:ENSSSCG00000017544	protein-coding	516	ATP5MC1	ATP synthase membrane subunit c locus 1	ATP5A|ATP5G|ATP5G1	MIM:603192|HGNC:HGNC:841|Ensembl:ENSG00000159199	protein-coding	-1.04	23.17	0	0		76	128	128	114	137	150	135	281	296	271	79	101	72	103	109		88.3	117.8	109.1	89	102.1	119.8	123.9	209.4	221.9	139.2	66.5	96.3	41.1	78.3	94.7		6.48
100157624	TSR2	TSR2 ribosome maturation factor	-	VGNC:VGNC:94522|Ensembl:ENSSSCG00000012334	protein-coding	90121	TSR2	TSR2 ribosome maturation factor	DBA14|DT1P1A10|WGG1	MIM:300945|HGNC:HGNC:25455|Ensembl:ENSG00000158526	protein-coding	-1.04	15.32	0.0001	0.0005		6	27	29	23	24	42	26	32	56	64	18	12	36	16	18		7	24.8	24.7	18	17.9	33.5	23.9	23.8	42	32.9	15.2	11.4	20.6	12.2	15.6		3
100515940	DDX3X	DEAD-box helicase 3 X-linked	-	Ensembl:ENSSSCG00000012252	protein-coding	1654	DDX3X	DEAD-box helicase 3 X-linked	CAP-Rf|DBX|DDX14|DDX3|HLP2|MRX102|MRXSSB	MIM:300160|HGNC:HGNC:2745|Ensembl:ENSG00000215301	protein-coding	-1.03	31.4	0	0		336	427	551	575	635	1171	1572	1831	921	1491	642	493	1015	571	418		390.6	392.9	469.4	448.9	473.4	935.2	1442.8	1364.6	690.4	765.9	540.4	470.2	579.7	433.9	363.3		8.61
100515118	LOC100515118	protein PBDC1	PBDC1	Ensembl:ENSSSCG00000030577	protein-coding	51260	PBDC1	polysaccharide biosynthesis domain containing 1	CXorf26	HGNC:HGNC:28790|Ensembl:ENSG00000102390	protein-coding	-1.03	28.95	0	0		57	45	56	66	102	82	99	121	121	183	61	39	58	69	44		66.3	41.4	47.7	51.5	76	65.5	90.9	90.2	90.7	94	51.3	37.2	33.1	52.4	38.2		6.07
100622040	CSTF3	cleavage stimulation factor subunit 3	-	VGNC:VGNC:87052|Ensembl:ENSSSCG00000040954	protein-coding	1479	CSTF3	cleavage stimulation factor subunit 3	CSTF-77	MIM:600367|HGNC:HGNC:2485|Ensembl:ENSG00000176102	protein-coding	-1.03	28.07	0	0		69	89	84	107	132	255	193	260	133	221	121	90	121	93	79		80.2	81.9	71.6	83.5	98.4	203.7	177.1	193.8	99.7	113.5	101.9	85.8	69.1	70.7	68.7		6.34
110256599	FRAT2	FRAT regulator of WNT signaling pathway 2	-	Ensembl:ENSSSCG00000038904	protein-coding	23401	FRAT2	FRAT regulator of WNT signaling pathway 2	FRAT-2	MIM:605006|HGNC:HGNC:16048|Ensembl:ENSG00000181274	protein-coding	-1.03	23.32	0	0		43	52	60	50	60	79	108	81	183	134	54	41	50	55	43		50	47.8	51.1	39	44.7	63.1	99.1	60.4	137.2	68.8	45.5	39.1	28.6	41.8	37.4		5.67
100524902	TAMM41	TAM41 mitochondrial translocator assembly and maintenance homolog	-	Ensembl:ENSSSCG00000011578	protein-coding	132001	TAMM41	TAM41 mitochondrial translocator assembly and maintenance homolog	C3orf31|RAM41|TAM41	MIM:614948|HGNC:HGNC:25187|Ensembl:ENSG00000144559	protein-coding	-1.03	19.83	0	0.0001		35	46	37	53	62	37	41	49	74	110	29	18	29	37	24		40.7	42.3	31.5	41.4	46.2	29.6	37.6	36.5	55.5	56.5	24.4	17.2	16.6	28.1	20.9		5.38
100625739	SGK1	serum/glucocorticoid regulated kinase 1	-	VGNC:VGNC:92793|Ensembl:ENSSSCG00000021443	protein-coding	6446	SGK1	serum/glucocorticoid regulated kinase 1	SGK	MIM:602958|HGNC:HGNC:10810|Ensembl:ENSG00000118515	protein-coding	-1.03	18.78	0	0.0001		46	79	71	66	79	94	134	240	169	254	57	45	92	130	106		53.5	72.7	60.5	51.5	58.9	75.1	123	178.9	126.7	130.5	48	42.9	52.5	98.8	92.1		5.77
100521494	ATP6V0D2	ATPase H+ transporting V0 subunit d2	-	VGNC:VGNC:85668|Ensembl:ENSSSCG00000006138	protein-coding	245972	ATP6V0D2	ATPase H+ transporting V0 subunit d2	ATP6D2|VMA6	MIM:618072|HGNC:HGNC:18266|Ensembl:ENSG00000147614	protein-coding	-1.03	18.15	0	0.0001		68	85	79	46	51	284	194	227	208	206	83	88	117	105	157		79	78.2	67.3	35.9	38	226.8	178.1	169.2	155.9	105.8	69.9	83.9	66.8	79.8	136.5		6.32
100515035	GMNN	geminin DNA replication inhibitor	-	VGNC:VGNC:88513|Ensembl:ENSSSCG00000001095	protein-coding	51053	GMNN	geminin DNA replication inhibitor	Gem|MGORS6	MIM:602842|HGNC:HGNC:17493|Ensembl:ENSG00000112312	protein-coding	-1.03	17.61	0	0.0002		47	57	72	77	91	148	198	208	99	134	86	63	96	43	71		54.6	52.4	61.3	60.1	67.8	118.2	181.7	155	74.2	68.8	72.4	60.1	54.8	32.7	61.7		5.8
100620849	PQBP1	polyglutamine binding protein 1	-	VGNC:VGNC:91767|Ensembl:ENSSSCG00000025264	protein-coding	10084	PQBP1	polyglutamine binding protein 1	MRX2|MRX55|MRXS3|MRXS8|NPW38|RENS1|SHS	MIM:300463|HGNC:HGNC:9330|Ensembl:ENSG00000102103	protein-coding	-1.03	15.5	0.0001	0.0005		11	25	12	22	22	36	41	44	42	51	24	20	29	15	7		12.8	23	10.2	17.2	16.4	28.8	37.6	32.8	31.5	26.2	20.2	19.1	16.6	11.4	6.1		3.79
100519688	ATXN7	ataxin 7	-	VGNC:VGNC:99704|Ensembl:ENSSSCG00000011493	protein-coding	6314	ATXN7	ataxin 7	ADCAII|OPCA3|SCA7|SGF73	MIM:607640|HGNC:HGNC:10560|Ensembl:ENSG00000163635	protein-coding	-1.02	30.67	0	0		59	82	81	87	114	173	244	269	136	281	97	97	136	85	92		68.6	75.4	69	67.9	85	138.2	223.9	200.5	102	144.3	81.7	92.5	77.7	64.6	80		6.12
100513812	TOPORS	TOP1 binding arginine/serine rich protein, E3 ubiquitin ligase	-	VGNC:VGNC:95973|Ensembl:ENSSSCG00000011004	protein-coding	10210	TOPORS	TOP1 binding arginine/serine rich protein, E3 ubiquitin ligase	LUN|P53BP3|RP31|TP53BPL	MIM:609507|HGNC:HGNC:21653|Ensembl:ENSG00000197579	protein-coding	-1.02	30.12	0	0		52	81	100	84	126	240	242	289	151	249	109	92	137	122	101		60.4	74.5	85.2	65.6	93.9	191.7	222.1	215.4	113.2	127.9	91.8	87.8	78.2	92.7	87.8		5.94
100621123	DUT	deoxyuridine triphosphatase	-	Ensembl:ENSSSCG00000032141	protein-coding	1854	DUT	deoxyuridine triphosphatase	dUTPase	MIM:601266|HGNC:HGNC:3078|Ensembl:ENSG00000128951	protein-coding	-1.02	25.13	0	0		36	99	41	57	67	95	73	140	93	126	48	33	56	50	48		41.8	91.1	34.9	44.5	49.9	75.9	67	104.3	69.7	64.7	40.4	31.5	32	38	41.7		5.42
100153151	SORBS1	sorbin and SH3 domain containing 1	-	VGNC:VGNC:93337|Ensembl:ENSSSCG00000010494	protein-coding	10580	SORBS1	sorbin and SH3 domain containing 1	CAP|FLAF2|R85FL|SH3D5|SH3P12|SORB1	MIM:605264|HGNC:HGNC:14565|Ensembl:ENSG00000095637	protein-coding	-1.02	24.3	0	0		138	182	304	337	424	383	351	485	536	730	274	278	235	176	174		160.4	167.5	259	263.1	316.1	305.9	322.1	361.4	401.8	375	230.6	265.2	134.2	133.7	151.2		7.33
100511004	ARHGEF18	Rho/Rac guanine nucleotide exchange factor 18	-	Ensembl:ENSSSCG00000013568	protein-coding	23370	ARHGEF18	Rho/Rac guanine nucleotide exchange factor 18	P114-RhoGEF|RP78|SA-RhoGEF|p114RhoGEF	MIM:616432|HGNC:HGNC:17090|Ensembl:ENSG00000104880|Ensembl:ENSG00000268861	protein-coding	-1.02	19.67	0	0.0001		65	59	65	89	98	219	242	250	132	140	100	93	100	98	91		75.6	54.3	55.4	69.5	73.1	174.9	222.1	186.3	99	71.9	84.2	88.7	57.1	74.5	79.1		6.26
100156121	CHCHD7	coiled-coil-helix-coiled-coil-helix domain containing 7	-	VGNC:VGNC:98759	protein-coding	79145	CHCHD7	coiled-coil-helix-coiled-coil-helix domain containing 7	COX23	MIM:611238|HGNC:HGNC:28314|Ensembl:ENSG00000170791	protein-coding	-1.02	17.93	0	0.0001		19	22	20	28	20	34	30	53	66	77	17	17	25	32	25		22.1	20.2	17	21.9	14.9	27.2	27.5	39.5	49.5	39.6	14.3	16.2	14.3	24.3	21.7		4.53
100522640	MRM3	mitochondrial rRNA methyltransferase 3	-	VGNC:VGNC:90344|Ensembl:ENSSSCG00000017806	protein-coding	55178	MRM3	mitochondrial rRNA methyltransferase 3	RMTL1|RNMTL1	MIM:612600|HGNC:HGNC:18485|Ensembl:ENSG00000171861	protein-coding	-1.02	17.2	0	0.0002		20	33	26	25	44	80	51	72	56	68	25	17	33	39	42		23.2	30.4	22.2	19.5	32.8	63.9	46.8	53.7	42	34.9	21	16.2	18.8	29.6	36.5		4.6
100515752	METTL2A	methyltransferase like 2A	-	Ensembl:ENSSSCG00000033421	protein-coding	339175	METTL2A	methyltransferase like 2A	METTL2	MIM:618902|HGNC:HGNC:25755|Ensembl:ENSG00000087995	protein-coding	-1.02	16.82	0	0.0003		18	21	24	31	30	47	32	47	36	73	30	9	39	20	12		20.9	19.3	20.4	24.2	22.4	37.5	29.4	35	27	37.5	25.3	8.6	22.3	15.2	10.4		4.45
110256626	LOC110256626	proline dehydrogenase 1, mitochondrial	PRODH	Ensembl:ENSSSCG00000033787	protein-coding	5625	PRODH	proline dehydrogenase 1	HSPOX2|PIG6|POX|PRODH1|PRODH2|TP53I6	MIM:606810|HGNC:HGNC:9453|Ensembl:ENSG00000100033	protein-coding	-1.02	16.07	0.0001	0.0004		53	75	60	75	61	51	54	126	107	111	31	68	42	35	41		61.6	69	51.1	58.5	45.5	40.7	49.6	93.9	80.2	57	26.1	64.9	24	26.6	35.6		5.97
100233172	AGPAT5	1-acylglycerol-3-phosphate O-acyltransferase 5	-	VGNC:VGNC:95954|Ensembl:ENSSSCG00000015755	protein-coding	55326	AGPAT5	1-acylglycerol-3-phosphate O-acyltransferase 5	1AGPAT5|LPAATE	MIM:614796|HGNC:HGNC:20886|Ensembl:ENSG00000155189	protein-coding	-1.01	33.16	0	0		297	362	610	626	793	639	580	631	704	1140	393	355	379	279	256		345.2	333.1	519.7	488.7	591.1	510.3	532.3	470.3	527.7	585.6	330.8	338.6	216.5	212	222.5		8.44
780411	PSEN1	presenilin 1	-	VGNC:VGNC:91897|Ensembl:ENSSSCG00000002340	protein-coding	5663	PSEN1	presenilin 1	ACNINV3|AD3|FAD|PS-1|PS1|S182	MIM:104311|HGNC:HGNC:9508|Ensembl:ENSG00000080815	protein-coding	-1.01	38.44	0	0		95	133	114	137	151	268	165	202	206	351	94	116	108	111	103		110.4	122.4	97.1	106.9	112.6	214	151.4	150.5	154.4	180.3	79.1	110.6	61.7	84.4	89.5		6.8
100514935	ATP6AP2	ATPase H+ transporting accessory protein 2	-	VGNC:VGNC:85662|Ensembl:ENSSSCG00000012247	protein-coding	10159	ATP6AP2	ATPase H+ transporting accessory protein 2	APT6M8-9|ATP6IP2|ATP6M8-9|CDG2R|ELDF10|HT028|M8-9|MRXE|MRXSH|MSTP009|PRR|RENR|XMRE|XPDS	MIM:300556|HGNC:HGNC:18305|Ensembl:ENSG00000182220	protein-coding	-1.01	34.46	0	0		79	124	215	160	209	348	290	340	421	536	180	155	305	150	117		91.8	114.1	183.2	124.9	155.8	277.9	266.2	253.4	315.6	275.3	151.5	147.8	174.2	114	101.7		6.54
100517646	POLE4	DNA polymerase epsilon 4, accessory subunit	-	VGNC:VGNC:91632|Ensembl:ENSSSCG00000038307	protein-coding	56655	POLE4	DNA polymerase epsilon 4, accessory subunit	YHHQ1|p12	MIM:607269|HGNC:HGNC:18755|Ensembl:ENSG00000115350	protein-coding	-1.01	29.92	0	0		34	53	45	43	52	89	72	92	119	159	37	31	79	41	61		39.5	48.8	38.3	33.6	38.8	71.1	66.1	68.6	89.2	81.7	31.1	29.6	45.1	31.2	53		5.34
100739651	IPPK	inositol-pentakisphosphate 2-kinase	-	VGNC:VGNC:89183|Ensembl:ENSSSCG00000030204	protein-coding	64768	IPPK	inositol-pentakisphosphate 2-kinase	C9orf12|INSP5K2|IP5K|IPK1|bA476B13.1	HGNC:HGNC:14645|Ensembl:ENSG00000127080	protein-coding	-1.01	19.7	0	0.0001		44	26	51	39	30	91	105	97	61	118	41	36	68	35	39		51.1	23.9	43.5	30.4	22.4	72.7	96.4	72.3	45.7	60.6	34.5	34.3	38.8	26.6	33.9		5.7
100152647	COQ10B	coenzyme Q10B	-	VGNC:VGNC:96107|Ensembl:ENSSSCG00000016076	protein-coding	80219	COQ10B	coenzyme Q10B	-	HGNC:HGNC:25819|Ensembl:ENSG00000115520	protein-coding	-1.01	14.98	0.0001	0.0006		30	34	67	51	73	101	150	178	78	133	73	39	98	40	46		34.9	31.3	57.1	39.8	54.4	80.7	137.7	132.7	58.5	68.3	61.4	37.2	56	30.4	40		5.16
100520933	CKS2	CDC28 protein kinase regulatory subunit 2	-	Ensembl:ENSSSCG00000021161	protein-coding	1164	CKS2	CDC28 protein kinase regulatory subunit 2	CKSHS2	MIM:116901|HGNC:HGNC:2000|Ensembl:ENSG00000123975	protein-coding	-1	32.08	0	0		88	97	112	149	137	200	228	304	181	313	156	87	128	114	102		102.3	89.3	95.4	116.3	102.1	159.7	209.3	226.6	135.7	160.8	131.3	83	73.1	86.6	88.7		6.69
100521067	NAV2	neuron navigator 2	-	VGNC:VGNC:90588|Ensembl:ENSSSCG00000013351	protein-coding	89797	NAV2	neuron navigator 2	HELAD1|POMFIL2|RAINB1|STEERIN2|UNC53H2	MIM:607026|HGNC:HGNC:15997|Ensembl:ENSG00000166833	protein-coding	-1	28.21	0	0		187	180	164	260	314	322	343	444	287	503	106	192	195	192	179		217.4	165.6	139.7	203	234.1	257.2	314.8	330.9	215.1	258.4	89.2	183.1	111.4	145.9	155.6		7.77
100518870	EPC2	enhancer of polycomb homolog 2	-	VGNC:VGNC:96045|Ensembl:ENSSSCG00000027211	protein-coding	26122	EPC2	enhancer of polycomb homolog 2	EPC-LIKE	MIM:611000|HGNC:HGNC:24543|Ensembl:ENSG00000135999	protein-coding	-1	26.69	0	0		56	58	47	37	73	133	93	141	116	150	64	34	88	52	61		65.1	53.4	40	28.9	54.4	106.2	85.4	105.1	87	77.1	53.9	32.4	50.3	39.5	53		6.05
100516748	TIMM8B	translocase of inner mitochondrial membrane 8 homolog B	-	VGNC:VGNC:93993|Ensembl:ENSSSCG00000023599	protein-coding	26521	TIMM8B	translocase of inner mitochondrial membrane 8 homolog B	DDP2|TIM8B	MIM:606659|HGNC:HGNC:11818|Ensembl:ENSG00000150779	protein-coding	-1	22.46	0	0		44	56	59	58	68	99	60	79	134	193	33	35	71	56	68		51.1	51.5	50.3	45.3	50.7	79.1	55.1	58.9	100.5	99.1	27.8	33.4	40.6	42.6	59.1		5.7
399654	LRPAP1	LDL receptor related protein associated protein 1	LREAP1	VGNC:VGNC:89823|Ensembl:ENSSSCG00000008701	protein-coding	4043	LRPAP1	LDL receptor related protein associated protein 1	A2MRAP|A2RAP|HBP44|MRAP|MYP23|RAP|alpha-2-MRAP	MIM:104225|HGNC:HGNC:6701|Ensembl:ENSG00000163956	protein-coding	-0.99	42.29	0	0		359	470	448	580	473	579	567	720	707	976	264	320	334	321	438		417.3	432.5	381.7	452.8	352.6	462.4	520.4	536.6	530	501.4	222.2	305.2	190.8	243.9	380.7		8.71
100216430	DKC1	dyskerin pseudouridine synthase 1	-	VGNC:VGNC:87320|Ensembl:ENSSSCG00000012823	protein-coding	1736	DKC1	dyskerin pseudouridine synthase 1	CBF5|DKC|DKCX|NAP57|NOLA4|XAP101	MIM:300126|HGNC:HGNC:2890|Ensembl:ENSG00000130826	protein-coding	-0.99	38.89	0	0		51	103	103	123	96	228	226	200	241	330	126	107	133	96	105		59.3	94.8	87.8	96	71.6	182.1	207.4	149.1	180.7	169.5	106.1	102.1	76	73	91.3		5.91
100524105	YPEL2	yippee like 2	-	VGNC:VGNC:95036|Ensembl:ENSSSCG00000035400	protein-coding	388403	YPEL2	yippee like 2	FKSG4	MIM:609723|HGNC:HGNC:18326|Ensembl:ENSG00000175155	protein-coding	-0.99	28.83	0	0		20	41	21	22	23	95	72	80	80	115	45	37	45	42	36		23.2	37.7	17.9	17.2	17.1	75.9	66.1	59.6	60	59.1	37.9	35.3	25.7	31.9	31.3		4.6
100624982	MRPL12	mitochondrial ribosomal protein L12	-	VGNC:VGNC:99016|Ensembl:ENSSSCG00000033148	protein-coding	6182	MRPL12	mitochondrial ribosomal protein L12	5c5-2|L12mt|MRP-L31/34|MRPL7|MRPL7/L12|RPML12	MIM:602375|HGNC:HGNC:10378|Ensembl:ENSG00000262814	protein-coding	-0.99	23.65	0	0		67	87	80	115	86	203	130	169	319	217	87	81	85	124	70		77.9	80.1	68.2	89.8	64.1	162.1	119.3	125.9	239.1	111.5	73.2	77.3	48.5	94.2	60.8		6.3
100157673	NDUFAF4	NADH:ubiquinone oxidoreductase complex assembly factor 4	-	VGNC:VGNC:90641|Ensembl:ENSSSCG00000004342	protein-coding	29078	NDUFAF4	NADH:ubiquinone oxidoreductase complex assembly factor 4	C6orf66|HRPAP20|HSPC125|MC1DN15|My013|bA22L21.1	MIM:611776|HGNC:HGNC:21034|Ensembl:ENSG00000123545	protein-coding	-0.99	22.02	0	0		23	38	30	55	52	84	53	75	60	119	37	28	46	50	20		26.7	35	25.6	42.9	38.8	67.1	48.6	55.9	45	61.1	31.1	26.7	26.3	38	17.4		4.79
100157666	SH3RF1	SH3 domain containing ring finger 1	-	VGNC:VGNC:98316|Ensembl:ENSSSCG00000009716	protein-coding	57630	SH3RF1	SH3 domain containing ring finger 1	POSH|RNF142|SH3MD2	MIM:618642|HGNC:HGNC:17650|Ensembl:ENSG00000154447	protein-coding	-0.99	16.98	0	0.0002		23	26	25	36	30	60	80	96	49	95	54	34	46	32	22		26.7	23.9	21.3	28.1	22.4	47.9	73.4	71.5	36.7	48.8	45.5	32.4	26.3	24.3	19.1		4.79
100152815	EZR	ezrin	-	VGNC:VGNC:87856	protein-coding	7430	EZR	ezrin	CVIL|CVL|HEL-S-105|VIL2	MIM:123900|HGNC:HGNC:12691|Ensembl:ENSG00000092820	protein-coding	-0.98	55.25	0	0		825	1092	1217	1629	1760	2132	1739	2359	2252	3213	1099	1052	1174	950	1069		959	1004.8	1036.8	1271.6	1312	1702.8	1596.1	1758	1688.2	1650.5	925.1	1003.4	670.5	721.9	929.1		9.91
100625212	RAB11FIP1	RAB11 family interacting protein 1	-	Ensembl:ENSSSCG00000015823	protein-coding	80223	RAB11FIP1	RAB11 family interacting protein 1	NOEL1A|RCP|rab11-FIP1	MIM:608737|HGNC:HGNC:30265|Ensembl:ENSG00000156675	protein-coding	-0.98	40.18	0	0		445	479	470	628	712	819	920	982	858	1216	453	507	430	445	400		517.3	440.7	400.4	490.2	530.8	654.1	844.4	731.8	643.2	624.6	381.3	483.6	245.6	338.2	347.7		9.02
100621415	AAMP	angio associated migratory cell protein	-	VGNC:VGNC:95868|Ensembl:ENSSSCG00000016189	protein-coding	14	AAMP	angio associated migratory cell protein	-	MIM:603488|HGNC:HGNC:18|Ensembl:ENSG00000127837	protein-coding	-0.98	26.88	0	0		29	33	46	52	49	86	65	88	98	112	29	30	53	50	62		33.7	30.4	39.2	40.6	36.5	68.7	59.7	65.6	73.5	57.5	24.4	28.6	30.3	38	53.9		5.12
100524293	HSD17B10	hydroxysteroid 17-beta dehydrogenase 10	-	VGNC:VGNC:98038|Ensembl:ENSSSCG00000012327	protein-coding	3028	HSD17B10	hydroxysteroid 17-beta dehydrogenase 10	17b-HSD10|ABAD|CAMR|DUPXp11.22|ERAB|HADH2|HCD2|HSD10MD|MHBD|MRPP2|MRX17|MRX31|MRXS10|SCHAD|SDR5C1	MIM:300256|HGNC:HGNC:4800|Ensembl:ENSG00000072506	protein-coding	-0.98	25.45	0	0		41	55	52	73	55	82	81	123	148	114	42	39	61	61	49		47.7	50.6	44.3	57	41	65.5	74.3	91.7	110.9	58.6	35.4	37.2	34.8	46.4	42.6		5.6
100154626	ADK	adenosine kinase	-	VGNC:VGNC:85143|Ensembl:ENSSSCG00000010315	protein-coding	132	ADK	adenosine kinase	AK	MIM:102750|HGNC:HGNC:257|Ensembl:ENSG00000156110	protein-coding	-0.98	25.02	0	0		33	35	59	59	64	48	66	96	81	114	29	33	60	43	29		38.4	32.2	50.3	46.1	47.7	38.3	60.6	71.5	60.7	58.6	24.4	31.5	34.3	32.7	25.2		5.3
399527	CPT1A	carnitine palmitoyltransferase 1A	CPT1|L-CPTI	VGNC:VGNC:86964|Ensembl:ENSSSCG00000012880	protein-coding	1374	CPT1A	carnitine palmitoyltransferase 1A	CPT1|CPT1-L|L-CPT1	MIM:600528|HGNC:HGNC:2328|Ensembl:ENSG00000110090	protein-coding	-0.98	24.7	0	0		54	81	58	88	91	110	144	219	127	193	70	40	125	64	70		62.8	74.5	49.4	68.7	67.8	87.9	132.2	163.2	95.2	99.1	58.9	38.2	71.4	48.6	60.8		5.99
100621486	ALAD	aminolevulinate dehydratase	-	VGNC:VGNC:85234|Ensembl:ENSSSCG00000032787	protein-coding	210	ALAD	aminolevulinate dehydratase	ALADH|PBGS	MIM:125270|HGNC:HGNC:395|Ensembl:ENSG00000148218	protein-coding	-0.98	23.24	0	0		33	27	43	44	43	79	58	71	85	112	24	53	42	47	34		38.4	24.8	36.6	34.3	32.1	63.1	53.2	52.9	63.7	57.5	20.2	50.6	24	35.7	29.6		5.3
100515808	TMED4	transmembrane p24 trafficking protein 4	-	VGNC:VGNC:94056|Ensembl:ENSSSCG00000016744	protein-coding	222068	TMED4	transmembrane p24 trafficking protein 4	ERS25|GMP25iso|HNLF|p24a3|p24alpha3	MIM:612038|HGNC:HGNC:22301|Ensembl:ENSG00000158604	protein-coding	-0.98	19.04	0	0.0001		30	39	45	66	76	41	56	97	99	153	29	38	55	49	40		34.9	35.9	38.3	51.5	56.7	32.7	51.4	72.3	74.2	78.6	24.4	36.2	31.4	37.2	34.8		5.16
100736981	EIF1	eukaryotic translation initiation factor 1	-	VGNC:VGNC:98988|Ensembl:ENSSSCG00000017430	protein-coding	10209	EIF1	eukaryotic translation initiation factor 1	A121|EIF-1|EIF1A|ISO1|SUI1	HGNC:HGNC:3249|Ensembl:ENSG00000173812	protein-coding	-0.97	39.7	0	0		367	421	538	481	595	1267	942	1351	842	1088	541	413	661	567	551		426.6	387.4	458.4	375.5	443.5	1011.9	864.6	1006.8	631.2	558.9	455.4	393.9	377.5	430.9	478.9		8.74
768117	SRSF2	serine and arginine rich splicing factor 2	SFRS2	VGNC:VGNC:99085|Ensembl:ENSSSCG00000036592	protein-coding	6427	SRSF2	serine and arginine rich splicing factor 2	PR264|SC-35|SC35|SFRS2|SFRS2A|SRp30b	MIM:600813|HGNC:HGNC:10783|Ensembl:ENSG00000161547	protein-coding	-0.97	34.83	0	0		314	380	473	592	725	669	1004	1116	781	1103	467	366	565	393	387		365	349.6	403	462.1	540.4	534.3	921.5	831.7	585.5	566.6	393.1	349.1	322.7	298.6	336.4		8.52
100154006	BCAS2	BCAS2 pre-mRNA processing factor	-	-	protein-coding	10286	BCAS2	BCAS2 pre-mRNA processing factor	DAM1|SPF27|Snt309	MIM:605783|HGNC:HGNC:975|Ensembl:ENSG00000116752	protein-coding	-0.97	30.58	0	0		60	60	84	86	82	179	198	269	154	235	97	66	148	83	100		69.7	55.2	71.6	67.1	61.1	143	181.7	200.5	115.4	120.7	81.7	63	84.5	63.1	86.9		6.14
100515580	ARL8B	ADP ribosylation factor like GTPase 8B	-	Ensembl:ENSSSCG00000011535	protein-coding	55207	ARL8B	ADP ribosylation factor like GTPase 8B	ARL10C|Gie1	MIM:616596|HGNC:HGNC:25564|Ensembl:ENSG00000134108	protein-coding	-0.97	30.03	0	0		134	123	269	282	380	384	367	363	482	659	250	146	292	199	182		155.8	113.2	229.2	220.1	283.3	306.7	336.8	270.5	361.3	338.5	210.4	139.3	166.8	151.2	158.2		7.29
100519792	RC3H1	ring finger and CCCH-type domains 1	-	VGNC:VGNC:92168|Ensembl:ENSSSCG00000015498	protein-coding	149041	RC3H1	ring finger and CCCH-type domains 1	FHL6|RNF198|ROQUIN	MIM:609424|HGNC:HGNC:29434|Ensembl:ENSG00000135870	protein-coding	-0.97	27.6	0	0		162	231	213	232	293	729	652	681	372	656	335	300	424	243	266		188.3	212.5	181.5	181.1	218.4	582.2	598.4	507.5	278.9	337	282	286.2	242.2	184.7	231.2		7.56
100739296	LSM8	LSM8 homolog, U6 small nuclear RNA associated	-	VGNC:VGNC:89877|Ensembl:ENSSSCG00000021652	protein-coding	51691	LSM8	LSM8 homolog, U6 small nuclear RNA associated	NAA38	MIM:607288|HGNC:HGNC:20471|Ensembl:ENSG00000128534	protein-coding	-0.97	24.95	0	0		30	33	36	36	60	70	75	83	73	97	29	31	49	36	51		34.9	30.4	30.7	28.1	44.7	55.9	68.8	61.9	54.7	49.8	24.4	29.6	28	27.4	44.3		5.16
100521974	FBXO42	F-box protein 42	-	VGNC:VGNC:88047|Ensembl:ENSSSCG00000024794	protein-coding	54455	FBXO42	F-box protein 42	Fbx42|JFK	MIM:609109|HGNC:HGNC:29249|Ensembl:ENSG00000037637	protein-coding	-0.97	21.44	0	0		46	70	66	81	86	127	156	186	97	165	66	59	71	106	60		53.5	64.4	56.2	63.2	64.1	101.4	143.2	138.6	72.7	84.8	55.6	56.3	40.6	80.6	52.1		5.77
100157573	ISG20L2	interferon stimulated exonuclease gene 20 like 2	-	VGNC:VGNC:89224|Ensembl:ENSSSCG00000006471	protein-coding	81875	ISG20L2	interferon stimulated exonuclease gene 20 like 2	HSD38	MIM:611930|HGNC:HGNC:25745|Ensembl:ENSG00000143319	protein-coding	-0.97	21.31	0	0		17	25	29	27	31	42	46	67	56	85	19	22	37	28	41		19.8	23	24.7	21.1	23.1	33.5	42.2	49.9	42	43.7	16	21	21.1	21.3	35.6		4.38
100738623	C8H4orf19	chromosome 8 C4orf19 homolog	-	VGNC:VGNC:86080|Ensembl:ENSSSCG00000008771	protein-coding	55286	C4orf19	chromosome 4 open reading frame 19	-	HGNC:HGNC:25618|Ensembl:ENSG00000154274	protein-coding	-0.97	20.41	0	0		27	42	32	46	52	63	45	74	61	61	31	17	39	38	23		31.4	38.6	27.3	35.9	38.8	50.3	41.3	55.1	45.7	31.3	26.1	16.2	22.3	28.9	20		5.02
100144450	PPP1R10	protein phosphatase 1 regulatory subunit 10	CAT53|FB19	VGNC:VGNC:91717|Ensembl:ENSSSCG00000001347	protein-coding	5514	PPP1R10	protein phosphatase 1 regulatory subunit 10	CAT53|FB19|PNUTS|PP1R10|R111|p99	MIM:603771|HGNC:HGNC:9284|Ensembl:ENSG00000204569	protein-coding	-0.97	20.35	0	0		53	88	65	101	74	245	106	185	105	334	62	85	117	92	90		61.6	81	55.4	78.8	55.2	195.7	97.3	137.9	78.7	171.6	52.2	81.1	66.8	69.9	78.2		5.97
100620107	CANT1	calcium activated nucleotidase 1	-	VGNC:VGNC:86166|Ensembl:ENSSSCG00000038130	protein-coding	124583	CANT1	calcium activated nucleotidase 1	DBQD|DBQD1|EDM7|SCAN-1|SCAN1|SHAPY	MIM:613165|HGNC:HGNC:19721|Ensembl:ENSG00000171302	protein-coding	-0.97	19.76	0	0.0001		25	24	31	40	41	44	43	54	39	62	16	27	36	23	15		29.1	22.1	26.4	31.2	30.6	35.1	39.5	40.2	29.2	31.8	13.5	25.8	20.6	17.5	13		4.91
100520950	NDUFA2	NADH:ubiquinone oxidoreductase subunit A2	-	VGNC:VGNC:100312|Ensembl:ENSSSCG00000014371	protein-coding	4695	NDUFA2	NADH:ubiquinone oxidoreductase subunit A2	B8|CD14|CIB8|MC1DN13	MIM:602137|HGNC:HGNC:7685|Ensembl:ENSG00000131495	protein-coding	-0.97	19.42	0	0.0001		61	54	62	48	66	81	70	96	146	145	30	37	65	54	71		70.9	49.7	52.8	37.5	49.2	64.7	64.2	71.5	109.4	74.5	25.3	35.3	37.1	41	61.7		6.17
100519174	SLC37A1	solute carrier family 37 member 1	-	VGNC:VGNC:98322|Ensembl:ENSSSCG00000012087	protein-coding	54020	SLC37A1	solute carrier family 37 member 1	G3PP	MIM:608094|HGNC:HGNC:11024|Ensembl:ENSG00000160190	protein-coding	-0.97	18.89	0	0.0001		28	68	37	66	48	103	79	121	151	162	60	75	55	45	58		32.5	62.6	31.5	51.5	35.8	82.3	72.5	90.2	113.2	83.2	50.5	71.5	31.4	34.2	50.4		5.07
100511084	PEPD	peptidase D	-	VGNC:VGNC:91313|Ensembl:ENSSSCG00000002868	protein-coding	5184	PEPD	peptidase D	PROLIDASE	MIM:613230|HGNC:HGNC:8840|Ensembl:ENSG00000124299	protein-coding	-0.97	16.38	0.0001	0.0003		36	62	40	86	52	55	73	160	135	173	36	47	79	61	61		41.8	57	34.1	67.1	38.8	43.9	67	119.2	101.2	88.9	30.3	44.8	45.1	46.4	53		5.42
100525749	CDT1	chromatin licensing and DNA replication factor 1	-	VGNC:VGNC:86524	protein-coding	81620	CDT1	chromatin licensing and DNA replication factor 1	DUP|RIS2	MIM:605525|HGNC:HGNC:24576|Ensembl:ENSG00000167513	protein-coding	-0.97	15.77	0.0001	0.0004		34	33	16	29	38	41	39	46	64	67	24	15	30	22	31		39.5	30.4	13.6	22.6	28.3	32.7	35.8	34.3	48	34.4	20.2	14.3	17.1	16.7	26.9		5.34
100512728	ANK2	ankyrin 2	-	-	protein-coding	287	ANK2	ankyrin 2	ANK-2|CFAP87|FAP87|LQT4|brank-2	MIM:106410|HGNC:HGNC:493|Ensembl:ENSG00000145362	protein-coding	-0.97	15.21	0.0001	0.0005		31	29	29	26	29	43	37	67	67	103	9	29	35	39	26		36	26.7	24.7	20.3	21.6	34.3	34	49.9	50.2	52.9	7.6	27.7	20	29.6	22.6		5.21
100520175	TMX2	thioredoxin related transmembrane protein 2	-	VGNC:VGNC:98379|Ensembl:ENSSSCG00000013176	protein-coding	51075	TMX2	thioredoxin related transmembrane protein 2	CGI-31|NEDMCMS|PDIA12|PIG26|TXNDC14	MIM:616715|HGNC:HGNC:30739|Ensembl:ENSG00000213593	protein-coding	-0.96	50.88	0	0		71	95	110	112	132	218	167	221	263	317	113	92	169	112	84		82.5	87.4	93.7	87.4	98.4	174.1	153.3	164.7	197.2	162.8	95.1	87.8	96.5	85.1	73		6.38
399538	PRDX6	peroxiredoxin 6	1-Cys PRX|AOP2|PHGPX|aiPLA2	VGNC:VGNC:91785|Ensembl:ENSSSCG00000022742	protein-coding	9588	PRDX6	peroxiredoxin 6	1-Cys|AOP2|HEL-S-128m|NSGPx|PRX|aiPLA2|p29	MIM:602316|HGNC:HGNC:16753|Ensembl:ENSG00000117592	protein-coding	-0.96	50.75	0	0		541	663	718	755	1025	1059	1012	1554	1231	1800	473	508	783	807	610		628.9	610	611.7	589.4	764.1	845.8	928.8	1158.1	922.8	924.6	398.1	484.6	447.2	613.2	530.2		9.3
100526080	KIF11	kinesin family member 11	Eg5	VGNC:VGNC:89452|Ensembl:ENSSSCG00000010471	protein-coding	3832	KIF11	kinesin family member 11	EG5|HKSP|KNSL1|MCLMR|TRIP5	MIM:148760|HGNC:HGNC:6388|Ensembl:ENSG00000138160	protein-coding	-0.96	46.35	0	0		142	144	186	200	250	309	254	349	263	397	146	140	212	126	128		165.1	132.5	158.5	156.1	186.4	246.8	233.1	260.1	197.2	203.9	122.9	133.5	121.1	95.7	111.2		7.38
100523886	SF1	splicing factor 1	-	-	protein-coding	7536	SF1	splicing factor 1	BBP|D11S636|MBBP|ZCCHC25|ZFM1|ZNF162	MIM:601516|HGNC:HGNC:12950|Ensembl:ENSG00000168066	protein-coding	-0.96	34.53	0	0		149	124	145	199	159	363	340	436	274	410	174	160	238	160	151		173.2	114.1	123.5	155.3	118.5	289.9	312.1	324.9	205.4	210.6	146.5	152.6	135.9	121.6	131.2		7.44
100517643	SPNS1	sphingolipid transporter 1 (putative)	-	Ensembl:ENSSSCG00000007811	protein-coding	83985	SPNS1	sphingolipid transporter 1 (putative)	HSpin1|LAT|PP2030|SLC62A1|SPIN1|SPINL|nrs	MIM:612583|HGNC:HGNC:30621|Ensembl:ENSG00000169682	protein-coding	-0.96	33.03	0	0		45	67	77	97	107	110	85	122	139	145	51	59	77	50	50		52.3	61.6	65.6	75.7	79.8	87.9	78	90.9	104.2	74.5	42.9	56.3	44	38	43.5		5.74
100519001	RBBP7	RB binding protein 7, chromatin remodeling factor	-	VGNC:VGNC:92137|Ensembl:ENSSSCG00000012149	protein-coding	5931	RBBP7	RB binding protein 7, chromatin remodeling factor	RbAp46	MIM:300825|HGNC:HGNC:9890|Ensembl:ENSG00000102054	protein-coding	-0.96	31.8	0	0		78	127	83	99	168	239	220	225	250	354	124	117	118	118	118		90.7	116.9	70.7	77.3	125.2	190.9	201.9	167.7	187.4	181.8	104.4	111.6	67.4	89.7	102.6		6.52
110260639	XPNPEP3	X-prolyl aminopeptidase 3	-	VGNC:VGNC:95002|Ensembl:ENSSSCG00000033823	protein-coding	63929	XPNPEP3	X-prolyl aminopeptidase 3	APP3|ICP55|NPHPL1	MIM:613553|HGNC:HGNC:28052|Ensembl:ENSG00000196236	protein-coding	-0.96	29.74	0	0		52	68	77	75	82	200	126	125	155	225	70	44	94	104	79		60.4	62.6	65.6	58.5	61.1	159.7	115.6	93.2	116.2	115.6	58.9	42	53.7	79	68.7		5.94
100519056	ORC4	origin recognition complex subunit 4	-	VGNC:VGNC:96465|Ensembl:ENSSSCG00000015668	protein-coding	5000	ORC4	origin recognition complex subunit 4	ORC4L|ORC4P	MIM:603056|HGNC:HGNC:8490|Ensembl:ENSG00000115947	protein-coding	-0.96	28.35	0	0		42	44	72	61	73	112	100	137	94	145	41	48	103	53	48		48.8	40.5	61.3	47.6	54.4	89.5	91.8	102.1	70.5	74.5	34.5	45.8	58.8	40.3	41.7		5.64
100514361	PDSS1	decaprenyl diphosphate synthase subunit 1	-	VGNC:VGNC:95858|Ensembl:ENSSSCG00000011061	protein-coding	23590	PDSS1	decaprenyl diphosphate synthase subunit 1	COQ1|COQ10D2|COQ1A|DPS|SPS|TPRT|TPT|TPT 1|hDPS1	MIM:607429|HGNC:HGNC:17759|Ensembl:ENSG00000148459	protein-coding	-0.96	26.83	0	0		107	118	182	160	159	233	169	199	229	318	98	131	98	87	125		124.4	108.6	155.1	124.9	118.5	186.1	155.1	148.3	171.7	163.4	82.5	125	56	66.1	108.6		6.97
100519099	HBP1	HMG-box transcription factor 1	-	VGNC:VGNC:88794|Ensembl:ENSSSCG00000035673	protein-coding	26959	HBP1	HMG-box transcription factor 1	-	MIM:616714|HGNC:HGNC:23200|Ensembl:ENSG00000105856	protein-coding	-0.96	24.88	0	0		36	47	58	79	83	180	153	206	137	170	101	57	120	65	78		41.8	43.2	49.4	61.7	61.9	143.8	140.4	153.5	102.7	87.3	85	54.4	68.5	49.4	67.8		5.42
397648	MCL1	MCL1 apoptosis regulator, BCL2 family member	-	VGNC:VGNC:90072|Ensembl:ENSSSCG00000039314	protein-coding	4170	MCL1	MCL1 apoptosis regulator, BCL2 family member	BCL2L3|EAT|MCL1-ES|MCL1L|MCL1S|Mcl-1|TM|bcl2-L-3|mcl1/EAT	MIM:159552|HGNC:HGNC:6943|Ensembl:ENSG00000143384	protein-coding	-0.96	21.74	0	0		160	157	209	251	272	488	731	757	384	560	323	190	366	217	233		186	144.5	178.1	195.9	202.8	389.7	670.9	564.2	287.9	287.7	271.9	181.2	209	164.9	202.5		7.55
100511221	MRPS23	mitochondrial ribosomal protein S23	-	VGNC:VGNC:90389|Ensembl:ENSSSCG00000035193	protein-coding	51649	MRPS23	mitochondrial ribosomal protein S23	CGI-138|COXPD46|HSPC329|MRP-S23	MIM:611985|HGNC:HGNC:14509|Ensembl:ENSG00000181610	protein-coding	-0.96	21.1	0	0		21	38	29	28	37	49	36	56	51	87	36	19	35	24	21		24.4	35	24.7	21.9	27.6	39.1	33	41.7	38.2	44.7	30.3	18.1	20	18.2	18.3		4.67
100523718	TMEM86A	transmembrane protein 86A	-	VGNC:VGNC:94210|Ensembl:ENSSSCG00000013360	protein-coding	144110	TMEM86A	transmembrane protein 86A	-	HGNC:HGNC:26890|Ensembl:ENSG00000151117	protein-coding	-0.96	17.77	0	0.0002		239	447	360	429	478	484	644	625	877	888	373	467	203	259	324		277.8	411.3	306.7	334.9	356.3	386.6	591.1	465.8	657.4	456.2	314	445.4	115.9	196.8	281.6		8.12
100312959	ACAA2	acetyl-CoA acyltransferase 2	-	VGNC:VGNC:84996|Ensembl:ENSSSCG00000004510	protein-coding	10449	ACAA2	acetyl-CoA acyltransferase 2	DSAEC	MIM:604770|HGNC:HGNC:83|Ensembl:ENSG00000167315	protein-coding	-0.96	15.16	0.0001	0.0005		15	41	39	46	80	84	53	48	86	96	19	32	52	43	30		17.4	37.7	33.2	35.9	59.6	67.1	48.6	35.8	64.5	49.3	16	30.5	29.7	32.7	26.1		4.2
396986	FHL3	four and a half LIM domains 3	-	VGNC:VGNC:88129|Ensembl:ENSSSCG00000003644	protein-coding	2275	FHL3	four and a half LIM domains 3	SLIM2	MIM:602790|HGNC:HGNC:3704|Ensembl:ENSG00000183386	protein-coding	-0.96	14.28	0.0002	0.0008		32	48	24	36	37	60	37	47	75	61	23	22	24	36	27		37.2	44.2	20.4	28.1	27.6	47.9	34	35	56.2	31.3	19.4	21	13.7	27.4	23.5		5.26
100157216	WWC3	WWC family member 3	-	VGNC:VGNC:94987|Ensembl:ENSSSCG00000012108	protein-coding	55841	WWC3	WWC family member 3	BM042	HGNC:HGNC:29237|Ensembl:ENSG00000047644	protein-coding	-0.95	47.67	0	0		92	91	110	135	148	253	240	226	302	453	124	130	192	136	120		106.9	83.7	93.7	105.4	110.3	202.1	220.3	168.4	226.4	232.7	104.4	124	109.7	103.3	104.3		6.75
100516847	INCENP	inner centromere protein	-	VGNC:VGNC:89130	protein-coding	3619	INCENP	inner centromere protein	-	MIM:604411|HGNC:HGNC:6058|Ensembl:ENSG00000149503	protein-coding	-0.95	41.17	0	0		93	144	108	139	133	242	182	214	226	351	110	98	125	112	130		108.1	132.5	92	108.5	99.1	193.3	167	159.5	169.4	180.3	92.6	93.5	71.4	85.1	113		6.77
100037984	HIGD2A	HIG1 hypoxia inducible domain family member 2A	-	Ensembl:ENSSSCG00000029179	protein-coding	192286	HIGD2A	HIG1 hypoxia inducible domain family member 2A	RCF1b	HGNC:HGNC:28311|Ensembl:ENSG00000146066	protein-coding	-0.95	26.12	0	0		40	50	55	54	49	90	68	94	126	149	57	29	55	68	43		46.5	46	46.9	42.2	36.5	71.9	62.4	70.1	94.5	76.5	48	27.7	31.4	51.7	37.4		5.57
100156530	DBT	dihydrolipoamide branched chain transacylase E2	-	VGNC:VGNC:87169|Ensembl:ENSSSCG00000006866	protein-coding	1629	DBT	dihydrolipoamide branched chain transacylase E2	BCATE2|BCKAD-E2|BCKADE2|BCKDH-E2|BCOADC-E2|E2|E2B	MIM:248610|HGNC:HGNC:2698|Ensembl:ENSG00000137992	protein-coding	-0.95	24.46	0	0		26	60	50	72	59	95	48	79	98	129	38	32	59	51	36		30.2	55.2	42.6	56.2	44	75.9	44.1	58.9	73.5	66.3	32	30.5	33.7	38.8	31.3		4.96
100624574	DARS2	aspartyl-tRNA synthetase 2, mitochondrial	-	VGNC:VGNC:87160|Ensembl:ENSSSCG00000015492	protein-coding	55157	DARS2	aspartyl-tRNA synthetase 2, mitochondrial	ASPRS|LBSL|MT-ASPRS|mtAspRS	MIM:610956|HGNC:HGNC:25538|Ensembl:ENSG00000117593	protein-coding	-0.95	23.75	0	0		50	39	79	65	74	90	62	85	86	124	34	63	58	40	35		58.1	35.9	67.3	50.7	55.2	71.9	56.9	63.3	64.5	63.7	28.6	60.1	33.1	30.4	30.4		5.89
100511394	ENOPH1	enolase-phosphatase 1	-	VGNC:VGNC:98922|Ensembl:ENSSSCG00000009246	protein-coding	58478	ENOPH1	enolase-phosphatase 1	E1|MASA|MST145|mtnC	HGNC:HGNC:24599|Ensembl:ENSG00000145293	protein-coding	-0.95	23	0	0		43	38	41	28	44	78	60	63	68	94	39	22	41	40	33		50	35	34.9	21.9	32.8	62.3	55.1	47	51	48.3	32.8	21	23.4	30.4	28.7		5.67
110256943	SH3BP4	SH3 domain binding protein 4	-	VGNC:VGNC:95495|Ensembl:ENSSSCG00000034692	protein-coding	23677	SH3BP4	SH3 domain binding protein 4	BOG25|TTP	MIM:605611|HGNC:HGNC:10826|Ensembl:ENSG00000130147	protein-coding	-0.95	22.76	0	0		73	116	91	95	100	193	189	228	180	210	82	110	72	110	90		84.9	106.7	77.5	74.2	74.5	154.1	173.5	169.9	134.9	107.9	69	104.9	41.1	83.6	78.2		6.42
100157340	MARCHF5	membrane associated ring-CH-type finger 5	MARCH5	VGNC:VGNC:90021	protein-coding	54708	MARCHF5	membrane associated ring-CH-type finger 5	MARCH-V|MARCH5|MITOL|RNF153	MIM:610637|HGNC:HGNC:26025|Ensembl:ENSG00000198060	protein-coding	-0.95	22.41	0	0		67	87	117	143	145	148	226	240	121	235	92	66	149	93	70		77.9	80.1	99.7	111.6	108.1	118.2	207.4	178.9	90.7	120.7	77.4	63	85.1	70.7	60.8		6.3
110261149	CDCA8	cell division cycle associated 8	-	VGNC:VGNC:86470|Ensembl:ENSSSCG00000032909	protein-coding	55143	CDCA8	cell division cycle associated 8	BOR|BOREALIN|DasraB|MESRGP	MIM:609977|HGNC:HGNC:14629|Ensembl:ENSG00000134690	protein-coding	-0.95	20.83	0	0		25	55	47	67	51	113	50	98	90	132	37	35	55	49	58		29.1	50.6	40	52.3	38	90.2	45.9	73	67.5	67.8	31.1	33.4	31.4	37.2	50.4		4.91
100524949	ELF3	E74 like ETS transcription factor 3	-	VGNC:VGNC:96271|Ensembl:ENSSSCG00000010922	protein-coding	1999	ELF3	E74 like ETS transcription factor 3	EPR-1|ERT|ESE-1|ESX	MIM:602191|HGNC:HGNC:3318|Ensembl:ENSG00000163435	protein-coding	-0.95	18.94	0	0.0001		33	39	66	62	53	78	78	102	66	102	49	45	34	39	31		38.4	35.9	56.2	48.4	39.5	62.3	71.6	76	49.5	52.4	41.2	42.9	19.4	29.6	26.9		5.3
100620966	SESN2	sestrin 2	-	VGNC:VGNC:92754|Ensembl:ENSSSCG00000029438	protein-coding	83667	SESN2	sestrin 2	HI95|SES2|SEST2	MIM:607767|HGNC:HGNC:20746|Ensembl:ENSG00000130766	protein-coding	-0.95	15.93	0.0001	0.0004		64	68	91	110	99	311	279	270	184	138	114	124	115	170	108		74.4	62.6	77.5	85.9	73.8	248.4	256.1	201.2	137.9	70.9	96	118.3	65.7	129.2	93.9		6.24
397184	PRKCA	protein kinase C alpha	-	VGNC:VGNC:99028|Ensembl:ENSSSCG00000017268	protein-coding	5578	PRKCA	protein kinase C alpha	AAG6|PKC-alpha|PKCA|PKCI+/-|PKCalpha|PRKACA	MIM:176960|HGNC:HGNC:9393|Ensembl:ENSG00000154229	protein-coding	-0.95	14.76	0.0001	0.0006		28	21	45	81	80	52	60	56	81	89	29	36	44	31	22		32.5	19.3	38.3	63.2	59.6	41.5	55.1	41.7	60.7	45.7	24.4	34.3	25.1	23.6	19.1		5.07
100156132	NOP58	NOP58 ribonucleoprotein	-	VGNC:VGNC:96232|Ensembl:ENSSSCG00000022225	protein-coding	51602	NOP58	NOP58 ribonucleoprotein	HSPC120|NOP5|NOP5/NOP58	MIM:616742|HGNC:HGNC:29926|Ensembl:ENSG00000055044	protein-coding	-0.94	41.67	0	0		217	275	311	342	337	661	664	856	510	768	320	259	457	345	340		252.2	253	265	267	251.2	527.9	609.4	637.9	382.3	394.5	269.4	247	261	262.2	295.5		7.98
595116	RAB1A	RAB1A, member RAS oncogene family	RAB1B	Ensembl:ENSSSCG00000008359	protein-coding	5861	RAB1A	RAB1A, member RAS oncogene family	RAB1|YPT1	MIM:179508|HGNC:HGNC:9758|Ensembl:ENSG00000138069	protein-coding	-0.94	37.66	0	0		70	86	112	129	164	183	164	248	204	266	115	70	135	97	99		81.4	79.1	95.4	100.7	122.3	146.2	150.5	184.8	152.9	136.6	96.8	66.8	77.1	73.7	86		6.36
100519740	SPECC1L	sperm antigen with calponin homology and coiled-coil domains 1 like	-	Ensembl:ENSSSCG00000010053	protein-coding	23384	SPECC1L	sperm antigen with calponin homology and coiled-coil domains 1 like	CYTSA|GBBB2|OBLFC1|TBHS	MIM:614140|HGNC:HGNC:29022|Ensembl:ENSG00000100014	protein-coding	-0.94	36.62	0	0		79	90	95	99	128	159	128	207	181	316	96	101	124	78	73		91.8	82.8	80.9	77.3	95.4	127	117.5	154.3	135.7	162.3	80.8	96.3	70.8	59.3	63.4		6.54
100141311	H2AFZ	H2A histone family, member Z	H2A.Z|H2A.Z-1	Ensembl:ENSSSCG00000009178	protein-coding	3015	H2AZ1	H2A.Z variant histone 1	H2A.Z-1|H2A.z|H2A/z|H2AFZ|H2AZ	MIM:142763|HGNC:HGNC:4741|Ensembl:ENSG00000164032	protein-coding	-0.94	31.98	0	0		197	308	310	426	464	515	646	708	477	677	256	223	362	291	326		229	283.4	264.1	332.5	345.9	411.3	592.9	527.6	357.6	347.8	215.5	212.7	206.8	221.1	283.3		7.85
100525876	LOC100525876	ATPase family AAA domain-containing protein 3	-	Ensembl:ENSSSCG00000003343	protein-coding	55210	ATAD3A	ATPase family AAA domain containing 3A	HAYOS|PHRINL	MIM:612316|HGNC:HGNC:25567|Ensembl:ENSG00000197785	protein-coding	-0.94	24.41	0	0		26	43	47	64	48	65	64	66	95	131	29	34	52	38	48		30.2	39.6	40	50	35.8	51.9	58.7	49.2	71.2	67.3	24.4	32.4	29.7	28.9	41.7		4.96
100518262	RBPJ	recombination signal binding protein for immunoglobulin kappa J region	-	VGNC:VGNC:98956|Ensembl:ENSSSCG00000022155	protein-coding	3516	RBPJ	recombination signal binding protein for immunoglobulin kappa J region	AOS3|CBF-1|CBF1|IGKJRB|IGKJRB1|KBF2|RBP-J|RBP-J kappa|RBP-JK|RBPJK|RBPSUH|SUH|csl	MIM:147183|HGNC:HGNC:5724|Ensembl:ENSG00000168214	protein-coding	-0.94	24.28	0	0		111	90	103	140	183	293	309	287	161	395	143	109	221	120	142		129	82.8	87.8	109.3	136.4	234	283.6	213.9	120.7	202.9	120.4	104	126.2	91.2	123.4		7.02
110257220	MSX2	msh homeobox 2	-	VGNC:VGNC:90432|Ensembl:ENSSSCG00000034500	protein-coding	4488	MSX2	msh homeobox 2	CRS2|FPP|HOX8|MSH|PFM|PFM1	MIM:123101|HGNC:HGNC:7392|Ensembl:ENSG00000120149	protein-coding	-0.94	23.41	0	0		154	228	181	185	207	251	245	412	453	488	168	180	119	166	174		179	209.8	154.2	144.4	154.3	200.5	224.9	307	339.6	250.7	141.4	171.7	68	126.1	151.2		7.49
100153567	SKIL	SKI like proto-oncogene	-	VGNC:VGNC:92903|Ensembl:ENSSSCG00000011746	protein-coding	6498	SKIL	SKI like proto-oncogene	SNO|SnoA|SnoI|SnoN	MIM:165340|HGNC:HGNC:10897|Ensembl:ENSG00000136603	protein-coding	-0.94	18.62	0	0.0001		27	27	50	50	45	69	133	115	80	120	44	37	82	42	36		31.4	24.8	42.6	39	33.5	55.1	122.1	85.7	60	61.6	37	35.3	46.8	31.9	31.3		5.02
100621757	PFKL	phosphofructokinase, liver type	-	VGNC:VGNC:91337|Ensembl:ENSSSCG00000028197	protein-coding	5211	PFKL	phosphofructokinase, liver type	ATP-PFK|PFK-B|PFK-L	MIM:171860|HGNC:HGNC:8876|Ensembl:ENSG00000141959	protein-coding	-0.94	18.18	0	0.0001		43	57	70	136	81	81	59	103	141	120	32	41	53	61	45		50	52.4	59.6	106.2	60.4	64.7	54.2	76.8	105.7	61.6	26.9	39.1	30.3	46.4	39.1		5.67
100156854	LOC100156854	monocarboxylate transporter 1	-	Ensembl:ENSSSCG00000006771	protein-coding	6566	SLC16A1	solute carrier family 16 member 1	HHF7|MCT|MCT1|MCT1D	MIM:600682|HGNC:HGNC:10922|Ensembl:ENSG00000155380	protein-coding	-0.94	15.97	0.0001	0.0004		96	99	147	176	282	95	116	174	172	333	62	122	100	89	64		111.6	91.1	125.2	137.4	210.2	75.9	106.5	129.7	128.9	171.1	52.2	116.4	57.1	67.6	55.6		6.81
100622814	ARL5A	ADP ribosylation factor like GTPase 5A	-	VGNC:VGNC:96418|Ensembl:ENSSSCG00000031541	protein-coding	26225	ARL5A	ADP ribosylation factor like GTPase 5A	ARFLP5|ARL5	MIM:608960|HGNC:HGNC:696|Ensembl:ENSG00000162980	protein-coding	-0.93	25.2	0	0		463	543	822	1026	1509	803	735	855	1161	2110	456	499	578	554	435		538.2	499.6	700.3	800.9	1124.9	641.3	674.6	637.2	870.3	1083.9	383.8	476	330.1	421	378.1		9.07
100737210	NCL	nucleolin	-	VGNC:VGNC:96433|Ensembl:ENSSSCG00000016275	protein-coding	4691	NCL	nucleolin	C23|Nsr1	MIM:164035|HGNC:HGNC:7667|Ensembl:ENSG00000115053	protein-coding	-0.93	58.54	0	0		1075	1136	1372	1583	1593	2814	2404	2709	2001	3191	1169	1048	1856	1407	1129		1249.6	1045.3	1168.9	1235.7	1187.5	2247.4	2206.4	2018.9	1500	1639.2	984	999.6	1060	1069.2	981.2		10.29
397575	HSPE1	heat shock protein family E (Hsp10) member 1	-	Ensembl:ENSSSCG00000016078	protein-coding	3336	HSPE1	heat shock protein family E (Hsp10) member 1	CPN10|EPF|GROES|HSP10	MIM:600141|HGNC:HGNC:5269|Ensembl:ENSG00000115541	protein-coding	-0.93	57.31	0	0		296	320	441	387	530	638	478	652	720	951	335	259	432	335	307		344.1	294.4	375.7	302.1	395.1	509.5	438.7	485.9	539.7	488.5	282	247	246.7	254.6	266.8		8.43
100156630	MAPK14	mitogen-activated protein kinase 14	-	VGNC:VGNC:90000|Ensembl:ENSSSCG00000001556	protein-coding	1432	MAPK14	mitogen-activated protein kinase 14	CSBP|CSBP1|CSBP2|CSPB1|EXIP|Mxi2|PRKM14|PRKM15|RK|SAPK2A|p38|p38ALPHA	MIM:600289|HGNC:HGNC:6876|Ensembl:ENSG00000112062	protein-coding	-0.93	30.51	0	0		48	65	100	110	157	180	138	180	153	257	76	73	113	112	67		55.8	59.8	85.2	85.9	117	143.8	126.7	134.1	114.7	132	64	69.6	64.5	85.1	58.2		5.83
100621145	LARP1B	La ribonucleoprotein 1B	-	VGNC:VGNC:89640|Ensembl:ENSSSCG00000034280	protein-coding	55132	LARP1B	La ribonucleoprotein 1B	LARP2	HGNC:HGNC:24704|Ensembl:ENSG00000138709	protein-coding	-0.93	28.75	0	0		69	84	75	86	114	172	151	156	108	191	89	61	93	85	59		80.2	77.3	63.9	67.1	85	137.4	138.6	116.3	81	98.1	74.9	58.2	53.1	64.6	51.3		6.34
102160012	MRPL51	mitochondrial ribosomal protein L51	-	VGNC:VGNC:90374|Ensembl:ENSSSCG00000039662	protein-coding	51258	MRPL51	mitochondrial ribosomal protein L51	CDA09|HSPC241|MRP64|bMRP64	MIM:611855|HGNC:HGNC:14044|Ensembl:ENSG00000111639	protein-coding	-0.93	28.56	0	0		35	45	46	63	67	89	63	101	102	175	48	31	61	55	57		40.7	41.4	39.2	49.2	49.9	71.1	57.8	75.3	76.5	89.9	40.4	29.6	34.8	41.8	49.5		5.38
100736901	ATP13A3	ATPase 13A3	-	VGNC:VGNC:85639|Ensembl:ENSSSCG00000011825	protein-coding	79572	ATP13A3	ATPase 13A3	AFURS1	MIM:610232|HGNC:HGNC:24113|Ensembl:ENSG00000133657	protein-coding	-0.93	26.21	0	0		405	454	466	426	479	1475	1287	1181	774	1219	653	445	690	595	556		470.8	417.7	397	332.5	357.1	1178	1181.2	880.1	580.2	626.2	549.7	424.5	394.1	452.1	483.2		8.88
100512804	FAM185A	family with sequence similarity 185 member A	-	VGNC:VGNC:87939|Ensembl:ENSSSCG00000015414	protein-coding	222234	FAM185A	family with sequence similarity 185 member A	-	HGNC:HGNC:22412|Ensembl:ENSG00000222011	protein-coding	-0.93	23.18	0	0		30	35	48	45	49	102	54	67	67	108	29	31	62	29	36		34.9	32.2	40.9	35.1	36.5	81.5	49.6	49.9	50.2	55.5	24.4	29.6	35.4	22	31.3		5.16
100217386	XBP1	X-box binding protein 1	XBPP1	VGNC:VGNC:94993|Ensembl:ENSSSCG00000030996	protein-coding	7494	XBP1	X-box binding protein 1	TREB-5|TREB5|XBP-1|XBP2	MIM:194355|HGNC:HGNC:12801|Ensembl:ENSG00000100219	protein-coding	-0.93	16.34	0.0001	0.0003		128	152	158	153	159	333	390	474	225	249	148	208	194	160	175		148.8	139.9	134.6	119.4	118.5	266	357.9	353.2	168.7	127.9	124.6	198.4	110.8	121.6	152.1		7.23
100520976	SLC13A5	solute carrier family 13 member 5	-	VGNC:VGNC:92932|Ensembl:ENSSSCG00000017888	protein-coding	284111	SLC13A5	solute carrier family 13 member 5	EIEE25|INDY|NACT|mIndy	MIM:608305|HGNC:HGNC:23089|Ensembl:ENSG00000141485	protein-coding	-0.92	43.89	0	0		324	465	455	495	442	748	693	883	1020	1744	468	410	503	540	412		376.6	427.9	387.6	386.4	329.5	597.4	636	658.1	764.6	895.9	393.9	391.1	287.3	410.4	358.1		8.56
397205	PPP1R14B	protein phosphatase 1 regulatory inhibitor subunit 14B	PHI-1|pPHI-1	VGNC:VGNC:91723|Ensembl:ENSSSCG00000037999	protein-coding	26472	PPP1R14B	protein phosphatase 1 regulatory inhibitor subunit 14B	PHI-1|PLCB3N|PNG|SOM172	MIM:601140|HGNC:HGNC:9057|Ensembl:ENSG00000173457	protein-coding	-0.92	38.61	0	0		54	80	70	81	101	143	113	209	189	243	80	64	112	101	78		62.8	73.6	59.6	63.2	75.3	114.2	103.7	155.8	141.7	124.8	67.3	61	64	76.8	67.8		5.99
100157625	UBR5	ubiquitin protein ligase E3 component n-recognin 5	-	VGNC:VGNC:94671|Ensembl:ENSSSCG00000022479	protein-coding	51366	UBR5	ubiquitin protein ligase E3 component n-recognin 5	DD5|EDD|EDD1|HYD	MIM:608413|HGNC:HGNC:16806|Ensembl:ENSG00000104517	protein-coding	-0.92	37.53	0	0		277	384	356	351	399	781	825	744	495	935	336	294	495	383	366		322	353.3	303.3	274	297.4	623.8	757.2	554.5	371.1	480.3	282.8	280.4	282.7	291	318.1		8.34
100523834	HCFC1	host cell factor C1	-	Ensembl:ENSSSCG00000012793	protein-coding	3054	HCFC1	host cell factor C1	CFF|HCF|HCF-1|HCF1|HFC1|MRX3|PPP1R89|VCAF	MIM:300019|HGNC:HGNC:4839|Ensembl:ENSG00000172534	protein-coding	-0.92	34.75	0	0		92	134	95	192	138	314	318	356	312	433	150	126	195	206	176		106.9	123.3	80.9	149.9	102.9	250.8	291.9	265.3	233.9	222.4	126.3	120.2	111.4	156.5	153		6.75
100316853	RRM2	ribonucleotide reductase regulatory subunit M2	-	Ensembl:ENSSSCG00000031741	protein-coding	6241	RRM2	ribonucleotide reductase regulatory subunit M2	C2orf48|R2|RR2|RR2M	MIM:180390|HGNC:HGNC:10452|Ensembl:ENSG00000171848	protein-coding	-0.92	30.42	0	0		169	200	189	203	293	400	359	378	396	717	151	131	343	239	266		196.4	184	161	158.5	218.4	319.5	329.5	281.7	296.9	368.3	127.1	125	195.9	181.6	231.2		7.63
445540	PREP	prolyl endopeptidase	-	Ensembl:ENSSSCG00000004368	protein-coding	5550	PREP	prolyl endopeptidase	PE|PEP	MIM:600400|HGNC:HGNC:9358|Ensembl:ENSG00000085377	protein-coding	-0.92	26.13	0	0		47	94	95	115	128	141	139	159	223	254	97	101	103	70	74		54.6	86.5	80.9	89.8	95.4	112.6	127.6	118.5	167.2	130.5	81.7	96.3	58.8	53.2	64.3		5.8
100170854	ATIC	5-aminoimidazole-4-carboxamide ribonucleotide formyltransferase/IMP cyclohydrolase	purH	VGNC:VGNC:96449|Ensembl:ENSSSCG00000016173	protein-coding	471	ATIC	5-aminoimidazole-4-carboxamide ribonucleotide formyltransferase/IMP cyclohydrolase	AICAR|AICARFT|HEL-S-70p|IMPCHASE|PURH	MIM:601731|HGNC:HGNC:794|Ensembl:ENSG00000138363	protein-coding	-0.92	25.96	0	0		222	245	420	383	449	439	497	505	539	820	303	318	263	205	259		258.1	225.4	357.8	299	334.7	350.6	456.1	376.4	404.1	421.2	255.1	303.3	150.2	155.8	225.1		8.02
100156184	NCOA4	nuclear receptor coactivator 4	-	VGNC:VGNC:90617|Ensembl:ENSSSCG00000010399	protein-coding	8031	NCOA4	nuclear receptor coactivator 4	ARA70|ELE1|PTC3|RFG	MIM:601984|HGNC:HGNC:7671|Ensembl:ENSG00000266412	protein-coding	-0.92	25.62	0	0		207	291	312	221	363	707	580	772	451	540	282	229	470	354	303		240.6	267.8	265.8	172.5	270.6	564.7	532.3	575.3	338.1	277.4	237.4	218.4	268.4	269	263.3		7.92
100517974	NOLC1	nucleolar and coiled-body phosphoprotein 1	-	VGNC:VGNC:90818|Ensembl:ENSSSCG00000010576	protein-coding	9221	NOLC1	nucleolar and coiled-body phosphoprotein 1	NOPP130|NOPP140|NS5ATP13|P130|Srp40	MIM:602394|HGNC:HGNC:15608|Ensembl:ENSG00000166197	protein-coding	-0.91	47.75	0	0		183	232	262	370	316	566	559	660	543	753	249	233	451	335	292		212.7	213.5	223.2	288.8	235.6	452	513	491.9	407.1	386.8	209.6	222.2	257.6	254.6	253.8		7.74
100624347	GPD1L	glycerol-3-phosphate dehydrogenase 1 like	-	Ensembl:ENSSSCG00000021977	protein-coding	23171	GPD1L	glycerol-3-phosphate dehydrogenase 1 like	GPD1-L	MIM:611778|HGNC:HGNC:28956|Ensembl:ENSG00000152642	protein-coding	-0.91	46.17	0	0		3281	4243	3784	4122	5521	5884	6404	6615	5860	9172	3043	3649	3889	3060	3311		3813.8	3904.1	3223.8	3217.7	4115.6	4699.3	5877.6	4929.8	4392.9	4711.6	2561.5	3480.6	2221.2	2325.3	2877.7		11.9
100519266	CACYBP	calcyclin binding protein	-	VGNC:VGNC:86133|Ensembl:ENSSSCG00000015504	protein-coding	27101	CACYBP	calcyclin binding protein	GIG5|PNAS-107|S100A6BP|SIP	MIM:606186|HGNC:HGNC:30423|Ensembl:ENSG00000116161	protein-coding	-0.91	44.24	0	0		113	137	130	132	162	239	208	246	263	357	131	91	218	121	104		131.4	126.1	110.8	103	120.8	190.9	190.9	183.3	197.2	183.4	110.3	86.8	124.5	91.9	90.4		7.05
100037999	TPM1	tropomyosin 1	-	Ensembl:ENSSSCG00000004570	protein-coding	7168	TPM1	tropomyosin 1	C15orf13|CMD1Y|CMH3|HEL-S-265|HTM-alpha|LVNC9|TMSA	MIM:191010|HGNC:HGNC:12010|Ensembl:ENSG00000140416	protein-coding	-0.91	34.11	0	0		363	505	412	488	540	939	933	1035	818	1091	416	443	528	470	611		422	464.7	351	380.9	402.5	749.9	856.3	771.3	613.2	560.4	350.2	422.6	301.6	357.2	531		8.72
100144769	PRPF19	pre-mRNA processing factor 19	nmp-200	VGNC:VGNC:91839|Ensembl:ENSSSCG00000013107	protein-coding	27339	PRPF19	pre-mRNA processing factor 19	NMP200|PRP19|PSO4|SNEV|UBOX4|hPSO4	MIM:608330|HGNC:HGNC:17896|Ensembl:ENSG00000110107	protein-coding	-0.91	31	0	0		76	95	76	120	85	175	172	197	170	192	76	78	115	99	92		88.3	87.4	64.7	93.7	63.4	139.8	157.9	146.8	127.4	98.6	64	74.4	65.7	75.2	80		6.48
100515361	DDX39A	DExD-box helicase 39A	-	Ensembl:ENSSSCG00000013776	protein-coding	10212	DDX39A	DExD-box helicase 39A	BAT1|BAT1L|DDX39|DDXL|URH49	HGNC:HGNC:17821|Ensembl:ENSG00000123136	protein-coding	-0.91	25.96	0	0		102	125	145	203	212	290	274	393	240	285	136	105	183	179	149		118.6	115	123.5	158.5	158	231.6	251.5	292.9	179.9	146.4	114.5	100.2	104.5	136	129.5		6.9
100516629	GAR1	GAR1 ribonucleoprotein	-	VGNC:VGNC:88348|Ensembl:ENSSSCG00000009137	protein-coding	54433	GAR1	GAR1 ribonucleoprotein	NOLA1	MIM:606468|HGNC:HGNC:14264|Ensembl:ENSG00000109534	protein-coding	-0.91	22.01	0	0		60	53	60	68	76	140	89	85	86	174	52	43	54	71	51		69.7	48.8	51.1	53.1	56.7	111.8	81.7	63.3	64.5	89.4	43.8	41	30.8	54	44.3		6.14
100153333	MIPOL1	mirror-image polydactyly 1	-	VGNC:VGNC:90237|Ensembl:ENSSSCG00000039714	protein-coding	145282	MIPOL1	mirror-image polydactyly 1	CCDC193	MIM:606850|HGNC:HGNC:21460|Ensembl:ENSG00000151338	protein-coding	-0.91	21.3	0	0		24	30	43	48	45	70	51	102	104	131	40	37	80	33	38		27.9	27.6	36.6	37.5	33.5	55.9	46.8	76	78	67.3	33.7	35.3	45.7	25.1	33		4.85
100517813	FAM13B	family with sequence similarity 13 member B	-	VGNC:VGNC:87906|Ensembl:ENSSSCG00000029125	protein-coding	51306	FAM13B	family with sequence similarity 13 member B	ARHGAP49|C5orf5|FAM13B1|KHCHP|N61	MIM:609371|HGNC:HGNC:1335|Ensembl:ENSG00000031003	protein-coding	-0.91	18.24	0	0.0001		35	43	38	25	42	102	105	98	88	114	40	52	57	42	64		40.7	39.6	32.4	19.5	31.3	81.5	96.4	73	66	58.6	33.7	49.6	32.6	31.9	55.6		5.38
100524984	MYBL1	MYB proto-oncogene like 1	-	VGNC:VGNC:90498|Ensembl:ENSSSCG00000027872	protein-coding	4603	MYBL1	MYB proto-oncogene like 1	A-MYB|AMYB	MIM:159405|HGNC:HGNC:7547|Ensembl:ENSG00000185697	protein-coding	-0.91	15.86	0.0001	0.0004		17	20	25	27	42	37	29	35	40	54	24	11	27	15	19		19.8	18.4	21.3	21.1	31.3	29.6	26.6	26.1	30	27.7	20.2	10.5	15.4	11.4	16.5		4.38
404694	ADIPOR2	adiponectin receptor 2	-	VGNC:VGNC:85141|Ensembl:ENSSSCG00000000757	protein-coding	79602	ADIPOR2	adiponectin receptor 2	ACDCR2|PAQR2	MIM:607946|HGNC:HGNC:24041|Ensembl:ENSG00000006831	protein-coding	-0.91	15.54	0.0001	0.0005		86	163	118	126	118	267	350	406	195	311	155	171	154	110	152		100	150	100.5	98.4	88	213.2	321.2	302.6	146.2	159.8	130.5	163.1	88	83.6	132.1		6.66
100739680	RAB3IL1	RAB3A interacting protein like 1	-	VGNC:VGNC:92042|Ensembl:ENSSSCG00000013074	protein-coding	5866	RAB3IL1	RAB3A interacting protein like 1	GRAB	HGNC:HGNC:9780|Ensembl:ENSG00000167994	protein-coding	-0.91	14.67	0.0001	0.0007		46	62	70	75	68	68	100	90	97	77	45	60	37	41	40		53.5	57	59.6	58.5	50.7	54.3	91.8	67.1	72.7	39.6	37.9	57.2	21.1	31.2	34.8		5.77
100514493	ATP1B3	ATPase Na+/K+ transporting subunit beta 3	-	Ensembl:ENSSSCG00000011676	protein-coding	483	ATP1B3	ATPase Na+/K+ transporting subunit beta 3	ATPB-3|CD298	MIM:601867|HGNC:HGNC:806|Ensembl:ENSG00000069849	protein-coding	-0.9	37.39	0	0		238	385	440	427	521	608	489	512	531	746	233	275	280	311	290		276.7	354.2	374.9	333.3	388.4	485.6	448.8	381.6	398.1	383.2	196.1	262.3	159.9	236.3	252		8.12
102159115	ATP6AP1	ATPase H+ transporting accessory protein 1	-	VGNC:VGNC:85660|Ensembl:ENSSSCG00000037310	protein-coding	537	ATP6AP1	ATPase H+ transporting accessory protein 1	16A|ATP6IP1|ATP6S1|Ac45|CF2|VATPS1|XAP-3|XAP3	MIM:300197|HGNC:HGNC:868|Ensembl:ENSG00000071553	protein-coding	-0.9	33.87	0	0		70	138	133	199	181	259	241	284	369	387	119	121	213	163	152		81.4	127	113.3	155.3	134.9	206.9	221.2	211.7	276.6	198.8	100.2	115.4	121.7	123.9	132.1		6.36
100517041	DHX15	DEAH-box helicase 15	-	VGNC:VGNC:87286|Ensembl:ENSSSCG00000008756	protein-coding	1665	DHX15	DEAH-box helicase 15	DBP1|DDX15|HRH2|PRP43|PRPF43|PrPp43p	MIM:603403|HGNC:HGNC:2738|Ensembl:ENSG00000109606	protein-coding	-0.9	31.45	0	0		283	380	415	439	461	778	740	924	505	795	413	281	540	348	403		329	349.6	353.6	342.7	343.6	621.4	679.2	688.6	378.6	408.4	347.6	268	308.4	264.4	350.3		8.37
100523423	ATP5F1D	ATP synthase F1 subunit delta	ATP5D	VGNC:VGNC:96795|Ensembl:ENSSSCG00000035532	protein-coding	513	ATP5F1D	ATP synthase F1 subunit delta	ATP5D|MC5DN5	MIM:603150|HGNC:HGNC:837|Ensembl:ENSG00000099624	protein-coding	-0.9	28.48	0	0		63	91	79	103	81	180	136	177	256	230	76	80	99	115	98		73.2	83.7	67.3	80.4	60.4	143.8	124.8	131.9	191.9	118.1	64	76.3	56.5	87.4	85.2		6.21
100516683	ABHD18	abhydrolase domain containing 18	-	VGNC:VGNC:84979|Ensembl:ENSSSCG00000009074	protein-coding	80167	ABHD18	abhydrolase domain containing 18	C4orf29	HGNC:HGNC:26111|Ensembl:ENSG00000164074	protein-coding	-0.9	27.41	0	0		60	71	110	119	153	176	120	143	158	238	85	81	89	69	82		69.7	65.3	93.7	92.9	114.1	140.6	110.1	106.6	118.4	122.3	71.5	77.3	50.8	52.4	71.3		6.14
100152736	ZNF142	zinc finger protein 142	-	Ensembl:ENSSSCG00000016191	protein-coding	7701	ZNF142	zinc finger protein 142	HA4654|NEDISHM|pHZ-49	MIM:604083|HGNC:HGNC:12927|Ensembl:ENSG00000115568	protein-coding	-0.9	19.82	0	0.0001		36	56	47	39	32	88	81	88	98	121	68	34	71	40	37		41.8	51.5	40	30.4	23.9	70.3	74.3	65.6	73.5	62.2	57.2	32.4	40.6	30.4	32.2		5.42
100154663	CHCHD4	coiled-coil-helix-coiled-coil-helix domain containing 4	-	Ensembl:ENSSSCG00000011604	protein-coding	131474	CHCHD4	coiled-coil-helix-coiled-coil-helix domain containing 4	MIA40|TIMM40	MIM:611077|HGNC:HGNC:26467|Ensembl:ENSG00000163528	protein-coding	-0.9	19.17	0	0.0001		24	23	35	54	53	52	54	53	61	95	24	25	36	35	35		27.9	21.2	29.8	42.2	39.5	41.5	49.6	39.5	45.7	48.8	20.2	23.8	20.6	26.6	30.4		4.85
110260758	B4GALNT3	beta-1,4-N-acetyl-galactosaminyltransferase 3	-	VGNC:VGNC:85731|Ensembl:ENSSSCG00000033412	protein-coding	283358	B4GALNT3	beta-1,4-N-acetyl-galactosaminyltransferase 3	-	MIM:612220|HGNC:HGNC:24137|Ensembl:ENSG00000139044	protein-coding	-0.9	17.92	0	0.0001		128	112	100	175	139	204	136	224	186	254	87	125	63	101	96		148.8	103.1	85.2	136.6	103.6	162.9	124.8	166.9	139.4	130.5	73.2	119.2	36	76.8	83.4		7.23
100156695	INTS6	integrator complex subunit 6	-	VGNC:VGNC:89166|Ensembl:ENSSSCG00000009384	protein-coding	26512	INTS6	integrator complex subunit 6	DBI-1|DDX26|DDX26A|DICE1|HDB|INT6|Notchl2	MIM:604331|HGNC:HGNC:14879|Ensembl:ENSG00000102786	protein-coding	-0.9	17.55	0	0.0002		100	109	112	110	114	275	167	161	80	334	110	67	155	88	99		116.2	100.3	95.4	85.9	85	219.6	153.3	120	60	171.6	92.6	63.9	88.5	66.9	86		6.87
397579	FOLR1	folate receptor alpha	-	Ensembl:ENSSSCG00000022236	protein-coding	2348	FOLR1	folate receptor alpha	FBP|FOLR|FRalpha	MIM:136430|HGNC:HGNC:3791|Ensembl:ENSG00000110195	protein-coding	-0.9	14.29	0.0002	0.0008		320	521	240	242	275	757	512	883	792	635	241	386	362	385	418		372	479.4	204.5	188.9	205	604.6	469.9	658.1	593.7	326.2	202.9	368.2	206.8	292.6	363.3		8.54
100515025	SNX7	sorting nexin 7	-	VGNC:VGNC:93324|Ensembl:ENSSSCG00000006877	protein-coding	51375	SNX7	sorting nexin 7	-	MIM:614904|HGNC:HGNC:14971|Ensembl:ENSG00000162627	protein-coding	-0.89	35.8	0	0		200	218	256	249	269	307	287	378	261	499	171	188	185	169	151		232.5	200.6	218.1	194.4	200.5	245.2	263.4	281.7	195.7	256.3	143.9	179.3	105.7	128.4	131.2		7.87
100415929	CCNA2	cyclin A2	-	-	protein-coding	890	CCNA2	cyclin A2	CCN1|CCNA	MIM:123835|HGNC:HGNC:1578|Ensembl:ENSG00000145386	protein-coding	-0.89	25.86	0	0		77	97	124	137	130	130	108	129	207	255	84	75	83	66	85		89.5	89.3	105.6	106.9	96.9	103.8	99.1	96.1	155.2	131	70.7	71.5	47.4	50.2	73.9		6.5
100626496	HNRNPC	heterogeneous nuclear ribonucleoprotein C	-	Ensembl:ENSSSCG00000038947	protein-coding	3183	HNRNPC	heterogeneous nuclear ribonucleoprotein C	C1|C2|HNRNP|HNRPC|SNRPC	MIM:164020|HGNC:HGNC:5035|Ensembl:ENSG00000092199	protein-coding	-0.89	49.59	0	0		295	385	381	452	546	941	689	739	660	1273	413	322	581	428	386		342.9	354.2	324.6	352.8	407	751.5	632.4	550.7	494.8	653.9	347.6	307.1	331.8	325.2	335.5		8.43
110261332	TRIM28	tripartite motif containing 28	-	VGNC:VGNC:94403|Ensembl:ENSSSCG00000037920	protein-coding	10155	TRIM28	tripartite motif containing 28	KAP1|PPP1R157|RNF96|TF1B|TIF1B	MIM:601742|HGNC:HGNC:16384|Ensembl:ENSG00000130726	protein-coding	-0.89	34.15	0	0		180	302	248	348	281	561	488	615	630	782	229	270	345	346	392		209.2	277.9	211.3	271.7	209.5	448.1	447.9	458.3	472.3	401.7	192.8	257.5	197	262.9	340.7		7.72
100144492	CDK4	cyclin dependent kinase 4	-	VGNC:VGNC:86504|Ensembl:ENSSSCG00000025092	protein-coding	1019	CDK4	cyclin dependent kinase 4	CMM3|PSK-J3	MIM:123829|HGNC:HGNC:1773|Ensembl:ENSG00000135446	protein-coding	-0.89	22.9	0	0		45	42	53	69	75	92	113	114	115	169	59	32	86	54	83		52.3	38.6	45.2	53.9	55.9	73.5	103.7	85	86.2	86.8	49.7	30.5	49.1	41	72.1		5.74
110260948	PLA2G15	phospholipase A2 group XV	-	-	protein-coding	23659	PLA2G15	phospholipase A2 group XV	ACS|GXVPLA2|LLPL|LPLA2|LYPLA3	MIM:609362|HGNC:HGNC:17163|Ensembl:ENSG00000103066	protein-coding	-0.89	21.86	0	0		374	514	465	620	573	529	463	632	930	1148	326	450	266	340	337		434.7	472.9	396.2	484	427.1	422.5	424.9	471	697.2	589.7	274.4	429.2	151.9	258.4	292.9		8.77
100518921	CDK6	cyclin dependent kinase 6	-	-	ncRNA	1021	CDK6	cyclin dependent kinase 6	MCPH12|PLSTIRE	MIM:603368|HGNC:HGNC:1777|Ensembl:ENSG00000105810	protein-coding	-0.89	20.07	0	0.0001		162	157	198	242	298	407	294	293	570	882	304	197	324	175	207		188.3	144.5	168.7	188.9	222.1	325.1	269.8	218.4	427.3	453.1	255.9	187.9	185	133	179.9		7.56
397619	QDPR	quinoid dihydropteridine reductase	-	VGNC:VGNC:98232|Ensembl:ENSSSCG00000034811	protein-coding	5860	QDPR	quinoid dihydropteridine reductase	DHPR|HDHPR|PKU2|SDR33C1	MIM:612676|HGNC:HGNC:9752|Ensembl:ENSG00000151552	protein-coding	-0.89	14.48	0.0001	0.0007		63	88	85	149	196	104	62	106	149	142	67	58	61	37	48		73.2	81	72.4	116.3	146.1	83.1	56.9	79	111.7	72.9	56.4	55.3	34.8	28.1	41.7		6.21
100513629	ATP5MC3	ATP synthase membrane subunit c locus 3	ATP5G3	Ensembl:ENSSSCG00000015973	protein-coding	518	ATP5MC3	ATP synthase membrane subunit c locus 3	ATP5G3|P3	MIM:602736|HGNC:HGNC:843|Ensembl:ENSG00000154518	protein-coding	-0.88	35.23	0	0		393	600	704	710	725	685	644	1016	1183	1439	411	447	516	490	516		456.8	552.1	599.8	554.2	540.4	547.1	591.1	757.2	886.8	739.2	346	426.4	294.7	372.4	448.5		8.84
100155306	SEC61A1	SEC61 translocon subunit alpha 1	-	VGNC:VGNC:92682|Ensembl:ENSSSCG00000011621	protein-coding	29927	SEC61A1	SEC61 translocon subunit alpha 1	HNFJ4|HSEC61|SEC61|SEC61A	MIM:609213|HGNC:HGNC:18276|Ensembl:ENSG00000058262	protein-coding	-0.88	30.91	0	0		218	264	228	294	284	517	689	595	448	643	248	184	390	312	287		253.4	242.9	194.2	229.5	211.7	412.9	632.4	443.4	335.8	330.3	208.8	175.5	222.7	237.1	249.4		7.99
100737787	MCPH1	microcephalin 1	-	VGNC:VGNC:96417|Ensembl:ENSSSCG00000015754	protein-coding	79648	MCPH1	microcephalin 1	BRIT1|MCT	MIM:607117|HGNC:HGNC:6954|Ensembl:ENSG00000147316	protein-coding	-0.88	29.88	0	0		37	54	56	55	54	118	85	123	85	153	62	46	79	54	44		43	49.7	47.7	42.9	40.3	94.2	78	91.7	63.7	78.6	52.2	43.9	45.1	41	38.2		5.46
100157057	MIEF1	mitochondrial elongation factor 1	SMCR7L	Ensembl:ENSSSCG00000039538	protein-coding	54471	MIEF1	mitochondrial elongation factor 1	AltMIEF1|HSU79252|MID51|MIEF1-MP|SMCR7L|dJ1104E15.3	MIM:615497|HGNC:HGNC:25979|Ensembl:ENSG00000100335	protein-coding	-0.88	29.03	0	0		77	93	97	120	105	164	229	213	184	216	95	68	122	111	100		89.5	85.6	82.6	93.7	78.3	131	210.2	158.7	137.9	111	80	64.9	69.7	84.4	86.9		6.5
733612	PPP1CC	protein phosphatase 1 catalytic subunit gamma	-	VGNC:VGNC:91716|Ensembl:ENSSSCG00000009828	protein-coding	5501	PPP1CC	protein phosphatase 1 catalytic subunit gamma	PP-1G|PP1C|PPP1G	MIM:176914|HGNC:HGNC:9283|Ensembl:ENSG00000186298	protein-coding	-0.88	28.27	0	0		111	116	166	204	212	295	271	223	204	355	130	90	203	147	122		129	106.7	141.4	159.2	158	235.6	248.7	166.2	152.9	182.4	109.4	85.8	115.9	111.7	106		7.02
100037987	SLIRP	SRA stem-loop interacting RNA binding protein	-	VGNC:VGNC:93203	protein-coding	81892	SLIRP	SRA stem-loop interacting RNA binding protein	C14orf156|DC50|PD04872	MIM:610211|HGNC:HGNC:20495|Ensembl:ENSG00000119705	protein-coding	-0.88	26.43	0	0		57	90	101	126	137	121	120	198	187	239	82	56	115	83	106		66.3	82.8	86	98.4	102.1	96.6	110.1	147.6	140.2	122.8	69	53.4	65.7	63.1	92.1		6.07
100628213	NXF1	nuclear RNA export factor 1	-	VGNC:VGNC:90993|Ensembl:ENSSSCG00000022866|Ensembl:ENSSSCG00000038711	protein-coding	10482	NXF1	nuclear RNA export factor 1	MEX67|TAP	MIM:602647|HGNC:HGNC:8071|Ensembl:ENSG00000162231	protein-coding	-0.88	25.03	0	0		52	72	65	92	76	145	187	245	148	205	75	67	134	100	88		60.4	66.2	55.4	71.8	56.7	115.8	171.6	182.6	110.9	105.3	63.1	63.9	76.5	76	76.5		5.94
100515709	TECR	trans-2,3-enoyl-CoA reductase	-	VGNC:VGNC:98362|Ensembl:ENSSSCG00000031299	protein-coding	9524	TECR	trans-2,3-enoyl-CoA reductase	GPSN2|MRT14|SC2|TER	MIM:610057|HGNC:HGNC:4551|Ensembl:ENSG00000099797	protein-coding	-0.88	23.15	0	0		22	44	46	52	59	96	85	103	103	116	44	50	47	62	46		25.6	40.5	39.2	40.6	44	76.7	78	76.8	77.2	59.6	37	47.7	26.8	47.1	40		4.73
100517116	LOC100517116	uncharacterized LOC100517116	-	-	ncRNA							-0.88	20.91	0	0		41	83	54	67	74	217	110	135	107	264	69	68	102	73	80		47.7	76.4	46	52.3	55.2	173.3	101	100.6	80.2	135.6	58.1	64.9	58.3	55.5	69.5		5.6
100620885	TIMM13	translocase of inner mitochondrial membrane 13	-	-	protein-coding	26517	TIMM13	translocase of inner mitochondrial membrane 13	TIM13|TIM13B|TIMM13A|TIMM13B|ppv1	MIM:607383|HGNC:HGNC:11816|Ensembl:ENSG00000099800	protein-coding	-0.88	18.84	0	0.0001		17	37	29	51	51	64	58	60	93	137	32	31	52	45	43		19.8	34	24.7	39.8	38	51.1	53.2	44.7	69.7	70.4	26.9	29.6	29.7	34.2	37.4		4.38
100623936	LRATD2	LRAT domain containing 2	FAM84B	VGNC:VGNC:89800|Ensembl:ENSSSCG00000005967	protein-coding	157638	LRATD2	LRAT domain containing 2	BCMP101|FAM84B|NSE2	MIM:609483|HGNC:HGNC:24166|Ensembl:ENSG00000168672	protein-coding	-0.88	16.54	0	0.0003		144	188	274	238	268	576	913	720	325	552	271	212	417	382	254		167.4	173	233.4	185.8	199.8	460	838	536.6	243.6	283.6	228.1	202.2	238.2	290.3	220.8		7.4
100152525	AAR2	AAR2 splicing factor	-	VGNC:VGNC:95690|Ensembl:ENSSSCG00000007315	protein-coding	25980	AAR2	AAR2 splicing factor	C20orf4|CGI-23	MIM:617365|HGNC:HGNC:15886|Ensembl:ENSG00000131043	protein-coding	-0.88	14.66	0.0001	0.0007		19	29	20	52	52	67	47	74	83	100	27	41	64	29	27		22.1	26.7	17	40.6	38.8	53.5	43.1	55.1	62.2	51.4	22.7	39.1	36.6	22	23.5		4.53
100154945	RRBP1	ribosome binding protein 1	-	VGNC:VGNC:95474|Ensembl:ENSSSCG00000024692	protein-coding	6238	RRBP1	ribosome binding protein 1	ES/130|ES130|RRp|hES	MIM:601418|HGNC:HGNC:10448|Ensembl:ENSG00000125844	protein-coding	-0.87	43.68	0	0		283	409	419	518	454	645	457	574	617	1008	275	329	391	379	272		329	376.3	357	404.4	338.4	515.1	419.4	427.8	462.5	517.8	231.5	313.8	223.3	288	236.4		8.37
100154676	GOLT1B	golgi transport 1B	-	VGNC:VGNC:88557|Ensembl:ENSSSCG00000000579	protein-coding	51026	GOLT1B	golgi transport 1B	CGI-141|GCT2|GOT1|GOT1B|YMR292W	MIM:615078|HGNC:HGNC:20175|Ensembl:ENSG00000111711	protein-coding	-0.87	31.71	0	0		121	133	203	199	247	210	233	251	225	362	126	142	156	125	105		140.7	122.4	172.9	155.3	184.1	167.7	213.8	187.1	168.7	186	106.1	135.4	89.1	95	91.3		7.15
100136902	SALL4	spalt like transcription factor 4	-	Ensembl:ENSSSCG00000007478	protein-coding	57167	SALL4	spalt like transcription factor 4	DRRS|HSAL4|ZNF797	MIM:607343|HGNC:HGNC:15924|Ensembl:ENSG00000101115	protein-coding	-0.87	44.56	0	0		383	400	411	471	473	776	547	863	969	1264	329	371	638	513	386		445.2	368	350.2	367.7	352.6	619.8	502	643.2	726.4	649.3	276.9	353.9	364.4	389.8	335.5		8.8
100513606	RBM47	RNA binding motif protein 47	-	VGNC:VGNC:92158|Ensembl:ENSSSCG00000008796	protein-coding	54502	RBM47	RNA binding motif protein 47	NET18	HGNC:HGNC:30358|Ensembl:ENSG00000163694	protein-coding	-0.87	37.78	0	0		656	666	567	737	791	1197	1130	1275	950	1774	629	638	717	666	524		762.5	612.8	483.1	575.3	589.6	956	1037.1	950.2	712.2	911.3	529.5	608.6	409.5	506.1	455.4		9.58
106504110	ALDH7A1	aldehyde dehydrogenase 7 family member A1	-	VGNC:VGNC:85243|Ensembl:ENSSSCG00000014247	protein-coding	501	ALDH7A1	aldehyde dehydrogenase 7 family member A1	ATQ1|EPD|PDE	MIM:107323|HGNC:HGNC:877|Ensembl:ENSG00000164904	protein-coding	-0.87	33.49	0	0		64	65	108	95	105	158	142	196	179	232	101	89	99	87	79		74.4	59.8	92	74.2	78.3	126.2	130.3	146.1	134.2	119.2	85	84.9	56.5	66.1	68.7		6.24
448813	DDX39B	DExD-box helicase 39B	BAT1	Ensembl:ENSSSCG00000001400	protein-coding	7919	DDX39B	DExD-box helicase 39B	BAT1|D6S81E|UAP56	MIM:142560|HGNC:HGNC:13917|Ensembl:ENSG00000198563	protein-coding	-0.87	31.92	0	0		189	283	299	327	319	495	539	610	354	643	291	246	329	262	244		219.7	260.4	254.7	255.3	237.8	395.3	494.7	454.6	265.4	330.3	245	234.6	187.9	199.1	212.1		7.79
100518845	DNAJC11	DnaJ heat shock protein family (Hsp40) member C11	-	VGNC:VGNC:96622|Ensembl:ENSSSCG00000003384	protein-coding	55735	DNAJC11	DnaJ heat shock protein family (Hsp40) member C11	dJ126A5.1	MIM:614827|HGNC:HGNC:25570|Ensembl:ENSG00000007923	protein-coding	-0.87	30.08	0	0		70	90	57	91	103	152	112	136	193	241	74	67	102	85	89		81.4	82.8	48.6	71	76.8	121.4	102.8	101.4	144.7	123.8	62.3	63.9	58.3	64.6	77.4		6.36
100153939	CNOT9	CCR4-NOT transcription complex subunit 9	-	VGNC:VGNC:95473|Ensembl:ENSSSCG00000016193	protein-coding	9125	CNOT9	CCR4-NOT transcription complex subunit 9	CAF40|CT129|RCD-1|RCD1|RQCD1	MIM:612054|HGNC:HGNC:10445|Ensembl:ENSG00000144580	protein-coding	-0.87	29.46	0	0		44	78	78	85	86	114	120	112	116	187	57	54	89	54	80		51.1	71.8	66.5	66.4	64.1	91	110.1	83.5	87	96.1	48	51.5	50.8	41	69.5		5.7
100513274	MEPCE	methylphosphate capping enzyme	-	VGNC:VGNC:90144|Ensembl:ENSSSCG00000023680	protein-coding	56257	MEPCE	methylphosphate capping enzyme	BCDIN3	MIM:611478|HGNC:HGNC:20247|Ensembl:ENSG00000146834	protein-coding	-0.87	21.61	0	0		34	43	47	70	53	120	89	127	89	142	41	61	63	54	66		39.5	39.6	40	54.6	39.5	95.8	81.7	94.6	66.7	72.9	34.5	58.2	36	41	57.4		5.34
100620959	POLE	DNA polymerase epsilon, catalytic subunit	-	VGNC:VGNC:91631|Ensembl:ENSSSCG00000033051	protein-coding	5426	POLE	DNA polymerase epsilon, catalytic subunit	CRCS12|FILS|IMAGEI|POLE1	MIM:174762|HGNC:HGNC:9177|Ensembl:ENSG00000177084	protein-coding	-0.87	18.65	0	0.0001		45	50	46	72	82	97	162	136	111	232	60	59	92	65	94		52.3	46	39.2	56.2	61.1	77.5	148.7	101.4	83.2	119.2	50.5	56.3	52.5	49.4	81.7		5.74
110256129	TOP3A	DNA topoisomerase III alpha	-	VGNC:VGNC:94312|Ensembl:ENSSSCG00000035839	protein-coding	7156	TOP3A	DNA topoisomerase III alpha	MGRISCE2|PEOB5|TOP3|ZGRF7	MIM:601243|HGNC:HGNC:11992|Ensembl:ENSG00000177302	protein-coding	-0.87	17.54	0	0.0002		32	33	30	25	25	77	49	77	83	113	31	41	69	28	34		37.2	30.4	25.6	19.5	18.6	61.5	45	57.4	62.2	58	26.1	39.1	39.4	21.3	29.6		5.26
106507058	NAA10	N-alpha-acetyltransferase 10, NatA catalytic subunit	-	VGNC:VGNC:96746|Ensembl:ENSSSCG00000012791	protein-coding	8260	NAA10	N-alpha-acetyltransferase 10, NatA catalytic subunit	ARD1|ARD1A|ARD1P|DXS707|MCOPS1|NATD|OGDNS|TE2|hARD1	MIM:300013|HGNC:HGNC:18704|Ensembl:ENSG00000102030	protein-coding	-0.87	16.49	0	0.0003		23	48	24	34	43	57	63	70	91	124	36	41	35	40	44		26.7	44.2	20.4	26.5	32.1	45.5	57.8	52.2	68.2	63.7	30.3	39.1	20	30.4	38.2		4.79
100623278	FGD4	FYVE, RhoGEF and PH domain containing 4	-	VGNC:VGNC:88097|Ensembl:ENSSSCG00000000530	protein-coding	121512	FGD4	FYVE, RhoGEF and PH domain containing 4	CMT4H|FRABP|ZFYVE6	MIM:611104|HGNC:HGNC:19125|Ensembl:ENSG00000139132	protein-coding	-0.87	14.57	0.0001	0.0007		96	150	104	124	121	313	173	242	121	484	164	148	140	110	104		111.6	138	88.6	96.8	90.2	250	158.8	180.4	90.7	248.6	138	141.2	80	83.6	90.4		6.81
100337661	MSH2	mutS homolog 2	-	VGNC:VGNC:90418|Ensembl:ENSSSCG00000008428	protein-coding	4436	MSH2	mutS homolog 2	COCA1|FCC1|HNPCC|HNPCC1|LCFS2|hMSH2	MIM:609309|HGNC:HGNC:7325|Ensembl:ENSG00000095002	protein-coding	-0.86	36.45	0	0		100	151	138	153	168	209	161	186	219	345	81	85	149	130	121		116.2	138.9	117.6	119.4	125.2	166.9	147.8	138.6	164.2	177.2	68.2	81.1	85.1	98.8	105.2		6.87
100523751	NDUFB5	NADH:ubiquinone oxidoreductase subunit B5	-	Ensembl:ENSSSCG00000011764	protein-coding	4711	NDUFB5	NADH:ubiquinone oxidoreductase subunit B5	CISGDH|SGDH	MIM:603841|HGNC:HGNC:7700|Ensembl:ENSG00000136521	protein-coding	-0.86	26.96	0	0		50	74	62	87	106	125	87	136	173	179	60	50	96	73	73		58.1	68.1	52.8	67.9	79	99.8	79.8	101.4	129.7	92	50.5	47.7	54.8	55.5	63.4		5.89
100524195	B3GNT2	UDP-GlcNAc:betaGal beta-1,3-N-acetylglucosaminyltransferase 2	-	VGNC:VGNC:85723|Ensembl:ENSSSCG00000008374	protein-coding	10678	B3GNT2	UDP-GlcNAc:betaGal beta-1,3-N-acetylglucosaminyltransferase 2	3-Gn-T1|3-Gn-T2|B3GN-T2|B3GNT|B3GNT-2|B3GNT1|BETA3GNT|BGNT2|BGnT-2|beta-1|beta3Gn-T1|beta3Gn-T2	MIM:605581|HGNC:HGNC:15629|Ensembl:ENSG00000170340	protein-coding	-0.86	26.66	0	0		332	315	549	459	569	563	630	763	774	832	421	296	319	411	309		385.9	289.8	467.7	358.3	424.2	449.6	578.2	568.6	580.2	427.4	354.4	282.3	182.2	312.3	268.6		8.6
100511381	RHNO1	RAD9-HUS1-RAD1 interacting nuclear orphan 1	-	VGNC:VGNC:92282|Ensembl:ENSSSCG00000000738	protein-coding	83695	RHNO1	RAD9-HUS1-RAD1 interacting nuclear orphan 1	C12orf32|HKMT1188|RHINO	MIM:614085|HGNC:HGNC:28206|Ensembl:ENSG00000171792	protein-coding	-0.86	23.54	0	0		53	97	95	137	120	176	151	189	175	241	122	89	88	84	88		61.6	89.3	80.9	106.9	89.5	140.6	138.6	140.9	131.2	123.8	102.7	84.9	50.3	63.8	76.5		5.97
100519991	AKIRIN2	akirin 2	-	Ensembl:ENSSSCG00000004307	protein-coding	55122	AKIRIN2	akirin 2	C6orf166|FBI1|dJ486L4.2	MIM:615165|HGNC:HGNC:21407|Ensembl:ENSG00000135334	protein-coding	-0.86	17.44	0	0.0002		63	95	69	70	71	107	159	222	153	156	94	61	110	75	67		73.2	87.4	58.8	54.6	52.9	85.5	145.9	165.4	114.7	80.1	79.1	58.2	62.8	57	58.2		6.21
100737254	PMM2	phosphomannomutase 2	-	Ensembl:ENSSSCG00000021236	protein-coding	5373	PMM2	phosphomannomutase 2	CDG1|CDG1a|CDGS|PMI|PMI1|PMM 2	MIM:601785|HGNC:HGNC:9115|Ensembl:ENSG00000140650	protein-coding	-0.86	17.44	0	0.0002		41	44	54	64	59	139	98	93	75	147	48	63	84	37	46		47.7	40.5	46	50	44	111	89.9	69.3	56.2	75.5	40.4	60.1	48	28.1	40		5.6
110259314	JUND	JunD proto-oncogene, AP-1 transcription factor subunit	-	-	protein-coding	3727	JUND	JunD proto-oncogene, AP-1 transcription factor subunit	AP-1	MIM:165162|HGNC:HGNC:6206|Ensembl:ENSG00000130522	protein-coding	-0.86	16.56	0	0.0003		32	57	37	48	43	107	151	246	136	151	68	68	102	90	57		37.2	52.4	31.5	37.5	32.1	85.5	138.6	183.3	102	77.6	57.2	64.9	58.3	68.4	49.5		5.26
100514317	LRRC59	leucine rich repeat containing 59	-	VGNC:VGNC:98082|Ensembl:ENSSSCG00000028019	protein-coding	55379	LRRC59	leucine rich repeat containing 59	PRO1855|p34	MIM:614854|HGNC:HGNC:28817|Ensembl:ENSG00000108829	protein-coding	-0.85	36.97	0	0		206	234	287	333	320	449	526	541	536	582	243	207	435	246	268		239.5	215.3	244.5	259.9	238.5	358.6	482.8	403.2	401.8	299	204.5	197.4	248.4	186.9	232.9		7.91
100517509	STYX	serine/threonine/tyrosine interacting protein	-	VGNC:VGNC:93602|Ensembl:ENSSSCG00000005039	protein-coding	6815	STYX	serine/threonine/tyrosine interacting protein	-	MIM:615814|HGNC:HGNC:11447|Ensembl:ENSG00000198252	protein-coding	-0.85	30.87	0	0		99	121	119	114	169	187	205	218	152	321	108	99	146	99	107		115.1	111.3	101.4	89	126	149.4	188.1	162.5	113.9	164.9	90.9	94.4	83.4	75.2	93		6.86
100523288	DNAJC10	DnaJ heat shock protein family (Hsp40) member C10	-	Ensembl:ENSSSCG00000016017	protein-coding	54431	DNAJC10	DnaJ heat shock protein family (Hsp40) member C10	ERdj5|JPDI|MTHr|PDIA19	MIM:607987|HGNC:HGNC:24637|Ensembl:ENSG00000077232	protein-coding	-0.85	26.8	0	0		66	102	116	85	142	144	103	142	142	254	81	47	115	91	66		76.7	93.9	98.8	66.4	105.9	115	94.5	105.8	106.4	130.5	68.2	44.8	65.7	69.2	57.4		6.28
100623482	CBLL1	Cbl proto-oncogene like 1	-	Ensembl:ENSSSCG00000028585	protein-coding	79872	CBLL1	Cbl proto-oncogene like 1	HAKAI|RNF188	MIM:606872|HGNC:HGNC:21225|Ensembl:ENSG00000105879	protein-coding	-0.85	26.5	0	0		79	67	106	106	128	132	157	204	155	228	65	85	128	79	96		91.8	61.6	90.3	82.7	95.4	105.4	144.1	152	116.2	117.1	54.7	81.1	73.1	60	83.4		6.54
100524873	LOC100524873	cytochrome b-c1 complex subunit 6, mitochondrial	-	Ensembl:ENSSSCG00000003903	protein-coding	7388	UQCRH	ubiquinol-cytochrome c reductase hinge protein	QCR6|UQCR8	MIM:613844|HGNC:HGNC:12590|Ensembl:ENSG00000173660	protein-coding	-0.85	24.18	0	0		152	206	297	217	361	476	326	456	593	542	192	178	285	299	271		176.7	189.5	253	169.4	269.1	380.2	299.2	339.8	444.5	278.4	161.6	169.8	162.8	227.2	235.5		7.47
494568	CTSD	cathepsin D	-	Ensembl:ENSSSCG00000040793	protein-coding	1509	CTSD	cathepsin D	CLN10|CPSD|HEL-S-130P	MIM:116840|HGNC:HGNC:2529|Ensembl:ENSG00000117984	protein-coding	-0.85	24.1	0	0		2687	3641	3463	5151	3780	4425	3886	5396	7284	6727	2712	2870	2058	2577	2569		3123.4	3350.2	2950.4	4021	2817.8	3534.1	3566.6	4021.4	5460.3	3455.6	2282.8	2737.5	1175.4	1958.3	2232.8		11.61
100312965	CNBP	CCHC-type zinc finger nucleic acid binding protein	-	VGNC:VGNC:99708|Ensembl:ENSSSCG00000040879	protein-coding	7555	CNBP	CCHC-type zinc finger nucleic acid binding protein	CNBP1|DM2|PROMM|RNF163|ZCCHC22|ZNF9	MIM:116955|HGNC:HGNC:13164|Ensembl:ENSG00000169714	protein-coding	-0.85	23.14	0	0		285	387	369	353	421	793	1016	1000	589	776	419	355	579	393	444		331.3	356.1	314.4	275.6	313.8	633.3	932.5	745.3	441.5	398.6	352.7	338.6	330.7	298.6	385.9		8.38
100622177	TXNDC11	thioredoxin domain containing 11	-	VGNC:VGNC:94603|Ensembl:ENSSSCG00000007896	protein-coding	51061	TXNDC11	thioredoxin domain containing 11	EFP1	MIM:617792|HGNC:HGNC:28030|Ensembl:ENSG00000153066	protein-coding	-0.85	21.03	0	0		50	74	50	79	67	97	77	105	75	137	46	64	62	48	41		58.1	68.1	42.6	61.7	49.9	77.5	70.7	78.3	56.2	70.4	38.7	61	35.4	36.5	35.6		5.89
100312972	HSD17B12	hydroxysteroid 17-beta dehydrogenase 12	-	VGNC:VGNC:88986|Ensembl:ENSSSCG00000021739	protein-coding	51144	HSD17B12	hydroxysteroid 17-beta dehydrogenase 12	KAR|SDR12C1	MIM:609574|HGNC:HGNC:18646|Ensembl:ENSG00000149084	protein-coding	-0.85	19.8	0	0.0001		52	48	91	119	131	102	126	156	173	206	80	61	131	66	61		60.4	44.2	77.5	92.9	97.7	81.5	115.6	116.3	129.7	105.8	67.3	58.2	74.8	50.2	53		5.94
100514336	PTPMT1	protein tyrosine phosphatase mitochondrial 1	-	VGNC:VGNC:91971	protein-coding	114971	PTPMT1	protein tyrosine phosphatase mitochondrial 1	DUSP23|MOSP|PLIP|PNAS-129	MIM:609538|HGNC:HGNC:26965|Ensembl:ENSG00000110536	protein-coding	-0.85	19.29	0	0.0001		55	87	87	122	123	97	87	153	153	176	68	59	50	69	72		63.9	80.1	74.1	95.2	91.7	77.5	79.8	114	114.7	90.4	57.2	56.3	28.6	52.4	62.6		6.02
100520005	ZDHHC5	zinc finger DHHC-type palmitoyltransferase 5	-	VGNC:VGNC:95127|Ensembl:ENSSSCG00000013178	protein-coding	25921	ZDHHC5	zinc finger DHHC-type palmitoyltransferase 5	DHHC5|ZNF375	MIM:614586|HGNC:HGNC:18472|Ensembl:ENSG00000156599	protein-coding	-0.85	19.04	0	0.0001		70	161	141	188	167	279	277	370	249	291	170	134	196	105	162		81.4	148.1	120.1	146.8	124.5	222.8	254.2	275.7	186.7	149.5	143.1	127.8	111.9	79.8	140.8		6.36
100152165	LATS1	large tumor suppressor kinase 1	-	VGNC:VGNC:89648|Ensembl:ENSSSCG00000004106	protein-coding	9113	LATS1	large tumor suppressor kinase 1	WARTS|wts	MIM:603473|HGNC:HGNC:6514|Ensembl:ENSG00000131023	protein-coding	-0.85	18.25	0	0.0001		47	71	69	92	116	247	153	214	112	199	88	73	152	98	73		54.6	65.3	58.8	71.8	86.5	197.3	140.4	159.5	84	102.2	74.1	69.6	86.8	74.5	63.4		5.8
100621111	NFKBIB	NFKB inhibitor beta	-	VGNC:VGNC:90722|Ensembl:ENSSSCG00000026904	protein-coding	4793	NFKBIB	NFKB inhibitor beta	IKBB|TRIP9	MIM:604495|HGNC:HGNC:7798|Ensembl:ENSG00000104825	protein-coding	-0.85	16.59	0	0.0003		24	40	28	48	54	63	66	87	94	89	41	32	35	48	44		27.9	36.8	23.9	37.5	40.3	50.3	60.6	64.8	70.5	45.7	34.5	30.5	20	36.5	38.2		4.85
100628018	SLC46A1	solute carrier family 46 member 1	-	VGNC:VGNC:93126|Ensembl:ENSSSCG00000023478	protein-coding	113235	SLC46A1	solute carrier family 46 member 1	G21|HCP1|PCFT	MIM:611672|HGNC:HGNC:30521|Ensembl:ENSG00000076351	protein-coding	-0.85	14.95	0.0001	0.0006		65	107	78	101	108	144	111	145	209	269	45	96	63	101	97		75.6	98.5	66.5	78.8	80.5	115	101.9	108.1	156.7	138.2	37.9	91.6	36	76.8	84.3		6.26
100505460	MANF	mesencephalic astrocyte derived neurotrophic factor	-	VGNC:VGNC:89973|Ensembl:ENSSSCG00000032914	protein-coding	7873	MANF	mesencephalic astrocyte derived neurotrophic factor	ARMET|ARP	MIM:601916|HGNC:HGNC:15461|Ensembl:ENSG00000145050	protein-coding	-0.85	14.22	0.0002	0.0008		26	28	26	40	39	60	68	122	58	73	33	35	49	30	35		30.2	25.8	22.2	31.2	29.1	47.9	62.4	90.9	43.5	37.5	27.8	33.4	28	22.8	30.4		4.96
100620910	B3GALNT2	beta-1,3-N-acetylgalactosaminyltransferase 2	-	VGNC:VGNC:85715|Ensembl:ENSSSCG00000033692	protein-coding	148789	B3GALNT2	beta-1,3-N-acetylgalactosaminyltransferase 2	B3GalNAc-T2|MDDGA11	MIM:610194|HGNC:HGNC:28596|Ensembl:ENSG00000162885	protein-coding	-0.85	14.05	0.0002	0.0009		29	64	53	69	70	52	47	50	63	92	25	22	50	57	17		33.7	58.9	45.2	53.9	52.2	41.5	43.1	37.3	47.2	47.3	21	21	28.6	43.3	14.8		5.12
102163392	HNRNPL	heterogeneous nuclear ribonucleoprotein L	-	-	protein-coding	3191	HNRNPL	heterogeneous nuclear ribonucleoprotein L	HNRPL|P/OKcl.14|hnRNP-L	MIM:603083|HGNC:HGNC:5045|Ensembl:ENSG00000104824	protein-coding	-0.84	29.95	0	0		379	489	475	459	513	1045	969	1170	692	1103	473	378	709	616	545		440.6	449.9	404.7	358.3	382.4	834.6	889.3	871.9	518.7	566.6	398.1	360.6	404.9	468.1	473.7		8.79
100520446	PIP4K2A	phosphatidylinositol-5-phosphate 4-kinase type 2 alpha	-	VGNC:VGNC:96485|Ensembl:ENSSSCG00000011079	protein-coding	5305	PIP4K2A	phosphatidylinositol-5-phosphate 4-kinase type 2 alpha	PI5P4KA|PIP5K2A|PIP5KII-alpha|PIP5KIIA|PIPK	MIM:603140|HGNC:HGNC:8997|Ensembl:ENSG00000150867	protein-coding	-0.84	29.68	0	0		81	98	108	114	145	214	147	176	266	409	119	90	162	125	112		94.2	90.2	92	89	108.1	170.9	134.9	131.2	199.4	210.1	100.2	85.8	92.5	95	97.3		6.57
780427	CD81	CD81 molecule	-	VGNC:VGNC:86431|Ensembl:ENSSSCG00000039243	protein-coding	975	CD81	CD81 molecule	CVID6|S5.7|TAPA1|TSPAN28	MIM:186845|HGNC:HGNC:1701|Ensembl:ENSG00000110651	protein-coding	-0.84	27.51	0	0		185	297	234	399	306	396	353	537	536	612	246	232	252	225	270		215	273.3	199.4	311.5	228.1	316.3	324	400.2	401.8	314.4	207.1	221.3	143.9	171	234.7		7.76
100513328	NARS1	asparaginyl-tRNA synthetase 1	NARS	VGNC:VGNC:90583|Ensembl:ENSSSCG00000004542	protein-coding	4677	NARS1	asparaginyl-tRNA synthetase 1	ASNRS|NARS	MIM:108410|HGNC:HGNC:7643|Ensembl:ENSG00000134440	protein-coding	-0.84	26.87	0	0		638	765	852	952	1074	1468	1693	1824	1041	1364	769	685	1114	818	700		741.6	703.9	725.9	743.2	800.6	1172.4	1553.8	1359.3	780.4	700.7	647.3	653.4	636.2	621.6	608.4		9.54
100415928	GLA	galactosidase alpha	alpha-GAL	VGNC:VGNC:88474|Ensembl:ENSSSCG00000038423	protein-coding	2717	GLA	galactosidase alpha	GALA	MIM:300644|HGNC:HGNC:4296|Ensembl:ENSG00000102393	protein-coding	-0.84	26.51	0	0		195	267	275	265	340	311	384	413	436	457	213	217	274	208	119		226.7	245.7	234.3	206.9	253.4	248.4	352.4	307.8	326.8	234.8	179.3	207	156.5	158.1	103.4		7.83
100516656	HIBADH	3-hydroxyisobutyrate dehydrogenase	-	VGNC:VGNC:88877|Ensembl:ENSSSCG00000016695	protein-coding	11112	HIBADH	3-hydroxyisobutyrate dehydrogenase	NS5ATP1	MIM:608475|HGNC:HGNC:4907|Ensembl:ENSG00000106049	protein-coding	-0.84	24.98	0	0		90	137	185	182	226	220	186	256	266	283	120	143	147	106	122		104.6	126.1	157.6	142.1	168.5	175.7	170.7	190.8	199.4	145.4	101	136.4	84	80.6	106		6.72
102167684	C7H6orf132	chromosome 7 C6orf132 homolog	-	VGNC:VGNC:86071|Ensembl:ENSSSCG00000036801	protein-coding	647024	C6orf132	chromosome 6 open reading frame 132	bA7K24.2	HGNC:HGNC:21288|Ensembl:ENSG00000188112	protein-coding	-0.84	21.86	0	0		135	221	164	304	218	359	299	479	373	510	201	234	183	226	171		156.9	203.3	139.7	237.3	162.5	286.7	274.4	357	279.6	262	169.2	223.2	104.5	171.7	148.6		7.3
100512979	GRAMD1B	GRAM domain containing 1B	-	VGNC:VGNC:88656|Ensembl:ENSSSCG00000015144	protein-coding	57476	GRAMD1B	GRAM domain containing 1B	LINC01059	HGNC:HGNC:29214|Ensembl:ENSG00000023171	protein-coding	-0.84	21.68	0	0		49	107	55	96	95	146	120	175	183	270	66	93	103	82	104		57	98.5	46.9	74.9	70.8	116.6	110.1	130.4	137.2	138.7	55.6	88.7	58.8	62.3	90.4		5.86
100522017	TXLNA	taxilin alpha	-	VGNC:VGNC:94600|Ensembl:ENSSSCG00000003617	protein-coding	200081	TXLNA	taxilin alpha	IL14|TXLN	MIM:608676|HGNC:HGNC:30685|Ensembl:ENSG00000084652	protein-coding	-0.84	21.32	0	0		61	63	44	91	91	100	95	102	137	148	54	60	67	74	45		70.9	58	37.5	71	67.8	79.9	87.2	76	102.7	76	45.5	57.2	38.3	56.2	39.1		6.17
100624815	SNX8	sorting nexin 8	-	VGNC:VGNC:93325|Ensembl:ENSSSCG00000040977	protein-coding	29886	SNX8	sorting nexin 8	Mvp1	MIM:614905|HGNC:HGNC:14972|Ensembl:ENSG00000106266	protein-coding	-0.84	20.69	0	0		68	55	99	125	116	94	113	164	140	189	90	45	93	76	63		79	50.6	84.3	97.6	86.5	75.1	103.7	122.2	104.9	97.1	75.8	42.9	53.1	57.8	54.8		6.32
100738127	ETV3	ETS variant transcription factor 3	-	VGNC:VGNC:87812|Ensembl:ENSSSCG00000024970	protein-coding	2117	ETV3	ETS variant transcription factor 3	METS|PE-1|PE1	MIM:164873|HGNC:HGNC:3492|Ensembl:ENSG00000117036	protein-coding	-0.84	19.74	0	0.0001		79	100	77	130	130	273	138	160	262	418	128	95	135	152	124		91.8	92	65.6	101.5	96.9	218	126.7	119.2	196.4	214.7	107.7	90.6	77.1	115.5	107.8		6.54
100158122	MRPS22	mitochondrial ribosomal protein S22	-	VGNC:VGNC:90388|Ensembl:ENSSSCG00000035771	protein-coding	56945	MRPS22	mitochondrial ribosomal protein S22	C3orf5|COXPD5|GIBT|GK002|MRP-S22|ODG7|RPMS22	MIM:605810|HGNC:HGNC:14508|Ensembl:ENSG00000175110	protein-coding	-0.84	19.33	0	0.0001		37	64	73	80	96	103	76	97	115	122	40	65	87	49	37		43	58.9	62.2	62.5	71.6	82.3	69.8	72.3	86.2	62.7	33.7	62	49.7	37.2	32.2		5.46
100512158	MSH3	mutS homolog 3	-	VGNC:VGNC:90419|Ensembl:ENSSSCG00000014126	protein-coding	4437	MSH3	mutS homolog 3	DUP|FAP4|MRP1	MIM:600887|HGNC:HGNC:7326|Ensembl:ENSG00000113318	protein-coding	-0.84	17.87	0	0.0002		42	38	46	54	67	103	70	80	64	114	32	40	59	63	32		48.8	35	39.2	42.2	49.9	82.3	64.2	59.6	48	58.6	26.9	38.2	33.7	47.9	27.8		5.64
100141471	CLK1	CDC like kinase 1	-	VGNC:VGNC:95942|Ensembl:ENSSSCG00000016095	protein-coding	1195	CLK1	CDC like kinase 1	CLK|CLK/STY|STY	MIM:601951|HGNC:HGNC:2068|Ensembl:ENSG00000013441	protein-coding	-0.84	16.64	0	0.0003		52	64	101	79	88	182	195	180	141	134	86	87	149	71	71		60.4	58.9	86	61.7	65.6	145.4	179	134.1	105.7	68.8	72.4	83	85.1	54	61.7		5.94
110260781	C5H12orf73	chromosome 5 C12orf73 homolog	-	VGNC:VGNC:86047|Ensembl:ENSSSCG00000032910	protein-coding	728568	C12orf73	chromosome 12 open reading frame 73	BR|BRAWNIN	MIM:618812|HGNC:HGNC:34450|Ensembl:ENSG00000204954	protein-coding	-0.84	15.01	0.0001	0.0006		16	27	22	23	31	33	26	51	44	65	26	16	28	21	21		18.6	24.8	18.7	18	23.1	26.4	23.9	38	33	33.4	21.9	15.3	16	16	18.3		4.29
100512746	PANK3	pantothenate kinase 3	-	VGNC:VGNC:91165|Ensembl:ENSSSCG00000017014	protein-coding	79646	PANK3	pantothenate kinase 3	-	MIM:606161|HGNC:HGNC:19365|Ensembl:ENSG00000120137	protein-coding	-0.83	43.68	0	0		455	499	553	579	685	1232	1219	1266	1121	1888	747	686	831	672	541		528.9	459.1	471.1	452	510.6	984	1118.8	943.5	840.3	969.8	628.8	654.3	474.6	510.7	470.2		9.05
397001	POLR2B	RNA polymerase II subunit B	RpB2	VGNC:VGNC:91647|Ensembl:ENSSSCG00000022955	protein-coding	5431	POLR2B	RNA polymerase II subunit B	POL2RB|RPB2|hRPB140	MIM:180661|HGNC:HGNC:9188|Ensembl:ENSG00000047315	protein-coding	-0.83	40.55	0	0		142	140	171	168	204	392	304	342	302	522	172	140	277	201	186		165.1	128.8	145.7	131.1	152.1	313.1	279	254.9	226.4	268.1	144.8	133.5	158.2	152.7	161.7		7.38
768108	TRA2B	transformer 2 beta homolog	SFRS10	VGNC:VGNC:94354|Ensembl:ENSSSCG00000030225	protein-coding	6434	TRA2B	transformer 2 beta homolog	Htra2-beta|PPP1R156|SFRS10|SRFS10|TRA2-BETA|TRAN2B	MIM:602719|HGNC:HGNC:10781|Ensembl:ENSG00000136527	protein-coding	-0.83	40.2	0	0		172	242	285	328	357	465	396	549	437	593	253	215	381	247	202		199.9	222.7	242.8	256	266.1	371.4	363.4	409.1	327.6	304.6	213	205.1	217.6	187.7	175.6		7.65
100512366	ELF1	E74 like ETS transcription factor 1	-	VGNC:VGNC:87641|Ensembl:ENSSSCG00000009440	protein-coding	1997	ELF1	E74 like ETS transcription factor 1	EFTUD1|RIA1	MIM:189973|HGNC:HGNC:3316|Ensembl:ENSG00000120690	protein-coding	-0.83	29.53	0	0		166	190	224	269	264	542	403	432	346	505	242	202	261	228	210		193	174.8	190.8	210	196.8	432.9	369.9	321.9	259.4	259.4	203.7	192.7	149.1	173.3	182.5		7.6
100049658	RBM39	RNA binding motif protein 39	-	VGNC:VGNC:95711|Ensembl:ENSSSCG00000007309	protein-coding	9584	RBM39	RNA binding motif protein 39	CAPER|CAPERalpha|FSAP59|HCC1|RNPC2	MIM:604739|HGNC:HGNC:15923|Ensembl:ENSG00000131051	protein-coding	-0.83	24.65	0	0		414	437	606	501	543	1132	1234	1256	762	1289	632	436	901	672	416		481.2	402.1	516.3	391.1	404.8	904.1	1132.6	936	571.2	662.1	532	415.9	514.6	510.7	361.6		8.91
100155112	SLC25A44	solute carrier family 25 member 44	-	VGNC:VGNC:93017|Ensembl:ENSSSCG00000006494	protein-coding	9673	SLC25A44	solute carrier family 25 member 44	-	MIM:610824|HGNC:HGNC:29036|Ensembl:ENSG00000160785	protein-coding	-0.83	24.21	0	0		97	175	117	146	175	241	232	251	261	280	140	128	124	139	114		112.8	161	99.7	114	130.5	192.5	212.9	187.1	195.7	143.8	117.8	122.1	70.8	105.6	99.1		6.83
100522073	CEBPZ	CCAAT enhancer binding protein zeta	-	VGNC:VGNC:86535|Ensembl:ENSSSCG00000008493	protein-coding	10153	CEBPZ	CCAAT enhancer binding protein zeta	CBF|CBF2|HSP-CBF|NOC1	MIM:612828|HGNC:HGNC:24218|Ensembl:ENSG00000115816	protein-coding	-0.83	24.01	0	0		118	109	154	169	221	323	290	351	275	384	164	97	308	178	144		137.2	100.3	131.2	131.9	164.7	258	266.2	261.6	206.1	197.3	138	92.5	175.9	135.3	125.2		7.11
100155015	ITPR3	inositol 1,4,5-trisphosphate receptor type 3	-	VGNC:VGNC:89254|Ensembl:ENSSSCG00000001518	protein-coding	3710	ITPR3	inositol 1,4,5-trisphosphate receptor type 3	IP3R|IP3R3	MIM:147267|HGNC:HGNC:6182|Ensembl:ENSG00000096433	protein-coding	-0.83	23.39	0	0		182	195	239	399	313	394	449	627	661	777	366	236	298	299	293		211.6	179.4	203.6	311.5	233.3	314.7	412.1	467.3	495.5	399.1	308.1	225.1	170.2	227.2	254.7		7.73
100523071	USP1	ubiquitin specific peptidase 1	-	VGNC:VGNC:94742|Ensembl:ENSSSCG00000003820	protein-coding	7398	USP1	ubiquitin specific peptidase 1	UBP	MIM:603478|HGNC:HGNC:12607|Ensembl:ENSG00000162607	protein-coding	-0.83	23.24	0	0		146	184	243	225	250	463	398	407	246	489	226	132	360	211	190		169.7	169.3	207	175.6	186.4	369.8	365.3	303.3	184.4	251.2	190.2	125.9	205.6	160.3	165.1		7.42
100623550	RRP8	ribosomal RNA processing 8	-	VGNC:VGNC:92467|Ensembl:ENSSSCG00000023880	protein-coding	23378	RRP8	ribosomal RNA processing 8	KIAA0409|NML	MIM:615818|HGNC:HGNC:29030|Ensembl:ENSG00000132275	protein-coding	-0.83	19.77	0	0.0001		47	110	68	93	72	160	140	118	166	305	81	91	107	76	97		54.6	101.2	57.9	72.6	53.7	127.8	128.5	87.9	124.4	156.7	68.2	86.8	61.1	57.8	84.3		5.8
100627762	ZNF33B	zinc finger protein 33B	-	Ensembl:ENSSSCG00000028345	protein-coding	7582	ZNF33B	zinc finger protein 33B	KOX2|KOX31|ZNF11B	MIM:194522|HGNC:HGNC:13097|Ensembl:ENSG00000196693	protein-coding	-0.83	17.75	0	0.0002		35	24	27	39	37	51	41	54	57	69	28	28	37	24	25		40.7	22.1	23	30.4	27.6	40.7	37.6	40.2	42.7	35.4	23.6	26.7	21.1	18.2	21.7		5.38
100048931	HSPH1	heat shock protein family H (Hsp110) member 1	-	Ensembl:ENSSSCG00000009334	protein-coding	10808	HSPH1	heat shock protein family H (Hsp110) member 1	HSP105|HSP105A|HSP105B|NY-CO-25	MIM:610703|HGNC:HGNC:16969|Ensembl:ENSG00000120694	protein-coding	-0.83	17.21	0	0.0002		165	175	242	199	241	295	465	334	377	581	272	128	377	148	176		191.8	161	206.2	155.3	179.7	235.6	426.8	248.9	282.6	298.5	229	122.1	215.3	112.5	153		7.59
100135668	CCNB2	cyclin B2	-	VGNC:VGNC:86350|Ensembl:ENSSSCG00000004588	protein-coding	9133	CCNB2	cyclin B2	HsT17299	MIM:602755|HGNC:HGNC:1580|Ensembl:ENSG00000157456	protein-coding	-0.83	16.42	0.0001	0.0003		43	36	37	56	54	62	59	67	101	107	39	28	46	41	54		50	33.1	31.5	43.7	40.3	49.5	54.2	49.9	75.7	55	32.8	26.7	26.3	31.2	46.9		5.67
100524846	SART1	spliceosome associated factor 1, recruiter of U4/U6.U5 tri-snRNP	-	VGNC:VGNC:92582|Ensembl:ENSSSCG00000012963	protein-coding	9092	SART1	spliceosome associated factor 1, recruiter of U4/U6.U5 tri-snRNP	Ara1|HAF|HOMS1|SART1259|SNRNP110|Snu66	MIM:605941|HGNC:HGNC:10538|Ensembl:ENSG00000175467	protein-coding	-0.83	15.75	0.0001	0.0004		37	30	37	32	35	65	48	76	74	86	33	18	40	50	40		43	27.6	31.5	25	26.1	51.9	44.1	56.6	55.5	44.2	27.8	17.2	22.8	38	34.8		5.46
100737056	FRMD4A	FERM domain containing 4A	-	VGNC:VGNC:96088|Ensembl:ENSSSCG00000011056	protein-coding	55691	FRMD4A	FERM domain containing 4A	CCAFCA|FRMD4|bA295P9.4	MIM:616305|HGNC:HGNC:25491|Ensembl:ENSG00000151474	protein-coding	-0.83	14.93	0.0001	0.0006		41	55	39	74	49	79	103	115	125	180	55	68	39	67	56		47.7	50.6	33.2	57.8	36.5	63.1	94.5	85.7	93.7	92.5	46.3	64.9	22.3	50.9	48.7		5.6
100524669	GADD45GIP1	GADD45G interacting protein 1	-	VGNC:VGNC:99751|Ensembl:ENSSSCG00000034859	protein-coding	90480	GADD45GIP1	GADD45G interacting protein 1	CKBBP2|CKbetaBP2|CRIF1|MRP-L59|PLINP|PLINP-1|PRG6|Plinp1	MIM:605162|HGNC:HGNC:29996|Ensembl:ENSG00000179271	protein-coding	-0.83	14.61	0.0001	0.0007		17	29	28	33	35	35	46	49	54	64	13	19	36	34	26		19.8	26.7	23.9	25.8	26.1	28	42.2	36.5	40.5	32.9	10.9	18.1	20.6	25.8	22.6		4.38
100153811	RANGAP1	Ran GTPase activating protein 1	-	Ensembl:ENSSSCG00000028202	protein-coding	5905	RANGAP1	Ran GTPase activating protein 1	Fug1|RANGAP|SD	MIM:602362|HGNC:HGNC:9854|Ensembl:ENSG00000100401	protein-coding	-0.83	13.81	0.0002	0.001		28	50	50	77	76	84	72	115	101	154	49	69	36	64	43		32.5	46	42.6	60.1	56.7	67.1	66.1	85.7	75.7	79.1	41.2	65.8	20.6	48.6	37.4		5.07
110256624	TRIAP1	TP53 regulated inhibitor of apoptosis 1	-	Ensembl:ENSSSCG00000031152	protein-coding	51499	TRIAP1	TP53 regulated inhibitor of apoptosis 1	HSPC132|MDM35|P53CSV|WF-1	MIM:614943|HGNC:HGNC:26937|Ensembl:ENSG00000170855	protein-coding	-0.82	30.28	0	0		84	74	113	103	116	117	106	139	148	187	68	73	87	68	67		97.6	68.1	96.3	80.4	86.5	93.4	97.3	103.6	110.9	96.1	57.2	69.6	49.7	51.7	58.2		6.62
100519184	CANX	calnexin	-	VGNC:VGNC:86167|Ensembl:ENSSSCG00000014020	protein-coding	821	CANX	calnexin	CNX|IP90|P90	MIM:114217|HGNC:HGNC:1473|Ensembl:ENSG00000127022	protein-coding	-0.82	33.93	0	0		665	692	1078	957	1165	1613	1643	1394	1278	1955	764	669	1290	754	698		773	636.7	918.4	747.1	868.4	1288.2	1507.9	1038.9	958	1004.3	643.1	638.1	736.8	573	606.7		9.6
100512572	WDR7	WD repeat domain 7	-	VGNC:VGNC:94936|Ensembl:ENSSSCG00000004538	protein-coding	23335	WDR7	WD repeat domain 7	TRAG	MIM:613473|HGNC:HGNC:13490|Ensembl:ENSG00000091157	protein-coding	-0.82	28.51	0	0		67	69	106	86	107	174	108	143	132	227	77	54	119	78	81		77.9	63.5	90.3	67.1	79.8	139	99.1	106.6	99	116.6	64.8	51.5	68	59.3	70.4		6.3
100154147	MAN1A2	mannosidase alpha class 1A member 2	-	VGNC:VGNC:89967|Ensembl:ENSSSCG00000006730	protein-coding	10905	MAN1A2	mannosidase alpha class 1A member 2	MAN1B	MIM:604345|HGNC:HGNC:6822|Ensembl:ENSG00000198162	protein-coding	-0.82	27.39	0	0		77	108	105	139	161	180	170	197	129	228	94	88	125	89	87		89.5	99.4	89.5	108.5	120	143.8	156	146.8	96.7	117.1	79.1	83.9	71.4	67.6	75.6		6.5
100517791	SLU7	SLU7 homolog, splicing factor	-	VGNC:VGNC:93214|Ensembl:ENSSSCG00000017033	protein-coding	10569	SLU7	SLU7 homolog, splicing factor	9G8|hSlu7	MIM:605974|HGNC:HGNC:16939|Ensembl:ENSG00000164609	protein-coding	-0.82	26.54	0	0		43	60	65	66	61	120	122	147	120	172	67	48	107	61	84		50	55.2	55.4	51.5	45.5	95.8	112	109.6	90	88.4	56.4	45.8	61.1	46.4	73		5.67
397351	HPRT1	hypoxanthine phosphoribosyltransferase 1	HPRT	Ensembl:ENSSSCG00000034896	protein-coding	3251	HPRT1	hypoxanthine phosphoribosyltransferase 1	HGPRT|HPRT	MIM:308000|HGNC:HGNC:5157|Ensembl:ENSG00000165704	protein-coding	-0.82	25.84	0	0		88	134	119	126	160	163	141	180	228	295	107	95	162	93	56		102.3	123.3	101.4	98.4	119.3	130.2	129.4	134.1	170.9	151.5	90.1	90.6	92.5	70.7	48.7		6.69
100520533	TOMM5	translocase of outer mitochondrial membrane 5	-	Ensembl:ENSSSCG00000050320	protein-coding	401505	TOMM5	translocase of outer mitochondrial membrane 5	C9orf105|Tom5|bA613M10.3	MIM:616169|HGNC:HGNC:31369|Ensembl:ENSG00000175768	protein-coding	-0.82	23.83	0	0		59	80	105	79	93	110	92	108	110	162	42	38	86	72	72		68.6	73.6	89.5	61.7	69.3	87.9	84.4	80.5	82.5	83.2	35.4	36.2	49.1	54.7	62.6		6.12
100513056	MMS22L	MMS22 like, DNA repair protein	-	VGNC:VGNC:90284|Ensembl:ENSSSCG00000004344	protein-coding	253714	MMS22L	MMS22 like, DNA repair protein	C6orf167|dJ39B17.2	MIM:615614|HGNC:HGNC:21475|Ensembl:ENSG00000146263	protein-coding	-0.82	21.73	0	0		39	52	44	56	63	113	83	79	80	144	41	52	67	45	55		45.3	47.8	37.5	43.7	47	90.2	76.2	58.9	60	74	34.5	49.6	38.3	34.2	47.8		5.53
100622787	CLIC4	chloride intracellular channel 4	-	VGNC:VGNC:86763|Ensembl:ENSSSCG00000038994	protein-coding	25932	CLIC4	chloride intracellular channel 4	CLIC4L|H1|MTCLIC|huH1|p64H1	MIM:606536|HGNC:HGNC:13518|Ensembl:ENSG00000169504	protein-coding	-0.82	20.14	0	0.0001		345	364	505	484	621	869	1058	1151	558	927	492	460	635	438	452		401	334.9	430.2	377.8	462.9	694	971	857.8	418.3	476.2	414.1	438.8	362.7	332.8	392.8		8.65
100515640	DIS3L	DIS3 like exosome 3'-5' exoribonuclease	-	VGNC:VGNC:87316|Ensembl:ENSSSCG00000004941	protein-coding	115752	DIS3L	DIS3 like exosome 3'-5' exoribonuclease	DIS3L1	MIM:614183|HGNC:HGNC:28698|Ensembl:ENSG00000166938	protein-coding	-0.82	15.41	0.0001	0.0005		31	29	33	27	30	69	44	58	69	89	22	20	49	42	41		36	26.7	28.1	21.1	22.4	55.1	40.4	43.2	51.7	45.7	18.5	19.1	28	31.9	35.6		5.21
100521788	RRS1	ribosome biogenesis regulator 1 homolog	-	VGNC:VGNC:92469|Ensembl:ENSSSCG00000006214	protein-coding	23212	RRS1	ribosome biogenesis regulator 1 homolog	-	MIM:618311|HGNC:HGNC:17083|Ensembl:ENSG00000179041	protein-coding	-0.82	15.16	0.0001	0.0005		29	45	32	45	48	44	37	56	61	111	24	26	34	36	34		33.7	41.4	27.3	35.1	35.8	35.1	34	41.7	45.7	57	20.2	24.8	19.4	27.4	29.6		5.12
100154146	KATNBL1	katanin regulatory subunit B1 like 1	C15orf29|C7H15orf29	VGNC:VGNC:89313|Ensembl:ENSSSCG00000002245	protein-coding	79768	KATNBL1	katanin regulatory subunit B1 like 1	C15orf29	MIM:616235|HGNC:HGNC:26199|Ensembl:ENSG00000134152	protein-coding	-0.82	14.95	0.0001	0.0006		30	25	57	54	70	69	45	45	59	102	28	30	47	32	29		34.9	23	48.6	42.2	52.2	55.1	41.3	33.5	44.2	52.4	23.6	28.6	26.8	24.3	25.2		5.16
100517191	TMEM115	transmembrane protein 115	-	Ensembl:ENSSSCG00000043195	protein-coding	11070	TMEM115	transmembrane protein 115	PL6	MIM:607069|HGNC:HGNC:30055|Ensembl:ENSG00000126062	protein-coding	-0.82	14.79	0.0001	0.0006		27	63	32	46	57	76	57	60	98	123	43	37	46	58	29		31.4	58	27.3	35.9	42.5	60.7	52.3	44.7	73.5	63.2	36.2	35.3	26.3	44.1	25.2		5.02
397010	VDAC1	voltage dependent anion channel 1	-	VGNC:VGNC:100881|Ensembl:ENSSSCG00000014296	protein-coding	7416	VDAC1	voltage dependent anion channel 1	PORIN|VDAC-1	MIM:604492|HGNC:HGNC:12669|Ensembl:ENSG00000213585	protein-coding	-0.81	29.11	0	0		384	413	648	696	829	606	593	734	930	917	412	366	463	361	355		446.4	380	552.1	543.3	618	484	544.3	547	697.2	471.1	346.8	349.1	264.4	274.3	308.5		8.81
100624586	SNRPB	small nuclear ribonucleoprotein polypeptides B and B1	-	Ensembl:ENSSSCG00000040857	ncRNA	6628	SNRPB	small nuclear ribonucleoprotein polypeptides B and B1	CCMS|COD|SNRPB1|Sm-B/B'|SmB/B'|SmB/SmB'|snRNP-B	MIM:182282|HGNC:HGNC:11153|Ensembl:ENSG00000125835	protein-coding	-0.81	28.45	0	0		85	151	127	142	171	239	237	273	206	286	106	110	199	150	111		98.8	138.9	108.2	110.8	127.5	190.9	217.5	203.5	154.4	146.9	89.2	104.9	113.7	114	96.5		6.64
110260964	HEATR3	HEAT repeat containing 3	-	Ensembl:ENSSSCG00000040887	protein-coding	55027	HEATR3	HEAT repeat containing 3	SYO1	MIM:614951|HGNC:HGNC:26087|Ensembl:ENSG00000155393	protein-coding	-0.81	25.6	0	0		101	118	85	108	119	134	141	157	133	284	79	80	111	97	73		117.4	108.6	72.4	84.3	88.7	107	129.4	117	99.7	145.9	66.5	76.3	63.4	73.7	63.4		6.89
100621287	LOC100621287	MORF4 family-associated protein 1	-	-	protein-coding	93621	MRFAP1	Morf4 family associated protein 1	PAM14|PGR1	MIM:616905|HGNC:HGNC:24549|Ensembl:ENSG00000179010	protein-coding	-0.81	25.48	0	0		117	243	219	246	327	280	351	305	313	447	157	175	208	197	145		136	223.6	186.6	192	243.8	223.6	322.1	227.3	234.6	229.6	132.2	166.9	118.8	149.7	126		7.1
100511268	ARIH1	ariadne RBR E3 ubiquitin protein ligase 1	-	Ensembl:ENSSSCG00000001924	protein-coding	25820	ARIH1	ariadne RBR E3 ubiquitin protein ligase 1	ARI|HARI|HHARI|UBCH7BP	MIM:605624|HGNC:HGNC:689|Ensembl:ENSG00000166233	protein-coding	-0.81	24.58	0	0		133	150	154	157	137	352	251	318	223	361	176	115	224	139	147		154.6	138	131.2	122.6	102.1	281.1	230.4	237	167.2	185.4	148.1	109.7	127.9	105.6	127.8		7.28
102165927	TOMM40	translocase of outer mitochondrial membrane 40	-	VGNC:VGNC:94305|Ensembl:ENSSSCG00000003089	protein-coding	10452	TOMM40	translocase of outer mitochondrial membrane 40	C19orf1|D19S1177E|PER-EC1|PEREC1|TOM40	MIM:608061|HGNC:HGNC:18001|Ensembl:ENSG00000130204	protein-coding	-0.81	22.71	0	0		64	108	91	107	102	119	89	135	176	232	61	82	88	75	79		74.4	99.4	77.5	83.5	76	95	81.7	100.6	131.9	119.2	51.3	78.2	50.3	57	68.7		6.24
396978	OXCT1	3-oxoacid CoA-transferase 1	OXCT	VGNC:VGNC:91113|Ensembl:ENSSSCG00000016863	protein-coding	5019	OXCT1	3-oxoacid CoA-transferase 1	OXCT|SCOT	MIM:601424|HGNC:HGNC:8527|Ensembl:ENSG00000083720	protein-coding	-0.81	21.16	0	0		100	86	134	82	133	181	138	238	206	305	118	115	152	84	88		116.2	79.1	114.2	64	99.1	144.6	126.7	177.4	154.4	156.7	99.3	109.7	86.8	63.8	76.5		6.87
100622056	ESRRG	estrogen related receptor gamma	ESRRG1	VGNC:VGNC:96289|Ensembl:ENSSSCG00000010814	protein-coding	2104	ESRRG	estrogen related receptor gamma	ERR-gamma|ERR3|ERRg|ERRgamma|NR3B3	MIM:602969|HGNC:HGNC:3474|Ensembl:ENSG00000196482	protein-coding	-0.81	20.8	0	0		181	170	162	184	218	277	268	355	291	409	201	165	124	157	139		210.4	156.4	138	143.6	162.5	221.2	246	264.6	218.1	210.1	169.2	157.4	70.8	119.3	120.8		7.72
100152890	LYN	LYN proto-oncogene, Src family tyrosine kinase	-	VGNC:VGNC:89910|Ensembl:ENSSSCG00000006250	protein-coding	4067	LYN	LYN proto-oncogene, Src family tyrosine kinase	JTK8|p53Lyn|p56Lyn	MIM:165120|HGNC:HGNC:6735|Ensembl:ENSG00000254087	protein-coding	-0.81	19.96	0	0.0001		110	114	148	195	198	276	349	332	304	356	224	150	206	186	112		127.9	104.9	126.1	152.2	147.6	220.4	320.3	247.4	227.9	182.9	188.6	143.1	117.7	141.3	97.3		7.01
100511136	MRTO4	MRT4 homolog, ribosome maturation factor	-	VGNC:VGNC:90405|Ensembl:ENSSSCG00000034814	protein-coding	51154	MRTO4	MRT4 homolog, ribosome maturation factor	C1orf33|MRT4|dJ657E11.4	HGNC:HGNC:18477|Ensembl:ENSG00000053372	protein-coding	-0.81	19.48	0	0.0001		41	35	37	42	41	82	72	86	81	93	46	41	54	33	46		47.7	32.2	31.5	32.8	30.6	65.5	66.1	64.1	60.7	47.8	38.7	39.1	30.8	25.1	40		5.6
100516270	NOB1	NIN1 (RPN12) binding protein 1 homolog	-	VGNC:VGNC:96629|Ensembl:ENSSSCG00000002753	protein-coding	28987	NOB1	NIN1 (RPN12) binding protein 1 homolog	ART-4|MST158|MSTP158|NOB1P|PSMD8BP1	MIM:613586|HGNC:HGNC:29540|Ensembl:ENSG00000141101	protein-coding	-0.81	17.17	0	0.0002		12	35	33	32	49	57	59	87	69	84	32	32	56	38	33		13.9	32.2	28.1	25	36.5	45.5	54.2	64.8	51.7	43.1	26.9	30.5	32	28.9	28.7		3.9
100157246	TBC1D15	TBC1 domain family member 15	-	VGNC:VGNC:93764|Ensembl:ENSSSCG00000000512	protein-coding	64786	TBC1D15	TBC1 domain family member 15	RAB7-GAP	MIM:612662|HGNC:HGNC:25694|Ensembl:ENSG00000121749	protein-coding	-0.81	15.02	0.0001	0.0006		46	76	82	102	131	199	246	212	139	208	99	54	169	107	98		53.5	69.9	69.9	79.6	97.7	158.9	225.8	158	104.2	106.8	83.3	51.5	96.5	81.3	85.2		5.77
100515840	PABPC4	poly(A) binding protein cytoplasmic 4	-	VGNC:VGNC:98525|Ensembl:ENSSSCG00000003660	protein-coding	8761	PABPC4	poly(A) binding protein cytoplasmic 4	APP-1|APP1|PABP4|iPABP	MIM:603407|HGNC:HGNC:8557|Ensembl:ENSG00000090621	protein-coding	-0.8	34.51	0	0		317	446	361	445	419	821	650	712	744	1038	348	431	486	498	350		368.5	410.4	307.6	347.4	312.3	655.7	596.6	530.6	557.7	533.2	292.9	411.1	277.6	378.4	304.2		8.53
100642182	PNPT1	polyribonucleotide nucleotidyltransferase 1	-	VGNC:VGNC:91612|Ensembl:ENSSSCG00000031882	protein-coding	87178	PNPT1	polyribonucleotide nucleotidyltransferase 1	COXPD13|DFNB70|OLD35|PNPASE|old-35	MIM:610316|HGNC:HGNC:23166|Ensembl:ENSG00000138035	protein-coding	-0.8	33.65	0	0		91	85	135	134	141	169	126	158	177	236	83	81	122	86	87		105.8	78.2	115	104.6	105.1	135	115.6	117.7	132.7	121.2	69.9	77.3	69.7	65.4	75.6		6.74
100519111	MCM2	minichromosome maintenance complex component 2	-	VGNC:VGNC:90073|Ensembl:ENSSSCG00000011624	protein-coding	4171	MCM2	minichromosome maintenance complex component 2	BM28|CCNL1|CDCL1|D3S3194|DFNA70|MITOTIN|cdc19	MIM:116945|HGNC:HGNC:6944|Ensembl:ENSG00000073111	protein-coding	-0.8	21.96	0	0		59	83	68	65	74	140	125	111	172	169	66	54	107	78	84		68.6	76.4	57.9	50.7	55.2	111.8	114.7	82.7	128.9	86.8	55.6	51.5	61.1	59.3	73		6.12
100625549	ANKRD50	ankyrin repeat domain 50	-	VGNC:VGNC:85341|Ensembl:ENSSSCG00000022173	protein-coding	57182	ANKRD50	ankyrin repeat domain 50	-	HGNC:HGNC:29223|Ensembl:ENSG00000151458	protein-coding	-0.8	19.33	0	0.0001		103	120	143	184	220	357	262	345	185	394	202	156	193	165	130		119.7	110.4	121.8	143.6	164	285.1	240.5	257.1	138.7	202.4	170	148.8	110.2	125.4	113		6.92
100154627	KIFC1	kinesin family member C1	-	VGNC:VGNC:89477|Ensembl:ENSSSCG00000001510	protein-coding	3833	KIFC1	kinesin family member C1	HSET|KNSL2	MIM:603763|HGNC:HGNC:6389|Ensembl:ENSG00000237649	protein-coding	-0.8	15.49	0.0001	0.0005		50	49	54	91	70	106	109	88	93	117	45	71	65	53	51		58.1	45.1	46	71	52.2	84.7	100	65.6	69.7	60.1	37.9	67.7	37.1	40.3	44.3		5.89
100628208	C2CD2	C2 calcium dependent domain containing 2	-	VGNC:VGNC:85990|Ensembl:ENSSSCG00000025821	protein-coding	25966	C2CD2	C2 calcium dependent domain containing 2	C21orf25|C21orf258|TMEM24L	MIM:617581|HGNC:HGNC:1266|Ensembl:ENSG00000157617	protein-coding	-0.79	24.8	0	0		166	186	165	246	182	230	208	259	244	314	114	132	139	169	113		193	171.1	140.6	192	135.7	183.7	190.9	193	182.9	161.3	96	125.9	79.4	128.4	98.2		7.6
100524613	UQCRC2	ubiquinol-cytochrome c reductase core protein 2	-	VGNC:VGNC:94729|Ensembl:ENSSSCG00000007845	protein-coding	7385	UQCRC2	ubiquinol-cytochrome c reductase core protein 2	MC3DN5|QCR2|UQCR2	MIM:191329|HGNC:HGNC:12586|Ensembl:ENSG00000140740	protein-coding	-0.79	35.54	0	0		288	432	407	434	505	617	484	594	697	794	269	326	394	419	293		334.8	397.5	346.8	338.8	376.4	492.8	444.2	442.7	522.5	407.9	226.4	311	225	318.4	254.7		8.39
110261143	SFPQ	splicing factor proline and glutamine rich	-	VGNC:VGNC:98314|Ensembl:ENSSSCG00000035690	protein-coding	6421	SFPQ	splicing factor proline and glutamine rich	POMP100|PPP1R140|PSF	MIM:605199|HGNC:HGNC:10774|Ensembl:ENSG00000116560	protein-coding	-0.79	27.79	0	0		785	658	807	1020	1090	1483	1504	1466	1030	1860	839	707	1007	763	677		912.5	605.4	687.5	796.2	812.5	1184.4	1380.4	1092.5	772.1	955.5	706.2	674.4	575.1	579.8	588.4		9.84
100141307	BRD2	bromodomain containing 2	RING3	VGNC:VGNC:85872|Ensembl:ENSSSCG00000001471	protein-coding	6046	BRD2	bromodomain containing 2	BRD2-IT1|D6S113E|FSH|FSRG1|NAT|O27.1.1|RING3|RNF3	MIM:601540|HGNC:HGNC:1103|Ensembl:ENSG00000204256	protein-coding	-0.79	27.34	0	0		202	274	264	240	252	524	544	879	549	809	255	254	474	397	346		234.8	252.1	224.9	187.4	187.9	418.5	499.3	655.1	411.6	415.6	214.6	242.3	270.7	301.7	300.7		7.88
100522805	AEBP2	AE binding protein 2	-	VGNC:VGNC:85163|Ensembl:ENSSSCG00000000587	protein-coding	121536	AEBP2	AE binding protein 2	-	MIM:617934|HGNC:HGNC:24051|Ensembl:ENSG00000139154	protein-coding	-0.79	23.69	0	0		182	175	216	159	179	364	386	405	388	633	264	172	273	188	255		211.6	161	184	124.1	133.4	290.7	354.3	301.8	290.9	325.2	222.2	164.1	155.9	142.9	221.6		7.73
100521078	LMTK2	lemur tyrosine kinase 2	-	Ensembl:ENSSSCG00000007599	protein-coding	22853	LMTK2	lemur tyrosine kinase 2	AATYK2|BREK|KPI-2|KPI2|LMR2|PPP1R100|cprk|hBREK	MIM:610989|HGNC:HGNC:17880|Ensembl:ENSG00000164715	protein-coding	-0.79	23.19	0	0		112	136	143	166	154	282	309	375	217	329	133	151	227	177	144		130.2	125.1	121.8	129.6	114.8	225.2	283.6	279.5	162.7	169	112	144	129.6	134.5	125.2		7.04
397594	LMAN2	lectin, mannose binding 2	GP36B	VGNC:VGNC:89750|Ensembl:ENSSSCG00000014040	protein-coding	10960	LMAN2	lectin, mannose binding 2	C5orf8|GP36B|VIP36	MIM:609551|HGNC:HGNC:16986|Ensembl:ENSG00000169223	protein-coding	-0.79	17.23	0	0.0002		54	73	118	170	162	146	170	228	225	298	81	109	156	103	119		62.8	67.2	100.5	132.7	120.8	116.6	156	169.9	168.7	153.1	68.2	104	89.1	78.3	103.4		5.99
100516083	ERF	ETS2 repressor factor	-	VGNC:VGNC:87767	protein-coding	2077	ERF	ETS2 repressor factor	CHYTS|CRS4|PE-2|PE2	MIM:611888|HGNC:HGNC:3444|Ensembl:ENSG00000105722	protein-coding	-0.79	14.48	0.0001	0.0007		14	23	23	42	35	65	37	75	69	102	28	40	47	32	36		16.3	21.2	19.6	32.8	26.1	51.9	34	55.9	51.7	52.4	23.6	38.2	26.8	24.3	31.3		4.11
100521354	RELCH	RAB11 binding and LisH domain, coiled-coil and HEAT repeat containing	KIAA1468	VGNC:VGNC:92205|Ensembl:ENSSSCG00000004899	protein-coding	57614	RELCH	RAB11 binding and LisH domain, coiled-coil and HEAT repeat containing	HsT3308|HsT885|KIAA1468	MIM:618001|HGNC:HGNC:29289|Ensembl:ENSG00000134444	protein-coding	-0.79	14.26	0.0002	0.0008		46	25	46	53	67	102	76	63	77	160	55	32	80	50	40		53.5	23	39.2	41.4	49.9	81.5	69.8	47	57.7	82.2	46.3	30.5	45.7	38	34.8		5.77
100517992	MPP1	membrane palmitoylated protein 1	-	VGNC:VGNC:98132|Ensembl:ENSSSCG00000012822	protein-coding	4354	MPP1	membrane palmitoylated protein 1	AAG12|DXS552E|EMP55|MRG1|PEMP	MIM:305360|HGNC:HGNC:7219|Ensembl:ENSG00000130830	protein-coding	-0.79	14.09	0.0002	0.0009		53	129	128	94	99	139	149	193	306	280	88	132	129	97	101		61.6	118.7	109.1	73.4	73.8	111	136.8	143.8	229.4	143.8	74.1	125.9	73.7	73.7	87.8		5.97
100154949	CNIH1	cornichon family AMPA receptor auxiliary protein 1	CNIH	VGNC:VGNC:86820|Ensembl:ENSSSCG00000027256	protein-coding	10175	CNIH1	cornichon family AMPA receptor auxiliary protein 1	CNIH|CNIH-1|CNIL|TGAM77	MIM:611287|HGNC:HGNC:19431|Ensembl:ENSG00000100528	protein-coding	-0.78	29.49	0	0		123	169	155	178	217	239	181	158	219	309	114	103	166	109	114		143	155.5	132.1	139	161.8	190.9	166.1	117.7	164.2	158.7	96	98.2	94.8	82.8	99.1		7.17
110257060	NIPA2	NIPA magnesium transporter 2	-	VGNC:VGNC:95456|Ensembl:ENSSSCG00000036898	protein-coding	81614	NIPA2	NIPA magnesium transporter 2	SLC57A2	MIM:608146|HGNC:HGNC:17044|Ensembl:ENSG00000140157	protein-coding	-0.78	23.68	0	0		131	116	221	222	253	242	240	204	215	335	117	114	158	161	119		152.3	106.7	188.3	173.3	188.6	193.3	220.3	152	161.2	172.1	98.5	108.7	90.2	122.3	103.4		7.26
100626970	SNX2	sorting nexin 2	-	VGNC:VGNC:93312|Ensembl:ENSSSCG00000022790	protein-coding	6643	SNX2	sorting nexin 2	TRG-9	MIM:605929|HGNC:HGNC:11173|Ensembl:ENSG00000205302	protein-coding	-0.78	29.19	0	0		397	425	560	560	765	847	704	1108	865	1159	532	474	606	382	474		461.5	391.1	477.1	437.2	570.3	676.5	646.1	825.7	648.4	595.4	447.8	452.1	346.1	290.3	412		8.85
100521760	SND1	staphylococcal nuclease and tudor domain containing 1	-	VGNC:VGNC:93287|Ensembl:ENSSSCG00000016590	protein-coding	27044	SND1	staphylococcal nuclease and tudor domain containing 1	TDRD11|Tudor-SN|p100	MIM:602181|HGNC:HGNC:30646|Ensembl:ENSG00000197157	protein-coding	-0.78	29.11	0	0		240	349	255	410	360	562	501	625	474	626	315	267	406	311	236		279	321.1	217.3	320.1	268.4	448.8	459.8	465.8	355.3	321.6	265.2	254.7	231.9	236.3	205.1		8.13
100124379	DPM1	dolichyl-phosphate mannosyltransferase subunit 1, catalytic	-	VGNC:VGNC:96235|Ensembl:ENSSSCG00000034952	protein-coding	8813	DPM1	dolichyl-phosphate mannosyltransferase subunit 1, catalytic	CDGIE|MPDS	MIM:603503|HGNC:HGNC:3005|Ensembl:ENSG00000000419	protein-coding	-0.78	27.66	0	0		81	122	132	124	141	200	156	162	173	226	80	101	141	84	94		94.2	112.3	112.5	96.8	105.1	159.7	143.2	120.7	129.7	116.1	67.3	96.3	80.5	63.8	81.7		6.57
100156993	SLC12A6	solute carrier family 12 member 6	-	VGNC:VGNC:92925|Ensembl:ENSSSCG00000002243	protein-coding	9990	SLC12A6	solute carrier family 12 member 6	ACCPN|KCC3|KCC3A|KCC3B	MIM:604878|HGNC:HGNC:10914|Ensembl:ENSG00000140199	protein-coding	-0.78	22.64	0	0		79	130	86	111	108	139	190	162	186	232	93	97	118	93	80		91.8	119.6	73.3	86.6	80.5	111	174.4	120.7	139.4	119.2	78.3	92.5	67.4	70.7	69.5		6.54
100623620	SURF4	surfeit 4	-	VGNC:VGNC:93631|Ensembl:ENSSSCG00000040710	protein-coding	6836	SURF4	surfeit 4	ERV29	MIM:185660|HGNC:HGNC:11476|Ensembl:ENSG00000148248	protein-coding	-0.78	19.46	0	0.0001		29	69	77	80	54	119	155	153	134	191	78	60	110	76	83		33.7	63.5	65.6	62.5	40.3	95	142.3	114	100.5	98.1	65.7	57.2	62.8	57.8	72.1		5.12
100624971	PIAS4	protein inhibitor of activated STAT 4	-	VGNC:VGNC:91413|Ensembl:ENSSSCG00000022066	protein-coding	51588	PIAS4	protein inhibitor of activated STAT 4	PIAS-gamma|PIASY|Piasg|ZMIZ6	MIM:605989|HGNC:HGNC:17002|Ensembl:ENSG00000105229	protein-coding	-0.78	19.07	0	0.0001		33	32	32	38	41	65	79	86	77	89	43	33	57	51	33		38.4	29.4	27.3	29.7	30.6	51.9	72.5	64.1	57.7	45.7	36.2	31.5	32.6	38.8	28.7		5.3
100525209	IER2	immediate early response 2	-	-	protein-coding	9592	IER2	immediate early response 2	ETR101	HGNC:HGNC:28871|Ensembl:ENSG00000160888	protein-coding	-0.78	18.6	0	0.0001		41	41	33	49	42	113	106	167	126	138	60	70	82	66	69		47.7	37.7	28.1	38.3	31.3	90.2	97.3	124.5	94.5	70.9	50.5	66.8	46.8	50.2	60		5.6
100525983	DCUN1D3	defective in cullin neddylation 1 domain containing 3	-	VGNC:VGNC:87196|Ensembl:ENSSSCG00000007854	protein-coding	123879	DCUN1D3	defective in cullin neddylation 1 domain containing 3	44M2.4|SCCRO3	MIM:616167|HGNC:HGNC:28734|Ensembl:ENSG00000188215	protein-coding	-0.78	16.97	0	0.0002		73	74	89	98	112	179	246	282	136	271	126	120	147	106	101		84.9	68.1	75.8	76.5	83.5	143	225.8	210.2	102	139.2	106.1	114.5	84	80.6	87.8		6.42
100511273	LARP7	La ribonucleoprotein 7, transcriptional regulator	-	Ensembl:ENSSSCG00000009119	protein-coding	51574	LARP7	La ribonucleoprotein 7, transcriptional regulator	ALAZS|HDCMA18P|PIP7S|hLARP7	MIM:612026|HGNC:HGNC:24912|Ensembl:ENSG00000174720	protein-coding	-0.78	16.48	0	0.0003		84	95	132	123	178	234	174	273	146	264	125	71	219	105	106		97.6	87.4	112.5	96	132.7	186.9	159.7	203.5	109.4	135.6	105.2	67.7	125.1	79.8	92.1		6.62
100521029	EED	embryonic ectoderm development	-	VGNC:VGNC:87552|Ensembl:ENSSSCG00000014915	protein-coding	8726	EED	embryonic ectoderm development	COGIS|HEED|WAIT1	MIM:605984|HGNC:HGNC:3188|Ensembl:ENSG00000074266	protein-coding	-0.78	16	0.0001	0.0004		52	69	76	80	86	184	153	207	83	165	83	70	119	90	101		60.4	63.5	64.7	62.5	64.1	147	140.4	154.3	62.2	84.8	69.9	66.8	68	68.4	87.8		5.94
100525850	IDH3G	isocitrate dehydrogenase (NAD(+)) 3 non-catalytic subunit gamma	-	Ensembl:ENSSSCG00000012783	protein-coding	3421	IDH3G	isocitrate dehydrogenase (NAD(+)) 3 non-catalytic subunit gamma	H-IDHG	MIM:300089|HGNC:HGNC:5386|Ensembl:ENSG00000067829	protein-coding	-0.78	15.83	0.0001	0.0004		44	83	47	65	64	119	96	137	197	155	64	68	74	79	76		51.1	76.4	40	50.7	47.7	95	88.1	102.1	147.7	79.6	53.9	64.9	42.3	60	66.1		5.7
100462716	ATG2B	autophagy related 2B	-	VGNC:VGNC:85620|Ensembl:ENSSSCG00000002502	protein-coding	55102	ATG2B	autophagy related 2B	C14orf103	MIM:616226|HGNC:HGNC:20187|Ensembl:ENSG00000066739	protein-coding	-0.78	15.52	0.0001	0.0005		82	147	134	146	162	395	308	269	164	402	172	119	308	163	130		95.3	135.3	114.2	114	120.8	315.5	282.7	200.5	122.9	206.5	144.8	113.5	175.9	123.9	113		6.59
100736590	RFWD3	ring finger and WD repeat domain 3	-	VGNC:VGNC:92242|Ensembl:ENSSSCG00000002715	protein-coding	55159	RFWD3	ring finger and WD repeat domain 3	FANCW|RNF201	MIM:614151|HGNC:HGNC:25539|Ensembl:ENSG00000168411	protein-coding	-0.78	14.91	0.0001	0.0006		22	37	41	39	38	54	71	67	49	80	28	24	48	45	27		25.6	34	34.9	30.4	28.3	43.1	65.2	49.9	36.7	41.1	23.6	22.9	27.4	34.2	23.5		4.73
100524308	UQCRQ	ubiquinol-cytochrome c reductase complex III subunit VII	-	VGNC:VGNC:94730|Ensembl:ENSSSCG00000014289	protein-coding	27089	UQCRQ	ubiquinol-cytochrome c reductase complex III subunit VII	MC3DN4|QCR8|QP-C|QPC|UQCR7	MIM:612080|HGNC:HGNC:29594|Ensembl:ENSG00000164405	protein-coding	-0.78	14.65	0.0001	0.0007		88	125	181	212	241	155	141	217	307	351	98	122	122	109	137		102.3	115	154.2	165.5	179.7	123.8	129.4	161.7	230.1	180.3	82.5	116.4	69.7	82.8	119.1		6.69
100736618	RAB21	RAB21, member RAS oncogene family	-	Ensembl:ENSSSCG00000000510	protein-coding	23011	RAB21	RAB21, member RAS oncogene family	-	MIM:612398|HGNC:HGNC:18263|Ensembl:ENSG00000080371	protein-coding	-0.78	14.35	0.0002	0.0008		89	98	176	222	240	297	378	368	216	336	166	141	246	176	130		103.5	90.2	149.9	173.3	178.9	237.2	346.9	274.3	161.9	172.6	139.7	134.5	140.5	133.7	113		6.71
100623923	STIP1	stress induced phosphoprotein 1	-	VGNC:VGNC:93548|Ensembl:ENSSSCG00000021620	protein-coding	10963	STIP1	stress induced phosphoprotein 1	HEL-S-94n|HOP|IEF-SSP-3521|P60|STI1|STI1L	MIM:605063|HGNC:HGNC:11387|Ensembl:ENSG00000168439	protein-coding	-0.77	29.72	0	0		271	454	408	435	386	775	686	982	851	1001	472	288	687	453	477		315	417.7	347.6	339.6	287.7	619	629.6	731.8	637.9	514.2	397.3	274.7	392.4	344.2	414.6		8.3
100520932	MAGI1	membrane associated guanylate kinase, WW and PDZ domain containing 1	BAIAP1	VGNC:VGNC:98097|Ensembl:ENSSSCG00000011497	protein-coding	9223	MAGI1	membrane associated guanylate kinase, WW and PDZ domain containing 1	AIP-3|AIP3|BAIAP1|BAP-1|BAP1|MAGI-1|MAGI-1b|Magi1d|TNRC19|WWP3	MIM:602625|HGNC:HGNC:946|Ensembl:ENSG00000151276	protein-coding	-0.77	22.72	0	0		146	183	148	193	173	330	271	280	239	369	174	165	173	165	128		169.7	168.4	126.1	150.7	129	263.6	248.7	208.7	179.2	189.6	146.5	157.4	98.8	125.4	111.2		7.42
100153062	UFD1	ubiquitin recognition factor in ER associated degradation 1	UFD1L	VGNC:VGNC:94683|Ensembl:ENSSSCG00000010121	protein-coding	7353	UFD1	ubiquitin recognition factor in ER associated degradation 1	UFD1L	MIM:601754|HGNC:HGNC:12520|Ensembl:ENSG00000070010	protein-coding	-0.77	20.3	0	0.0001		70	94	100	82	75	148	132	130	140	158	59	56	128	81	74		81.4	86.5	85.2	64	55.9	118.2	121.1	96.9	104.9	81.2	49.7	53.4	73.1	61.6	64.3		6.36
100522509	UFM1	ubiquitin fold modifier 1	-	Ensembl:ENSSSCG00000045890	protein-coding	51569	UFM1	ubiquitin fold modifier 1	BM-002|C13orf20|HLD14	MIM:610553|HGNC:HGNC:20597|Ensembl:ENSG00000120686	protein-coding	-0.77	20.18	0	0.0001		79	73	93	87	121	180	171	181	127	240	114	66	161	86	77		91.8	67.2	79.2	67.9	90.2	143.8	156.9	134.9	95.2	123.3	96	63	92	65.4	66.9		6.54
100516080	NOP2	NOP2 nucleolar protein	-	Ensembl:ENSSSCG00000000696	protein-coding	4839	NOP2	NOP2 nucleolar protein	NOL1|NOP120|NSUN1|p120	MIM:164031|HGNC:HGNC:7867|Ensembl:ENSG00000111641	protein-coding	-0.77	19.74	0	0.0001		32	60	60	69	58	95	102	88	116	135	44	49	74	59	69		37.2	55.2	51.1	53.9	43.2	75.9	93.6	65.6	87	69.3	37	46.7	42.3	44.8	60		5.26
100518988	MRPL10	mitochondrial ribosomal protein L10	-	VGNC:VGNC:90349|Ensembl:ENSSSCG00000017519	protein-coding	124995	MRPL10	mitochondrial ribosomal protein L10	L10MT|MRP-L10|MRP-L8|MRPL8|RPML8	MIM:611825|HGNC:HGNC:14055|Ensembl:ENSG00000159111	protein-coding	-0.77	17.74	0	0.0002		41	35	46	55	53	70	71	79	106	115	32	32	66	61	51		47.7	32.2	39.2	42.9	39.5	55.9	65.2	58.9	79.5	59.1	26.9	30.5	37.7	46.4	44.3		5.6
100622196	IQSEC1	IQ motif and Sec7 domain ArfGEF 1	-	VGNC:VGNC:89194|Ensembl:ENSSSCG00000027812	protein-coding	9922	IQSEC1	IQ motif and Sec7 domain ArfGEF 1	ARF-GEP100|ARFGEP100|BRAG2|GEP100|IDDSSBA	MIM:610166|HGNC:HGNC:29112|Ensembl:ENSG00000144711	protein-coding	-0.77	14.99	0.0001	0.0006		63	81	65	95	92	153	113	184	106	156	83	74	67	92	58		73.2	74.5	55.4	74.2	68.6	122.2	103.7	137.1	79.5	80.1	69.9	70.6	38.3	69.9	50.4		6.21
100515275	USP36	ubiquitin specific peptidase 36	-	VGNC:VGNC:94761	protein-coding	57602	USP36	ubiquitin specific peptidase 36	DUB1	MIM:612543|HGNC:HGNC:20062|Ensembl:ENSG00000055483	protein-coding	-0.77	14.32	0.0002	0.0008		27	40	30	43	44	62	40	36	61	92	29	28	46	33	24		31.4	36.8	25.6	33.6	32.8	49.5	36.7	26.8	45.7	47.3	24.4	26.7	26.3	25.1	20.9		5.02
396670	SCD	stearoyl-CoA desaturase	-	Ensembl:ENSSSCG00000010554	protein-coding	6319	SCD	stearoyl-CoA desaturase	FADS5|MSTP008|SCD1|SCDOS|hSCD1	MIM:604031|HGNC:HGNC:10571|Ensembl:ENSG00000099194	protein-coding	-0.76	23.36	0	0		1082	1525	1348	1607	1845	1211	1381	1391	1903	2791	803	962	779	963	885		1257.7	1403.2	1148.5	1254.5	1375.3	967.2	1267.5	1036.6	1426.6	1433.7	675.9	917.6	444.9	731.8	769.2		10.3
100627450	TASOR	transcription activation suppressor	FAM208A	VGNC:VGNC:93751|Ensembl:ENSSSCG00000024201	protein-coding	23272	TASOR	transcription activation suppressor	C3orf63|FAM208A|RAP140|TASOR1|se89-1	MIM:616493|HGNC:HGNC:30314|Ensembl:ENSG00000163946	protein-coding	-0.76	23.75	0	0		107	144	162	149	193	257	157	209	210	418	121	135	196	124	95		124.4	132.5	138	116.3	143.9	205.3	144.1	155.8	157.4	214.7	101.9	128.8	111.9	94.2	82.6		6.97
100737779	GABPA	GA binding protein transcription factor subunit alpha	-	Ensembl:ENSSSCG00000037655	protein-coding	2551	GABPA	GA binding protein transcription factor subunit alpha	E4TF1-60|E4TF1A|NFT2|NRF2|NRF2A|RCH04A07	MIM:600609|HGNC:HGNC:4071|Ensembl:ENSG00000154727	protein-coding	-0.76	22.41	0	0		130	95	171	210	265	255	272	349	248	419	169	144	203	161	162		151.1	87.4	145.7	163.9	197.5	203.7	249.6	260.1	185.9	215.2	142.3	137.4	115.9	122.3	140.8		7.25
397266	BIRC5	baculoviral IAP repeat containing 5	-	VGNC:VGNC:85827|Ensembl:ENSSSCG00000040486	protein-coding	332	BIRC5	baculoviral IAP repeat containing 5	API4|EPR-1	MIM:603352|HGNC:HGNC:593|Ensembl:ENSG00000089685	protein-coding	-0.76	21.09	0	0		52	64	80	91	80	102	97	115	141	163	45	42	96	83	74		60.4	58.9	68.2	71	59.6	81.5	89	85.7	105.7	83.7	37.9	40.1	54.8	63.1	64.3		5.94
100152687	PPM1F	protein phosphatase, Mg2+/Mn2+ dependent 1F	-	VGNC:VGNC:91706|Ensembl:ENSSSCG00000010079	protein-coding	9647	PPM1F	protein phosphatase, Mg2+/Mn2+ dependent 1F	CAMKP|CaMKPase|FEM-2|POPX2|hFEM-2	HGNC:HGNC:19388|Ensembl:ENSG00000100034	protein-coding	-0.76	20.36	0	0		42	61	64	79	69	100	83	96	131	145	41	54	69	78	60		48.8	56.1	54.5	61.7	51.4	79.9	76.2	71.5	98.2	74.5	34.5	51.5	39.4	59.3	52.1		5.64
100525622	RBM10	RNA binding motif protein 10	-	VGNC:VGNC:92144|Ensembl:ENSSSCG00000012271	protein-coding	8241	RBM10	RNA binding motif protein 10	DXS8237E|GPATC9|GPATCH9|S1-1|TARPS|ZRANB5	MIM:300080|HGNC:HGNC:9896|Ensembl:ENSG00000182872	protein-coding	-0.76	19.66	0	0.0001		83	113	63	108	97	222	173	190	173	258	79	101	148	103	127		96.5	104	53.7	84.3	72.3	177.3	158.8	141.6	129.7	132.5	66.5	96.3	84.5	78.3	110.4		6.61
100515941	MTA2	metastasis associated 1 family member 2	-	VGNC:VGNC:90435|Ensembl:ENSSSCG00000013062	protein-coding	9219	MTA2	metastasis associated 1 family member 2	MTA1L1|PID	MIM:603947|HGNC:HGNC:7411|Ensembl:ENSG00000149480	protein-coding	-0.76	18.78	0	0.0001		106	138	136	230	209	243	291	385	218	366	167	153	208	141	147		123.2	127	115.9	179.5	155.8	194.1	267.1	286.9	163.4	188	140.6	145.9	118.8	107.1	127.8		6.96
100524144	DDX19A	DEAD-box helicase 19A	-	Ensembl:ENSSSCG00000002722	protein-coding	55308	DDX19A	DEAD-box helicase 19A	DDX19-DDX19L|DDX19L	HGNC:HGNC:25628|Ensembl:ENSG00000168872	protein-coding	-0.76	17.67	0	0.0002		38	51	75	87	84	118	119	172	117	219	78	47	147	74	76		44.2	46.9	63.9	67.9	62.6	94.2	109.2	128.2	87.7	112.5	65.7	44.8	84	56.2	66.1		5.5
100519143	EVI5	ecotropic viral integration site 5	-	VGNC:VGNC:98793|Ensembl:ENSSSCG00000006901	protein-coding	7813	EVI5	ecotropic viral integration site 5	EVI-5|NB4S	MIM:602942|HGNC:HGNC:3501|Ensembl:ENSG00000067208	protein-coding	-0.76	16.15	0.0001	0.0003		97	92	98	153	191	188	170	200	130	316	92	113	157	119	64		112.8	84.7	83.5	119.4	142.4	150.1	156	149.1	97.5	162.3	77.4	107.8	89.7	90.4	55.6		6.83
100153840	RCN2	reticulocalbin 2	-	VGNC:VGNC:92181|Ensembl:ENSSSCG00000001866	protein-coding	5955	RCN2	reticulocalbin 2	E6BP|ERC-55|ERC55|TCBP49	MIM:602584|HGNC:HGNC:9935|Ensembl:ENSG00000117906	protein-coding	-0.76	15.86	0.0001	0.0004		46	48	49	41	49	104	77	78	65	100	43	33	65	50	41		53.5	44.2	41.7	32	36.5	83.1	70.7	58.1	48.7	51.4	36.2	31.5	37.1	38	35.6		5.77
100153553	MPZL1	myelin protein zero like 1	-	VGNC:VGNC:90335|Ensembl:ENSSSCG00000006306	protein-coding	9019	MPZL1	myelin protein zero like 1	MPZL1b|PZR|PZR1b|PZRa|PZRb	MIM:604376|HGNC:HGNC:7226|Ensembl:ENSG00000197965	protein-coding	-0.76	15.52	0.0001	0.0005		73	66	145	114	168	167	169	171	206	247	82	63	207	124	91		84.9	60.7	123.5	89	125.2	133.4	155.1	127.4	154.4	126.9	69	60.1	118.2	94.2	79.1		6.42
100157347	RPRD1B	regulation of nuclear pre-mRNA domain containing 1B	-	VGNC:VGNC:95785|Ensembl:ENSSSCG00000007342	protein-coding	58490	RPRD1B	regulation of nuclear pre-mRNA domain containing 1B	C20orf77|CREPT|K-H|Kub5-Hera|NET60|dJ1057B20.2	MIM:614694|HGNC:HGNC:16209|Ensembl:ENSG00000101413	protein-coding	-0.76	15.52	0.0001	0.0005		48	58	60	64	115	99	119	115	76	185	63	44	108	58	61		55.8	53.4	51.1	50	85.7	79.1	109.2	85.7	57	95	53	42	61.7	44.1	53		5.83
100522573	WWTR1	WW domain containing transcription regulator 1	-	VGNC:VGNC:94991|Ensembl:ENSSSCG00000011704	protein-coding	25937	WWTR1	WW domain containing transcription regulator 1	TAZ	MIM:607392|HGNC:HGNC:24042|Ensembl:ENSG00000018408	protein-coding	-0.75	23.37	0	0		58	103	92	71	75	269	266	276	248	372	151	110	205	153	180		67.4	94.8	78.4	55.4	55.9	214.8	244.1	205.7	185.9	191.1	127.1	104.9	117.1	116.3	156.4		6.1
100625917	TMED2	transmembrane p24 trafficking protein 2	-	Ensembl:ENSSSCG00000009772	protein-coding	10959	TMED2	transmembrane p24 trafficking protein 2	P24A|RNP24|p24|p24b1|p24beta1	HGNC:HGNC:16996|Ensembl:ENSG00000086598	protein-coding	-0.75	34.63	0	0		198	247	313	365	390	356	375	367	356	571	215	167	319	235	189		230.2	227.3	266.7	284.9	290.7	284.3	344.2	273.5	266.9	293.3	181	159.3	182.2	178.6	164.3		7.85
100158015	TMED10	transmembrane p24 trafficking protein 10	-	VGNC:VGNC:94054|Ensembl:ENSSSCG00000035684	protein-coding	10972	TMED10	transmembrane p24 trafficking protein 10	P24(DELTA)|S31I125|S31III125|TMP21|Tmp-21-I|p23|p24d1	MIM:605406|HGNC:HGNC:16998|Ensembl:ENSG00000170348	protein-coding	-0.75	34.94	0	0		335	360	452	515	543	644	624	657	577	862	370	260	597	378	305		389.4	331.2	385.1	402	404.8	514.3	572.7	489.6	432.5	442.8	311.4	248	341	287.2	265.1		8.61
100620940	IGF2BP1	insulin like growth factor 2 mRNA binding protein 1	-	VGNC:VGNC:99006|Ensembl:ENSSSCG00000023128	protein-coding	10642	IGF2BP1	insulin like growth factor 2 mRNA binding protein 1	CRD-BP|CRDBP|IMP-1|IMP1|VICKZ1|ZBP1	MIM:608288|HGNC:HGNC:28866|Ensembl:ENSG00000159217	protein-coding	-0.75	34.71	0	0		138	223	228	315	306	471	400	472	459	762	266	249	340	275	260		160.4	205.2	194.2	245.9	228.1	376.2	367.1	351.8	344.1	391.4	223.9	237.5	194.2	209	226		7.33
102162035	YY1	YY1 transcription factor	-	Ensembl:ENSSSCG00000037558	protein-coding	7528	YY1	YY1 transcription factor	DELTA|GADEVS|INO80S|NF-E1|UCRBP|YIN-YANG-1	MIM:600013|HGNC:HGNC:12856|Ensembl:ENSG00000100811	protein-coding	-0.75	22.65	0	0		111	186	184	180	216	284	317	349	197	395	151	148	251	166	165		129	171.1	156.8	140.5	161	226.8	290.9	260.1	147.7	202.9	127.1	141.2	143.4	126.1	143.4		7.02
100513542	PPP5C	protein phosphatase 5 catalytic subunit	-	VGNC:VGNC:98541|Ensembl:ENSSSCG00000003098	protein-coding	5536	PPP5C	protein phosphatase 5 catalytic subunit	PP5|PPP5|PPT	MIM:600658|HGNC:HGNC:9322|Ensembl:ENSG00000011485	protein-coding	-0.75	20.38	0	0		47	70	63	95	69	101	83	144	117	167	52	51	110	76	53		54.6	64.4	53.7	74.2	51.4	80.7	76.2	107.3	87.7	85.8	43.8	48.6	62.8	57.8	46.1		5.8
100511986	SEC24A	SEC24 homolog A, COPII coat complex component	-	VGNC:VGNC:92676|Ensembl:ENSSSCG00000014304	protein-coding	10802	SEC24A	SEC24 homolog A, COPII coat complex component	-	MIM:607183|HGNC:HGNC:10703|Ensembl:ENSG00000113615	protein-coding	-0.75	15.57	0.0001	0.0004		159	209	326	332	418	388	496	464	283	663	279	158	412	248	200		184.8	192.3	277.7	259.2	311.6	309.9	455.2	345.8	212.1	340.6	234.8	150.7	235.3	188.5	173.8		7.54
100294678	PDHA1	pyruvate dehydrogenase E1 subunit alpha 1	-	Ensembl:ENSSSCG00000023643	protein-coding	5160	PDHA1	pyruvate dehydrogenase E1 subunit alpha 1	PDHA|PDHAD|PDHCE1A|PHE1A	MIM:300502|HGNC:HGNC:8806|Ensembl:ENSG00000131828	protein-coding	-0.74	43.14	0	0		375	460	518	577	627	679	664	705	829	1145	419	421	585	409	388		435.9	423.3	441.3	450.4	467.4	542.3	609.4	525.4	621.4	588.2	352.7	401.6	334.1	310.8	337.2		8.77
100154509	SRSF5	serine and arginine rich splicing factor 5	SFRS5	VGNC:VGNC:93476|Ensembl:ENSSSCG00000032583	protein-coding	6430	SRSF5	serine and arginine rich splicing factor 5	HRS|SFRS5|SRP40	MIM:600914|HGNC:HGNC:10787|Ensembl:ENSG00000100650	protein-coding	-0.74	31.97	0	0		170	174	216	237	277	287	323	350	277	508	191	155	254	194	172		197.6	160.1	184	185	206.5	229.2	296.4	260.8	207.6	261	160.8	147.8	145.1	147.4	149.5		7.63
100514462	USP10	ubiquitin specific peptidase 10	-	VGNC:VGNC:94743|Ensembl:ENSSSCG00000002670	protein-coding	9100	USP10	ubiquitin specific peptidase 10	UBPO	MIM:609818|HGNC:HGNC:12608|Ensembl:ENSG00000103194	protein-coding	-0.74	26.23	0	0		201	245	186	272	247	428	365	448	436	580	227	245	249	268	230		233.6	225.4	158.5	212.3	184.1	341.8	335	333.9	326.8	297.9	191.1	233.7	142.2	203.7	199.9		7.87
100738275	REPS2	RALBP1 associated Eps domain containing 2	-	VGNC:VGNC:92214|Ensembl:ENSSSCG00000012150	protein-coding	9185	REPS2	RALBP1 associated Eps domain containing 2	POB1	MIM:300317|HGNC:HGNC:9963|Ensembl:ENSG00000169891	protein-coding	-0.74	26.02	0	0		86	95	138	129	152	208	167	156	223	299	108	101	176	119	89		100	87.4	117.6	100.7	113.3	166.1	153.3	116.3	167.2	153.6	90.9	96.3	100.5	90.4	77.4		6.66
100156570	EIF3A	eukaryotic translation initiation factor 3 subunit A	-	VGNC:VGNC:87615|Ensembl:ENSSSCG00000010679	protein-coding	8661	EIF3A	eukaryotic translation initiation factor 3 subunit A	EIF3|EIF3S10|P167|TIF32|eIF3-p170|eIF3-theta|p180|p185	MIM:602039|HGNC:HGNC:3271|Ensembl:ENSG00000107581	protein-coding	-0.74	23.88	0	0		846	1075	1443	1496	1484	2513	2481	2515	1585	2527	1376	1074	1837	1323	1167		983.4	989.1	1229.4	1167.8	1106.2	2007	2277.1	1874.3	1188.2	1298.1	1158.3	1024.4	1049.2	1005.4	1014.3		9.94
100155304	SMAD2	SMAD family member 2	-	VGNC:VGNC:98329|Ensembl:ENSSSCG00000004505	protein-coding	4087	SMAD2	SMAD family member 2	JV18|JV18-1|MADH2|MADR2|hMAD-2|hSMAD2	MIM:601366|HGNC:HGNC:6768|Ensembl:ENSG00000175387	protein-coding	-0.74	23.51	0	0		100	143	139	165	188	213	189	270	216	362	187	98	161	163	109		116.2	131.6	118.4	128.8	140.1	170.1	173.5	201.2	161.9	186	157.4	93.5	92	123.9	94.7		6.87
100511390	RBM25	RNA binding motif protein 25	-	Ensembl:ENSSSCG00000028663	protein-coding	58517	RBM25	RNA binding motif protein 25	NET52|RED120|RNPC7|S164|Snu71|fSAP94	MIM:612427|HGNC:HGNC:23244|Ensembl:ENSG00000119707	protein-coding	-0.74	23.38	0	0		219	212	264	327	355	436	447	533	305	608	262	222	409	264	197		254.6	195.1	224.9	255.3	264.6	348.2	410.3	397.2	228.6	312.3	220.5	211.8	233.6	200.6	171.2		8
100627794	CCDC58	coiled-coil domain containing 58	-	Ensembl:ENSSSCG00000025107	protein-coding	131076	CCDC58	coiled-coil domain containing 58	-	HGNC:HGNC:31136|Ensembl:ENSG00000160124	protein-coding	-0.74	22.41	0	0		75	82	107	116	136	162	105	160	167	238	104	65	144	67	78		87.2	75.4	91.2	90.6	101.4	129.4	96.4	119.2	125.2	122.3	87.5	62	82.2	50.9	67.8		6.46
100627558	EMG1	EMG1 N1-specific pseudouridine methyltransferase	-	VGNC:VGNC:87678|Ensembl:ENSSSCG00000026812	protein-coding	10436	EMG1	EMG1 N1-specific pseudouridine methyltransferase	C2F|Grcc2f|NEP1	MIM:611531|HGNC:HGNC:16912|Ensembl:ENSG00000126749	protein-coding	-0.74	21.87	0	0		90	106	71	129	100	155	127	149	156	221	63	86	117	104	78		104.6	97.5	60.5	100.7	74.5	123.8	116.6	111	116.9	113.5	53	82	66.8	79	67.8		6.72
100153581	NUP153	nucleoporin 153	-	VGNC:VGNC:90973|Ensembl:ENSSSCG00000026034	protein-coding	9972	NUP153	nucleoporin 153	HNUP153|N153	MIM:603948|HGNC:HGNC:8062|Ensembl:ENSG00000124789	protein-coding	-0.74	18	0	0.0001		218	266	321	307	309	493	790	751	392	693	295	283	483	305	291		253.4	244.8	273.5	239.7	230.3	393.7	725.1	559.7	293.9	356	248.3	269.9	275.9	231.8	252.9		7.99
100623333	POLR2E	RNA polymerase II, I and III subunit E	-	VGNC:VGNC:91649|Ensembl:ENSSSCG00000021472	protein-coding	5434	POLR2E	RNA polymerase II, I and III subunit E	RPABC1|RPB5|XAP4|hRPB25|hsRPB5	MIM:180664|HGNC:HGNC:9192|Ensembl:ENSG00000099817	protein-coding	-0.74	15.26	0.0001	0.0005		20	30	47	52	65	76	67	84	72	122	35	30	60	60	48		23.2	27.6	40	40.6	48.5	60.7	61.5	62.6	54	62.7	29.5	28.6	34.3	45.6	41.7		4.6
100620894	ZNF592	zinc finger protein 592	-	Ensembl:ENSSSCG00000034070	protein-coding	9640	ZNF592	zinc finger protein 592	CAMOS|SCAR5	MIM:613624|HGNC:HGNC:28986|Ensembl:ENSG00000166716	protein-coding	-0.74	14.87	0.0001	0.0006		17	65	39	52	35	75	78	99	99	131	42	39	68	68	51		19.8	59.8	33.2	40.6	26.1	59.9	71.6	73.8	74.2	67.3	35.4	37.2	38.8	51.7	44.3		4.38
100174945	PRKCI	protein kinase C iota	PKC	VGNC:VGNC:91809|Ensembl:ENSSSCG00000011745	protein-coding	5584	PRKCI	protein kinase C iota	DXS1179E|PKCI|nPKC-iota	MIM:600539|HGNC:HGNC:9404|Ensembl:ENSG00000163558	protein-coding	-0.74	14.63	0.0001	0.0007		28	40	57	46	65	58	103	84	96	158	52	46	87	54	42		32.5	36.8	48.6	35.9	48.5	46.3	94.5	62.6	72	81.2	43.8	43.9	49.7	41	36.5		5.07
100517567	INO80	INO80 complex ATPase subunit	-	VGNC:VGNC:89138|Ensembl:ENSSSCG00000004753	protein-coding	54617	INO80	INO80 complex ATPase subunit	INO80A|INOC1	MIM:610169|HGNC:HGNC:26956|Ensembl:ENSG00000128908	protein-coding	-0.74	14.33	0.0002	0.0008		55	73	84	71	101	166	195	228	82	233	93	72	176	118	94		63.9	67.2	71.6	55.4	75.3	132.6	179	169.9	61.5	119.7	78.3	68.7	100.5	89.7	81.7		6.02
100152389	TMBIM1	transmembrane BAX inhibitor motif containing 1	-	VGNC:VGNC:96000|Ensembl:ENSSSCG00000016186	protein-coding	64114	TMBIM1	transmembrane BAX inhibitor motif containing 1	LFG3|MST100|MSTP100|PP1201|RECS1	MIM:610364|HGNC:HGNC:23410|Ensembl:ENSG00000135926	protein-coding	-0.74	14.13	0.0002	0.0009		98	122	92	123	104	151	138	134	200	225	102	115	80	96	72		113.9	112.3	78.4	96	77.5	120.6	126.7	99.9	149.9	115.6	85.9	109.7	45.7	73	62.6		6.84
106504051	NOP14	NOP14 nucleolar protein	-	VGNC:VGNC:90820|Ensembl:ENSSSCG00000008693	protein-coding	8602	NOP14	NOP14 nucleolar protein	C4orf9|NOL14|RES4-25|RES425|UTP2	MIM:611526|HGNC:HGNC:16821|Ensembl:ENSG00000087269	protein-coding	-0.74	13.9	0.0002	0.0009		24	39	45	57	65	86	49	61	83	124	32	47	61	37	43		27.9	35.9	38.3	44.5	48.5	68.7	45	45.5	62.2	63.7	26.9	44.8	34.8	28.1	37.4		4.85
100152505	ERH	ERH mRNA splicing and mitosis factor	-	VGNC:VGNC:87772|Ensembl:ENSSSCG00000002307	protein-coding	2079	ERH	ERH mRNA splicing and mitosis factor	DROER	MIM:601191|HGNC:HGNC:3447|Ensembl:ENSG00000100632	protein-coding	-0.73	33.79	0	0		117	150	162	181	207	254	181	288	276	404	151	129	210	143	142		136	138	138	141.3	154.3	202.9	166.1	214.6	206.9	207.5	127.1	123	119.9	108.7	123.4		7.1
102160861	ATP5F1C	ATP synthase F1 subunit gamma	ATP5C1	VGNC:VGNC:96463|Ensembl:ENSSSCG00000034086	protein-coding	509	ATP5F1C	ATP synthase F1 subunit gamma	ATP5C|ATP5C1|ATP5CL1	MIM:108729|HGNC:HGNC:833|Ensembl:ENSG00000165629	protein-coding	-0.73	27.75	0	0		480	713	781	705	831	901	738	1038	1319	1347	536	416	661	651	658		558	656	665.4	550.3	619.5	719.6	677.3	773.6	988.8	691.9	451.2	396.8	377.5	494.7	571.9		9.13
100153448	HENMT1	HEN methyltransferase 1	-	VGNC:VGNC:88844|Ensembl:ENSSSCG00000006846	protein-coding	113802	HENMT1	HEN methyltransferase 1	C1orf59|HEN1	MIM:612178|HGNC:HGNC:26400|Ensembl:ENSG00000162639	protein-coding	-0.73	25.66	0	0		404	673	582	554	609	1068	1338	1598	1363	1651	656	546	1195	797	851		469.6	619.2	495.8	432.5	454	853	1228	1190.9	1021.8	848.1	552.2	520.8	682.5	605.6	739.6		8.88
100156598	BTBD3	BTB domain containing 3	-	VGNC:VGNC:95673|Ensembl:ENSSSCG00000020853	protein-coding	22903	BTBD3	BTB domain containing 3	dJ742J24.1	MIM:615566|HGNC:HGNC:15854|Ensembl:ENSG00000132640	protein-coding	-0.73	22.78	0	0		138	191	233	228	332	353	369	414	370	558	214	230	214	240	208		160.4	175.7	198.5	178	247.5	281.9	338.7	308.5	277.4	286.6	180.1	219.4	122.2	182.4	180.8		7.33
100520703	SF3B5	splicing factor 3b subunit 5	-	-	protein-coding	83443	SF3B5	splicing factor 3b subunit 5	SF3b10|Ysf3	MIM:617847|HGNC:HGNC:21083|Ensembl:ENSG00000169976	protein-coding	-0.73	15.65	0.0001	0.0004		34	41	51	48	46	60	61	96	108	115	49	28	66	48	53		39.5	37.7	43.5	37.5	34.3	47.9	56	71.5	81	59.1	41.2	26.7	37.7	36.5	46.1		5.34
595122	LOC595122	histone H1.3-like protein	-	-	protein-coding	3007	H1-3	H1.3 linker histone, cluster member	H1.3|H1D|H1F3|H1s-2|HIST1H1D	MIM:142210|HGNC:HGNC:4717|Ensembl:ENSG00000124575	protein-coding	-0.73	14.97	0.0001	0.0006		86	121	56	150	207	222	135	171	195	229	87	84	133	115	114		100	111.3	47.7	117.1	154.3	177.3	123.9	127.4	146.2	117.6	73.2	80.1	76	87.4	99.1		6.66
100512671	C9H11orf54	chromosome 9 C11orf54 homolog	-	VGNC:VGNC:86087|Ensembl:ENSSSCG00000014948	protein-coding	28970	C11orf54	chromosome 11 open reading frame 54	PTD012|PTOD012	MIM:615810|HGNC:HGNC:30204|Ensembl:ENSG00000182919	protein-coding	-0.73	14.76	0.0001	0.0006		37	46	43	30	44	85	61	63	64	107	38	36	52	37	48		43	42.3	36.6	23.4	32.8	67.9	56	47	48	55	32	34.3	29.7	28.1	41.7		5.46
100155023	SNX12	sorting nexin 12	-	VGNC:VGNC:93305|Ensembl:ENSSSCG00000012400	protein-coding	29934	SNX12	sorting nexin 12	-	MIM:300883|HGNC:HGNC:14976|Ensembl:ENSG00000147164	protein-coding	-0.73	14.66	0.0001	0.0007		26	35	38	36	43	50	54	68	74	90	25	35	57	27	44		30.2	32.2	32.4	28.1	32.1	39.9	49.6	50.7	55.5	46.2	21	33.4	32.6	20.5	38.2		4.96
396950	ATP5ME	ATP synthase membrane subunit e	ATP5I	VGNC:VGNC:85658	protein-coding	521	ATP5ME	ATP synthase membrane subunit e	ATP5I|ATP5K	MIM:601519|HGNC:HGNC:846|Ensembl:ENSG00000169020	protein-coding	-0.73	14.58	0.0001	0.0007		205	286	278	357	396	294	253	606	692	522	200	197	252	243	245		238.3	263.2	236.8	278.7	295.2	234.8	232.2	451.6	518.7	268.1	168.4	187.9	143.9	184.7	212.9		7.9
100156324	MRPL18	mitochondrial ribosomal protein L18	-	VGNC:VGNC:90354|Ensembl:ENSSSCG00000004047	protein-coding	29074	MRPL18	mitochondrial ribosomal protein L18	HSPC071|L18mt|MRP-L18	MIM:611831|HGNC:HGNC:14477|Ensembl:ENSG00000112110	protein-coding	-0.73	14.24	0.0002	0.0008		39	66	66	87	94	73	65	89	80	158	35	47	70	42	68		45.3	60.7	56.2	67.9	70.1	58.3	59.7	66.3	60	81.2	29.5	44.8	40	31.9	59.1		5.53
100523641	TOMM70	translocase of outer mitochondrial membrane 70	-	VGNC:VGNC:94307|Ensembl:ENSSSCG00000011963	protein-coding	9868	TOMM70	translocase of outer mitochondrial membrane 70	TOMM70A|Tom70	MIM:606081|HGNC:HGNC:11985|Ensembl:ENSG00000154174	protein-coding	-0.72	32.66	0	0		332	399	456	488	575	655	635	634	529	797	316	311	502	384	332		385.9	367.1	388.5	380.9	428.6	523.1	582.8	472.5	396.6	409.4	266	296.6	286.7	291.8	288.6		8.6
100517095	METAP2	methionyl aminopeptidase 2	-	VGNC:VGNC:90152|Ensembl:ENSSSCG00000030608	protein-coding	10988	METAP2	methionyl aminopeptidase 2	MAP2|MNPEP|p67eIF2	MIM:601870|HGNC:HGNC:16672|Ensembl:ENSG00000111142	protein-coding	-0.72	24.52	0	0		271	248	337	343	383	579	489	501	389	640	280	232	468	286	254		315	228.2	287.1	267.8	285.5	462.4	448.8	373.4	291.6	328.8	235.7	221.3	267.3	217.3	220.8		8.3
100513815	CDK12	cyclin dependent kinase 12	-	VGNC:VGNC:86496|Ensembl:ENSSSCG00000017504	protein-coding	51755	CDK12	cyclin dependent kinase 12	CRK7|CRKR|CRKRS	MIM:615514|HGNC:HGNC:24224|Ensembl:ENSG00000167258	protein-coding	-0.72	23.23	0	0		209	265	251	284	271	495	540	471	327	693	285	229	424	267	241		242.9	243.8	213.8	221.7	202	395.3	495.6	351	245.1	356	239.9	218.4	242.2	202.9	209.5		7.93
100513412	ACTN1	actinin alpha 1	-	Ensembl:ENSSSCG00000036702	protein-coding	87	ACTN1	actinin alpha 1	BDPLT15	MIM:102575|HGNC:HGNC:163|Ensembl:ENSG00000072110	protein-coding	-0.72	23.22	0	0		865	1071	1349	1408	1206	1759	1473	2024	2098	3016	1199	1256	986	972	1080		1005.5	985.5	1149.3	1099.1	899	1404.9	1351.9	1508.4	1572.7	1549.3	1009.3	1198	563.1	738.6	938.7		9.98
100155047	MRPL15	mitochondrial ribosomal protein L15	-	VGNC:VGNC:98820|Ensembl:ENSSSCG00000030578	protein-coding	29088	MRPL15	mitochondrial ribosomal protein L15	HSPC145|L15mt|MRP-L15|MRP-L7|RPML7	MIM:611828|HGNC:HGNC:14054|Ensembl:ENSG00000137547	protein-coding	-0.72	22.19	0	0		69	105	125	114	103	135	122	194	170	180	88	73	110	93	85		80.2	96.6	106.5	89	76.8	107.8	112	144.6	127.4	92.5	74.1	69.6	62.8	70.7	73.9		6.34
100153395	FNDC3B	fibronectin type III domain containing 3B	-	VGNC:VGNC:88183|Ensembl:ENSSSCG00000011752	protein-coding	64778	FNDC3B	fibronectin type III domain containing 3B	FAD104|PRO4979|YVTM2421	MIM:611909|HGNC:HGNC:24670|Ensembl:ENSG00000075420	protein-coding	-0.72	21.3	0	0		87	117	145	174	207	274	306	322	267	470	151	154	194	217	195		101.1	107.7	123.5	135.8	154.3	218.8	280.8	240	200.2	241.4	127.1	146.9	110.8	164.9	169.5		6.67
100523623	TMEM165	transmembrane protein 165	-	VGNC:VGNC:94104|Ensembl:ENSSSCG00000032234	protein-coding	55858	TMEM165	transmembrane protein 165	CDG2K|FT27|GDT1|TMPT27|TPARL	MIM:614726|HGNC:HGNC:30760|Ensembl:ENSG00000134851	protein-coding	-0.72	20.47	0	0		60	81	110	92	135	163	131	185	107	245	96	75	132	87	86		69.7	74.5	93.7	71.8	100.6	130.2	120.2	137.9	80.2	125.9	80.8	71.5	75.4	66.1	74.7		6.14
100533196	UBE2I	ubiquitin conjugating enzyme E2 I	UBC9	Ensembl:ENSSSCG00000021560	protein-coding	7329	UBE2I	ubiquitin conjugating enzyme E2 I	C358B7.1|P18|UBC9	MIM:601661|HGNC:HGNC:12485|Ensembl:ENSG00000103275	protein-coding	-0.72	18.55	0	0.0001		68	101	89	109	91	139	103	136	198	224	55	83	110	97	86		79	92.9	75.8	85.1	67.8	111	94.5	101.4	148.4	115.1	46.3	79.2	62.8	73.7	74.7		6.32
100153461	EGLN1	egl-9 family hypoxia inducible factor 1	-	VGNC:VGNC:87588|Ensembl:ENSSSCG00000010172	protein-coding	54583	EGLN1	egl-9 family hypoxia inducible factor 1	C1orf12|ECYT3|HALAH|HIF-PH2|HIFPH2|HPH-2|HPH2|PHD2|SM20|ZMYND6	MIM:606425|HGNC:HGNC:1232|Ensembl:ENSG00000135766	protein-coding	-0.72	18.16	0	0.0001		97	73	103	98	153	133	91	157	143	266	81	73	116	90	73		112.8	67.2	87.8	76.5	114.1	106.2	83.5	117	107.2	136.6	68.2	69.6	66.3	68.4	63.4		6.83
100153098	SLC39A1	solute carrier family 39 member 1	-	VGNC:VGNC:93101	protein-coding	27173	SLC39A1	solute carrier family 39 member 1	ZIP1|ZIRTL	MIM:604740|HGNC:HGNC:12876|Ensembl:ENSG00000143570	protein-coding	-0.72	16.39	0.0001	0.0003		65	79	76	107	99	104	132	153	164	184	70	77	85	84	113		75.6	72.7	64.7	83.5	73.8	83.1	121.1	114	122.9	94.5	58.9	73.4	48.5	63.8	98.2		6.26
100152360	CCDC68	coiled-coil domain containing 68	-	VGNC:VGNC:86308|Ensembl:ENSSSCG00000004534	protein-coding	80323	CCDC68	coiled-coil domain containing 68	SE57-1	MIM:616909|HGNC:HGNC:24350|Ensembl:ENSG00000166510	protein-coding	-0.72	16	0.0001	0.0004		55	59	97	79	95	126	80	120	130	141	72	71	66	66	55		63.9	54.3	82.6	61.7	70.8	100.6	73.4	89.4	97.5	72.4	60.6	67.7	37.7	50.2	47.8		6.02
396994	SLC35A4	solute carrier family 35 member A4	NST	VGNC:VGNC:93069|Ensembl:ENSSSCG00000014367	protein-coding	113829	SLC35A4	solute carrier family 35 member A4	-	HGNC:HGNC:20753|Ensembl:ENSG00000176087	protein-coding	-0.72	15.85	0.0001	0.0004		49	78	104	152	125	113	112	152	143	236	66	76	85	91	94		57	71.8	88.6	118.7	93.2	90.2	102.8	113.3	107.2	121.2	55.6	72.5	48.5	69.2	81.7		5.86
100625408	TWNK	twinkle mtDNA helicase	C14H10orf2	VGNC:VGNC:94597|Ensembl:ENSSSCG00000030428	protein-coding	56652	TWNK	twinkle mtDNA helicase	ATXN8|C10orf2|IOSCA|MTDPS7|PEO|PEO1|PEOA3|PRLTS5|SANDO|SCA8|TWINL	MIM:606075|HGNC:HGNC:1160|Ensembl:ENSG00000107815	protein-coding	-0.72	15.76	0.0001	0.0004		32	67	56	36	51	91	63	76	101	128	45	42	67	59	45		37.2	61.6	47.7	28.1	38	72.7	57.8	56.6	75.7	65.8	37.9	40.1	38.3	44.8	39.1		5.26
100518876	SNX18	sorting nexin 18	-	VGNC:VGNC:93310|Ensembl:ENSSSCG00000031337	protein-coding	112574	SNX18	sorting nexin 18	SH3PX2|SH3PXD3B|SNAG1	HGNC:HGNC:19245|Ensembl:ENSG00000178996	protein-coding	-0.72	14.93	0.0001	0.0006		247	303	416	425	535	477	323	352	713	883	284	276	272	312	279		287.1	278.8	354.4	331.8	398.8	381	296.4	262.3	534.5	453.6	239.1	263.3	155.3	237.1	242.5		8.17
100516520	HNRNPA3	heterogeneous nuclear ribonucleoprotein A3	-	Ensembl:ENSSSCG00000015988	protein-coding	220988	HNRNPA3	heterogeneous nuclear ribonucleoprotein A3	2610510D13Rik|D10S102|FBRNP|HNRPA3	MIM:605372|HGNC:HGNC:24941|Ensembl:ENSG00000170144	protein-coding	-0.71	32.98	0	0		1009	1035	1297	1236	1618	1793	1710	2051	1424	2975	1138	1015	1542	1110	907		1172.9	952.3	1105	964.9	1206.1	1432	1569.4	1528.5	1067.5	1528.2	957.9	968.2	880.7	843.5	788.3		10.2
100157638	MESD	mesoderm development LRP chaperone	MESDC2	VGNC:VGNC:90147|Ensembl:ENSSSCG00000021587	protein-coding	23184	MESD	mesoderm development LRP chaperone	BOCA|MESDC2|OI20	MIM:607783|HGNC:HGNC:13520|Ensembl:ENSG00000117899	protein-coding	-0.71	28.12	0	0		146	227	248	301	320	295	267	410	389	476	205	181	266	190	191		169.7	208.9	211.3	235	238.5	235.6	245.1	305.6	291.6	244.5	172.6	172.6	151.9	144.4	166		7.42
100625983	SSR3	signal sequence receptor subunit 3	-	VGNC:VGNC:93492|Ensembl:ENSSSCG00000030567	protein-coding	6747	SSR3	signal sequence receptor subunit 3	TRAPG	MIM:606213|HGNC:HGNC:11325|Ensembl:ENSG00000114850	protein-coding	-0.71	27.82	0	0		158	181	190	229	266	471	301	383	369	525	201	176	324	273	180		183.7	166.5	161.9	178.8	198.3	376.2	276.3	285.4	276.6	269.7	169.2	167.9	185	207.5	156.4		7.53
100512335	PRELID1	PRELI domain containing 1	-	VGNC:VGNC:100333|Ensembl:ENSSSCG00000031182	protein-coding	27166	PRELID1	PRELI domain containing 1	CGI-106|PRELI|PX19|SBBI12	MIM:605733|HGNC:HGNC:30255|Ensembl:ENSG00000169230	protein-coding	-0.71	26.15	0	0		512	729	684	740	845	996	705	1240	1268	1374	599	507	686	643	722		595.2	670.8	582.7	577.7	629.9	795.5	647	924.1	950.5	705.8	504.2	483.6	391.8	488.6	627.5		9.22
100626466	LARP4	La ribonucleoprotein 4	-	VGNC:VGNC:89641|Ensembl:ENSSSCG00000028516	protein-coding	113251	LARP4	La ribonucleoprotein 4	PP13296	MIM:618657|HGNC:HGNC:24320|Ensembl:ENSG00000161813	protein-coding	-0.71	24.48	0	0		173	230	319	343	393	437	346	444	364	782	227	203	422	261	228		201.1	211.6	271.8	267.8	293	349	317.6	330.9	272.9	401.7	191.1	193.6	241	198.3	198.2		7.66
100517138	SMC2	structural maintenance of chromosomes 2	-	VGNC:VGNC:93238|Ensembl:ENSSSCG00000005403	protein-coding	10592	SMC2	structural maintenance of chromosomes 2	CAP-E|CAPE|SMC-2|SMC2L1	MIM:605576|HGNC:HGNC:14011|Ensembl:ENSG00000136824	protein-coding	-0.71	19.61	0	0.0001		204	180	291	322	430	565	430	462	391	592	263	198	373	270	293		237.1	165.6	247.9	251.4	320.5	451.2	394.7	344.3	293.1	304.1	221.4	188.9	213	205.2	254.7		7.9
100622482	HDAC1	histone deacetylase 1	-	VGNC:VGNC:88810|Ensembl:ENSSSCG00000003613	protein-coding	3065	HDAC1	histone deacetylase 1	GON-10|HD1|KDAC1|RPD3|RPD3L1	MIM:601241|HGNC:HGNC:4852|Ensembl:ENSG00000116478	protein-coding	-0.71	19.58	0	0.0001		32	53	70	68	67	127	96	129	116	158	63	56	109	54	76		37.2	48.8	59.6	53.1	49.9	101.4	88.1	96.1	87	81.2	53	53.4	62.3	41	66.1		5.26
100623159	YTHDF2	YTH N6-methyladenosine RNA binding protein 2	-	VGNC:VGNC:95043	protein-coding	51441	YTHDF2	YTH N6-methyladenosine RNA binding protein 2	CAHL|HGRG8|NY-REN-2	MIM:610640|HGNC:HGNC:31675|Ensembl:ENSG00000198492	protein-coding	-0.71	18.73	0	0.0001		74	110	109	147	177	215	257	273	181	320	156	109	184	140	116		86	101.2	92.9	114.8	131.9	171.7	235.9	203.5	135.7	164.4	131.3	104	105.1	106.4	100.8		6.44
397345	ADAM10	ADAM metallopeptidase domain 10	ADAM-10	VGNC:VGNC:85061|Ensembl:ENSSSCG00000004595	protein-coding	102	ADAM10	ADAM metallopeptidase domain 10	AD10|AD18|CD156c|CDw156|HsT18717|MADM|RAK|kuz	MIM:602192|HGNC:HGNC:188|Ensembl:ENSG00000137845	protein-coding	-0.71	18.02	0	0.0001		76	134	125	144	186	231	189	169	202	359	116	96	165	124	166		88.3	123.3	106.5	112.4	138.7	184.5	173.5	125.9	151.4	184.4	97.6	91.6	94.2	94.2	144.3		6.48
100302020	CLDN6	claudin 6	-	VGNC:VGNC:86739|Ensembl:ENSSSCG00000023743	protein-coding	9074	CLDN6	claudin 6	-	MIM:615798|HGNC:HGNC:2048|Ensembl:ENSG00000184697	protein-coding	-0.71	16.44	0.0001	0.0003		16	60	44	76	69	142	108	201	180	236	95	76	135	83	100		18.6	55.2	37.5	59.3	51.4	113.4	99.1	149.8	134.9	121.2	80	72.5	77.1	63.1	86.9		4.29
733605	NDUFB6	NADH:ubiquinone oxidoreductase subunit B6	CI-B17	Ensembl:ENSSSCG00000011003	protein-coding	4712	NDUFB6	NADH:ubiquinone oxidoreductase subunit B6	B17|CI	MIM:603322|HGNC:HGNC:7701|Ensembl:ENSG00000165264	protein-coding	-0.71	16.16	0.0001	0.0003		83	62	93	79	97	113	83	127	150	186	56	63	92	72	93		96.5	57	79.2	61.7	72.3	90.2	76.2	94.6	112.4	95.5	47.1	60.1	52.5	54.7	80.8		6.61
100152330	INTS3	integrator complex subunit 3	-	VGNC:VGNC:89163|Ensembl:ENSSSCG00000006571	protein-coding	65123	INTS3	integrator complex subunit 3	C1orf193|C1orf60|INT3|SOSS-A|SOSSA	MIM:611347|HGNC:HGNC:26153|Ensembl:ENSG00000143624	protein-coding	-0.71	14.97	0.0001	0.0006		48	61	47	65	84	84	80	100	155	157	45	59	80	75	52		55.8	56.1	40	50.7	62.6	67.1	73.4	74.5	116.2	80.6	37.9	56.3	45.7	57	45.2		5.83
100525716	FOXP1	forkhead box P1	-	VGNC:VGNC:88222|Ensembl:ENSSSCG00000027675	protein-coding	27086	FOXP1	forkhead box P1	12CC4|HSPC215|MFH|QRF1|hFKH1B	MIM:605515|HGNC:HGNC:3823|Ensembl:ENSG00000114861	protein-coding	-0.71	14	0.0002	0.0009		88	108	107	98	133	240	201	223	187	178	100	129	118	142	118		102.3	99.4	91.2	76.5	99.1	191.7	184.5	166.2	140.2	91.4	84.2	123	67.4	107.9	102.6		6.69
100049700	AP3D1	adaptor related protein complex 3 subunit delta 1	-	VGNC:VGNC:85389|Ensembl:ENSSSCG00000040157	protein-coding	8943	AP3D1	adaptor related protein complex 3 subunit delta 1	ADTD|HPS10|hBLVR	MIM:607246|HGNC:HGNC:568|Ensembl:ENSG00000065000	protein-coding	-0.7	34.07	0	0		266	358	339	429	469	643	478	558	571	828	320	334	431	356	307		309.2	329.4	288.8	334.9	349.6	513.5	438.7	415.8	428	425.3	269.4	318.6	246.2	270.5	266.8		8.28
100626098	MCM10	minichromosome maintenance 10 replication initiation factor	-	VGNC:VGNC:95871|Ensembl:ENSSSCG00000035059	protein-coding	55388	MCM10	minichromosome maintenance 10 replication initiation factor	CNA43|DNA43|PRO2249	MIM:609357|HGNC:HGNC:18043|Ensembl:ENSG00000065328	protein-coding	-0.7	24.97	0	0		115	151	120	185	212	242	220	289	254	444	140	141	196	161	173		133.7	138.9	102.2	144.4	158	193.3	201.9	215.4	190.4	228.1	117.8	134.5	111.9	122.3	150.4		7.07
100158042	RBMX	RNA binding motif protein X-linked	-	Ensembl:ENSSSCG00000012703	protein-coding	27316	RBMX	RNA binding motif protein X-linked	HNRNPG|HNRPG|MRXS11|RBMXP1|RBMXRT|RNMX|hnRNP-G	MIM:300199|HGNC:HGNC:9910|Ensembl:ENSG00000147274	protein-coding	-0.7	22.22	0	0		293	309	348	395	374	697	662	608	485	742	395	298	479	374	293		340.6	284.3	296.5	308.3	278.8	556.7	607.6	453.1	363.6	381.2	332.5	284.2	273.6	284.2	254.7		8.42
100627169	AGPS	alkylglycerone phosphate synthase	-	VGNC:VGNC:96267|Ensembl:ENSSSCG00000023983	protein-coding	8540	AGPS	alkylglycerone phosphate synthase	ADAP-S|ADAS|ADHAPS|ADPS|ALDHPSY|RCDP3	MIM:603051|HGNC:HGNC:327|Ensembl:ENSG00000018510	protein-coding	-0.7	21.64	0	0		80	99	107	126	129	167	144	161	151	218	95	74	112	92	134		93	91.1	91.2	98.4	96.2	133.4	132.2	120	113.2	112	80	70.6	64	69.9	116.5		6.55
100155110	CKS1B	CDC28 protein kinase regulatory subunit 1B	-	-	protein-coding	1163	CKS1B	CDC28 protein kinase regulatory subunit 1B	CKS1|PNAS-16|PNAS-18|ckshs1	MIM:116900|HGNC:HGNC:19083|Ensembl:ENSG00000173207	protein-coding	-0.7	19.97	0	0.0001		67	111	98	102	94	140	122	204	168	196	80	81	112	90	103		77.9	102.1	83.5	79.6	70.1	111.8	112	152	125.9	100.7	67.3	77.3	64	68.4	89.5		6.3
100627807	RBM3	RNA binding motif protein 3	-	Ensembl:ENSSSCG00000021591	protein-coding	5935	RBM3	RNA binding motif protein 3	IS1-RNPL|RNPL	MIM:300027|HGNC:HGNC:9900|Ensembl:ENSG00000102317	protein-coding	-0.7	19.33	0	0.0001		166	251	278	271	346	556	555	559	396	564	299	278	411	314	226		193	231	236.8	211.6	257.9	444.1	509.4	416.6	296.9	289.7	251.7	265.2	234.7	238.6	196.4		7.6
100156737	CERS2	ceramide synthase 2	LASS2	VGNC:VGNC:86587|Ensembl:ENSSSCG00000006644	protein-coding	29956	CERS2	ceramide synthase 2	L3|LASS2|SP260|TMSG1	MIM:606920|HGNC:HGNC:14076|Ensembl:ENSG00000143418	protein-coding	-0.7	19.03	0	0.0001		46	53	68	105	96	110	120	159	148	187	77	72	96	85	82		53.5	48.8	57.9	82	71.6	87.9	110.1	118.5	110.9	96.1	64.8	68.7	54.8	64.6	71.3		5.77
692192	PCNA	proliferating cell nuclear antigen	-	Ensembl:ENSSSCG00000030642	protein-coding	5111	PCNA	proliferating cell nuclear antigen	ATLD2	MIM:176740|HGNC:HGNC:8729|Ensembl:ENSG00000132646	protein-coding	-0.7	19.02	0	0.0001		93	148	139	156	178	226	217	269	197	345	103	89	251	141	157		108.1	136.2	118.4	121.8	132.7	180.5	199.2	200.5	147.7	177.2	86.7	84.9	143.4	107.1	136.5		6.77
100628001	MARCKSL1	MARCKS like 1	-	VGNC:VGNC:98498	protein-coding	65108	MARCKSL1	MARCKS like 1	F52|MACMARCKS|MLP|MLP1|MRP	MIM:602940|HGNC:HGNC:7142|Ensembl:ENSG00000175130	protein-coding	-0.7	17.52	0	0.0002		169	166	192	255	223	297	211	302	359	484	211	176	141	179	154		196.4	152.7	163.6	199.1	166.2	237.2	193.7	225.1	269.1	248.6	177.6	167.9	80.5	136	133.8		7.63
100520256	EBNA1BP2	EBNA1 binding protein 2	-	VGNC:VGNC:87528|Ensembl:ENSSSCG00000030177	protein-coding	10969	EBNA1BP2	EBNA1 binding protein 2	EBP2|NOBP|P40	MIM:614443|HGNC:HGNC:15531|Ensembl:ENSG00000117395	protein-coding	-0.7	15.33	0.0001	0.0005		42	48	57	53	68	100	43	85	88	110	46	40	66	48	46		48.8	44.2	48.6	41.4	50.7	79.9	39.5	63.3	66	56.5	38.7	38.2	37.7	36.5	40		5.64
100621774	UBE2M	ubiquitin conjugating enzyme E2 M	-	VGNC:VGNC:94648	protein-coding	9040	UBE2M	ubiquitin conjugating enzyme E2 M	UBC-RS2|UBC12|hUbc12	MIM:603173|HGNC:HGNC:12491|Ensembl:ENSG00000130725	protein-coding	-0.7	13.89	0.0002	0.001		48	63	55	78	74	89	78	99	142	122	55	51	52	66	60		55.8	58	46.9	60.9	55.2	71.1	71.6	73.8	106.4	62.7	46.3	48.6	29.7	50.2	52.1		5.83
449528	EIF4G1	eukaryotic translation initiation factor 4 gamma 1	EIF4GI	VGNC:VGNC:87631|Ensembl:ENSSSCG00000030255	protein-coding	1981	EIF4G1	eukaryotic translation initiation factor 4 gamma 1	EIF-4G1|EIF4F|EIF4G|EIF4GI|P220|PARK18	MIM:600495|HGNC:HGNC:3296|Ensembl:ENSG00000114867	protein-coding	-0.69	32.7	0	0		597	777	798	1100	999	1325	1253	1559	1163	1658	742	628	1084	827	785		694	714.9	679.9	858.7	744.7	1058.2	1150	1161.8	871.8	851.7	624.6	599	619.1	628.4	682.3		9.44
397592	JUP	junction plakoglobin	-	VGNC:VGNC:99008|Ensembl:ENSSSCG00000017428	protein-coding	3728	JUP	junction plakoglobin	CTNNG|DP3|DPIII|PDGB|PKGB	MIM:173325|HGNC:HGNC:6207|Ensembl:ENSG00000173801	protein-coding	-0.69	23.56	0	0		296	341	340	513	432	510	576	873	717	928	412	369	459	436	354		344.1	313.8	289.7	400.5	322	407.3	528.7	650.6	537.5	476.7	346.8	352	262.2	331.3	307.7		8.43
100156794	RBM19	RNA binding motif protein 19	-	VGNC:VGNC:92150|Ensembl:ENSSSCG00000009868	protein-coding	9904	RBM19	RNA binding motif protein 19	Mrd1	MIM:616444|HGNC:HGNC:29098|Ensembl:ENSG00000122965	protein-coding	-0.69	21.95	0	0		90	93	109	167	153	236	175	237	210	279	116	111	148	140	135		104.6	85.6	92.9	130.4	114.1	188.5	160.6	176.6	157.4	143.3	97.6	105.9	84.5	106.4	117.3		6.72
100519402	ATP6V0A4	ATPase H+ transporting V0 subunit a4	-	VGNC:VGNC:85665|Ensembl:ENSSSCG00000016516	protein-coding	50617	ATP6V0A4	ATPase H+ transporting V0 subunit a4	A4|ATP6N1B|ATP6N2|DRTA3|RDRTA2|RTA1C|RTADR|STV1|VPH1|VPP2	MIM:605239|HGNC:HGNC:866|Ensembl:ENSG00000105929	protein-coding	-0.69	20.29	0	0.0001		368	476	502	554	625	604	523	695	832	908	355	502	426	354	446		427.8	438	427.7	432.5	465.9	482.4	480	517.9	623.7	466.4	298.8	478.8	243.3	269	387.6		8.74
100517185	CDC27	cell division cycle 27	-	VGNC:VGNC:86448|Ensembl:ENSSSCG00000017308	protein-coding	996	CDC27	cell division cycle 27	ANAPC3|APC3|CDC27Hs|D0S1430E|D17S978E|H-NUC|HNUC|NUC2	MIM:116946|HGNC:HGNC:1728|Ensembl:ENSG00000004897	protein-coding	-0.69	19.72	0	0.0001		102	106	149	150	165	225	264	247	190	330	136	92	188	143	155		118.6	97.5	126.9	117.1	123	179.7	242.3	184.1	142.4	169.5	114.5	87.8	107.4	108.7	134.7		6.9
100151896	RANBP1	RAN binding protein 1	-	VGNC:VGNC:92076|Ensembl:ENSSSCG00000038308	protein-coding	5902	RANBP1	RAN binding protein 1	HTF9A	MIM:601180|HGNC:HGNC:9847|Ensembl:ENSG00000099901	protein-coding	-0.69	18.22	0	0.0001		116	129	101	188	141	176	168	268	229	375	118	120	165	127	150		134.8	118.7	86	146.8	105.1	140.6	154.2	199.7	171.7	192.6	99.3	114.5	94.2	96.5	130.4		7.09
100153874	UBR7	ubiquitin protein ligase E3 component n-recognin 7	-	Ensembl:ENSSSCG00000002460	protein-coding	55148	UBR7	ubiquitin protein ligase E3 component n-recognin 7	C14orf130	MIM:613816|HGNC:HGNC:20344|Ensembl:ENSG00000012963	protein-coding	-0.69	18.09	0	0.0001		41	46	54	45	49	89	73	84	93	108	50	37	63	50	57		47.7	42.3	46	35.1	36.5	71.1	67	62.6	69.7	55.5	42.1	35.3	36	38	49.5		5.6
100156882	FURIN	furin, paired basic amino acid cleaving enzyme	-	VGNC:VGNC:88266|Ensembl:ENSSSCG00000001817	protein-coding	5045	FURIN	furin, paired basic amino acid cleaving enzyme	FUR|PACE|PCSK3|SPC1	MIM:136950|HGNC:HGNC:8568|Ensembl:ENSG00000140564	protein-coding	-0.69	16.22	0.0001	0.0003		658	923	783	983	899	862	857	1045	1188	1514	604	850	504	540	628		764.9	849.3	667.1	767.4	670.1	688.4	786.6	778.8	890.6	777.7	508.4	810.8	287.9	410.4	545.8		9.58
100627768	MTCH2	mitochondrial carrier 2	-	Ensembl:ENSSSCG00000013232	protein-coding	23788	MTCH2	mitochondrial carrier 2	HSPC032|MIMP|SLC25A50	MIM:613221|HGNC:HGNC:17587|Ensembl:ENSG00000109919	protein-coding	-0.69	15.81	0.0001	0.0004		85	114	180	240	252	184	181	226	283	368	128	123	203	146	110		98.8	104.9	153.4	187.4	187.9	147	166.1	168.4	212.1	189	107.7	117.3	115.9	110.9	95.6		6.64
100511173	DLGAP5	DLG associated protein 5	-	VGNC:VGNC:87332|Ensembl:ENSSSCG00000005056	protein-coding	9787	DLGAP5	DLG associated protein 5	DLG7|HURP	MIM:617859|HGNC:HGNC:16864|Ensembl:ENSG00000126787	protein-coding	-0.69	15.62	0.0001	0.0004		265	341	287	361	383	537	569	654	366	497	278	242	428	319	351		308	313.8	244.5	281.8	285.5	428.9	522.2	487.4	274.4	255.3	234	230.8	244.4	242.4	305.1		8.27
100622998	ALKBH5	alkB homolog 5, RNA demethylase	-	VGNC:VGNC:85260|Ensembl:ENSSSCG00000035120	protein-coding	54890	ALKBH5	alkB homolog 5, RNA demethylase	ABH5|OFOXD|OFOXD1	MIM:613303|HGNC:HGNC:25996|Ensembl:ENSG00000091542	protein-coding	-0.69	15.16	0.0001	0.0005		61	96	101	138	141	152	171	158	159	183	62	101	124	100	89		70.9	88.3	86	107.7	105.1	121.4	156.9	117.7	119.2	94	52.2	96.3	70.8	76	77.4		6.17
100627165	ESCO2	establishment of sister chromatid cohesion N-acetyltransferase 2	-	VGNC:VGNC:87787	protein-coding	157570	ESCO2	establishment of sister chromatid cohesion N-acetyltransferase 2	2410004I17Rik|EFO2|EFO2p|RBS|hEFO2	MIM:609353|HGNC:HGNC:27230|Ensembl:ENSG00000171320	protein-coding	-0.69	14.92	0.0001	0.0006		42	48	38	52	53	58	69	66	60	95	33	29	52	42	45		48.8	44.2	32.4	40.6	39.5	46.3	63.3	49.2	45	48.8	27.8	27.7	29.7	31.9	39.1		5.64
100154517	SCAMP2	secretory carrier membrane protein 2	-	VGNC:VGNC:92606|Ensembl:ENSSSCG00000001892	protein-coding	10066	SCAMP2	secretory carrier membrane protein 2	-	MIM:606912|HGNC:HGNC:10564|Ensembl:ENSG00000140497	protein-coding	-0.69	14.26	0.0002	0.0008		58	81	93	142	161	138	138	181	169	223	85	107	92	106	88		67.4	74.5	79.2	110.8	120	110.2	126.7	134.9	126.7	114.6	71.5	102.1	52.5	80.6	76.5		6.1
100621816	VCPIP1	valosin containing protein interacting protein 1	-	VGNC:VGNC:94813|Ensembl:ENSSSCG00000006209	protein-coding	80124	VCPIP1	valosin containing protein interacting protein 1	DUBA3|VCIP135	MIM:611745|HGNC:HGNC:30897|Ensembl:ENSG00000175073	protein-coding	-0.69	14.12	0.0002	0.0009		58	52	76	90	96	131	120	155	86	145	70	56	116	84	56		67.4	47.8	64.7	70.3	71.6	104.6	110.1	115.5	64.5	74.5	58.9	53.4	66.3	63.8	48.7		6.1
396703	SON	SON DNA and RNA binding protein	DBP-5	VGNC:VGNC:93336|Ensembl:ENSSSCG00000023674	protein-coding	6651	SON	SON DNA and RNA binding protein	BASS1|C21orf50|DBP-5|NREBP|SON3|TOKIMS	MIM:182465|HGNC:HGNC:11183|Ensembl:ENSG00000159140	protein-coding	-0.68	31.29	0	0		759	940	1116	1339	1405	1802	1788	1995	1391	2458	1044	865	1642	1093	1001		882.3	864.9	950.8	1045.3	1047.3	1439.2	1641	1486.8	1042.7	1262.6	878.8	825.1	937.8	830.6	870		9.79
100514153	HNRNPM	heterogeneous nuclear ribonucleoprotein M	-	VGNC:VGNC:88924|Ensembl:ENSSSCG00000013602	protein-coding	4670	HNRNPM	heterogeneous nuclear ribonucleoprotein M	CEAR|HNRNPM4|HNRPM|HNRPM4|HTGR1|NAGR1|hnRNP M	MIM:160994|HGNC:HGNC:5046|Ensembl:ENSG00000099783	protein-coding	-0.68	28.31	0	0		418	395	434	537	554	896	726	935	725	1089	486	360	760	561	430		485.9	363.4	369.8	419.2	413	715.6	666.3	696.8	543.5	559.4	409.1	343.4	434.1	426.3	373.7		8.93
100158185	SLC25A5	solute carrier family 25 member 5	-	VGNC:VGNC:93022|Ensembl:ENSSSCG00000012623	protein-coding	292	SLC25A5	solute carrier family 25 member 5	2F1|AAC2|ANT2|T2|T3	MIM:300150|HGNC:HGNC:10991|Ensembl:ENSG00000005022	protein-coding	-0.68	22.84	0	0		158	315	332	390	365	339	350	410	508	656	256	235	318	283	197		183.7	289.8	282.9	304.4	272.1	270.7	321.2	305.6	380.8	337	215.5	224.2	181.6	215.1	171.2		7.53
100523052	CDC42SE2	CDC42 small effector 2	-	VGNC:VGNC:86461|Ensembl:ENSSSCG00000036686	protein-coding	56990	CDC42SE2	CDC42 small effector 2	SPEC2	HGNC:HGNC:18547|Ensembl:ENSG00000158985	protein-coding	-0.68	22.11	0	0		86	120	106	131	153	205	226	254	195	297	106	133	187	139	124		100	110.4	90.3	102.3	114.1	163.7	207.4	189.3	146.2	152.6	89.2	126.9	106.8	105.6	107.8		6.66
100525262	MRPS30	mitochondrial ribosomal protein S30	-	VGNC:VGNC:90393|Ensembl:ENSSSCG00000032275	protein-coding	10884	MRPS30	mitochondrial ribosomal protein S30	MRP-S30|PAP|PDCD9|S30mt	MIM:611991|HGNC:HGNC:8769|Ensembl:ENSG00000112996	protein-coding	-0.68	19.46	0	0.0001		70	126	148	140	147	169	151	222	133	271	89	100	157	112	94		81.4	115.9	126.1	109.3	109.6	135	138.6	165.4	99.7	139.2	74.9	95.4	89.7	85.1	81.7		6.36
100521516	ZNF207	zinc finger protein 207	-	VGNC:VGNC:95205|Ensembl:ENSSSCG00000017732	protein-coding	7756	ZNF207	zinc finger protein 207	BuGZ|hBuGZ	MIM:603428|HGNC:HGNC:12998|Ensembl:ENSG00000010244	protein-coding	-0.68	19.3	0	0.0001		436	471	577	568	671	1227	878	840	575	1407	613	491	748	568	466		506.8	433.4	491.6	443.4	500.2	980	805.8	626	431	722.8	516	468.3	427.2	431.6	405		8.99
100518016	NDUFA12	NADH:ubiquinone oxidoreductase subunit A12	-	Ensembl:ENSSSCG00000000905	protein-coding	55967	NDUFA12	NADH:ubiquinone oxidoreductase subunit A12	B17.2|DAP13|MC1DN23	MIM:614530|HGNC:HGNC:23987|Ensembl:ENSG00000184752	protein-coding	-0.68	19.28	0	0.0001		108	127	155	176	194	186	131	248	234	279	97	121	140	128	128		125.5	116.9	132.1	137.4	144.6	148.6	120.2	184.8	175.4	143.3	81.7	115.4	80	97.3	111.2		6.98
595115	SAR1A	secretion associated Ras related GTPase 1A	-	VGNC:VGNC:92579|Ensembl:ENSSSCG00000010260	protein-coding	56681	SAR1A	secretion associated Ras related GTPase 1A	SAR1|SARA1|Sara|masra2	MIM:607691|HGNC:HGNC:10534|Ensembl:ENSG00000079332	protein-coding	-0.68	19.01	0	0.0001		95	201	157	194	265	294	241	395	295	422	171	148	263	228	147		110.4	184.9	133.8	151.4	197.5	234.8	221.2	294.4	221.1	216.8	143.9	141.2	150.2	173.3	127.8		6.8
100621612	NDC1	NDC1 transmembrane nucleoporin	TMEM48	VGNC:VGNC:90622|Ensembl:ENSSSCG00000028748	protein-coding	55706	NDC1	NDC1 transmembrane nucleoporin	NET3|TMEM48	MIM:610115|HGNC:HGNC:25525|Ensembl:ENSG00000058804	protein-coding	-0.68	17.02	0	0.0002		66	60	92	117	116	160	112	118	134	184	72	56	111	80	94		76.7	55.2	78.4	91.3	86.5	127.8	102.8	87.9	100.5	94.5	60.6	53.4	63.4	60.8	81.7		6.28
100157391	LOC100157391	mitochondrial import inner membrane translocase subunit Tim23	TIMM23	Ensembl:ENSSSCG00000033700	protein-coding	100287932	TIMM23	translocase of inner mitochondrial membrane 23	TIM23	MIM:605034|HGNC:HGNC:17312|Ensembl:ENSG00000265354	protein-coding	-0.67	18.52	0	0.0001		54	106	90	93	113	117	112	108	143	181	76	56	93	78	82		62.8	97.5	76.7	72.6	84.2	93.4	102.8	80.5	107.2	93	64	53.4	53.1	59.3	71.3		5.99
100519285	WDR76	WD repeat domain 76	-	VGNC:VGNC:94941|Ensembl:ENSSSCG00000004695	protein-coding	79968	WDR76	WD repeat domain 76	CDW14	HGNC:HGNC:25773|Ensembl:ENSG00000092470	protein-coding	-0.67	15.02	0.0001	0.0006		45	84	69	64	86	154	93	168	101	178	70	64	107	86	78		52.3	77.3	58.8	50	64.1	123	85.4	125.2	75.7	91.4	58.9	61	61.1	65.4	67.8		5.74
397637	PPIA	peptidylprolyl isomerase A	CYPA	Ensembl:ENSSSCG00000016737	protein-coding	5478	PPIA	peptidylprolyl isomerase A	CYPA|CYPH|HEL-S-69p	MIM:123840|HGNC:HGNC:9253|Ensembl:ENSG00000196262	protein-coding	-0.66	36.44	0	0		1002	1162	1236	1567	1632	1681	1519	2158	2204	3000	1244	968	1483	1240	1185		1164.7	1069.2	1053	1223.2	1216.6	1342.6	1394.1	1608.2	1652.2	1541.1	1047.1	923.3	847	942.3	1029.9		10.19
100157709	AP1B1	adaptor related protein complex 1 subunit beta 1	-	VGNC:VGNC:85377|Ensembl:ENSSSCG00000009978	protein-coding	162	AP1B1	adaptor related protein complex 1 subunit beta 1	ADTB1|AP105A|BAM22|CLAPB2|KIDAR	MIM:600157|HGNC:HGNC:554|Ensembl:ENSG00000100280	protein-coding	-0.66	26.94	0	0		263	310	311	371	394	416	425	489	489	652	219	283	349	305	288		305.7	285.2	265	289.6	293.7	332.2	390.1	364.4	366.6	334.9	184.3	269.9	199.3	231.8	250.3		8.26
100522185	FUS	FUS RNA binding protein	-	VGNC:VGNC:88267|Ensembl:ENSSSCG00000030798	protein-coding	2521	FUS	FUS RNA binding protein	ALS6|ETM4|FUS1|HNRNPP2|POMP75|TLS	MIM:137070|HGNC:HGNC:4010|Ensembl:ENSG00000089280	protein-coding	-0.66	23.16	0	0		276	321	252	392	396	436	432	568	480	617	228	271	385	338	277		320.8	295.4	214.7	306	295.2	348.2	396.5	423.3	359.8	316.9	191.9	258.5	219.9	256.9	240.7		8.33
100522828	UBE2G1	ubiquitin conjugating enzyme E2 G1	-	Ensembl:ENSSSCG00000017877	protein-coding	7326	UBE2G1	ubiquitin conjugating enzyme E2 G1	E217K|UBC7|UBE2G	MIM:601569|HGNC:HGNC:12482|Ensembl:ENSG00000132388	protein-coding	-0.66	22.41	0	0		126	205	171	176	187	280	287	403	283	526	194	156	254	227	203		146.5	188.6	145.7	137.4	139.4	223.6	263.4	300.3	212.1	270.2	163.3	148.8	145.1	172.5	176.4		7.2
100153892	RREB1	ras responsive element binding protein 1	-	VGNC:VGNC:92459	protein-coding	6239	RREB1	ras responsive element binding protein 1	FINB|HNT|LZ321|RREB-1|Zep-1	MIM:602209|HGNC:HGNC:10449|Ensembl:ENSG00000124782	protein-coding	-0.66	21	0	0		173	284	238	319	256	398	395	440	477	628	227	257	277	283	289		201.1	261.3	202.8	249	190.8	317.9	362.5	327.9	357.6	322.6	191.1	245.1	158.2	215.1	251.2		7.66
100513502	BRIX1	biogenesis of ribosomes BRX1	-	Ensembl:ENSSSCG00000016827	protein-coding	55299	BRIX1	biogenesis of ribosomes BRX1	BRIX|BXDC2	MIM:618466|HGNC:HGNC:24170|Ensembl:ENSG00000113460	protein-coding	-0.66	19.69	0	0.0001		77	83	94	89	108	163	164	195	161	249	107	69	178	92	112		89.5	76.4	80.1	69.5	80.5	130.2	150.5	145.3	120.7	127.9	90.1	65.8	101.7	69.9	97.3		6.5
100153560	DDX18	DEAD-box helicase 18	-	VGNC:VGNC:99709|Ensembl:ENSSSCG00000015712	protein-coding	8886	DDX18	DEAD-box helicase 18	Has1|MrDb	MIM:606355|HGNC:HGNC:2741|Ensembl:ENSG00000088205	protein-coding	-0.66	19.41	0	0.0001		191	205	264	344	372	453	374	398	326	565	230	172	413	263	203		222	188.6	224.9	268.5	277.3	361.8	343.3	296.6	244.4	290.2	193.6	164.1	235.9	199.9	176.4		7.8
100513013	ATF7IP	activating transcription factor 7 interacting protein	-	VGNC:VGNC:85611|Ensembl:ENSSSCG00000000612	protein-coding	55729	ATF7IP	activating transcription factor 7 interacting protein	AM|ATF-IP|MCAF|MCAF1|p621	MIM:613644|HGNC:HGNC:20092|Ensembl:ENSG00000171681	protein-coding	-0.66	17.85	0	0.0002		278	310	391	344	383	632	615	708	334	768	348	315	487	437	334		323.1	285.2	333.1	268.5	285.5	504.8	564.4	527.6	250.4	394.5	292.9	300.5	278.1	332.1	290.3		8.34
100514037	EPS15L1	epidermal growth factor receptor pathway substrate 15 like 1	-	VGNC:VGNC:87748|Ensembl:ENSSSCG00000013857	protein-coding	58513	EPS15L1	epidermal growth factor receptor pathway substrate 15 like 1	EPS15R	MIM:616826|HGNC:HGNC:24634|Ensembl:ENSG00000127527	protein-coding	-0.66	16.35	0.0001	0.0003		57	52	66	89	84	119	104	132	118	215	67	83	112	57	76		66.3	47.8	56.2	69.5	62.6	95	95.5	98.4	88.5	110.4	56.4	79.2	64	43.3	66.1		6.07
100329222	PPRC1	PPARG related coactivator 1	-	VGNC:VGNC:91763|Ensembl:ENSSSCG00000010575	protein-coding	23082	PPRC1	PPARG related coactivator 1	PRC	MIM:617462|HGNC:HGNC:30025|Ensembl:ENSG00000148840	protein-coding	-0.66	15.87	0.0001	0.0004		112	129	115	196	149	197	192	255	172	376	117	129	143	135	151		130.2	118.7	98	153	111.1	157.3	176.2	190	128.9	193.1	98.5	123	81.7	102.6	131.2		7.04
100738285	EDEM1	ER degradation enhancing alpha-mannosidase like protein 1	-	VGNC:VGNC:87545|Ensembl:ENSSSCG00000034197	protein-coding	9695	EDEM1	ER degradation enhancing alpha-mannosidase like protein 1	EDEM	MIM:607673|HGNC:HGNC:18967|Ensembl:ENSG00000134109	protein-coding	-0.66	14.66	0.0001	0.0007		110	135	197	198	232	296	189	246	207	484	171	136	267	123	129		127.9	124.2	167.8	154.6	172.9	236.4	173.5	183.3	155.2	248.6	143.9	129.7	152.5	93.5	112.1		7.01
100152415	SPART	spartin	SPG20	VGNC:VGNC:93377|Ensembl:ENSSSCG00000024635	protein-coding	23111	SPART	spartin	SPG20|TAHCCP1	MIM:607111|HGNC:HGNC:18514|Ensembl:ENSG00000133104	protein-coding	-0.66	14.37	0.0002	0.0008		191	171	284	311	405	256	400	386	415	486	235	189	293	272	162		222	157.3	242	242.8	301.9	204.5	367.1	287.7	311.1	249.7	197.8	180.3	167.3	206.7	140.8		7.8
100514171	PLRG1	pleiotropic regulator 1	-	Ensembl:ENSSSCG00000008996	protein-coding	5356	PLRG1	pleiotropic regulator 1	Cwc1|PRL1|PRP46|PRPF46|TANGO4	MIM:605961|HGNC:HGNC:9089|Ensembl:ENSG00000171566	protein-coding	-0.66	14.28	0.0002	0.0008		33	48	61	61	56	72	73	64	84	113	54	42	61	35	45		38.4	44.2	52	47.6	41.7	57.5	67	47.7	63	58	45.5	40.1	34.8	26.6	39.1		5.3
102160336	LOC102160336	ubiquitin-conjugating enzyme E2 E1	UBE2E1	Ensembl:ENSSSCG00000026488	protein-coding	7324	UBE2E1	ubiquitin conjugating enzyme E2 E1	UBCH6	MIM:602916|HGNC:HGNC:12477|Ensembl:ENSG00000170142	protein-coding	-0.65	25.2	0	0		166	234	236	285	303	436	280	444	442	541	272	209	313	257	213		193	215.3	201.1	222.5	225.9	348.2	257	330.9	331.3	277.9	229	199.4	178.8	195.3	185.1		7.6
100157672	PPP4R3A	protein phosphatase 4 regulatory subunit 3A	SMEK1	VGNC:VGNC:91757|Ensembl:ENSSSCG00000002441	protein-coding	55671	PPP4R3A	protein phosphatase 4 regulatory subunit 3A	FLFL1|KIAA2010|MSTP033|PP4R3|PP4R3A|SMEK1|smk-1|smk1	MIM:610351|HGNC:HGNC:20219|Ensembl:ENSG00000100796	protein-coding	-0.65	20.58	0	0		260	327	396	383	362	681	622	697	475	803	435	304	544	347	370		302.2	300.9	337.4	299	269.8	543.9	570.9	519.4	356.1	412.5	366.2	290	310.7	263.7	321.6		8.24
100620726	CAB39	calcium binding protein 39	-	VGNC:VGNC:95936|Ensembl:ENSSSCG00000016266	protein-coding	51719	CAB39	calcium binding protein 39	CGI-66|MO25	MIM:612174|HGNC:HGNC:20292|Ensembl:ENSG00000135932	protein-coding	-0.65	19.85	0	0.0001		236	271	452	395	535	360	362	464	422	754	262	255	349	274	227		274.3	249.4	385.1	308.3	398.8	287.5	332.2	345.8	316.3	387.3	220.5	243.2	199.3	208.2	197.3		8.11
100521108	UBASH3B	ubiquitin associated and SH3 domain containing B	-	VGNC:VGNC:94637|Ensembl:ENSSSCG00000015136	protein-coding	84959	UBASH3B	ubiquitin associated and SH3 domain containing B	STS-1|STS1|TULA-2|TULA2|p70	MIM:609201|HGNC:HGNC:29884|Ensembl:ENSG00000154127	protein-coding	-0.65	19.54	0	0.0001		458	495	649	691	713	807	746	910	805	1619	610	557	543	461	527		532.4	455.5	552.9	539.4	531.5	644.5	684.7	678.2	603.5	831.7	513.5	531.3	310.1	350.3	458		9.06
102164931	PAWR	pro-apoptotic WT1 regulator	-	VGNC:VGNC:91191|Ensembl:ENSSSCG00000036560	protein-coding	5074	PAWR	pro-apoptotic WT1 regulator	PAR4|Par-4	MIM:601936|HGNC:HGNC:8614|Ensembl:ENSG00000177425	protein-coding	-0.65	18.7	0	0.0001		163	210	234	241	328	366	367	334	354	644	254	260	301	227	175		189.5	193.2	199.4	188.1	244.5	292.3	336.8	248.9	265.4	330.8	213.8	248	171.9	172.5	152.1		7.57
100514066	DHX9	DExH-box helicase 9	-	VGNC:VGNC:87299|Ensembl:ENSSSCG00000026806	protein-coding	1660	DHX9	DExH-box helicase 9	DDX9|LKP|NDH2|NDHII|RHA	MIM:603115|HGNC:HGNC:2750|Ensembl:ENSG00000135829	protein-coding	-0.65	17.99	0	0.0001		501	551	861	1073	1284	1096	1146	1348	947	1695	632	535	1077	796	709		582.4	507	733.5	837.6	957.1	875.3	1051.8	1004.6	709.9	870.7	532	510.3	615.1	604.9	616.2		9.19
102167536	U2AF2	U2 small nuclear RNA auxiliary factor 2	-	VGNC:VGNC:94623|Ensembl:ENSSSCG00000034815	protein-coding	11338	U2AF2	U2 small nuclear RNA auxiliary factor 2	U2AF65	MIM:191318|HGNC:HGNC:23156|Ensembl:ENSG00000063244	protein-coding	-0.65	17.03	0	0.0002		98	143	112	212	211	272	230	376	313	369	189	160	219	194	158		113.9	131.6	95.4	165.5	157.3	217.2	211.1	280.2	234.6	189.6	159.1	152.6	125.1	147.4	137.3		6.84
100520896	ETF1	eukaryotic translation termination factor 1	-	VGNC:VGNC:87800|Ensembl:ENSSSCG00000014337	protein-coding	2107	ETF1	eukaryotic translation termination factor 1	D5S1995|ERF|ERF1|RF1|SUP45L1|TB3-1	MIM:600285|HGNC:HGNC:3477|Ensembl:ENSG00000120705	protein-coding	-0.65	16.31	0.0001	0.0003		438	421	643	661	758	1076	1200	1167	769	1154	662	457	900	637	548		509.1	387.4	547.8	516	565	859.4	1101.4	869.7	576.5	592.8	557.2	435.9	514	484.1	476.3		8.99
100623328	RSL24D1	ribosomal L24 domain containing 1	-	Ensembl:ENSSSCG00000024983	protein-coding	51187	RSL24D1	ribosomal L24 domain containing 1	C15orf15|HRP-L30-iso|L30|RLP24|RPL24|RPL24L|TVAS3	MIM:613262|HGNC:HGNC:18479|Ensembl:ENSG00000137876	protein-coding	-0.65	14.03	0.0002	0.0009		59	121	116	127	159	157	217	202	152	257	111	72	175	128	94		68.6	111.3	98.8	99.1	118.5	125.4	199.2	150.5	113.9	132	93.4	68.7	99.9	97.3	81.7		6.12
100737962	PA2G4	proliferation-associated 2G4	-	Ensembl:ENSSSCG00000000377	protein-coding	5036	PA2G4	proliferation-associated 2G4	EBP1|HG4-1|p38-2G4	MIM:602145|HGNC:HGNC:8550|Ensembl:ENSG00000170515	protein-coding	-0.64	29.39	0	0		292	337	351	392	474	466	511	580	498	775	335	274	417	340	312		339.4	310.1	299	306	353.3	372.2	469	432.2	373.3	398.1	282	261.4	238.2	258.4	271.2		8.41
100517745	HMGB3	high mobility group box 3	-	Ensembl:ENSSSCG00000035908	protein-coding	3149	HMGB3	high mobility group box 3	HMG-2a|HMG-4|HMG2A|HMG4	MIM:300193|HGNC:HGNC:5004|Ensembl:ENSG00000029993	protein-coding	-0.64	21.1	0	0		165	206	192	223	237	264	215	286	351	520	153	190	245	179	183		191.8	189.5	163.6	174.1	176.7	210.8	197.3	213.1	263.1	267.1	128.8	181.2	139.9	136	159.1		7.59
100523455	MAD2L1	mitotic arrest deficient 2 like 1	-	VGNC:VGNC:89939|Ensembl:ENSSSCG00000036256	protein-coding	4085	MAD2L1	mitotic arrest deficient 2 like 1	HSMAD2|MAD2	MIM:601467|HGNC:HGNC:6763|Ensembl:ENSG00000164109	protein-coding	-0.64	16.56	0	0.0003		38	90	73	98	106	137	114	135	128	193	84	50	123	82	84		44.2	82.8	62.2	76.5	79	109.4	104.6	100.6	96	99.1	70.7	47.7	70.2	62.3	73		5.5
100517450	POLE3	DNA polymerase epsilon 3, accessory subunit	-	Ensembl:ENSSSCG00000005478	protein-coding	54107	POLE3	DNA polymerase epsilon 3, accessory subunit	CHARAC17|CHRAC17|CHRAC2|YBL1|p17	MIM:607267|HGNC:HGNC:13546|Ensembl:ENSG00000148229	protein-coding	-0.64	16.46	0	0.0003		53	57	75	64	79	81	76	79	83	119	41	37	74	52	58		61.6	52.4	63.9	50	58.9	64.7	69.8	58.9	62.2	61.1	34.5	35.3	42.3	39.5	50.4		5.97
100625904	USP48	ubiquitin specific peptidase 48	-	VGNC:VGNC:94770|Ensembl:ENSSSCG00000024197	protein-coding	84196	USP48	ubiquitin specific peptidase 48	RAP1GA1|USP31	MIM:617445|HGNC:HGNC:18533|Ensembl:ENSG00000090686	protein-coding	-0.64	16.1	0.0001	0.0004		265	252	265	234	214	680	424	506	454	833	286	298	469	290	333		308	231.9	225.8	182.7	159.5	543.1	389.1	377.1	340.3	427.9	240.7	284.2	267.9	220.4	289.4		8.27
100736651	BTF3L4	basic transcription factor 3 like 4	-	VGNC:VGNC:85912|Ensembl:ENSSSCG00000038762	protein-coding	91408	BTF3L4	basic transcription factor 3 like 4	-	HGNC:HGNC:30547|Ensembl:ENSG00000134717	protein-coding	-0.64	15.79	0.0001	0.0004		71	105	101	150	150	141	157	177	176	236	97	118	132	118	70		82.5	96.6	86	117.1	111.8	112.6	144.1	131.9	131.9	121.2	81.7	112.6	75.4	89.7	60.8		6.38
100151814	TAF11	TATA-box binding protein associated factor 11	-	Ensembl:ENSSSCG00000001533	protein-coding	6882	TAF11	TATA-box binding protein associated factor 11	MGC:15243|PRO2134|TAF2I|TAFII28	MIM:600772|HGNC:HGNC:11544|Ensembl:ENSG00000064995	protein-coding	-0.64	15.1	0.0001	0.0006		43	46	67	61	69	82	53	77	89	122	37	41	81	48	45		50	42.3	57.1	47.6	51.4	65.5	48.6	57.4	66.7	62.7	31.1	39.1	46.3	36.5	39.1		5.67
100156406	SPOPL	speckle type BTB/POZ protein like	-	VGNC:VGNC:96161|Ensembl:ENSSSCG00000032198	protein-coding	339745	SPOPL	speckle type BTB/POZ protein like	BTBD33	HGNC:HGNC:27934|Ensembl:ENSG00000144228	protein-coding	-0.64	14.75	0.0001	0.0006		76	71	65	82	94	186	174	140	147	219	94	100	112	108	99		88.3	65.3	55.4	64	70.1	148.6	159.7	104.3	110.2	112.5	79.1	95.4	64	82.1	86		6.48
100513605	SLBP	stem-loop binding protein	-	Ensembl:ENSSSCG00000008678	protein-coding	7884	SLBP	stem-loop binding protein	HBP	MIM:602422|HGNC:HGNC:10904|Ensembl:ENSG00000163950	protein-coding	-0.64	14.54	0.0001	0.0007		67	121	99	97	106	187	165	138	232	214	98	106	136	115	103		77.9	111.3	84.3	75.7	79	149.4	151.4	102.8	173.9	109.9	82.5	101.1	77.7	87.4	89.5		6.3
100521253	IQGAP2	IQ motif containing GTPase activating protein 2	-	VGNC:VGNC:89192|Ensembl:ENSSSCG00000014088	protein-coding	10788	IQGAP2	IQ motif containing GTPase activating protein 2	-	MIM:605401|HGNC:HGNC:6111|Ensembl:ENSG00000145703	protein-coding	-0.63	22.03	0	0		820	824	1104	1180	1470	1132	955	1264	1387	2013	814	855	887	769	666		953.2	758.2	940.6	921.1	1095.8	904.1	876.5	942	1039.7	1034.1	685.2	815.5	506.6	584.4	578.8		9.9
100517970	EIF5A	eukaryotic translation initiation factor 5A	-	Ensembl:ENSSSCG00000038359	protein-coding	1984	EIF5A	eukaryotic translation initiation factor 5A	EIF-5A|EIF5A1|eIF-4D|eIF5AI	MIM:600187|HGNC:HGNC:3300|Ensembl:ENSG00000132507	protein-coding	-0.63	24.96	0	0		390	478	467	715	698	765	799	949	873	1188	443	406	791	587	561		453.3	439.8	397.9	558.1	520.3	611	733.3	707.2	654.4	610.3	372.9	387.3	451.8	446.1	487.6		8.83
100737559	RNPS1	RNA binding protein with serine rich domain 1	-	VGNC:VGNC:92403|Ensembl:ENSSSCG00000008048	protein-coding	10921	RNPS1	RNA binding protein with serine rich domain 1	E5.1	MIM:606447|HGNC:HGNC:10080|Ensembl:ENSG00000205937	protein-coding	-0.63	23.55	0	0		124	190	252	264	274	465	345	436	489	627	235	260	364	280	270		144.1	174.8	214.7	206.1	204.2	371.4	316.6	324.9	366.6	322.1	197.8	248	207.9	212.8	234.7		7.18
100519080	LYRM7	LYR motif containing 7	-	VGNC:VGNC:89916|Ensembl:ENSSSCG00000033213	protein-coding	90624	LYRM7	LYR motif containing 7	C5orf31|MC3DN8|MZM1L	MIM:615831|HGNC:HGNC:28072|Ensembl:ENSG00000186687	protein-coding	-0.63	21.45	0	0		86	123	113	138	158	202	220	253	204	318	115	141	192	142	127		100	113.2	96.3	107.7	117.8	161.3	201.9	188.5	152.9	163.4	96.8	134.5	109.7	107.9	110.4		6.66
100626645	TOPBP1	DNA topoisomerase II binding protein 1	-	VGNC:VGNC:94315|Ensembl:ENSSSCG00000021966	protein-coding	11073	TOPBP1	DNA topoisomerase II binding protein 1	Dpb11|TOP2BP1	MIM:607760|HGNC:HGNC:17008|Ensembl:ENSG00000163781	protein-coding	-0.63	20.82	0	0		291	371	351	368	385	659	499	544	470	652	290	273	477	308	345		338.3	341.4	299	287.3	287	526.3	458	405.4	352.3	334.9	244.1	260.4	272.4	234.1	299.9		8.41
396956	ATP5MG	ATP synthase membrane subunit g	ATP5L	Ensembl:ENSSSCG00000046892	protein-coding	10632	ATP5MG	ATP synthase membrane subunit g	ATP5JG|ATP5L	MIM:617473|HGNC:HGNC:14247|Ensembl:ENSG00000167283	protein-coding	-0.63	17.87	0	0.0002		176	294	365	310	426	422	328	514	488	559	233	268	350	239	287		204.6	270.5	311	242	317.6	337	301	383.1	365.8	287.2	196.1	255.6	199.9	181.6	249.4		7.68
100518712	CARNMT1	carnosine N-methyltransferase 1	C1H9orf41	VGNC:VGNC:86195|Ensembl:ENSSSCG00000005271	protein-coding	138199	CARNMT1	carnosine N-methyltransferase 1	C9orf41|UPF0586	MIM:616552|HGNC:HGNC:23435|Ensembl:ENSG00000156017	protein-coding	-0.63	17.1	0	0.0002		75	92	129	125	187	136	131	162	142	268	80	82	129	108	97		87.2	84.7	109.9	97.6	139.4	108.6	120.2	120.7	106.4	137.7	67.3	78.2	73.7	82.1	84.3		6.46
100038009	SELENOF	selenoprotein F	42248	VGNC:VGNC:98854|Ensembl:ENSSSCG00000030125	protein-coding	9403	SELENOF	selenoprotein F	42248	MIM:606254|HGNC:HGNC:17705|Ensembl:ENSG00000183291	protein-coding	-0.63	17.07	0	0.0002		89	95	120	132	171	153	163	229	173	259	95	112	142	110	123		103.5	87.4	102.2	103	127.5	122.2	149.6	170.7	129.7	133	80	106.8	81.1	83.6	106.9		6.71
100152909	BZW1	basic leucine zipper and W2 domains 1	-	VGNC:VGNC:95885|Ensembl:ENSSSCG00000016094	protein-coding	9689	BZW1	basic leucine zipper and W2 domains 1	BZAP45|Nbla10236	HGNC:HGNC:18380|Ensembl:ENSG00000082153	protein-coding	-0.63	14.58	0.0001	0.0007		313	324	475	543	715	638	796	683	526	901	453	293	589	360	387		363.8	298.1	404.7	423.9	533	509.5	730.6	509	394.3	462.8	381.3	279.5	336.4	273.6	336.4		8.51
100622547	NASP	nuclear autoantigenic sperm protein	-	VGNC:VGNC:90584|Ensembl:ENSSSCG00000029573	protein-coding	4678	NASP	nuclear autoantigenic sperm protein	FLB7527|HMDRA1|PRO1999	MIM:603185|HGNC:HGNC:7644|Ensembl:ENSG00000132780	protein-coding	-0.62	24.69	0	0		442	463	485	637	744	735	766	788	692	1216	434	388	665	590	462		513.8	426	413.2	497.3	554.6	587	703	587.3	518.7	624.6	365.3	370.1	379.8	448.3	401.5		9.01
100739621	AFF1	AF4/FMR2 family member 1	-	VGNC:VGNC:85167|Ensembl:ENSSSCG00000023593	protein-coding	4299	AFF1	AF4/FMR2 family member 1	AF4|MLLT2|PBM1	MIM:159557|HGNC:HGNC:7135|Ensembl:ENSG00000172493	protein-coding	-0.62	24.34	0	0		221	277	283	322	391	499	459	457	428	661	269	291	376	306	269		256.9	254.9	241.1	251.4	291.5	398.5	421.3	340.6	320.8	339.5	226.4	277.6	214.7	232.5	233.8		8.01
110256103	C1QBP	complement C1q binding protein	cDNA|gC1qR	VGNC:VGNC:98976|Ensembl:ENSSSCG00000035048	protein-coding	708	C1QBP	complement C1q binding protein	COXPD33|GC1QBP|HABP1|SF2AP32|SF2p32|gC1Q-R|gC1qR|p32	MIM:601269|HGNC:HGNC:1243|Ensembl:ENSG00000108561	protein-coding	-0.62	22.39	0	0		179	228	261	322	329	383	277	415	386	626	184	214	305	282	249		208.1	209.8	222.4	251.4	245.2	305.9	254.2	309.3	289.4	321.6	154.9	204.1	174.2	214.3	216.4		7.71
100625186	SRSF10	serine and arginine rich splicing factor 10	-	VGNC:VGNC:93472|Ensembl:ENSSSCG00000036293	protein-coding	10772	SRSF10	serine and arginine rich splicing factor 10	FUSIP1|FUSIP2|NSSR|PPP1R149|SFRS13|SFRS13A|SRp38|SRrp40|TASR|TASR1|TASR2	MIM:605221|HGNC:HGNC:16713|Ensembl:ENSG00000188529	protein-coding	-0.62	20.65	0	0		190	220	263	266	315	388	447	464	379	615	302	195	408	286	207		220.9	202.4	224.1	207.6	234.8	309.9	410.3	345.8	284.1	315.9	254.2	186	233	217.3	179.9		7.79
100520635	MYBBP1A	MYB binding protein 1a	-	VGNC:VGNC:90497|Ensembl:ENSSSCG00000017882	protein-coding	10514	MYBBP1A	MYB binding protein 1a	P160|PAP2|Pol5	MIM:604885|HGNC:HGNC:7546|Ensembl:ENSG00000132382	protein-coding	-0.62	19.15	0	0.0001		155	200	182	278	229	331	285	254	313	497	181	153	249	208	219		180.2	184	155.1	217	170.7	264.4	261.6	189.3	234.6	255.3	152.4	145.9	142.2	158.1	190.3		7.5
100623818	TIMM50	translocase of inner mitochondrial membrane 50	-	VGNC:VGNC:93991|Ensembl:ENSSSCG00000026612	protein-coding	92609	TIMM50	translocase of inner mitochondrial membrane 50	MGCA9|TIM50|TIM50L	MIM:607381|HGNC:HGNC:23656|Ensembl:ENSG00000105197	protein-coding	-0.62	19.04	0	0.0001		106	137	118	171	168	187	151	223	211	277	107	110	137	143	130		123.2	126.1	100.5	133.5	125.2	149.4	138.6	166.2	158.2	142.3	90.1	104.9	78.2	108.7	113		6.96
100621975	G3BP2	G3BP stress granule assembly factor 2	-	VGNC:VGNC:88289|Ensembl:ENSSSCG00000022940	protein-coding	9908	G3BP2	G3BP stress granule assembly factor 2	-	HGNC:HGNC:30291|Ensembl:ENSG00000138757	protein-coding	-0.62	18.94	0	0.0001		185	255	285	230	284	444	436	432	372	612	308	194	433	255	229		215	234.6	242.8	179.5	211.7	354.6	400.2	321.9	278.9	314.4	259.3	185	247.3	193.8	199		7.76
100511459	OSBPL1A	oxysterol binding protein like 1A	-	VGNC:VGNC:91070|Ensembl:ENSSSCG00000003712	protein-coding	114876	OSBPL1A	oxysterol binding protein like 1A	ORP-1|ORP1|OSBPL1B	MIM:606730|HGNC:HGNC:16398|Ensembl:ENSG00000141447	protein-coding	-0.62	17.67	0	0.0002		255	285	278	296	344	435	306	357	432	550	260	244	235	232	227		296.4	262.2	236.8	231.1	256.4	347.4	280.8	266.1	323.8	282.5	218.9	232.7	134.2	176.3	197.3		8.22
100524500	HMGN2	high mobility group nucleosomal binding domain 2	HMG17	Ensembl:ENSSSCG00000003555	protein-coding	3151	HMGN2	high mobility group nucleosomal binding domain 2	HMG17	MIM:163910|HGNC:HGNC:4986|Ensembl:ENSG00000198830	protein-coding	-0.62	17.17	0	0.0002		284	450	465	653	799	550	457	692	811	1032	354	361	522	417	433		330.1	414.1	396.2	509.7	595.6	439.3	419.4	515.7	608	530.1	298	344.3	298.1	316.9	376.3		8.37
100738028	CHERP	calcium homeostasis endoplasmic reticulum protein	-	VGNC:VGNC:86639|Ensembl:ENSSSCG00000013860	protein-coding	10523	CHERP	calcium homeostasis endoplasmic reticulum protein	DAN16|SCAF6|SRA1	MIM:618539|HGNC:HGNC:16930|Ensembl:ENSG00000085872	protein-coding	-0.62	15.51	0.0001	0.0005		64	113	100	151	149	161	192	214	192	251	96	102	180	112	130		74.4	104	85.2	117.9	111.1	128.6	176.2	159.5	143.9	128.9	80.8	97.3	102.8	85.1	113		6.24
100513747	METAP1	methionyl aminopeptidase 1	-	VGNC:VGNC:90151|Ensembl:ENSSSCG00000009186	protein-coding	23173	METAP1	methionyl aminopeptidase 1	MAP1A|MetAP1A	MIM:610151|HGNC:HGNC:15789|Ensembl:ENSG00000164024	protein-coding	-0.62	14.66	0.0001	0.0007		82	85	88	125	158	155	102	119	121	220	75	74	131	90	61		95.3	78.2	75	97.6	117.8	123.8	93.6	88.7	90.7	113	63.1	70.6	74.8	68.4	53		6.59
100525547	ARHGAP18	Rho GTPase activating protein 18	-	VGNC:VGNC:85460|Ensembl:ENSSSCG00000004205	protein-coding	93663	ARHGAP18	Rho GTPase activating protein 18	MacGAP|SENEX|bA307O14.2	MIM:613351|HGNC:HGNC:21035|Ensembl:ENSG00000146376	protein-coding	-0.61	18.52	0	0.0001		579	767	742	902	1025	811	542	889	982	1614	552	574	673	485	553		673	705.7	632.2	704.1	764.1	647.7	497.4	662.5	736.1	829.1	464.6	547.5	384.4	368.6	480.6		9.4
100627128	FH	fumarate hydratase	Fumarase	VGNC:VGNC:96300|Ensembl:ENSSSCG00000028178	protein-coding	2271	FH	fumarate hydratase	FMRD|HLRCC|HsFH|LRCC|MCL|MCUL1	MIM:136850|HGNC:HGNC:3700|Ensembl:ENSG00000091483	protein-coding	-0.61	19.5	0	0.0001		200	309	265	262	325	446	383	485	465	592	244	263	354	264	336		232.5	284.3	225.8	204.5	242.3	356.2	351.5	361.4	348.6	304.1	205.4	250.9	202.2	200.6	292		7.87
733683	NME2	NME/NM23 nucleoside diphosphate kinase 2	-	Ensembl:ENSSSCG00000017591	protein-coding	4831	NME2	NME/NM23 nucleoside diphosphate kinase 2	NDKB|NDPK-B|NDPKB|NM23-H2|NM23B|PUF	MIM:156491|HGNC:HGNC:7850|Ensembl:ENSG00000243678	protein-coding	-0.61	18.27	0	0.0001		154	245	265	263	324	325	283	421	477	600	252	225	306	202	261		179	225.4	225.8	205.3	241.5	259.6	259.7	313.8	357.6	308.2	212.1	214.6	174.8	153.5	226.8		7.49
100523501	SEPTIN11	septin 11	40787	VGNC:VGNC:92720|Ensembl:ENSSSCG00000008986	protein-coding	55752	SEPTIN11	septin 11	40787	MIM:612887|HGNC:HGNC:25589|Ensembl:ENSG00000138758	protein-coding	-0.61	16.94	0	0.0002		619	803	971	962	1018	1253	1406	1423	1012	1733	838	829	840	749	757		719.5	738.9	827.3	751	758.9	1000.7	1290.4	1060.5	758.6	890.2	705.4	790.7	479.8	569.2	657.9		9.49
100153343	RWDD1	RWD domain containing 1	-	Ensembl:ENSSSCG00000004446	protein-coding	51389	RWDD1	RWD domain containing 1	CGI-24|PTD013	HGNC:HGNC:20993|Ensembl:ENSG00000111832	protein-coding	-0.61	16.34	0.0001	0.0003		83	86	107	90	145	184	124	188	175	219	107	101	150	102	84		96.5	79.1	91.2	70.3	108.1	147	113.8	140.1	131.2	112.5	90.1	96.3	85.7	77.5	73		6.61
100152028	NDFIP2	Nedd4 family interacting protein 2	-	VGNC:VGNC:90627|Ensembl:ENSSSCG00000009480	protein-coding	54602	NDFIP2	Nedd4 family interacting protein 2	N4WBP5A	MIM:610041|HGNC:HGNC:18537|Ensembl:ENSG00000102471	protein-coding	-0.61	16.19	0.0001	0.0003		310	393	482	532	678	757	802	897	605	1006	605	396	665	487	396		360.3	361.6	410.6	415.3	505.4	604.6	736.1	668.5	453.5	516.8	509.3	377.7	379.8	370.1	344.2		8.5
100518405	NSUN2	NOP2/Sun RNA methyltransferase 2	-	VGNC:VGNC:90914|Ensembl:ENSSSCG00000017104	protein-coding	54888	NSUN2	NOP2/Sun RNA methyltransferase 2	MISU|MRT5|SAKI|TRM4	MIM:610916|HGNC:HGNC:25994|Ensembl:ENSG00000037474	protein-coding	-0.61	15.54	0.0001	0.0005		94	140	168	211	233	280	208	207	252	400	136	129	201	164	181		109.3	128.8	143.1	164.7	173.7	223.6	190.9	154.3	188.9	205.5	114.5	123	114.8	124.6	157.3		6.78
100516975	ZNF384	zinc finger protein 384	-	Ensembl:ENSSSCG00000000702	protein-coding	171017	ZNF384	zinc finger protein 384	CAGH1|CAGH1A|CIZ|ERDA2|NMP4|NP|TNRC1	MIM:609951|HGNC:HGNC:11955|Ensembl:ENSG00000126746	protein-coding	-0.61	14.43	0.0001	0.0007		56	64	59	75	69	124	110	183	118	155	65	73	114	83	74		65.1	58.9	50.3	58.5	51.4	99	101	136.4	88.5	79.6	54.7	69.6	65.1	63.1	64.3		6.05
100174962	ACTR2	actin related protein 2	-	VGNC:VGNC:85051|Ensembl:ENSSSCG00000008358	protein-coding	10097	ACTR2	actin related protein 2	ARP2	MIM:604221|HGNC:HGNC:169|Ensembl:ENSG00000138071	protein-coding	-0.6	22.77	0	0		625	713	1049	1054	1365	1127	1153	1258	1127	1793	797	644	1128	807	607		726.5	656	893.7	822.8	1017.5	900.1	1058.2	937.5	844.8	921	670.9	614.3	644.2	613.2	527.6		9.51
100526009	STT3B	STT3 oligosaccharyltransferase complex catalytic subunit B	-	VGNC:VGNC:93582|Ensembl:ENSSSCG00000011229	protein-coding	201595	STT3B	STT3 oligosaccharyltransferase complex catalytic subunit B	CDG1X|SIMP|STT3-B	MIM:608605|HGNC:HGNC:30611|Ensembl:ENSG00000163527	protein-coding	-0.6	18.54	0	0.0001		195	211	299	361	427	334	303	349	331	536	224	173	353	215	179		226.7	194.1	254.7	281.8	318.3	266.8	278.1	260.1	248.1	275.3	188.6	165	201.6	163.4	155.6		7.83
100157473	ARHGAP11A	Rho GTPase activating protein 11A	-	Ensembl:ENSSSCG00000004806	protein-coding	9824	ARHGAP11A	Rho GTPase activating protein 11A	GAP (1-12)	MIM:610589|HGNC:HGNC:15783|Ensembl:ENSG00000198826	protein-coding	-0.6	18.89	0	0.0001		146	174	169	191	222	275	282	310	213	396	187	152	236	174	168		169.7	160.1	144	149.1	165.5	219.6	258.8	231	159.7	203.4	157.4	145	134.8	132.2	146		7.42
100737442	NUDT3	nudix hydrolase 3	nudix	Ensembl:ENSSSCG00000031593	protein-coding	11165	NUDT3	nudix hydrolase 3	DIPP|DIPP-1|DIPP1	MIM:609228|HGNC:HGNC:8050|Ensembl:ENSG00000272325	protein-coding	-0.6	18.31	0	0.0001		92	153	111	172	172	190	194	196	219	330	129	125	172	130	129		106.9	140.8	94.6	134.3	128.2	151.7	178.1	146.1	164.2	169.5	108.6	119.2	98.2	98.8	112.1		6.75
100514303	TMEM33	transmembrane protein 33	-	VGNC:VGNC:94171	protein-coding	55161	TMEM33	transmembrane protein 33	1600019D15Rik|Pom33|SHINC-3|SHINC3	MIM:618515|HGNC:HGNC:25541|Ensembl:ENSG00000109133	protein-coding	-0.6	17.4	0	0.0002		245	244	424	369	527	348	323	390	390	693	241	206	389	251	214		284.8	224.5	361.2	288.1	392.8	277.9	296.4	290.6	292.4	356	202.9	196.5	222.2	190.7	186		8.16
100524219	HIGD1A	HIG1 hypoxia inducible domain family member 1A	-	Ensembl:ENSSSCG00000011290	protein-coding	25994	HIGD1A	HIG1 hypoxia inducible domain family member 1A	HIG1|RCF1a	MIM:618623|HGNC:HGNC:29527|Ensembl:ENSG00000181061	protein-coding	-0.6	17.67	0	0.0002		417	513	775	659	871	821	557	878	888	1600	487	379	784	631	539		484.7	472	660.3	514.4	649.3	655.7	511.2	654.3	665.7	821.9	409.9	361.5	447.8	479.5	468.5		8.92
100623323	IPMK	inositol polyphosphate multikinase	-	VGNC:VGNC:89175|Ensembl:ENSSSCG00000040863	protein-coding	253430	IPMK	inositol polyphosphate multikinase	-	MIM:609851|HGNC:HGNC:20739|Ensembl:ENSG00000151151	protein-coding	-0.6	15.43	0.0001	0.0005		354	385	597	568	709	687	788	719	665	945	506	405	567	511	314		411.5	354.2	508.6	443.4	528.5	548.7	723.2	535.8	498.5	485.4	425.9	386.3	323.8	388.3	272.9		8.69
100157758	EIF2B5	eukaryotic translation initiation factor 2B subunit epsilon	-	VGNC:VGNC:87612|Ensembl:ENSSSCG00000011783	protein-coding	8893	EIF2B5	eukaryotic translation initiation factor 2B subunit epsilon	CACH|CLE|EIF-2B|EIF2Bepsilon|LVWM	MIM:603945|HGNC:HGNC:3261|Ensembl:ENSG00000145191	protein-coding	-0.6	14.99	0.0001	0.0006		56	89	82	87	93	112	152	115	117	176	74	72	97	75	74		65.1	81.9	69.9	67.9	69.3	89.5	139.5	85.7	87.7	90.4	62.3	68.7	55.4	57	64.3		6.05
100155475	HNRNPF	heterogeneous nuclear ribonucleoprotein F	-	Ensembl:ENSSSCG00000010203	protein-coding	3185	HNRNPF	heterogeneous nuclear ribonucleoprotein F	HNRPF|OK/SW-cl.23|mcs94-1	MIM:601037|HGNC:HGNC:5039|Ensembl:ENSG00000169813	protein-coding	-0.59	22.63	0	0		592	748	720	861	899	1026	1164	1247	1054	1332	727	581	878	799	609		688.1	688.3	613.4	672.1	670.1	819.4	1068.3	929.3	790.1	684.2	612	554.2	501.5	607.2	529.3		9.43
100152189	SSB	small RNA binding exonuclease protection factor La	-	VGNC:VGNC:96599|Ensembl:ENSSSCG00000015938	protein-coding	6741	SSB	small RNA binding exonuclease protection factor La	LARP3|La|La/SSB	MIM:109090|HGNC:HGNC:11316|Ensembl:ENSG00000138385	protein-coding	-0.59	17.81	0	0.0002		307	267	351	427	455	592	573	662	470	790	373	275	590	401	319		356.9	245.7	299	333.3	339.2	472.8	525.9	493.4	352.3	405.8	314	262.3	337	304.7	277.3		8.48
100156765	COPZ1	COPI coat complex subunit zeta 1	-	VGNC:VGNC:86903|Ensembl:ENSSSCG00000000290	protein-coding	22818	COPZ1	COPI coat complex subunit zeta 1	CGI-120|COPZ|HSPC181|zeta-COP|zeta1-COP	MIM:615472|HGNC:HGNC:2243|Ensembl:ENSG00000111481	protein-coding	-0.59	15.2	0.0001	0.0005		48	50	73	88	86	107	88	123	132	155	57	65	103	72	76		55.8	46	62.2	68.7	64.1	85.5	80.8	91.7	99	79.6	48	62	58.8	54.7	66.1		5.83
100156911	EWSR1	EWS RNA binding protein 1	EWS	VGNC:VGNC:87822|Ensembl:ENSSSCG00000009974	protein-coding	2130	EWSR1	EWS RNA binding protein 1	EWS|EWS-FLI1|bK984G1.4	MIM:133450|HGNC:HGNC:3508|Ensembl:ENSG00000182944	protein-coding	-0.59	14.74	0.0001	0.0007		233	311	232	375	353	502	475	725	387	683	299	269	485	376	276		270.8	286.2	197.7	292.7	263.1	400.9	436	540.3	290.1	350.8	251.7	256.6	277	285.7	239.9		8.09
100517710	UBAP2L	ubiquitin associated protein 2 like	-	VGNC:VGNC:94635|Ensembl:ENSSSCG00000006553	protein-coding	9898	UBAP2L	ubiquitin associated protein 2 like	NICE-4|NICE4	MIM:616472|HGNC:HGNC:29877|Ensembl:ENSG00000143569	protein-coding	-0.58	23.69	0	0		348	485	416	539	497	841	621	801	826	1018	452	415	635	526	530		404.5	446.3	354.4	420.8	370.5	671.7	570	596.9	619.2	522.9	380.5	395.8	362.7	399.7	460.6		8.66
397655	RAN	RAN, member RAS oncogene family	-	Ensembl:ENSSSCG00000009746	protein-coding	5901	RAN	RAN, member RAS oncogene family	ARA24|Gsp1|TC4	MIM:601179|HGNC:HGNC:9846|Ensembl:ENSG00000132341	protein-coding	-0.58	21.3	0	0		574	844	867	858	1042	1290	1301	1467	1123	1591	760	627	1095	986	801		667.2	776.6	738.7	669.8	776.7	1030.3	1194.1	1093.3	841.8	817.3	639.7	598.1	625.4	749.3	696.2		9.38
414388	TPM3	tropomyosin 3	-	VGNC:VGNC:98877|Ensembl:ENSSSCG00000006556	protein-coding	7170	TPM3	tropomyosin 3	CAPM1|CFTD|HEL-189|HEL-S-82p|NEM1|OK/SW-cl.5|TM-5|TM3|TM30|TM30nm|TM5|TPM3nu|TPMsk3|TRK|hscp30	MIM:191030|HGNC:HGNC:12012|Ensembl:ENSG00000143549	protein-coding	-0.58	20.32	0	0.0001		532	643	733	890	977	1204	876	1169	807	1751	793	594	920	712	603		618.4	591.6	624.5	694.8	728.3	961.6	804	871.2	605	899.5	667.5	566.6	525.4	541.1	524.1		9.27
102163404	KDM5B	lysine demethylase 5B	-	VGNC:VGNC:95870|Ensembl:ENSSSCG00000010928	protein-coding	10765	KDM5B	lysine demethylase 5B	CT31|JARID1B|MRT65|PLU-1|PLU1|PPP1R98|PUT1|RBBP2H1A|RBP2-H1	MIM:605393|HGNC:HGNC:18039|Ensembl:ENSG00000117139	protein-coding	-0.58	19.87	0	0.0001		152	219	191	244	215	310	346	401	352	612	230	201	295	288	224		176.7	201.5	162.7	190.5	160.3	247.6	317.6	298.8	263.9	314.4	193.6	191.7	168.5	218.9	194.7		7.47
100520245	NUTF2	nuclear transport factor 2	-	VGNC:VGNC:98524|Ensembl:ENSSSCG00000030295	protein-coding	10204	NUTF2	nuclear transport factor 2	NTF-2|NTF2|PP15	MIM:605813|HGNC:HGNC:13722|Ensembl:ENSG00000102898	protein-coding	-0.58	16.55	0	0.0003		130	157	171	217	193	294	264	365	344	409	201	140	246	231	243		151.1	144.5	145.7	169.4	143.9	234.8	242.3	272	257.9	210.1	169.2	133.5	140.5	175.5	211.2		7.25
100516480	LOC100516480	cytochrome c oxidase subunit 7B, mitochondrial	-	Ensembl:ENSSSCG00000032129	protein-coding	1349	COX7B	cytochrome c oxidase subunit 7B	APLCC|LSDMCA2	MIM:300885|HGNC:HGNC:2291|Ensembl:ENSG00000131174	protein-coding	-0.58	16.42	0.0001	0.0003		180	229	307	244	295	328	269	429	408	450	234	232	314	214	174		209.2	210.7	261.6	190.5	219.9	262	246.9	319.7	305.9	231.2	197	221.3	179.3	162.6	151.2		7.72
100512190	FTSJ3	FtsJ RNA 2'-O-methyltransferase 3	-	VGNC:VGNC:88261|Ensembl:ENSSSCG00000017288	protein-coding	117246	FTSJ3	FtsJ RNA 2'-O-methyltransferase 3	EPCS3|SPB1	MIM:618411|HGNC:HGNC:17136|Ensembl:ENSG00000108592	protein-coding	-0.58	15.21	0.0001	0.0005		56	68	60	72	74	117	100	113	103	153	52	63	103	87	61		65.1	62.6	51.1	56.2	55.2	93.4	91.8	84.2	77.2	78.6	43.8	60.1	58.8	66.1	53		6.05
110256073	TSR1	TSR1 ribosome maturation factor	-	VGNC:VGNC:94521|Ensembl:ENSSSCG00000038534	protein-coding	55720	TSR1	TSR1 ribosome maturation factor	-	MIM:611214|HGNC:HGNC:25542|Ensembl:ENSG00000167721	protein-coding	-0.58	14.39	0.0001	0.0008		103	131	121	124	140	234	189	191	191	305	105	84	213	154	145		119.7	120.5	103.1	96.8	104.4	186.9	173.5	142.3	143.2	156.7	88.4	80.1	121.7	117	126		6.92
100157880	ATP5F1A	ATP synthase F1 subunit alpha	ATP5A1|ATP5A2	Ensembl:ENSSSCG00000004499	protein-coding	498	ATP5F1A	ATP synthase F1 subunit alpha	ATP5A|ATP5A1|ATP5AL2|ATPM|COXPD22|HEL-S-123m|MC5DN4|MOM2|OMR|ORM|hATP1	MIM:164360|HGNC:HGNC:823|Ensembl:ENSG00000152234	protein-coding	-0.57	26.87	0	0		1871	2274	2824	2756	3204	2951	2757	3262	3563	4230	1908	1589	2484	2344	2169		2174.9	2092.4	2406	2151.4	2388.4	2356.9	2530.4	2431	2671	2172.9	1606.1	1515.7	1418.7	1781.2	1885.1		11.09
100520826	EIF4G2	eukaryotic translation initiation factor 4 gamma 2	-	VGNC:VGNC:99645|Ensembl:ENSSSCG00000013405	protein-coding	1982	EIF4G2	eukaryotic translation initiation factor 4 gamma 2	AAG1|DAP5|NAT1|P97	MIM:602325|HGNC:HGNC:3297|Ensembl:ENSG00000110321	protein-coding	-0.57	25.53	0	0		1095	1270	1627	1667	1950	2652	2452	2765	2138	3424	1659	1391	2280	1685	1508		1272.8	1168.6	1386.2	1301.3	1453.6	2118.1	2250.4	2060.6	1602.7	1758.9	1396.5	1326.8	1302.2	1280.5	1310.6		10.31
100518449	KPNB1	karyopherin subunit beta 1	-	VGNC:VGNC:89567|Ensembl:ENSSSCG00000017514	protein-coding	3837	KPNB1	karyopherin subunit beta 1	IMB1|IPO1|IPOB|Impnb|NTF97	MIM:602738|HGNC:HGNC:6400|Ensembl:ENSG00000108424	protein-coding	-0.57	17.57	0	0.0002		725	764	1021	1394	1486	1515	1346	1653	1244	2129	786	770	1365	1007	1038		842.7	703	869.9	1088.2	1107.7	1210	1235.4	1231.9	932.5	1093.6	661.6	734.5	779.6	765.2	902.2		9.72
100152361	SMC4	structural maintenance of chromosomes 4	-	VGNC:VGNC:93240|Ensembl:ENSSSCG00000011731	protein-coding	10051	SMC4	structural maintenance of chromosomes 4	CAP-C|CAPC|SMC-4|SMC4L1	MIM:605575|HGNC:HGNC:14013|Ensembl:ENSG00000113810	protein-coding	-0.57	15.44	0.0001	0.0005		225	318	360	415	462	515	596	606	414	712	321	311	511	303	328		261.5	292.6	306.7	324	344.4	411.3	547	451.6	310.3	365.7	270.2	296.6	291.9	230.3	285.1		8.04
100518974	FAF1	Fas associated factor 1	-	VGNC:VGNC:87879|Ensembl:ENSSSCG00000003877	protein-coding	11124	FAF1	Fas associated factor 1	CGI-03|HFAF1s|UBXD12|UBXN3A|hFAF1	MIM:604460|HGNC:HGNC:3578|Ensembl:ENSG00000185104	protein-coding	-0.57	15.38	0.0001	0.0005		56	83	102	90	140	132	116	150	140	213	88	72	147	96	69		65.1	76.4	86.9	70.3	104.4	105.4	106.5	111.8	104.9	109.4	74.1	68.7	84	73	60		6.05
100736833	MCFD2	multiple coagulation factor deficiency 2, ER cargo receptor complex subunit	-	Ensembl:ENSSSCG00000021325	protein-coding	90411	MCFD2	multiple coagulation factor deficiency 2, ER cargo receptor complex subunit	F5F8D|F5F8D2|LMAN1IP|SDNSF	MIM:607788|HGNC:HGNC:18451|Ensembl:ENSG00000180398	protein-coding	-0.57	14.58	0.0001	0.0007		66	88	82	110	108	184	139	139	158	217	101	108	123	90	99		76.7	81	69.9	85.9	80.5	147	127.6	103.6	118.4	111.5	85	103	70.2	68.4	86		6.28
102161719	EIF3B	eukaryotic translation initiation factor 3 subunit B	-	Ensembl:ENSSSCG00000039390	ncRNA	8662	EIF3B	eukaryotic translation initiation factor 3 subunit B	EIF3-ETA|EIF3-P110|EIF3-P116|EIF3S9|PRT1	MIM:603917|HGNC:HGNC:3280|Ensembl:ENSG00000106263	protein-coding	-0.56	19.8	0	0.0001		130	188	185	286	233	327	312	373	349	527	193	191	348	242	220		151.1	173	157.6	223.3	173.7	261.2	286.4	278	261.6	270.7	162.5	182.2	198.8	183.9	191.2		7.25
100517817	GSPT1	G1 to S phase transition 1	-	VGNC:VGNC:88724|Ensembl:ENSSSCG00000021118	protein-coding	2935	GSPT1	G1 to S phase transition 1	551G9.2|ETF3A|GST1|eRF3a	MIM:139259|HGNC:HGNC:4621|Ensembl:ENSG00000103342	protein-coding	-0.56	19.37	0	0.0001		487	535	766	853	946	979	838	1106	827	1254	631	557	851	631	506		566.1	492.3	652.6	665.9	705.2	781.9	769.1	824.2	619.9	644.2	531.1	531.3	486	479.5	439.8		9.15
100515893	TAGLN2	transgelin 2	-	VGNC:VGNC:98875|Ensembl:ENSSSCG00000006395	protein-coding	8407	TAGLN2	transgelin 2	HA1756	MIM:604634|HGNC:HGNC:11554|Ensembl:ENSG00000158710	protein-coding	-0.56	16.06	0.0001	0.0004		389	600	479	679	667	797	766	1206	1148	1377	599	610	687	660	675		452.2	552.1	408.1	530	497.2	636.5	703	898.8	860.6	707.3	504.2	581.8	392.4	501.5	586.7		8.82
100522555	ABHD17C	abhydrolase domain containing 17C, depalmitoylase	-	VGNC:VGNC:84978|Ensembl:ENSSSCG00000001782	protein-coding	58489	ABHD17C	abhydrolase domain containing 17C, depalmitoylase	FAM108C1	MIM:617944|HGNC:HGNC:26925|Ensembl:ENSG00000136379	protein-coding	-0.56	15.98	0.0001	0.0004		80	103	104	104	146	135	121	148	160	211	70	93	136	109	80		93	94.8	88.6	81.2	108.8	107.8	111.1	110.3	119.9	108.4	58.9	88.7	77.7	82.8	69.5		6.55
100513438	NAA50	N-alpha-acetyltransferase 50, NatE catalytic subunit	-	Ensembl:ENSSSCG00000011917	protein-coding	80218	NAA50	N-alpha-acetyltransferase 50, NatE catalytic subunit	MAK3|NAT13|NAT13P|NAT5|NAT5P|SAN|hNaa50p	MIM:610834|HGNC:HGNC:29533|Ensembl:ENSG00000121579	protein-coding	-0.56	14.01	0.0002	0.0009		156	195	240	252	336	346	362	298	282	530	221	161	354	225	191		181.3	179.4	204.5	196.7	250.5	276.3	332.2	222.1	211.4	272.3	186	153.6	202.2	171	166		7.51
100511993	CNOT1	CCR4-NOT transcription complex subunit 1	-	VGNC:VGNC:86831|Ensembl:ENSSSCG00000002799	protein-coding	23019	CNOT1	CCR4-NOT transcription complex subunit 1	AD-005|CDC39|HPE12|NOT1|NOT1H	MIM:604917|HGNC:HGNC:7877|Ensembl:ENSG00000125107	protein-coding	-0.55	22.6	0	0		701	997	927	1112	1141	1562	1583	1604	1354	1887	944	804	1358	1056	908		814.8	917.4	789.8	868.1	850.5	1247.5	1452.9	1195.4	1015	969.3	794.6	766.9	775.6	802.5	789.2		9.67
100381266	CALR	calreticulin	CRP55|Calregulin|ERp60|HACBP	VGNC:VGNC:86149|Ensembl:ENSSSCG00000013746	protein-coding	811	CALR	calreticulin	CRT|HEL-S-99n|RO|SSA|cC1qR	MIM:109091|HGNC:HGNC:1455|Ensembl:ENSG00000179218	protein-coding	-0.55	20.12	0	0.0001		610	870	911	940	993	1157	1389	1701	1362	1727	803	715	1427	927	889		709.1	800.5	776.1	733.8	740.2	924.1	1274.8	1267.7	1021	887.1	675.9	682	815	704.4	772.7		9.47
100157649	TTK	TTK protein kinase	-	VGNC:VGNC:94565|Ensembl:ENSSSCG00000004466	protein-coding	7272	TTK	TTK protein kinase	CT96|ESK|MPH1|MPS1|MPS1L1|PYT	MIM:604092|HGNC:HGNC:12401|Ensembl:ENSG00000112742	protein-coding	-0.55	17.14	0	0.0002		138	170	224	237	247	231	208	238	269	410	147	127	218	173	192		160.4	156.4	190.8	185	184.1	184.5	190.9	177.4	201.7	210.6	123.7	121.1	124.5	131.5	166.9		7.33
100518587	TOP1	DNA topoisomerase I	-	Ensembl:ENSSSCG00000007355	protein-coding	7150	TOP1	DNA topoisomerase I	TOPI	MIM:126420|HGNC:HGNC:11986|Ensembl:ENSG00000198900	protein-coding	-0.55	16.69	0	0.0003		174	174	199	223	307	414	340	411	351	537	249	202	412	232	229		202.3	160.1	169.5	174.1	228.8	330.6	312.1	306.3	263.1	275.9	209.6	192.7	235.3	176.3	199		7.67
100462726	BCLAF1	BCL2 associated transcription factor 1	-	VGNC:VGNC:85787|Ensembl:ENSSSCG00000004163	protein-coding	9774	BCLAF1	BCL2 associated transcription factor 1	BTF|bK211L9.1	MIM:612588|HGNC:HGNC:16863|Ensembl:ENSG00000029363	protein-coding	-0.55	16.08	0.0001	0.0004		365	383	439	572	644	749	688	719	667	1064	461	329	858	452	474		424.3	352.4	374	446.5	480.1	598.2	631.4	535.8	500	546.6	388	313.8	490	343.5	412		8.73
397385	DDOST	dolichyl-diphosphooligosaccharide--protein glycosyltransferase non-catalytic subunit	OST48	VGNC:VGNC:87211|Ensembl:ENSSSCG00000003505	protein-coding	1650	DDOST	dolichyl-diphosphooligosaccharide--protein glycosyltransferase non-catalytic subunit	AGER1|CDG1R|GATD6|OKSWcl45|OST|OST48|WBP1	MIM:602202|HGNC:HGNC:2728|Ensembl:ENSG00000244038	protein-coding	-0.55	15.48	0.0001	0.0005		97	129	149	151	138	197	186	233	255	255	111	124	208	142	141		112.8	118.7	126.9	117.9	102.9	157.3	170.7	173.6	191.2	131	93.4	118.3	118.8	107.9	122.5		6.83
100736670	GCA	grancalcin	-	VGNC:VGNC:95726	protein-coding	25801	GCA	grancalcin	GCL	MIM:607030|HGNC:HGNC:15990|Ensembl:ENSG00000115271	protein-coding	-0.55	14.22	0.0002	0.0008		446	555	797	675	955	651	634	945	823	1227	526	604	661	481	455		518.4	510.7	679	526.9	711.9	519.9	581.9	704.3	617	630.3	442.8	576.1	377.5	365.5	395.5		9.02
100153199	RAP1A	RAP1A, member of RAS oncogene family	-	VGNC:VGNC:92084|Ensembl:ENSSSCG00000006785	protein-coding	5906	RAP1A	RAP1A, member of RAS oncogene family	C21KG|G-22K|KREV-1|KREV1|RAP1|SMGP21	MIM:179520|HGNC:HGNC:9855|Ensembl:ENSG00000116473	protein-coding	-0.55	14.18	0.0002	0.0008		376	327	412	358	486	536	391	484	497	800	427	282	459	288	285		437.1	300.9	351	279.5	362.3	428.1	358.9	360.7	372.6	411	359.4	269	262.2	218.9	247.7		8.77
100157848	HMGA1	high mobility group AT-hook 1	HMG-I(Y)	-	protein-coding	3159	HMGA1	high mobility group AT-hook 1	HMG-R|HMGA1A|HMGIY	MIM:600701|HGNC:HGNC:5010|Ensembl:ENSG00000137309	protein-coding	-0.54	16.04	0.0001	0.0004		155	245	203	287	281	474	367	579	475	627	242	258	448	393	283		180.2	225.4	172.9	224	209.5	378.6	336.8	431.5	356.1	322.1	203.7	246.1	255.9	298.6	246		7.5
100153485	TCP1	t-complex 1	-	VGNC:VGNC:93832|Ensembl:ENSSSCG00000004048	protein-coding	6950	TCP1	t-complex 1	CCT-alpha|CCT1|CCTa|D6S230E|TCP-1-alpha	MIM:186980|HGNC:HGNC:11655|Ensembl:ENSG00000120438	protein-coding	-0.54	14.62	0.0001	0.0007		232	299	405	391	421	467	484	690	459	664	342	230	489	369	336		269.7	275.1	345	305.2	313.8	373	444.2	514.2	344.1	341.1	287.9	219.4	279.3	280.4	292		8.08
397606	RPN1	ribophorin I	-	VGNC:VGNC:92430|Ensembl:ENSSSCG00000011612	protein-coding	6184	RPN1	ribophorin I	OST1|RBPH1	MIM:180470|HGNC:HGNC:10381|Ensembl:ENSG00000163902	protein-coding	-0.54	13.99	0.0002	0.0009		141	201	267	280	331	285	310	431	330	491	195	213	326	215	232		163.9	184.9	227.5	218.6	246.7	227.6	284.5	321.2	247.4	252.2	164.1	203.2	186.2	163.4	201.6		7.37
100101929	EIF4A1	eukaryotic translation initiation factor 4A1	-	VGNC:VGNC:98989|Ensembl:ENSSSCG00000017957	protein-coding	1973	EIF4A1	eukaryotic translation initiation factor 4A1	DDX2A|EIF-4A|EIF4A|eIF-4A-I|eIF4A-I	MIM:602641|HGNC:HGNC:3282|Ensembl:ENSG00000161960	protein-coding	-0.53	19.43	0	0.0001		631	868	1019	1213	1230	1274	1321	1711	1214	2074	906	725	1235	1080	938		733.5	798.7	868.2	946.9	916.9	1017.5	1212.4	1275.1	910.1	1065.4	762.6	691.5	705.4	820.7	815.2		9.52
100513359	ARID1A	AT-rich interaction domain 1A	ARID1A_tv1	VGNC:VGNC:85505|Ensembl:ENSSSCG00000003559	protein-coding	8289	ARID1A	AT-rich interaction domain 1A	B120|BAF250|BAF250a|BM029|C1orf4|CSS2|ELD|MRD14|OSA1|P270|SMARCF1|hELD|hOSA1	MIM:603024|HGNC:HGNC:11110|Ensembl:ENSG00000117713	protein-coding	-0.53	18.2	0	0.0001		244	358	290	489	455	611	571	666	619	933	379	381	551	471	401		283.6	329.4	247.1	381.7	339.2	488	524.1	496.3	464	479.3	319	363.4	314.7	357.9	348.5		8.15
100154734	ILF2	interleukin enhancer binding factor 2	-	VGNC:VGNC:89119|Ensembl:ENSSSCG00000028553	protein-coding	3608	ILF2	interleukin enhancer binding factor 2	NF45|PRO3063	MIM:603181|HGNC:HGNC:6037|Ensembl:ENSG00000143621	protein-coding	-0.53	15.83	0.0001	0.0004		165	225	280	300	361	356	385	447	416	561	247	190	412	275	289		191.8	207	238.6	234.2	269.1	284.3	353.4	333.1	311.8	288.2	207.9	181.2	235.3	209	251.2		7.59
100153332	OXR1	oxidation resistance 1	-	VGNC:VGNC:91116|Ensembl:ENSSSCG00000006037	protein-coding	55074	OXR1	oxidation resistance 1	CHEGDD|Nbla00307|TLDC3	MIM:605609|HGNC:HGNC:15822|Ensembl:ENSG00000164830	protein-coding	-0.53	14.48	0.0001	0.0007		91	96	113	123	109	136	149	142	144	220	107	82	145	100	79		105.8	88.3	96.3	96	81.3	108.6	136.8	105.8	107.9	113	90.1	78.2	82.8	76	68.7		6.74
100621371	CHP1	calcineurin like EF-hand protein 1	-	VGNC:VGNC:86657|Ensembl:ENSSSCG00000004751	protein-coding	11261	CHP1	calcineurin like EF-hand protein 1	CHP|SLC9A1BP|SPAX9|Sid470p|p22|p24	MIM:606988|HGNC:HGNC:17433|Ensembl:ENSG00000187446	protein-coding	-0.53	14.21	0.0002	0.0008		69	88	83	121	92	117	113	126	118	191	78	70	112	98	69		80.2	81	70.7	94.5	68.6	93.4	103.7	93.9	88.5	98.1	65.7	66.8	64	74.5	60		6.34
100516192	TRIM33	tripartite motif containing 33	-	VGNC:VGNC:98881|Ensembl:ENSSSCG00000006757	protein-coding	51592	TRIM33	tripartite motif containing 33	ECTO|PTC7|RFG7|TF1G|TIF1G|TIF1GAMMA|TIFGAMMA	MIM:605769|HGNC:HGNC:16290|Ensembl:ENSG00000197323	protein-coding	-0.53	14.01	0.0002	0.0009		100	141	187	162	185	235	223	255	191	315	145	113	240	155	147		116.2	129.7	159.3	126.5	137.9	187.7	204.7	190	143.2	161.8	122.1	107.8	137.1	117.8	127.8		6.87
100156879	UQCRC1	ubiquinol-cytochrome c reductase core protein 1	-	VGNC:VGNC:94728|Ensembl:ENSSSCG00000011356	protein-coding	7384	UQCRC1	ubiquinol-cytochrome c reductase core protein 1	D3S3191|QCR1|UQCR1	MIM:191328|HGNC:HGNC:12585|Ensembl:ENSG00000010256	protein-coding	-0.52	16.84	0	0.0002		390	473	447	550	543	657	532	760	772	831	420	418	520	467	468		453.3	435.2	380.8	429.3	404.8	524.7	488.3	566.4	578.7	426.9	353.5	398.7	297	354.9	406.8		8.83
100187581	CLTA	clathrin light chain A	LCA	VGNC:VGNC:86787|Ensembl:ENSSSCG00000037131	protein-coding	1211	CLTA	clathrin light chain A	LCA	MIM:118960|HGNC:HGNC:2090|Ensembl:ENSG00000122705	protein-coding	-0.52	15.14	0.0001	0.0005		242	332	400	465	491	512	442	632	666	700	426	321	511	348	318		281.3	305.5	340.8	363	366	408.9	405.7	471	499.3	359.6	358.6	306.2	291.9	264.4	276.4		8.14
100625964	SMG1	SMG1 nonsense mediated mRNA decay associated PI3K related kinase	-	VGNC:VGNC:93248|Ensembl:ENSSSCG00000032531	protein-coding	23049	SMG1	SMG1 nonsense mediated mRNA decay associated PI3K related kinase	61E3.4|ATX|LIP	MIM:607032|HGNC:HGNC:30045|Ensembl:ENSG00000157106	protein-coding	-0.52	14.59	0.0001	0.0007		672	841	984	995	1117	1533	1206	1266	1029	2293	980	943	1232	900	690		781.1	773.8	838.3	776.7	832.7	1224.4	1106.9	943.5	771.4	1177.9	824.9	899.5	703.6	683.9	599.7		9.61
100157242	IDH3A	isocitrate dehydrogenase (NAD(+)) 3 catalytic subunit alpha	-	Ensembl:ENSSSCG00000032498	protein-coding	3419	IDH3A	isocitrate dehydrogenase (NAD(+)) 3 catalytic subunit alpha	-	MIM:601149|HGNC:HGNC:5384|Ensembl:ENSG00000166411	protein-coding	-0.51	16.37	0.0001	0.0003		402	368	479	544	608	631	456	559	630	980	409	362	471	434	393		467.3	338.6	408.1	424.7	453.2	504	418.5	416.6	472.3	503.4	344.3	345.3	269	329.8	341.6		8.87
100301914	ARF1	ADP ribosylation factor 1	-	VGNC:VGNC:96793|Ensembl:ENSSSCG00000013992	protein-coding	375	ARF1	ADP ribosylation factor 1	PVNH8	MIM:103180|HGNC:HGNC:652|Ensembl:ENSG00000143761	protein-coding	-0.51	16	0.0001	0.0004		322	413	556	686	705	693	725	832	754	1220	507	491	727	491	510		374.3	380	473.7	535.5	525.5	553.5	665.4	620	565.2	626.7	426.8	468.3	415.2	373.1	443.3		8.55
397279	TFAM	transcription factor A, mitochondrial	-	Ensembl:ENSSSCG00000040185	protein-coding	7019	TFAM	transcription factor A, mitochondrial	MTDPS15|MTTF1|MTTFA|TCF6|TCF6L1|TCF6L2|TCF6L3	MIM:600438|HGNC:HGNC:11741|Ensembl:ENSG00000108064	protein-coding	-0.51	13.95	0.0002	0.0009		139	180	245	248	314	300	297	332	305	454	190	148	305	241	226		161.6	165.6	208.7	193.6	234.1	239.6	272.6	247.4	228.6	233.2	159.9	141.2	174.2	183.1	196.4		7.34
100302698	SLC25A3	solute carrier family 25 member 3	-	VGNC:VGNC:93007|Ensembl:ENSSSCG00000000886	protein-coding	5250	SLC25A3	solute carrier family 25 member 3	OK/SW-cl.48|PHC|PTP	MIM:600370|HGNC:HGNC:10989|Ensembl:ENSG00000075415	protein-coding	-0.5	16.28	0.0001	0.0003		839	1049	1319	1267	1492	1387	1370	1655	1792	2266	1098	802	1108	1340	1030		975.3	965.2	1123.7	989.1	1112.2	1107.7	1257.4	1233.4	1343.3	1164	924.2	765	632.8	1018.3	895.2		9.93
100512446	NOP56	NOP56 ribonucleoprotein	-	VGNC:VGNC:95703|Ensembl:ENSSSCG00000027676	protein-coding	10528	NOP56	NOP56 ribonucleoprotein	NOL5A|SCA36	MIM:614154|HGNC:HGNC:15911|Ensembl:ENSG00000101361	protein-coding	-0.5	15.48	0.0001	0.0005		149	234	189	260	268	372	326	377	376	537	225	204	314	287	271		173.2	215.3	161	203	199.8	297.1	299.2	281	281.9	275.9	189.4	194.6	179.3	218.1	235.5		7.44
100511668	FAM3C	FAM3 metabolism regulating signaling molecule C	-	VGNC:VGNC:87969|Ensembl:ENSSSCG00000016616	protein-coding	10447	FAM3C	FAM3 metabolism regulating signaling molecule C	GS3786|ILEI	MIM:608618|HGNC:HGNC:18664|Ensembl:ENSG00000196937	protein-coding	-0.5	14.1	0.0002	0.0009		210	247	321	344	402	461	343	463	377	572	285	274	333	276	273		244.1	227.3	273.5	268.5	299.7	368.2	314.8	345.1	282.6	293.8	239.9	261.4	190.2	209.7	237.3		7.94
100622191	HNRNPK	heterogeneous nuclear ribonucleoprotein K	-	Ensembl:ENSSSCG00000022760	protein-coding	3190	HNRNPK	heterogeneous nuclear ribonucleoprotein K	AUKS|CSBP|HNRPK|TUNP	MIM:600712|HGNC:HGNC:5044|Ensembl:ENSG00000165119	protein-coding	-0.49	16.98	0	0.0002		685	720	867	911	1094	1252	1185	1385	994	1710	793	694	1217	852	847		796.2	662.5	738.7	711.2	815.5	999.9	1087.6	1032.2	745.1	878.4	667.5	662	695.1	647.4	736.2		9.64
110260283	PHF3	PHD finger protein 3	-	VGNC:VGNC:91387|Ensembl:ENSSSCG00000035259	protein-coding	23469	PHF3	PHD finger protein 3	-	MIM:607789|HGNC:HGNC:8921|Ensembl:ENSG00000118482	protein-coding	-0.49	16.75	0	0.0003		312	288	362	419	422	536	497	521	480	783	352	285	540	382	321		362.7	265	308.4	327.1	314.6	428.1	456.1	388.3	359.8	402.2	296.3	271.8	308.4	290.3	279		8.51
100512624	ATP5PD	ATP synthase peripheral stalk subunit d	ATP5H	Ensembl:ENSSSCG00000032166	protein-coding	10476	ATP5PD	ATP synthase peripheral stalk subunit d	APT5H|ATP5H|ATPQ	MIM:618121|HGNC:HGNC:845|Ensembl:ENSG00000167863	protein-coding	-0.49	14.62	0.0001	0.0007		218	287	302	384	420	395	304	468	478	560	239	234	435	278	285		253.4	264.1	257.3	299.8	313.1	315.5	279	348.8	358.3	287.7	201.2	223.2	248.4	211.3	247.7		7.99
100521762	HNRNPA2B1	heterogeneous nuclear ribonucleoprotein A2/B1	HNRNPA2/B1	Ensembl:ENSSSCG00000036350	protein-coding	3181	HNRNPA2B1	heterogeneous nuclear ribonucleoprotein A2/B1	HNRNPA2|HNRNPB1|HNRPA2|HNRPA2B1|HNRPB1|IBMPFD2|RNPA2|SNRPB1	MIM:600124|HGNC:HGNC:5033|Ensembl:ENSG00000122566	protein-coding	-0.48	19.08	0	0.0001		759	885	1111	1105	1298	1968	1481	1714	1519	2543	1225	913	1609	1300	1063		882.3	814.3	946.5	862.6	967.6	1571.8	1359.3	1277.4	1138.7	1306.3	1031.1	870.9	919	987.9	923.9		9.79
397481	ATP1A1	ATPase Na+/K+ transporting subunit alpha 1	-	VGNC:VGNC:98735|Ensembl:ENSSSCG00000006740	protein-coding	476	ATP1A1	ATPase Na+/K+ transporting subunit alpha 1	CMT2DD|HOMGSMR2	MIM:182310|HGNC:HGNC:799|Ensembl:ENSG00000163399	protein-coding	-0.47	18.23	0	0.0001		1253	1516	1932	2292	2182	2023	1853	2279	2073	2800	1302	1230	1787	1540	1520		1456.5	1394.9	1646	1789.2	1626.5	1615.7	1700.7	1698.4	1554	1438.3	1096	1173.2	1020.6	1170.3	1321.1		10.51
100233201	SLC9A3R1	SLC9A3 regulator 1	-	VGNC:VGNC:93184|Ensembl:ENSSSCG00000017232	protein-coding	9368	SLC9A3R1	SLC9A3 regulator 1	EBP50|NHERF|NHERF-1|NHERF1|NPHLOP2	MIM:604990|HGNC:HGNC:11075|Ensembl:ENSG00000109062	protein-coding	-0.47	14.93	0.0001	0.0006		332	429	492	557	538	528	478	673	747	785	396	366	532	481	363		385.9	394.7	419.2	434.8	401	421.7	438.7	501.6	560	403.2	333.3	349.1	303.8	365.5	315.5		8.6
110256017	LASP1	LIM and SH3 protein 1	LASP-1	VGNC:VGNC:89646|Ensembl:ENSSSCG00000040642	protein-coding	3927	LASP1	LIM and SH3 protein 1	Lasp-1|MLN50	MIM:602920|HGNC:HGNC:6513|Ensembl:ENSG00000002834	protein-coding	-0.46	14	0.0002	0.0009		708	960	903	1134	1108	1168	1006	1191	1547	2177	883	864	981	953	879		823	883.3	769.3	885.2	825.9	932.8	923.3	887.6	1159.7	1118.3	743.3	824.1	560.3	724.2	764		9.69
100627717	EIF4H	eukaryotic translation initiation factor 4H	-	VGNC:VGNC:97973|Ensembl:ENSSSCG00000025966	protein-coding	7458	EIF4H	eukaryotic translation initiation factor 4H	WBSCR1|WSCR1|eIF-4H	MIM:603431|HGNC:HGNC:12741|Ensembl:ENSG00000106682	protein-coding	-0.44	13.81	0.0002	0.001		343	426	462	534	671	713	612	868	714	970	540	441	674	560	448		398.7	392	393.6	416.9	500.2	569.4	561.7	646.9	535.2	498.3	454.5	420.6	384.9	425.6	389.4		8.64
100628178	ECPAS	Ecm29 proteasome adaptor and scaffold	KIAA0368	VGNC:VGNC:87535|Ensembl:ENSSSCG00000005459	protein-coding	23392	ECPAS	Ecm29 proteasome adaptor and scaffold	ECM29|KIAA0368	MIM:616694|HGNC:HGNC:29020|Ensembl:ENSG00000136813	protein-coding	0.45	16.07	0.0001	0.0004		324	384	481	473	471	327	332	354	369	550	433	436	656	523	402		376.6	353.3	409.8	369.2	351.1	261.2	304.7	263.8	276.6	282.5	364.5	415.9	374.7	397.4	349.4		8.56
100156112	ATP6V1E1	ATPase H+ transporting V1 subunit E1	-	VGNC:VGNC:101484|Ensembl:ENSSSCG00000000767	protein-coding	529	ATP6V1E1	ATPase H+ transporting V1 subunit E1	ARCL2C|ATP6E|ATP6E2|ATP6V1E|P31|Vma4	MIM:108746|HGNC:HGNC:857|Ensembl:ENSG00000131100	protein-coding	0.49	16.62	0	0.0003		336	443	448	436	533	326	277	356	406	533	531	358	609	490	460		390.6	407.6	381.7	340.4	397.3	260.4	254.2	265.3	304.4	273.8	447	341.5	347.8	372.4	399.8		8.61
100170851	PTPN11	protein tyrosine phosphatase non-receptor type 11	-	VGNC:VGNC:91972|Ensembl:ENSSSCG00000030289	protein-coding	5781	PTPN11	protein tyrosine phosphatase non-receptor type 11	BPTP3|CFC|JMML|METCDS|NS1|PTP-1D|PTP2C|SH-PTP2|SH-PTP3|SHP2	MIM:176876|HGNC:HGNC:9644|Ensembl:ENSG00000179295	protein-coding	0.5	14.89	0.0001	0.0006		216	246	283	323	327	251	254	274	238	379	380	260	560	396	271		251.1	226.3	241.1	252.1	243.8	200.5	233.1	204.2	178.4	194.7	319.9	248	319.8	300.9	235.5		7.98
100037291	DYNC1H1	dynein cytoplasmic 1 heavy chain 1	-	Ensembl:ENSSSCG00000040738	protein-coding	1778	DYNC1H1	dynein cytoplasmic 1 heavy chain 1	CMT2O|DHC1|DHC1a|DNCH1|DNCL|DNECL|DYHC|Dnchc1|HL-3|SMALED1|p22	MIM:600112|HGNC:HGNC:2961|Ensembl:ENSG00000197102	protein-coding	0.5	14.81	0.0001	0.0006		509	676	837	968	873	463	553	726	754	1087	798	672	1347	1075	877		591.7	622	713.1	755.6	650.8	369.8	507.5	541.1	565.2	558.4	671.7	641	769.3	816.9	762.2		9.21
100620457	AP2B1	adaptor related protein complex 2 subunit beta 1	-	VGNC:VGNC:85385|Ensembl:ENSSSCG00000017712	protein-coding	163	AP2B1	adaptor related protein complex 2 subunit beta 1	ADTB2|AP105B|AP2-BETA|CLAPB1	MIM:601025|HGNC:HGNC:563|Ensembl:ENSG00000006125	protein-coding	0.52	19.85	0	0.0001		949	997	1210	1262	1354	683	720	873	799	1056	1039	1067	1284	1147	935		1103.1	917.4	1030.9	985.2	1009.3	545.5	660.8	650.6	599	542.5	874.6	1017.8	733.3	871.6	812.6		10.11
100154566	DYNC1I2	dynein cytoplasmic 1 intermediate chain 2	-	VGNC:VGNC:96224|Ensembl:ENSSSCG00000015948	protein-coding	1781	DYNC1I2	dynein cytoplasmic 1 intermediate chain 2	DIC74|DNCI2|IC2|NEDMIBA	MIM:603331|HGNC:HGNC:2964|Ensembl:ENSG00000077380	protein-coding	0.54	15.24	0.0001	0.0005		100	100	131	152	142	104	95	108	93	176	130	117	237	172	126		116.2	92	111.6	118.7	105.9	83.1	87.2	80.5	69.7	90.4	109.4	111.6	135.4	130.7	109.5		6.87
100621359	CAP1	cyclase associated actin cytoskeleton regulatory protein 1	CAP	VGNC:VGNC:96936|Ensembl:ENSSSCG00000003672	protein-coding	10487	CAP1	cyclase associated actin cytoskeleton regulatory protein 1	CAP|CAP1-PEN	MIM:617801|HGNC:HGNC:20040|Ensembl:ENSG00000131236	protein-coding	0.55	15.67	0.0001	0.0004		747	994	1306	1295	1506	1096	1025	1292	1107	1371	1808	1507	1918	1243	1444		868.3	914.6	1112.7	1010.9	1122.6	875.3	940.7	962.9	829.8	704.3	1521.9	1437.4	1095.4	944.6	1255		9.76
396807	MYL6	myosin light chain 6	-	Ensembl:ENSSSCG00000039506	protein-coding	4637	MYL6	myosin light chain 6	ESMLC|LC17|LC17-GI|LC17-NM|LC17A|LC17B|MLC-3|MLC1SM|MLC3NM|MLC3SM	MIM:609931|HGNC:HGNC:7587|Ensembl:ENSG00000092841	protein-coding	0.58	16.07	0.0001	0.0004		162	229	202	266	278	217	172	238	214	217	252	292	412	277	284		188.3	210.7	172.1	207.6	207.2	173.3	157.9	177.4	160.4	111.5	212.1	278.5	235.3	210.5	246.8		7.56
100156588	CDC42BPB	CDC42 binding protein kinase beta	-	VGNC:VGNC:86453|Ensembl:ENSSSCG00000002523	protein-coding	9578	CDC42BPB	CDC42 binding protein kinase beta	MRCKB	MIM:614062|HGNC:HGNC:1738|Ensembl:ENSG00000198752	protein-coding	0.58	15.44	0.0001	0.0005		146	171	135	176	163	99	97	121	124	225	172	153	227	177	168		169.7	157.3	115	137.4	121.5	79.1	89	90.2	93	115.6	144.8	145.9	129.6	134.5	146		7.42
110260656	KMT2D	lysine methyltransferase 2D	-	-	protein-coding	8085	KMT2D	lysine methyltransferase 2D	AAD10|ALR|CAGL114|KABUK1|KMS|MLL2|MLL4|TNRC21	MIM:602113|HGNC:HGNC:7133|Ensembl:ENSG00000167548	protein-coding	0.58	14.63	0.0001	0.0007		314	368	291	393	331	242	206	293	354	549	360	397	647	488	348		365	338.6	247.9	306.8	246.7	193.3	189.1	218.4	265.4	282	303	378.7	369.5	370.8	302.5		8.52
100519155	RALBP1	ralA binding protein 1	-	VGNC:VGNC:92070|Ensembl:ENSSSCG00000003680	protein-coding	10928	RALBP1	ralA binding protein 1	RIP1|RLIP1|RLIP76	MIM:605801|HGNC:HGNC:9841|Ensembl:ENSG00000017797	protein-coding	0.59	17.22	0	0.0002		179	157	199	217	216	181	117	142	162	189	215	178	287	222	197		208.1	144.5	169.5	169.4	161	144.6	107.4	105.8	121.4	97.1	181	169.8	163.9	168.7	171.2		7.71
100620316	EXOC1	exocyst complex component 1	-	VGNC:VGNC:97992|Ensembl:ENSSSCG00000023269	protein-coding	55763	EXOC1	exocyst complex component 1	BM-102|SEC3|SEC3L1|SEC3P	MIM:607879|HGNC:HGNC:30380|Ensembl:ENSG00000090989	protein-coding	0.59	14.83	0.0001	0.0006		81	84	107	111	133	78	71	78	72	124	115	101	187	109	78		94.2	77.3	91.2	86.6	99.1	62.3	65.2	58.1	54	63.7	96.8	96.3	106.8	82.8	67.8		6.57
100154555	RTRAF	RNA transcription, translation and transport factor	C1H14orf166	VGNC:VGNC:92507|Ensembl:ENSSSCG00000005029	protein-coding	51637	RTRAF	RNA transcription, translation and transport factor	C14orf166|CGI-99|CGI99|CLE|CLE7|LCRP369|RLLM1|hCLE|hCLE1	MIM:610858|HGNC:HGNC:23169|Ensembl:ENSG00000087302	protein-coding	0.6	14.2	0.0002	0.0008		130	175	234	199	240	197	181	237	138	224	300	209	392	300	218		151.1	161	199.4	155.3	178.9	157.3	166.1	176.6	103.4	115.1	252.5	199.4	223.9	228	189.5		7.25
100628075	NCOR1	nuclear receptor corepressor 1	-	VGNC:VGNC:99723	protein-coding	9611	NCOR1	nuclear receptor corepressor 1	N-CoR|N-CoR1|PPP1R109|TRAC1|hN-CoR	MIM:600849|HGNC:HGNC:7672|Ensembl:ENSG00000141027	protein-coding	0.61	20.28	0	0.0001		220	235	228	297	304	177	178	171	215	333	283	270	337	322	270		255.7	216.2	194.2	231.8	226.6	141.4	163.4	127.4	161.2	171.1	238.2	257.5	192.5	244.7	234.7		8
396833	MAPK6	mitogen-activated protein kinase 6	SUSERK3	Ensembl:ENSSSCG00000004624	protein-coding	5597	MAPK6	mitogen-activated protein kinase 6	ERK3|HsT17250|PRKM6|p97MAPK	MIM:602904|HGNC:HGNC:6879|Ensembl:ENSG00000069956	protein-coding	0.61	17.09	0	0.0002		196	241	294	268	338	180	206	223	183	324	347	175	446	335	260		227.8	221.7	250.5	209.2	252	143.8	189.1	166.2	137.2	166.4	292.1	166.9	254.7	254.6	226		7.84
100516506	RAB3GAP2	RAB3 GTPase activating non-catalytic protein subunit 2	-	VGNC:VGNC:95833|Ensembl:ENSSSCG00000010824	protein-coding	25782	RAB3GAP2	RAB3 GTPase activating non-catalytic protein subunit 2	RAB3-GAP150|RAB3GAP150|SPG69|WARBM2|p150	MIM:609275|HGNC:HGNC:17168|Ensembl:ENSG00000118873	protein-coding	0.62	20.87	0	0		134	153	180	180	183	148	110	144	146	228	262	157	274	218	205		155.8	140.8	153.4	140.5	136.4	118.2	101	107.3	109.4	117.1	220.5	149.8	156.5	165.7	178.2		7.29
106507753	CPSF2	cleavage and polyadenylation specific factor 2	-	VGNC:VGNC:86959|Ensembl:ENSSSCG00000002447	protein-coding	53981	CPSF2	cleavage and polyadenylation specific factor 2	CPSF100	MIM:606028|HGNC:HGNC:2325|Ensembl:ENSG00000165934	protein-coding	0.62	17.99	0	0.0001		109	123	150	134	184	85	86	93	77	162	135	99	211	143	127		126.7	113.2	127.8	104.6	137.2	67.9	78.9	69.3	57.7	83.2	113.6	94.4	120.5	108.7	110.4		7
100514455	MTA3	metastasis associated 1 family member 3	-	VGNC:VGNC:90436|Ensembl:ENSSSCG00000008464	protein-coding	57504	MTA3	metastasis associated 1 family member 3	-	MIM:609050|HGNC:HGNC:23784|Ensembl:ENSG00000057935	protein-coding	0.62	15.16	0.0001	0.0005		69	95	120	112	103	80	71	73	98	159	121	119	179	163	90		80.2	87.4	102.2	87.4	76.8	63.9	65.2	54.4	73.5	81.7	101.9	113.5	102.2	123.9	78.2		6.34
100156458	GHITM	growth hormone inducible transmembrane protein	-	VGNC:VGNC:88442|Ensembl:ENSSSCG00000010345	protein-coding	27069	GHITM	growth hormone inducible transmembrane protein	DERP2|HSPC282|MICS1|My021|PTD010|TMBIM5	HGNC:HGNC:17281|Ensembl:ENSG00000165678	protein-coding	0.62	15.09	0.0001	0.0006		339	416	646	441	491	414	492	535	361	492	583	562	969	692	518		394.1	382.8	550.4	344.3	366	330.6	451.6	398.7	270.6	252.7	490.7	536.1	553.4	525.9	450.2		8.63
100620337	GGCX	gamma-glutamyl carboxylase	-	VGNC:VGNC:88435|Ensembl:ENSSSCG00000027381	protein-coding	2677	GGCX	gamma-glutamyl carboxylase	VKCFD1	MIM:137167|HGNC:HGNC:4247|Ensembl:ENSG00000115486	protein-coding	0.62	13.9	0.0002	0.0009		65	98	94	100	106	77	60	87	69	136	101	68	210	139	102		75.6	90.2	80.1	78.1	79	61.5	55.1	64.8	51.7	69.9	85	64.9	119.9	105.6	88.7		6.26
100524976	NSD1	nuclear receptor binding SET domain protein 1	-	VGNC:VGNC:90904|Ensembl:ENSSSCG00000014044	protein-coding	64324	NSD1	nuclear receptor binding SET domain protein 1	ARA267|KMT3B|SOTOS|SOTOS1|STO	MIM:606681|HGNC:HGNC:14234|Ensembl:ENSG00000165671	protein-coding	0.64	22.73	0	0		477	522	494	628	598	336	333	356	477	671	463	558	801	717	547		554.5	480.3	420.9	490.2	445.8	268.4	305.6	265.3	357.6	344.7	389.7	532.2	457.5	544.9	475.4		9.12
100154520	TNKS2	tankyrase 2	-	VGNC:VGNC:94280|Ensembl:ENSSSCG00000010465	protein-coding	80351	TNKS2	tankyrase 2	ARTD6|PARP-5b|PARP-5c|PARP5B|PARP5C|TANK2|TNKL|pART6	MIM:607128|HGNC:HGNC:15677|Ensembl:ENSG00000107854	protein-coding	0.64	20.08	0	0.0001		116	141	189	188	202	135	105	116	145	218	200	149	344	214	152		134.8	129.7	161	146.8	150.6	107.8	96.4	86.4	108.7	112	168.4	142.1	196.5	162.6	132.1		7.09
100517810	NSA2	NSA2 ribosome biogenesis factor	-	VGNC:VGNC:100315|Ensembl:ENSSSCG00000014075	protein-coding	10412	NSA2	NSA2 ribosome biogenesis factor	CDK105|HCL-G1|HCLG1|HUSSY-29|HUSSY29|TINP1	MIM:612497|HGNC:HGNC:30728|Ensembl:ENSG00000164346	protein-coding	0.64	19.58	0	0.0001		176	208	289	254	294	164	121	191	215	252	312	230	374	259	196		204.6	191.4	246.2	198.3	219.2	131	111.1	142.3	161.2	129.4	262.6	219.4	213.6	196.8	170.3		7.68
100513988	ERC1	ELKS/RAB6-interacting/CAST family member 1	RAB6IP2	VGNC:VGNC:87761|Ensembl:ENSSSCG00000000755	protein-coding	23085	ERC1	ELKS/RAB6-interacting/CAST family member 1	Cast2|ELKS|ERC-1|RAB6IP2	MIM:607127|HGNC:HGNC:17072|Ensembl:ENSG00000082805	protein-coding	0.64	18.82	0	0.0001		75	93	103	112	96	100	68	98	75	137	124	93	227	145	115		87.2	85.6	87.8	87.4	71.6	79.9	62.4	73	56.2	70.4	104.4	88.7	129.6	110.2	100		6.46
100522019	NUMB	NUMB endocytic adaptor protein	-	VGNC:VGNC:90970|Ensembl:ENSSSCG00000022178	protein-coding	8650	NUMB	NUMB endocytic adaptor protein	C14orf41|S171|c14_5527	MIM:603728|HGNC:HGNC:8060|Ensembl:ENSG00000133961	protein-coding	0.64	15.11	0.0001	0.0005		89	106	96	85	102	82	95	79	99	121	148	123	164	117	133		103.5	97.5	81.8	66.4	76	65.5	87.2	58.9	74.2	62.2	124.6	117.3	93.7	88.9	115.6		6.71
100521678	MLLT10	MLLT10 histone lysine methyltransferase DOT1L cofactor	-	VGNC:VGNC:96590|Ensembl:ENSSSCG00000011085	protein-coding	8028	MLLT10	MLLT10 histone lysine methyltransferase DOT1L cofactor	AF10	MIM:602409|HGNC:HGNC:16063|Ensembl:ENSG00000078403	protein-coding	0.65	17.57	0	0.0002		159	128	144	151	179	124	122	101	121	208	172	189	234	221	157		184.8	117.8	122.7	117.9	133.4	99	112	75.3	90.7	106.8	144.8	180.3	133.6	167.9	136.5		7.54
100518076	EPS15	epidermal growth factor receptor pathway substrate 15	-	VGNC:VGNC:87747|Ensembl:ENSSSCG00000003872	protein-coding	2060	EPS15	epidermal growth factor receptor pathway substrate 15	AF-1P|AF1P|MLLT5	MIM:600051|HGNC:HGNC:3419|Ensembl:ENSG00000085832	protein-coding	0.65	16.49	0	0.0003		149	167	244	233	271	132	184	142	163	237	281	215	305	243	175		173.2	153.7	207.9	181.9	202	105.4	168.9	105.8	122.2	121.7	236.5	205.1	174.2	184.7	152.1		7.44
110256877	IRF2BP2	interferon regulatory factor 2 binding protein 2	-	VGNC:VGNC:89205|Ensembl:ENSSSCG00000038132	protein-coding	359948	IRF2BP2	interferon regulatory factor 2 binding protein 2	CVID14	MIM:615332|HGNC:HGNC:21729|Ensembl:ENSG00000168264	protein-coding	0.65	14.34	0.0002	0.0008		50	66	61	79	85	35	34	58	54	87	71	55	99	73	86		58.1	60.7	52	61.7	63.4	28	31.2	43.2	40.5	44.7	59.8	52.5	56.5	55.5	74.7		5.89
100518698	TRIO	trio Rho guanine nucleotide exchange factor	-	VGNC:VGNC:94435|Ensembl:ENSSSCG00000016781	protein-coding	7204	TRIO	trio Rho guanine nucleotide exchange factor	ARHGEF23|MEBAS|MRD44|MRD63|tgat	MIM:601893|HGNC:HGNC:12303|Ensembl:ENSG00000038382	protein-coding	0.66	20.85	0	0		128	98	150	184	171	132	135	157	141	205	253	195	277	212	190		148.8	90.2	127.8	143.6	127.5	105.4	123.9	117	105.7	105.3	213	186	158.2	161.1	165.1		7.23
100523466	RHOT1	ras homolog family member T1	-	VGNC:VGNC:92293|Ensembl:ENSSSCG00000017735	protein-coding	55288	RHOT1	ras homolog family member T1	ARHT1|MIRO-1|MIRO1	MIM:613888|HGNC:HGNC:21168|Ensembl:ENSG00000126858	protein-coding	0.66	15.29	0.0001	0.0005		161	187	221	216	226	152	78	117	166	284	254	200	285	208	180		187.1	172.1	188.3	168.6	168.5	121.4	71.6	87.2	124.4	145.9	213.8	190.8	162.8	158.1	156.4		7.56
100521277	PTPRF	protein tyrosine phosphatase receptor type F	-	VGNC:VGNC:91987|Ensembl:ENSSSCG00000035849	protein-coding	5792	PTPRF	protein tyrosine phosphatase receptor type F	BNAH2|LAR	MIM:179590|HGNC:HGNC:9670|Ensembl:ENSG00000142949	protein-coding	0.67	16.76	0	0.0003		482	471	549	579	414	223	232	311	328	424	486	404	408	450	376		560.3	433.4	467.7	452	308.6	178.1	212.9	231.8	245.9	217.8	409.1	385.4	233	342	326.8		9.13
100520655	TP53BP1	tumor protein p53 binding protein 1	-	VGNC:VGNC:94325|Ensembl:ENSSSCG00000031949	protein-coding	7158	TP53BP1	tumor protein p53 binding protein 1	53BP1|TDRD30|p202|p53BP1	MIM:605230|HGNC:HGNC:11999|Ensembl:ENSG00000067369	protein-coding	0.68	15.39	0.0001	0.0005		113	156	108	113	110	88	66	96	76	114	110	136	167	120	120		131.4	143.5	92	88.2	82	70.3	60.6	71.5	57	58.6	92.6	129.7	95.4	91.2	104.3		7.05
102165918	NFU1	NFU1 iron-sulfur cluster scaffold	-	Ensembl:ENSSSCG00000025007	protein-coding	27247	NFU1	NFU1 iron-sulfur cluster scaffold	CGI-33|HIRIP|HIRIP5|MMDS1|NIFUC|Nfu|NifU	MIM:608100|HGNC:HGNC:16287|Ensembl:ENSG00000169599	protein-coding	0.68	14.01	0.0002	0.0009		34	48	71	54	64	45	26	38	54	60	56	50	91	78	57		39.5	44.2	60.5	42.2	47.7	35.9	23.9	28.3	40.5	30.8	47.1	47.7	52	59.3	49.5		5.34
100157143	PI4KA	phosphatidylinositol 4-kinase alpha	-	VGNC:VGNC:98191|Ensembl:ENSSSCG00000010092	protein-coding	5297	PI4KA	phosphatidylinositol 4-kinase alpha	PI4K-ALPHA|PIK4CA|PMGYCHA|pi4K230	MIM:600286|HGNC:HGNC:8983|Ensembl:ENSG00000241973	protein-coding	0.69	20.01	0	0.0001		159	207	261	234	201	137	132	156	224	271	228	220	304	305	268		184.8	190.5	222.4	182.7	149.8	109.4	121.1	116.3	167.9	139.2	191.9	209.8	173.6	231.8	232.9		7.54
100157647	PLEKHA1	pleckstrin homology domain containing A1	-	VGNC:VGNC:91533|Ensembl:ENSSSCG00000010702	protein-coding	59338	PLEKHA1	pleckstrin homology domain containing A1	TAPP1	MIM:607772|HGNC:HGNC:14335|Ensembl:ENSG00000107679	protein-coding	0.69	19.67	0	0.0001		84	94	118	107	96	64	80	74	77	105	92	98	158	125	128		97.6	86.5	100.5	83.5	71.6	51.1	73.4	55.1	57.7	53.9	77.4	93.5	90.2	95	111.2		6.62
100049699	SFXN1	sideroflexin 1	-	VGNC:VGNC:92783|Ensembl:ENSSSCG00000014063	protein-coding	94081	SFXN1	sideroflexin 1	SLC56A1|TCC	MIM:615569|HGNC:HGNC:16085|Ensembl:ENSG00000164466	protein-coding	0.69	16.49	0	0.0003		108	182	208	205	202	116	108	112	108	260	188	187	250	227	125		125.5	167.5	177.2	160	150.6	92.6	99.1	83.5	81	133.6	158.2	178.4	142.8	172.5	108.6		6.98
100738209	DMAC2	distal membrane arm assembly complex 2	ATP5SL	VGNC:VGNC:96977|Ensembl:ENSSSCG00000032711	protein-coding	55101	DMAC2	distal membrane arm assembly complex 2	ATP5SL	MIM:617262|HGNC:HGNC:25496|Ensembl:ENSG00000105341	protein-coding	0.69	16.15	0.0001	0.0003		125	204	174	199	181	88	85	159	176	160	153	162	246	214	185		145.3	187.7	148.2	155.3	134.9	70.3	78	118.5	131.9	82.2	128.8	154.5	140.5	162.6	160.8		7.19
494457	RDX	radixin	-	Ensembl:ENSSSCG00000015013	protein-coding	5962	RDX	radixin	DFNB24	MIM:179410|HGNC:HGNC:9944|Ensembl:ENSG00000137710	protein-coding	0.69	13.81	0.0002	0.001		149	169	185	215	267	159	148	157	154	152	281	138	372	275	146		173.2	155.5	157.6	167.8	199	127	135.8	117	115.4	78.1	236.5	131.6	212.5	209	126.9		7.44
100737861	CCNT2	cyclin T2	-	Ensembl:ENSSSCG00000015697	protein-coding	905	CCNT2	cyclin T2	CYCT2	MIM:603862|HGNC:HGNC:1600|Ensembl:ENSG00000082258	protein-coding	0.7	19.08	0	0.0001		239	243	266	258	272	219	175	207	218	347	372	380	474	297	219		277.8	223.6	226.6	201.4	202.8	174.9	160.6	154.3	163.4	178.2	313.1	362.5	270.7	225.7	190.3		8.12
664652	OGT	O-linked N-acetylglucosamine (GlcNAc) transferase	-	Ensembl:ENSSSCG00000012403	protein-coding	8473	OGT	O-linked N-acetylglucosamine (GlcNAc) transferase	HINCUT-1|HRNT1|MRX106|O-GLCNAC|OGT1	MIM:300255|HGNC:HGNC:8127|Ensembl:ENSG00000147162	protein-coding	0.7	18.48	0	0.0001		222	227	336	309	288	176	234	202	213	322	354	300	503	335	183		258.1	208.9	286.3	241.2	214.7	140.6	214.8	150.5	159.7	165.4	298	286.2	287.3	254.6	159.1		8.02
100517893	RPAP2	RNA polymerase II associated protein 2	-	VGNC:VGNC:92418|Ensembl:ENSSSCG00000006903	protein-coding	79871	RPAP2	RNA polymerase II associated protein 2	C1orf82|Rtr1	MIM:611476|HGNC:HGNC:25791|Ensembl:ENSG00000122484	protein-coding	0.7	14.77	0.0001	0.0006		50	52	71	57	52	51	34	37	49	72	63	59	120	72	55		58.1	47.8	60.5	44.5	38.8	40.7	31.2	27.6	36.7	37	53	56.3	68.5	54.7	47.8		5.89
100511906	UBE3C	ubiquitin protein ligase E3C	-	VGNC:VGNC:94654|Ensembl:ENSSSCG00000016409	protein-coding	9690	UBE3C	ubiquitin protein ligase E3C	HECTH2	MIM:614454|HGNC:HGNC:16803|Ensembl:ENSG00000009335	protein-coding	0.71	24.71	0	0		98	119	138	136	137	118	64	92	105	133	146	130	198	142	148		113.9	109.5	117.6	106.2	102.1	94.2	58.7	68.6	78.7	68.3	122.9	124	113.1	107.9	128.6		6.84
397587	CAPNS1	calpain small subunit 1	-	VGNC:VGNC:96937|Ensembl:ENSSSCG00000030149	protein-coding	826	CAPNS1	calpain small subunit 1	CALPAIN4|CANP|CANPS|CAPN4|CDPS|CSS1	MIM:114170|HGNC:HGNC:1481|Ensembl:ENSG00000126247	protein-coding	0.71	22.45	0	0		210	258	297	401	425	170	205	273	313	363	375	363	527	458	304		244.1	237.4	253	313	316.8	135.8	188.1	203.5	234.6	186.5	315.7	346.2	301	348	264.2		7.94
100737296	ESYT2	extended synaptotagmin 2	-	VGNC:VGNC:87797|Ensembl:ENSSSCG00000016406	protein-coding	57488	ESYT2	extended synaptotagmin 2	CHR2SYT|E-Syt2|FAM62B	MIM:616691|HGNC:HGNC:22211|Ensembl:ENSG00000117868	protein-coding	0.71	14.17	0.0002	0.0008		184	170	400	342	280	130	147	194	149	213	318	246	275	237	194		213.9	156.4	340.8	267	208.7	103.8	134.9	144.6	111.7	109.4	267.7	234.6	157.1	180.1	168.6		7.75
100518724	MAP4K4	mitogen-activated protein kinase kinase kinase kinase 4	-	VGNC:VGNC:98114|Ensembl:ENSSSCG00000008164	protein-coding	9448	MAP4K4	mitogen-activated protein kinase kinase kinase kinase 4	FLH21957|HEL-S-31|HGK|MEKKK4|NIK	MIM:604666|HGNC:HGNC:6866|Ensembl:ENSG00000071054	protein-coding	0.72	28.19	0	0		276	335	335	428	389	290	280	276	312	395	603	349	686	430	415		320.8	308.2	285.4	334.1	290	231.6	257	205.7	233.9	202.9	507.6	332.9	391.8	326.8	360.7		8.33
100516548	DUSP11	dual specificity phosphatase 11	-	VGNC:VGNC:87477|Ensembl:ENSSSCG00000008298	protein-coding	8446	DUSP11	dual specificity phosphatase 11	PIR1	MIM:603092|HGNC:HGNC:3066|Ensembl:ENSG00000144048	protein-coding	0.72	16.52	0	0.0003		50	71	96	102	122	59	76	75	76	88	108	127	152	103	93		58.1	65.3	81.8	79.6	90.9	47.1	69.8	55.9	57	45.2	90.9	121.1	86.8	78.3	80.8		5.89
503667	CAMKK1	calcium/calmodulin dependent protein kinase kinase 1	P2RX1|P2X1R	VGNC:VGNC:98977|Ensembl:ENSSSCG00000017873	protein-coding	84254	CAMKK1	calcium/calmodulin dependent protein kinase kinase 1	CAMKKA	MIM:611411|HGNC:HGNC:1469|Ensembl:ENSG00000004660	protein-coding	0.72	15.89	0.0001	0.0004		49	51	77	87	74	50	28	50	44	76	70	80	100	62	64		57	46.9	65.6	67.9	55.2	39.9	25.7	37.3	33	39	58.9	76.3	57.1	47.1	55.6		5.86
100621192	BBX	BBX high mobility group box domain containing	-	VGNC:VGNC:85766|Ensembl:ENSSSCG00000011943	protein-coding	56987	BBX	BBX high mobility group box domain containing	ARTC1|HBP2|HSPC339|MDS001	HGNC:HGNC:14422|Ensembl:ENSG00000114439	protein-coding	0.72	15.62	0.0001	0.0004		84	121	104	103	85	87	95	64	107	195	154	120	210	206	152		97.6	111.3	88.6	80.4	63.4	69.5	87.2	47.7	80.2	100.2	129.6	114.5	119.9	156.5	132.1		6.62
100623617	MARF1	meiosis regulator and mRNA stability factor 1	KIAA0430	VGNC:VGNC:90025|Ensembl:ENSSSCG00000029168	protein-coding	9665	MARF1	meiosis regulator and mRNA stability factor 1	KIAA0430|LKAP|LMKB|PPP1R34	MIM:614593|HGNC:HGNC:29562|Ensembl:ENSG00000166783	protein-coding	0.73	23.63	0	0		72	112	131	141	159	98	107	99	101	135	147	118	232	211	140		83.7	103.1	111.6	110.1	118.5	78.3	98.2	73.8	75.7	69.3	123.7	112.6	132.5	160.3	121.7		6.4
100154830	RALGAPA2	Ral GTPase activating protein catalytic subunit alpha 2	-	VGNC:VGNC:95454|Ensembl:ENSSSCG00000026506	protein-coding	57186	RALGAPA2	Ral GTPase activating protein catalytic subunit alpha 2	AS250|C20orf74|bA287B20.1|dJ1049G11|dJ1049G11.4|p220	MIM:618836|HGNC:HGNC:16207|Ensembl:ENSG00000188559	protein-coding	0.73	18.79	0	0.0001		596	572	590	684	635	193	209	258	272	414	426	430	400	465	271		692.8	526.3	502.7	533.9	473.4	154.1	191.8	192.3	203.9	212.7	358.6	410.2	228.5	353.4	235.5		9.44
100524759	RSU1	Ras suppressor protein 1	-	VGNC:VGNC:98298|Ensembl:ENSSSCG00000011042	protein-coding	6251	RSU1	Ras suppressor protein 1	RSP-1	MIM:179555|HGNC:HGNC:10464|Ensembl:ENSG00000148484	protein-coding	0.73	19.39	0	0.0001		71	80	125	102	122	70	81	119	97	101	138	106	185	137	155		82.5	73.6	106.5	79.6	90.9	55.9	74.3	88.7	72.7	51.9	116.2	101.1	105.7	104.1	134.7		6.38
100513435	ZNF197	zinc finger protein 197	-	VGNC:VGNC:95202|Ensembl:ENSSSCG00000011304	protein-coding	10168	ZNF197	zinc finger protein 197	D3S1363E|P18|VHLaK|ZKSCAN9|ZNF166|ZNF20|ZSCAN41	MIM:618359|HGNC:HGNC:12988|Ensembl:ENSG00000186448	protein-coding	0.73	16.69	0	0.0003		49	83	72	64	77	53	36	32	45	72	77	62	98	72	57		57	76.4	61.3	50	57.4	42.3	33	23.8	33.7	37	64.8	59.1	56	54.7	49.5		5.86
397023	PTGFRN	prostaglandin F2 receptor inhibitor	-	VGNC:VGNC:91955|Ensembl:ENSSSCG00000006735	protein-coding	5738	PTGFRN	prostaglandin F2 receptor inhibitor	CD315|CD9P-1|EWI-F|FPRP|SMAP-6	MIM:601204|HGNC:HGNC:9601|Ensembl:ENSG00000134247	protein-coding	0.73	15.91	0.0001	0.0004		106	119	148	201	189	66	50	68	109	172	115	111	161	142	123		123.2	109.5	126.1	156.9	140.9	52.7	45.9	50.7	81.7	88.4	96.8	105.9	92	107.9	106.9		6.96
100621770	UBE2Q2	ubiquitin conjugating enzyme E2 Q2	-	Ensembl:ENSSSCG00000027457	protein-coding	92912	UBE2Q2	ubiquitin conjugating enzyme E2 Q2	-	MIM:612501|HGNC:HGNC:19248|Ensembl:ENSG00000140367	protein-coding	0.73	14.67	0.0001	0.0007		61	77	91	87	112	50	48	48	52	127	104	74	124	98	55		70.9	70.8	77.5	67.9	83.5	39.9	44.1	35.8	39	65.2	87.5	70.6	70.8	74.5	47.8		6.17
100524896	MSL1	MSL complex subunit 1	-	VGNC:VGNC:90423|Ensembl:ENSSSCG00000017476	protein-coding	339287	MSL1	MSL complex subunit 1	MSL-1	MIM:614801|HGNC:HGNC:27905|Ensembl:ENSG00000188895	protein-coding	0.73	14.11	0.0002	0.0009		46	63	74	60	67	51	47	24	41	61	70	47	110	79	59		53.5	58	63	46.8	49.9	40.7	43.1	17.9	30.7	31.3	58.9	44.8	62.8	60	51.3		5.77
100625022	RAB6A	RAB6A, member RAS oncogene family	-	Ensembl:ENSSSCG00000014828	protein-coding	5870	RAB6A	RAB6A, member RAS oncogene family	RAB6	MIM:179513|HGNC:HGNC:9786|Ensembl:ENSG00000175582	protein-coding	0.74	30.4	0	0		159	173	247	240	208	162	144	160	164	243	276	207	410	275	202		184.8	159.2	210.4	187.4	155.1	129.4	132.2	119.2	122.9	124.8	232.3	197.4	234.2	209	175.6		7.54
100737278	UBE4B	ubiquitination factor E4B	-	VGNC:VGNC:94657|Ensembl:ENSSSCG00000003398	protein-coding	10277	UBE4B	ubiquitination factor E4B	E4|HDNB1|UBOX3|UFD2|UFD2A	MIM:613565|HGNC:HGNC:12500|Ensembl:ENSG00000130939	protein-coding	0.74	20.29	0	0.0001		143	165	253	227	291	164	185	221	153	207	339	218	413	285	227		166.2	151.8	215.5	177.2	216.9	131	169.8	164.7	114.7	106.3	285.4	207.9	235.9	216.6	197.3		7.39
100154074	ZNF322	zinc finger protein 322	ZNF322A	VGNC:VGNC:95224|Ensembl:ENSSSCG00000001156	protein-coding	79692	ZNF322	zinc finger protein 322	HCG12|ZNF322A|ZNF388|ZNF489	MIM:610847|HGNC:HGNC:23640|Ensembl:ENSG00000181315	protein-coding	0.74	15.52	0.0001	0.0005		66	59	100	99	94	37	34	43	68	80	58	63	115	93	68		76.7	54.3	85.2	77.3	70.1	29.6	31.2	32	51	41.1	48.8	60.1	65.7	70.7	59.1		6.28
100624215	LZIC	leucine zipper and CTNNBIP1 domain containing	-	VGNC:VGNC:89925|Ensembl:ENSSSCG00000033257	protein-coding	84328	LZIC	leucine zipper and CTNNBIP1 domain containing	-	MIM:610458|HGNC:HGNC:17497|Ensembl:ENSG00000162441	protein-coding	0.74	15.25	0.0001	0.0005		52	35	81	76	78	35	35	54	47	58	64	64	104	77	49		60.4	32.2	69	59.3	58.1	28	32.1	40.2	35.2	29.8	53.9	61	59.4	58.5	42.6		5.94
100135659	NCOA3	nuclear receptor coactivator 3	SRC3	VGNC:VGNC:96434|Ensembl:ENSSSCG00000007458	protein-coding	8202	NCOA3	nuclear receptor coactivator 3	ACTR|AIB-1|AIB1|CAGH16|CTG26|KAT13B|RAC3|SRC-3|SRC3|TNRC14|TNRC16|TRAM-1|bHLHe42|pCIP	MIM:601937|HGNC:HGNC:7670|Ensembl:ENSG00000124151	protein-coding	0.74	14.74	0.0001	0.0007		42	84	61	88	56	63	58	67	80	105	110	59	195	134	87		48.8	77.3	52	68.7	41.7	50.3	53.2	49.9	60	53.9	92.6	56.3	111.4	101.8	75.6		5.64
100512621	TMEM106B	transmembrane protein 106B	-	Ensembl:ENSSSCG00000032740	protein-coding	54664	TMEM106B	transmembrane protein 106B	HLD16	MIM:613413|HGNC:HGNC:22407|Ensembl:ENSG00000106460	protein-coding	0.75	15.92	0.0001	0.0004		53	45	88	86	79	42	37	54	35	80	63	79	99	81	59		61.6	41.4	75	67.1	58.9	33.5	34	40.2	26.2	41.1	53	75.4	56.5	61.6	51.3		5.97
100514518	EIF2AK1	eukaryotic translation initiation factor 2 alpha kinase 1	-	VGNC:VGNC:87606|Ensembl:ENSSSCG00000007592	protein-coding	27102	EIF2AK1	eukaryotic translation initiation factor 2 alpha kinase 1	HCR|HRI|LEMSPAD|hHRI	MIM:613635|HGNC:HGNC:24921|Ensembl:ENSG00000086232	protein-coding	0.75	13.99	0.0002	0.0009		26	39	45	48	58	24	22	36	33	54	38	49	80	41	54		30.2	35.9	38.3	37.5	43.2	19.2	20.2	26.8	24.7	27.7	32	46.7	45.7	31.2	46.9		4.96
100144503	RHOB	ras homolog family member B	-	Ensembl:ENSSSCG00000043781	protein-coding	388	RHOB	ras homolog family member B	ARH6|ARHB|MST081|MSTP081|RHOH6	MIM:165370|HGNC:HGNC:668|Ensembl:ENSG00000143878	protein-coding	0.75	13.8	0.0002	0.00099		60	90	74	130	82	52	45	74	56	88	155	72	104	110	83		69.7	82.8	63	101.5	61.1	41.5	41.3	55.1	42	45.2	130.5	68.7	59.4	83.6	72.1		6.14
100512336	TENT2	terminal nucleotidyltransferase 2	PAPD4	VGNC:VGNC:96768|Ensembl:ENSSSCG00000014114	protein-coding	167153	TENT2	terminal nucleotidyltransferase 2	APD4|GLD2|PAPD4|TUT2	MIM:614121|HGNC:HGNC:26776|Ensembl:ENSG00000164329	protein-coding	0.76	15.89	0.0001	0.0004		97	95	180	132	135	93	72	92	66	192	169	128	213	156	98		112.8	87.4	153.4	103	100.6	74.3	66.1	68.6	49.5	98.6	142.3	122.1	121.7	118.5	85.2		6.83
100512557	DDX42	DEAD-box helicase 42	-	VGNC:VGNC:87222|Ensembl:ENSSSCG00000017289	protein-coding	11325	DDX42	DEAD-box helicase 42	DDX42P|RHELP|RNAHP|SF3B8|SF3b125	MIM:613369|HGNC:HGNC:18676|Ensembl:ENSG00000198231	protein-coding	0.77	35.33	0	0		144	150	182	194	214	112	115	135	103	179	189	175	261	204	187		167.4	138	155.1	151.4	159.5	89.5	105.5	100.6	77.2	92	159.1	166.9	149.1	155	162.5		7.4
[truncated: 899 more rows]
[truncated: 30 more columns]

## Sheet: Table S5. DEG_IVC_Co_LR_13.91
Ssc Gene ID	Ssc Gene symbol	Ssc Gene description	Synonyms	dbXrefs	type_of_gene	Hsa Gene ID	Hsa Gene symbol	Hsa Gene description	Synonyms	Hsa related IDs	type_of_gene	logFC IVC-Co	LR	PValue	FDR	counts	IVC_1	IVC_2	IVC_3	IVC_4	IVC_6	CON_1	CON_3	CON_4	CON_5	CON_6	VIT_1	VIT_2	VIT_5	VIT_7	VIT_9	cpm	IVC_1	IVC_2	IVC_3	IVC_4	IVC_6	CON_1	CON_3	CON_4	CON_5	CON_6	VIT_1	VIT_2	VIT_5	VIT_7	VIT_9	log2cpm	IVC_1
[truncated: 1,519 more rows]
[truncated: 30 more columns]

[truncated: 1 more sheets: Table S6. DEG_VIT_IVC_LR13.91]
