# Supplementary material for: Unveiling how vitrification affects the porcine blastocyst: clues from a transcriptomic study
Source: J Anim Sci Biotechnol. 2022 Mar 15;13:46. doi: 10.1186/s40104-021-00672-1 (PMC8932223; doi:10.1186/s40104-021-00672-1)
Supplement: Supplementary file 5 — Additional file 5: Table S7. Differentially expressed genes (DEGs) in embryos for the VIT vs. CO comparison (FDR < 0.001 and log2 FC>2). Table S8. Differentially expressed genes (DEGs) in embryos for the IVC vs. CO comparison (FDR < 0.001 and log2 FC>2). Table S9. Differentially expressed genes (DEGs) in embryos for the VIT vs. IVC comparison (FDR < 0.001 and log2 FC>2). [file 40104_2021_672_MOESM5_ESM.xlsx]

## Sheet: Table S7.VITvsCo_DEG_LogFC>2
Ssc Gene ID	Ssc Gene symbol	Ssc Gene description	Synonyms	dbXrefs	type_of_gene	Hsa Gene ID	Hsa Gene symbol	Hsa Gene description	Synonyms	Hsa related IDs	type_of_gene	logFC VIT-Co	LR	PValue	FDR	counts	IVC_1	IVC_2	IVC_3	IVC_4	IVC_6	CON_1	CON_3	CON_4	CON_5	CON_6	VIT_1	VIT_2	VIT_5	VIT_7	VIT_9	cpm	IVC_1	IVC_2	IVC_3	IVC_4	IVC_6	CON_1	CON_3	CON_4	CON_5	CON_6	VIT_1	VIT_2	VIT_5	VIT_7	VIT_9	log2cpm	IVC_1
100126293	CASS4	Cas scaffold protein family member 4	C17H20orf32|C20orf32	Ensembl:ENSSSCG00000007495	protein-coding	57091	CASS4	Cas scaffold protein family member 4	C20orf32|CAS4|HEFL|HEPL	MIM:618888|HGNC:HGNC:15878|Ensembl:ENSG00000087589	protein-coding	-4.97	24.83	0	0		0	0	0	2	2	30	15	27	0	8	0	0	1	1	0		0	0	0	1.6	1.5	24	13.8	20.1	0	4.1	0	0	0.6	0.8	0		0
100144523	PMEPA1	prostate transmembrane protein, androgen induced 1	TMEPAI	VGNC:VGNC:95606|Ensembl:ENSSSCG00000034259	protein-coding	56937	PMEPA1	prostate transmembrane protein, androgen induced 1	STAG1|TMEPAI	MIM:606564|HGNC:HGNC:14107|Ensembl:ENSG00000124225	protein-coding	-4.03	59.16	0	0		6	8	2	7	4	84	66	69	23	23	5	3	4	2	2		7	7.4	1.7	5.5	3	67.1	60.6	51.4	17.2	11.8	4.2	2.9	2.3	1.5	1.7		3
100152492	A2ML1	alpha-2-macroglobulin like 1	-	Ensembl:ENSSSCG00000000664	protein-coding	144568	A2ML1	alpha-2-macroglobulin like 1	CPAMD9|OMS|p170	MIM:610627|HGNC:HGNC:23336|Ensembl:ENSG00000166535	protein-coding	-3.94	28	0	0		2	5	0	1	3	72	16	22	8	28	2	1	0	4	0		2.3	4.6	0	0.8	2.2	57.5	14.7	16.4	6	14.4	1.7	1	0	3	0		1.73
100627921	PORCN	porcupine O-acyltransferase	-	VGNC:VGNC:91669|Ensembl:ENSSSCG00000024793	protein-coding	64840	PORCN	porcupine O-acyltransferase	DHOF|FODH|MG61|PORC|PPN	MIM:300651|HGNC:HGNC:17652|Ensembl:ENSG00000102312	protein-coding	-3.43	78.11	0	0		0	9	6	1	2	57	53	47	46	63	2	1	9	4	13		0	8.3	5.1	0.8	1.5	45.5	48.6	35	34.5	32.4	1.7	1	5.1	3	11.3		0
102163398	LOC102163398	putative tripartite motif-containing protein 75	-	-	protein-coding	391714	TRIM75P	tripartite motif containing 75, pseudogene	TRIM75	HGNC:HGNC:32686	pseudo	-3.38	89.44	0	0		46	72	34	29	12	227	256	346	206	298	23	19	17	25	53		53.5	66.2	29	22.6	8.9	181.3	235	257.9	154.4	153.1	19.4	18.1	9.7	19	46.1		5.77
444997	FADS2	fatty acid desaturase 2	-	VGNC:VGNC:87876|Ensembl:ENSSSCG00000013072	protein-coding	9415	FADS2	fatty acid desaturase 2	D6D|DES6|FADSD6|LLCDL2|SLL0262|TU13	MIM:606149|HGNC:HGNC:3575|Ensembl:ENSG00000134824	protein-coding	-3.36	84.93	0	0		8	13	19	35	39	52	46	64	85	86	3	1	16	5	8		9.3	12	16.2	27.3	29.1	41.5	42.2	47.7	63.7	44.2	2.5	1	9.1	3.8	7		3.36
110262006	LOC110262006	putative tripartite motif-containing protein 75	-	-	protein-coding	391714	TRIM75P	tripartite motif containing 75, pseudogene	TRIM75	HGNC:HGNC:32686	pseudo	-3.32	94.48	0	0		66	103	21	35	38	328	355	445	332	377	28	35	26	33	69		76.7	94.8	17.9	27.3	28.3	262	325.8	331.6	248.9	193.7	23.6	33.4	14.8	25.1	60		6.28
100625354	CRISPLD2	cysteine rich secretory protein LCCL domain containing 2	-	VGNC:VGNC:96958|Ensembl:ENSSSCG00000002669	protein-coding	83716	CRISPLD2	cysteine rich secretory protein LCCL domain containing 2	CRISP11|LCRISP2|LGL1	MIM:612434|HGNC:HGNC:25248|Ensembl:ENSG00000103196	protein-coding	-3.32	16.66	0	0.0003		0	0	2	0	0	43	9	19	1	30	0	2	2	4	0		0	0	1.7	0	0	34.3	8.3	14.2	0.7	15.4	0	1.9	1.1	3	0		0
100155734	LOC100155734	histone H2A type 1	-	Ensembl:ENSSSCG00000033606	protein-coding	8334	H2AC6	H2A clustered histone 6	H2A/l|H2AFL|HIST1H2AC|dJ221C16.4	MIM:602794|HGNC:HGNC:4733|Ensembl:ENSG00000180573	protein-coding	-3.2	139.29	0	0		15	27	41	65	75	186	192	225	184	265	12	21	13	27	27		17.4	24.8	34.9	50.7	55.9	148.6	176.2	167.7	137.9	136.1	10.1	20	7.4	20.5	23.5		4.2
102158081	NAT8L	N-acetyltransferase 8 like	-	VGNC:VGNC:90586|Ensembl:ENSSSCG00000033541	protein-coding	339983	NAT8L	N-acetyltransferase 8 like	CML3|NACED|NAT8-LIKE	MIM:610647|HGNC:HGNC:26742|Ensembl:ENSG00000185818	protein-coding	-3.15	196.29	0	0		10	20	18	21	29	167	189	148	217	202	13	17	23	21	24		11.6	18.4	15.3	16.4	21.6	133.4	173.5	110.3	162.7	103.8	10.9	16.2	13.1	16	20.9		3.66
100157662	HOXD1	homeobox D1	-	VGNC:VGNC:96350|Ensembl:ENSSSCG00000015986	protein-coding	3231	HOXD1	homeobox D1	HOX4|HOX4G|Hox-4.7	MIM:142987|HGNC:HGNC:5132|Ensembl:ENSG00000128645	protein-coding	-3.15	45.78	0	0		3	14	4	5	2	46	42	45	26	21	6	3	7	2	2		3.5	12.9	3.4	3.9	1.5	36.7	38.5	33.5	19.5	10.8	5.1	2.9	4	1.5	1.7		2.17
100622411	TKTL1	transketolase like 1	-	VGNC:VGNC:94009|Ensembl:ENSSSCG00000029443	protein-coding	8277	TKTL1	transketolase like 1	TKR|TKT2	MIM:300044|HGNC:HGNC:11835|Ensembl:ENSG00000007350	protein-coding	-3.1	32.73	0	0		0	14	3	0	5	46	19	45	19	32	2	3	10	1	3		0	12.9	2.6	0	3.7	36.7	17.4	33.5	14.2	16.4	1.7	2.9	5.7	0.8	2.6		0
100233182	GK	glycerol kinase	-	Ensembl:ENSSSCG00000012202	protein-coding	2710	GK	glycerol kinase	GK1|GKD	MIM:300474|HGNC:HGNC:4289|Ensembl:ENSG00000198814	protein-coding	-3.04	271.9	0	0		11	15	20	34	26	225	188	237	285	387	26	20	44	23	38		12.8	13.8	17	26.5	19.4	179.7	172.5	176.6	213.6	198.8	21.9	19.1	25.1	17.5	33		3.79
100151836	SELENOS	selenoprotein S	SELS|VIMP	VGNC:VGNC:98308|Ensembl:ENSSSCG00000004826	protein-coding	55829	SELENOS	selenoprotein S	AD-015|ADO15|SBBI8|SELS|SEPS1|VIMP	MIM:607918|HGNC:HGNC:30396|Ensembl:ENSG00000131871	protein-coding	-3.01	69.52	0	0		14	18	20	19	14	145	166	126	63	101	5	5	25	16	21		16.3	16.6	17	14.8	10.4	115.8	152.4	93.9	47.2	51.9	4.2	4.8	14.3	12.2	18.3		4.11
100192448	SLC9A3R2	SLC9A3 regulator 2	-	VGNC:VGNC:93185|Ensembl:ENSSSCG00000008038	protein-coding	9351	SLC9A3R2	SLC9A3 regulator 2	E3KARP|NHE3RF2|NHERF-2|NHERF2|OCTS2|SIP-1|SIP1|TKA-1	MIM:606553|HGNC:HGNC:11076|Ensembl:ENSG00000065054	protein-coding	-2.98	54.73	0	0		3	16	3	2	4	27	22	38	28	33	4	1	4	3	5		3.5	14.7	2.6	1.6	3	21.6	20.2	28.3	21	17	3.4	1	2.3	2.3	4.3		2.17
397052	SULT1E1	sulfotransferase family 1E, estrogen-preferring, member 1	STE	Ensembl:ENSSSCG00000039341	protein-coding	6783	SULT1E1	sulfotransferase family 1E member 1	EST|EST-1|ST1E1|STE	MIM:600043|HGNC:HGNC:11377|Ensembl:ENSG00000109193	protein-coding	-2.98	28.59	0	0		36	42	15	17	5	313	216	123	252	203	13	18	9	46	112		41.8	38.6	12.8	13.3	3.7	250	198.2	91.7	188.9	104.3	10.9	17.2	5.1	35	97.3		5.42
503660	SLC30A1	solute carrier family 30 member 1	ZnT-1	VGNC:VGNC:93055|Ensembl:ENSSSCG00000039472	protein-coding	7779	SLC30A1	solute carrier family 30 member 1	ZNT1|ZRC1	MIM:609521|HGNC:HGNC:11012|Ensembl:ENSG00000170385	protein-coding	-2.89	40.16	0	0		5	13	20	13	8	66	224	184	80	98	8	2	41	17	17		5.8	12	17	10.1	6	52.7	205.6	137.1	60	50.3	6.7	1.9	23.4	12.9	14.8		2.77
110259963	LOC110259963	translationally-controlled tumor protein pseudogene	-	-	pseudo	7178	TPT1	tumor protein, translationally-controlled 1	HRF|TCTP|p02|p23	MIM:600763|HGNC:HGNC:12022|Ensembl:ENSG00000133112	protein-coding	-2.86	16.56	0	0.0003		3	3	0	13	9	19	1	15	28	25	2	3	1	1	3		3.5	2.8	0	10.1	6.7	15.2	0.9	11.2	21	12.8	1.7	2.9	0.6	0.8	2.6		2.17
100519324	ETNPPL	ethanolamine-phosphate phospho-lyase	-	VGNC:VGNC:97987|Ensembl:ENSSSCG00000009144	protein-coding	64850	ETNPPL	ethanolamine-phosphate phospho-lyase	AGXT2L1	MIM:614682|HGNC:HGNC:14404|Ensembl:ENSG00000164089	protein-coding	-2.85	78.79	0	0		11	29	11	8	11	99	59	98	119	169	7	16	19	7	36		12.8	26.7	9.4	6.2	8.2	79.1	54.2	73	89.2	86.8	5.9	15.3	10.9	5.3	31.3		3.79
100511884	LOC100511884	histone H2A type 1-like	-	-	pseudo	221613	H2AC1	H2A clustered histone 1	H2AA|H2AFR|HIST1H2AA|TH2A|bA317E16.2	MIM:613499|HGNC:HGNC:18729|Ensembl:ENSG00000164508	protein-coding	-2.85	53.11	0	0		16	26	13	54	56	90	88	128	116	125	2	6	19	21	42		18.6	23.9	11.1	42.2	41.7	71.9	80.8	95.4	87	64.2	1.7	5.7	10.9	16	36.5		4.29
100514912	LOC100514912	elongation factor 1-alpha, oocyte form-like	-	Ensembl:ENSSSCG00000034113	protein-coding	1917	EEF1A2	eukaryotic translation elongation factor 1 alpha 2	EEF1AL|EF-1-alpha-2|EF1A|EIEE33|HS1|MRD38|STN|STNL	MIM:602959|HGNC:HGNC:3192|Ensembl:ENSG00000101210	protein-coding	-2.84	66.71	0	0		63	183	125	64	37	285	197	278	301	301	21	43	27	32	67		73.2	168.4	106.5	50	27.6	227.6	180.8	207.2	225.6	154.6	17.7	41	15.4	24.3	58.2		6.21
100155169	CD200R1	CD200 receptor 1	-	Ensembl:ENSSSCG00000011925	protein-coding	131450	CD200R1	CD200 receptor 1	CD200R|HCRTR2|MOX2R|OX2R	MIM:607546|HGNC:HGNC:24235|Ensembl:ENSG00000163606	protein-coding	-2.78	24.73	0	0		4	2	1	0	1	23	25	28	12	20	2	2	1	4	8		4.6	1.8	0.9	0	0.7	18.4	22.9	20.9	9	10.3	1.7	1.9	0.6	3	7		2.5
110255273	LOC110255273	histone H2B type 2-F	-	-	protein-coding	440689	H2BC18	H2B clustered histone 18	HIST2H2BF	HGNC:HGNC:24700|Ensembl:ENSG00000203814	protein-coding	-2.76	74.53	0	0		17	13	11	27	48	86	60	100	170	161	7	13	16	17	23		19.8	12	9.4	21.1	35.8	68.7	55.1	74.5	127.4	82.7	5.9	12.4	9.1	12.9	20		4.38
100525644	SLC38A2	solute carrier family 38 member 2	SNAT2	VGNC:VGNC:93094|Ensembl:ENSSSCG00000000808	protein-coding	54407	SLC38A2	solute carrier family 38 member 2	ATA2|PRO1068|SAT2|SNAT2	MIM:605180|HGNC:HGNC:13448|Ensembl:ENSG00000134294	protein-coding	-2.73	115.07	0	0		110	75	129	134	157	1374	1604	1725	696	849	200	146	255	242	147		127.9	69	109.9	104.6	117	1097.4	1472.2	1285.6	521.7	436.1	168.4	139.3	145.6	183.9	127.8		7.01
100625807	LCT	lactase	-	Ensembl:ENSSSCG00000015691	protein-coding	3938	LCT	lactase	LAC|LPH|LPH1	MIM:603202|HGNC:HGNC:6530|Ensembl:ENSG00000115850	protein-coding	-2.71	30.29	0	0		0	7	6	4	3	64	48	43	5	76	9	2	13	9	3		0	6.4	5.1	3.1	2.2	51.1	44.1	32	3.7	39	7.6	1.9	7.4	6.8	2.6		0
100302639	KLF17	Kruppel like factor 17	-	Ensembl:ENSSSCG00000024191	protein-coding	128209	KLF17	Kruppel like factor 17	ZLF393|ZNF393|Zfp393	MIM:609602|HGNC:HGNC:18830|Ensembl:ENSG00000171872	protein-coding	-2.67	82.56	0	0		17	45	25	18	20	162	112	179	89	137	15	22	15	19	27		19.8	41.4	21.3	14.1	14.9	129.4	102.8	133.4	66.7	70.4	12.6	21	8.6	14.4	23.5		4.38
100512420	LOC100512420	histone H2B type 1-K	-	-	protein-coding	85236	H2BC12	H2B clustered histone 12	H2B/S|H2BFAiii|H2BFT|H2BK|HIST1H2BK	MIM:615045|HGNC:HGNC:13954|Ensembl:ENSG00000197903	protein-coding	-2.64	85.25	0	0		14	40	28	65	80	126	93	163	204	218	18	13	22	36	29		16.3	36.8	23.9	50.7	59.6	100.6	85.4	121.5	152.9	112	15.2	12.4	12.6	27.4	25.2		4.11
110255410	LOC110255410	uncharacterized LOC110255410	-	-	ncRNA							-2.62	14.87	0.0001	0.0006		0	3	5	7	4	181	29	35	4	121	15	5	13	8	0		0	2.8	4.3	5.5	3	144.6	26.6	26.1	3	62.2	12.6	4.8	7.4	6.1	0		0
100519275	CSRNP1	cysteine and serine rich nuclear protein 1	-	VGNC:VGNC:87046|Ensembl:ENSSSCG00000011264	protein-coding	64651	CSRNP1	cysteine and serine rich nuclear protein 1	AXUD1|CSRNP-1|FAM130B|TAIP-3|URAX1	MIM:606458|HGNC:HGNC:14300|Ensembl:ENSG00000144655	protein-coding	-2.6	111.64	0	0		23	19	18	25	20	138	161	224	112	150	19	17	35	25	25		26.7	17.5	15.3	19.5	14.9	110.2	147.8	166.9	84	77.1	16	16.2	20	19	21.7		4.79
100302506	SLC6A8	solute carrier family 6 member 8	-	Ensembl:ENSSSCG00000012771	protein-coding	6535	SLC6A8	solute carrier family 6 member 8	CCDS1|CRT|CRTR|CT1|CTR5	MIM:300036|HGNC:HGNC:11055|Ensembl:ENSG00000130821	protein-coding	-2.58	131.86	0	0		211	380	203	294	233	2454	2027	2205	3005	3221	395	402	286	298	512		245.3	349.6	172.9	229.5	173.7	1959.9	1860.4	1643.3	2252.7	1654.6	332.5	383.4	163.3	226.5	445		7.94
106509536	LOC106509536	uncharacterized LOC106509536	-	-	ncRNA							-2.58	18.63	0	0.0001		3	2	4	2	2	39	14	21	1	61	5	1	4	5	5		3.5	1.8	3.4	1.6	1.5	31.1	12.8	15.7	0.7	31.3	4.2	1	2.3	3.8	4.3		2.17
100524723	CHAC1	ChaC glutathione specific gamma-glutamylcyclotransferase 1	-	VGNC:VGNC:86619	protein-coding	79094	CHAC1	ChaC glutathione specific gamma-glutamylcyclotransferase 1	-	MIM:614587|HGNC:HGNC:28680|Ensembl:ENSG00000128965	protein-coding	-2.57	58.06	0	0		34	32	38	43	50	272	412	502	371	71	46	66	41	69	67		39.5	29.4	32.4	33.6	37.3	217.2	378.1	374.1	278.1	36.5	38.7	63	23.4	52.4	58.2		5.34
100153522	DOCK8	dedicator of cytokinesis 8	-	VGNC:VGNC:87398|Ensembl:ENSSSCG00000005240	protein-coding	81704	DOCK8	dedicator of cytokinesis 8	HEL-205|MRD2|ZIR8	MIM:611432|HGNC:HGNC:19191|Ensembl:ENSG00000107099	protein-coding	-2.57	19.9	0	0.0001		4	8	22	11	17	79	19	57	8	23	6	0	8	4	7		4.6	7.4	18.7	8.6	12.7	63.1	17.4	42.5	6	11.8	5.1	0	4.6	3	6.1		2.5
100156937	LOC100156937	histone H2B type 1	-	-	protein-coding	85236	H2BC12	H2B clustered histone 12	H2B/S|H2BFAiii|H2BFT|H2BK|HIST1H2BK	MIM:615045|HGNC:HGNC:13954|Ensembl:ENSG00000197903	protein-coding	-2.54	112.12	0	0		27	69	90	112	177	327	249	400	294	477	35	52	46	72	63		31.4	63.5	76.7	87.4	131.9	261.2	228.5	298.1	220.4	245	29.5	49.6	26.3	54.7	54.8		5.02
100048951	SLC15A2	solute carrier family 15 member 2	-	VGNC:VGNC:92935|Ensembl:ENSSSCG00000030305	protein-coding	6565	SLC15A2	solute carrier family 15 member 2	PEPT2	MIM:602339|HGNC:HGNC:10921|Ensembl:ENSG00000163406	protein-coding	-2.53	19.5	0	0.0001		0	0	0	1	4	46	17	20	11	16	2	5	3	4	1		0	0	0	0.8	3	36.7	15.6	14.9	8.2	8.2	1.7	4.8	1.7	3	0.9		0
100625897	LOC100625897	lactase-phlorizin hydrolase	LPH|PNGH	Ensembl:ENSSSCG00000030013	protein-coding	3938	LCT	lactase	LAC|LPH|LPH1	MIM:603202|HGNC:HGNC:6530|Ensembl:ENSG00000115850	protein-coding	-2.48	20.37	0	0		0	6	3	1	1	18	21	20	6	30	2	2	9	2	2		0	5.5	2.6	0.8	0.7	14.4	19.3	14.9	4.5	15.4	1.7	1.9	5.1	1.5	1.7		0
100156741	LOC100156741	histone cluster 2, H3-like	-	-	protein-coding	126961	H3C14	H3 clustered histone 14	H3|H3.2|H3/M|H3C13|H3C15|H3F2|H3FM|H3FN|HIST2H3C	MIM:142780|HGNC:HGNC:20503|Ensembl:ENSG00000203811	protein-coding	-2.44	51.98	0	0		5	20	19	33	41	90	97	203	186	238	2	22	29	36	35		5.8	18.4	16.2	25.8	30.6	71.9	89	151.3	139.4	122.3	1.7	21	16.6	27.4	30.4		2.77
100152541	SLC66A2	solute carrier family 66 member 2	PQLC1	VGNC:VGNC:93151|Ensembl:ENSSSCG00000023171	protein-coding	80148	SLC66A2	solute carrier family 66 member 2	PQLC1	HGNC:HGNC:26188|Ensembl:ENSG00000122490	protein-coding	-2.44	47.77	0	0		22	11	15	12	19	49	96	104	44	58	9	8	13	14	12		25.6	10.1	12.8	9.4	14.2	39.1	88.1	77.5	33	29.8	7.6	7.6	7.4	10.6	10.4		4.73
100158121	LOC100158121	histone H2A type 1	-	-	protein-coding	221613	H2AC1	H2A clustered histone 1	H2AA|H2AFR|HIST1H2AA|TH2A|bA317E16.2	MIM:613499|HGNC:HGNC:18729|Ensembl:ENSG00000164508	protein-coding	-2.38	51.13	0	0		9	27	23	36	77	73	82	158	136	183	20	20	5	31	21		10.5	24.8	19.6	28.1	57.4	58.3	75.3	117.7	102	94	16.8	19.1	2.9	23.6	18.3		3.52
110257347	SLC12A7	solute carrier family 12 member 7	-	VGNC:VGNC:92926|Ensembl:ENSSSCG00000034302	protein-coding	10723	SLC12A7	solute carrier family 12 member 7	KCC4	MIM:604879|HGNC:HGNC:10915|Ensembl:ENSG00000113504	protein-coding	-2.36	70.36	0	0		7	6	7	14	12	80	83	69	67	77	14	6	17	14	22		8.1	5.5	6	10.9	8.9	63.9	76.2	51.4	50.2	39.6	11.8	5.7	9.7	10.6	19.1		3.19
102161782	LOC102161782	histone H3	-	-	protein-coding	333932	H3C15	H3 clustered histone 15	H3/n|H3/o|H3C13|H3C14|HIST2H3A	HGNC:HGNC:20505|Ensembl:ENSG00000203852	protein-coding	-2.36	53.49	0	0		5	21	31	23	52	201	208	261	465	432	46	39	27	65	92		5.8	19.3	26.4	18	38.8	160.5	190.9	194.5	348.6	221.9	38.7	37.2	15.4	49.4	80		2.77
100625759	SMIM1	small integral membrane protein 1 (Vel blood group)	-	Ensembl:ENSSSCG00000036305	protein-coding	388588	SMIM1	small integral membrane protein 1 (Vel blood group)	Vel	MIM:615242|HGNC:HGNC:44204|Ensembl:ENSG00000235169	protein-coding	-2.36	30.75	0	0		8	22	4	3	5	42	15	48	46	44	2	7	11	4	11		9.3	20.2	3.4	2.3	3.7	33.5	13.8	35.8	34.5	22.6	1.7	6.7	6.3	3	9.6		3.36
100516721	CCDC151	coiled-coil domain containing 151	-	VGNC:VGNC:99608|Ensembl:ENSSSCG00000013625	protein-coding	115948	CCDC151	coiled-coil domain containing 151	CILD30|ODA10	MIM:615956|HGNC:HGNC:28303|Ensembl:ENSG00000198003	protein-coding	-2.36	29.99	0	0		4	6	7	9	18	27	17	21	15	26	5	5	6	0	2		4.6	5.5	6	7	13.4	21.6	15.6	15.7	11.2	13.4	4.2	4.8	3.4	0	1.7		2.5
110261483	LOC110261483	histone H2A type 1	-	-	protein-coding	3012	H2AC8	H2A clustered histone 8	H2A.1|H2A.2|H2A/a|H2AC4|H2AFA|HIST1H2AE	MIM:602786|HGNC:HGNC:4724|Ensembl:ENSG00000277075	protein-coding	-2.32	65.9	0	0		20	54	25	50	73	85	74	99	132	157	13	18	21	21	45		23.2	49.7	21.3	39	54.4	67.9	67.9	73.8	99	80.6	10.9	17.2	12	16	39.1		4.6
100155893	ARG2	arginase 2	-	VGNC:VGNC:85455|Ensembl:ENSSSCG00000002294	protein-coding	384	ARG2	arginase 2	-	MIM:107830|HGNC:HGNC:664|Ensembl:ENSG00000081181	protein-coding	-2.32	39.85	0	0		6	9	9	8	3	60	24	39	61	50	8	0	14	14	6		7	8.3	7.7	6.2	2.2	47.9	22	29.1	45.7	25.7	6.7	0	8	10.6	5.2		3
110261674	LOC110261674	histone H4	-	Ensembl:ENSSSCG00000034688	protein-coding	8294	H4C9	H4 clustered histone 9	H4-16|H4/m|H4C1|H4C11|H4C12|H4C13|H4C14|H4C15|H4C2|H4C3|H4C4|H4C5|H4C6|H4C8|H4FM|H4M|HIST1H4I	MIM:602833|HGNC:HGNC:4793|Ensembl:ENSG00000276180	protein-coding	-2.3	58.45	0	0		5	16	17	29	42	71	60	78	69	105	6	14	9	20	19		5.8	14.7	14.5	22.6	31.3	56.7	55.1	58.1	51.7	53.9	5.1	13.4	5.1	15.2	16.5		2.77
100739655	STXBP4	syntaxin binding protein 4	-	VGNC:VGNC:93598|Ensembl:ENSSSCG00000017602	protein-coding	252983	STXBP4	syntaxin binding protein 4	Synip	MIM:610415|HGNC:HGNC:19694|Ensembl:ENSG00000166263	protein-coding	-2.27	37.44	0	0		17	6	15	18	22	68	50	78	15	73	13	9	14	5	16		19.8	5.5	12.8	14.1	16.4	54.3	45.9	58.1	11.2	37.5	10.9	8.6	8	3.8	13.9		4.38
100519689	LRP2	LDL receptor related protein 2	-	Ensembl:ENSSSCG00000040746	protein-coding	4036	LRP2	LDL receptor related protein 2	DBS|GP330|LRP-2	MIM:600073|HGNC:HGNC:6694|Ensembl:ENSG00000081479	protein-coding	-2.26	159.11	0	0		4569	5257	6937	8534	10624	14874	10563	14671	19667	26909	2906	4041	3401	3050	3339		5311	4837.1	5910.1	6661.9	7919.5	11879.3	9694.7	10933.6	14743.1	13822.8	2446.1	3854.5	1942.4	2317.7	2902		12.38
100622387	LOC100622387	histone H2A type 1	-	Ensembl:ENSSSCG00000046222	protein-coding	221613	H2AC1	H2A clustered histone 1	H2AA|H2AFR|HIST1H2AA|TH2A|bA317E16.2	MIM:613499|HGNC:HGNC:18729|Ensembl:ENSG00000164508	protein-coding	-2.26	68.49	0	0		34	53	40	86	98	160	162	178	174	186	13	27	37	43	65		39.5	48.8	34.1	67.1	73.1	127.8	148.7	132.7	130.4	95.5	10.9	25.8	21.1	32.7	56.5		5.34
100627877	PHOX2A	paired like homeobox 2A	-	VGNC:VGNC:91401|Ensembl:ENSSSCG00000014813	protein-coding	401	PHOX2A	paired like homeobox 2A	ARIX|CFEOM2|FEOM2|NCAM2|PMX2A	MIM:602753|HGNC:HGNC:691|Ensembl:ENSG00000165462	protein-coding	-2.26	23.49	0	0		10	10	21	2	6	118	38	66	13	103	15	10	10	17	8		11.6	9.2	17.9	1.6	4.5	94.2	34.9	49.2	9.7	52.9	12.6	9.5	5.7	12.9	7		3.66
100624086	LOC100624086	histone H2A type 2-A-like	-	-	protein-coding	8337	H2AC18	H2A clustered histone 18	H2A|H2A.2|H2A/O|H2A/q|H2AC19|H2AFO|H2a-615|HIST2H2AA|HIST2H2AA3	MIM:142720|HGNC:HGNC:4736|Ensembl:ENSG00000203812	protein-coding	-2.25	89.06	0	0		33	60	58	68	40	220	202	301	380	396	40	28	77	74	106		38.4	55.2	49.4	53.1	29.8	175.7	185.4	224.3	284.9	203.4	33.7	26.7	44	56.2	92.1		5.3
100621339	PIM2	Pim-2 proto-oncogene, serine/threonine kinase	-	VGNC:VGNC:91449|Ensembl:ENSSSCG00000028964	protein-coding	11040	PIM2	Pim-2 proto-oncogene, serine/threonine kinase	-	MIM:300295|HGNC:HGNC:8987|Ensembl:ENSG00000102096	protein-coding	-2.25	61.85	0	0		17	16	17	29	42	56	78	85	115	95	5	11	30	20	17		19.8	14.7	14.5	22.6	31.3	44.7	71.6	63.3	86.2	48.8	4.2	10.5	17.1	15.2	14.8		4.38
110259662	LOC110259662	zinc finger protein 57-like	-	Ensembl:ENSSSCG00000036792	protein-coding	126295	ZNF57	zinc finger protein 57	ZNF424	HGNC:HGNC:13125|Ensembl:ENSG00000171970	protein-coding	-2.25	33.33	0	0		6	8	11	10	8	43	42	69	24	31	4	11	16	6	4		7	7.4	9.4	7.8	6	34.3	38.5	51.4	18	15.9	3.4	10.5	9.1	4.6	3.5		3
110261735	LOC110261735	uncharacterized LOC110261735	-	-	protein-coding	8353	H3C6	H3 clustered histone 6	H3.1|H3/d|H3C1|H3C10|H3C11|H3C12|H3C2|H3C3|H3C4|H3C7|H3C8|H3FD|HIST1H3E	MIM:602813|HGNC:HGNC:4769|Ensembl:ENSG00000274750	protein-coding	-2.23	66.95	0	0		47	99	74	119	169	325	339	517	497	384	39	85	64	106	98		54.6	91.1	63	92.9	126	259.6	311.1	385.3	372.6	197.3	32.8	81.1	36.6	80.6	85.2		5.8
444995	FADS1	fatty acid desaturase 1	D5FAD|FADS1a|FADS1b	VGNC:VGNC:87875|Ensembl:ENSSSCG00000024015	protein-coding	3992	FADS1	fatty acid desaturase 1	D5D|FADS6|FADSD5|LLCDL1|TU12	MIM:606148|HGNC:HGNC:3574|Ensembl:ENSG00000149485	protein-coding	-2.22	52.57	0	0		16	29	14	34	32	43	49	50	88	131	17	8	27	13	5		18.6	26.7	11.9	26.5	23.9	34.3	45	37.3	66	67.3	14.3	7.6	15.4	9.9	4.3		4.29
100157327	HIST1H2BD	histone cluster 1, H2bd	-	Ensembl:ENSSSCG00000021411	protein-coding	3017	H2BC5	H2B clustered histone 5	H2B.1B|H2B/a|H2B/b|H2B/g|H2B/h|H2B/k|H2B/l|H2BFA|H2BFB|H2BFG|H2BFH|H2BFK|H2BFL|HIRIP2|HIST1H2BC|HIST1H2BD|HIST1H2BE|HIST1H2BF|HIST1H2BG|HIST1H2BI|dJ221C16.6	MIM:602799|HGNC:HGNC:4747|Ensembl:ENSG00000158373	protein-coding	-2.21	75.7	0	0		22	31	45	39	49	115	68	145	123	134	9	19	32	24	44		25.6	28.5	38.3	30.4	36.5	91.8	62.4	108.1	92.2	68.8	7.6	18.1	18.3	18.2	38.2		4.73
100521743	CUBN	cubilin	-	Ensembl:ENSSSCG00000011030	protein-coding	8029	CUBN	cubilin	IFCR|IGS|IGS1|MGA1|gp280	MIM:602997|HGNC:HGNC:2548|Ensembl:ENSG00000107611	protein-coding	-2.2	17.31	0	0.0002		6	2	5	1	1	34	25	20	6	22	6	4	5	4	3		7	1.8	4.3	0.8	0.7	27.2	22.9	14.9	4.5	11.3	5.1	3.8	2.9	3	2.6		3
641347	SLC34A2	solute carrier family 34 member 2	Npt2B	VGNC:VGNC:93065|Ensembl:ENSSSCG00000008758	protein-coding	10568	SLC34A2	solute carrier family 34 member 2	NAPI-3B|NAPI-IIb|NPTIIb|PULAM	MIM:604217|HGNC:HGNC:11020|Ensembl:ENSG00000157765	protein-coding	-2.19	41.65	0	0		19	45	20	31	32	465	523	344	300	412	49	114	47	79	139		22.1	41.4	17	24.2	23.9	371.4	480	256.4	224.9	211.6	41.2	108.7	26.8	60	120.8		4.53
106504121	LOC106504121	histone H3.1	-	-	protein-coding	8354	H3C11	H3 clustered histone 11	H3.f|H3/f|H3C1|H3C10|H3C12|H3C2|H3C3|H3C4|H3C6|H3C7|H3C8|H3FF|HIST1H3I	MIM:602814|HGNC:HGNC:4771|Ensembl:ENSG00000275379	protein-coding	-2.18	90.53	0	0		26	53	43	81	103	245	222	313	256	267	40	59	49	73	46		30.2	48.8	36.6	63.2	76.8	195.7	203.8	233.3	191.9	137.2	33.7	56.3	28	55.5	40		4.96
100517816	LAT	linker for activation of T cells	-	-	protein-coding	27040	LAT	linker for activation of T cells	IMD52|LAT1|pp36	MIM:602354|HGNC:HGNC:18874|Ensembl:ENSG00000213658	protein-coding	-2.18	21.2	0	0		2	11	4	18	13	24	8	25	20	41	1	5	5	4	8		2.3	10.1	3.4	14.1	9.7	19.2	7.3	18.6	15	21.1	0.8	4.8	2.9	3	7		1.73
397408	PKIA	cAMP-dependent protein kinase inhibitor alpha	-	VGNC:VGNC:91477	protein-coding	5569	PKIA	cAMP-dependent protein kinase inhibitor alpha	PRKACN1	MIM:606059|HGNC:HGNC:9017|Ensembl:ENSG00000171033	protein-coding	-2.17	109.79	0	0		43	80	46	79	127	267	188	209	169	344	37	48	51	48	53		50	73.6	39.2	61.7	94.7	213.2	172.5	155.8	126.7	176.7	31.1	45.8	29.1	36.5	46.1		5.67
102165141	DPRX	divergent-paired related homeobox	-	Ensembl:ENSSSCG00000046881	protein-coding	503834	DPRX	divergent-paired related homeobox	-	MIM:611165|HGNC:HGNC:32166|Ensembl:ENSG00000204595	protein-coding	-2.17	36.05	0	0		13	8	21	9	14	80	72	183	69	54	18	18	33	11	8		15.1	7.4	17.9	7	10.4	63.9	66.1	136.4	51.7	27.7	15.2	17.2	18.8	8.4	7		4.01
110256070	LOC110256070	uncharacterized LOC110256070	-	-	ncRNA							-2.17	14.97	0.0001	0.0006		0	0	2	0	3	48	8	23	9	36	6	5	4	4	2		0	0	1.7	0	2.2	38.3	7.3	17.1	6.7	18.5	5.1	4.8	2.3	3	1.7		0
110261489	LOC110261489	histone H3.1-like	-	-	pseudo	8352	H3C3	H3 clustered histone 3	H3.1|H3/c|H3C1|H3C10|H3C11|H3C12|H3C2|H3C4|H3C6|H3C7|H3C8|H3FC|HIST1H3C	MIM:602812|HGNC:HGNC:4768|Ensembl:ENSG00000287080	protein-coding	-2.16	84.14	0	0		60	132	86	135	149	311	271	364	375	390	40	104	61	89	73		69.7	121.5	73.3	105.4	111.1	248.4	248.7	271.3	281.1	200.3	33.7	99.2	34.8	67.6	63.4		6.14
100739329	DEGS2	delta 4-desaturase, sphingolipid 2	-	VGNC:VGNC:87242|Ensembl:ENSSSCG00000002512	protein-coding	123099	DEGS2	delta 4-desaturase, sphingolipid 2	C14orf66|DES2|FADS8	MIM:610862|HGNC:HGNC:20113|Ensembl:ENSG00000168350	protein-coding	-2.16	34.38	0	0		2	16	7	9	4	40	45	50	71	32	12	12	10	6	11		2.3	14.7	6	7	3	31.9	41.3	37.3	53.2	16.4	10.1	11.4	5.7	4.6	9.6		1.73
100154508	LOC100154508	histone H2A type 1-F-like	-	-	protein-coding	8329	H2AC13	H2A clustered histone 13	H2A/c|H2AC11|H2AC15|H2AC16|H2AC17|H2AFC|HIST1H2AI	MIM:602787|HGNC:HGNC:4725|Ensembl:ENSG00000196747	protein-coding	-2.15	71.17	0	0		18	44	32	47	94	90	68	92	111	132	17	12	17	29	26		20.9	40.5	27.3	36.7	70.1	71.9	62.4	68.6	83.2	67.8	14.3	11.4	9.7	22	22.6		4.45
100518583	METTL21A	methyltransferase like 21A	-	VGNC:VGNC:96242|Ensembl:ENSSSCG00000036466	protein-coding	151194	METTL21A	methyltransferase like 21A	FAM119A|HCA557b|HSPA-KMT	MIM:615257|HGNC:HGNC:30476|Ensembl:ENSG00000144401	protein-coding	-2.14	33.39	0	0		9	20	13	13	26	30	43	43	54	49	3	7	20	4	22		10.5	18.4	11.1	10.1	19.4	24	39.5	32	40.5	25.2	2.5	6.7	11.4	3	19.1		3.52
100154511	HIST1H3E	histone cluster 1, H3e	-	-	protein-coding	8353	H3C6	H3 clustered histone 6	H3.1|H3/d|H3C1|H3C10|H3C11|H3C12|H3C2|H3C3|H3C4|H3C7|H3C8|H3FD|HIST1H3E	MIM:602813|HGNC:HGNC:4769|Ensembl:ENSG00000274750	protein-coding	-2.13	38.01	0	0		7	40	11	29	39	74	118	132	134	93	19	28	15	23	30		8.1	36.8	9.4	22.6	29.1	59.1	108.3	98.4	100.5	47.8	16	26.7	8.6	17.5	26.1		3.19
102162202	LOC102162202	histone H2B type 2-E	-	-	protein-coding	8349	H2BC21	H2B clustered histone 21	GL105|H2B|H2B.1|H2BE|H2BFQ|H2BGL105|H2BQ|HIST2H2BE	MIM:601831|HGNC:HGNC:4760|Ensembl:ENSG00000184678	protein-coding	-2.12	94.6	0	0		24	57	33	77	104	176	175	221	302	270	40	40	68	42	51		27.9	52.4	28.1	60.1	77.5	140.6	160.6	164.7	226.4	138.7	33.7	38.2	38.8	31.9	44.3		4.85
110261478	H1-1	H1.1 linker histone, cluster member	-	-	protein-coding	3024	H1-1	H1.1 linker histone, cluster member	H1.1|H1A|H1F1|HIST1|HIST1H1A	MIM:142709|HGNC:HGNC:4715|Ensembl:ENSG00000124610	protein-coding	-2.12	53.22	0	0		85	133	82	132	276	313	307	493	368	494	40	82	50	106	123		98.8	122.4	69.9	103	205.7	250	281.8	367.4	275.9	253.8	33.7	78.2	28.6	80.6	106.9		6.64
100513962	AASS	aminoadipate-semialdehyde synthase	-	VGNC:VGNC:84944|Ensembl:ENSSSCG00000016613	protein-coding	10157	AASS	aminoadipate-semialdehyde synthase	LKR/SDH|LKRSDH|LORSDH	MIM:605113|HGNC:HGNC:17366|Ensembl:ENSG00000008311	protein-coding	-2.11	145.87	0	0		167	174	194	263	274	676	566	771	701	815	158	263	194	121	132		194.1	160.1	165.3	205.3	204.2	539.9	519.5	574.6	525.5	418.7	133	250.9	110.8	91.9	114.7		7.61
106504825	LOC106504825	uncharacterized LOC106504825	-	-	ncRNA							-2.11	14.32	0.0002	0.0008		6	0	3	2	2	20	5	26	12	27	2	1	10	6	1		7	0	2.6	1.6	1.5	16	4.6	19.4	9	13.9	1.7	1	5.7	4.6	0.9		3
110261664	LOC110261664	histone H3.1	-	-	protein-coding	126961	H3C14	H3 clustered histone 14	H3|H3.2|H3/M|H3C13|H3C15|H3F2|H3FM|H3FN|HIST2H3C	MIM:142780|HGNC:HGNC:20503|Ensembl:ENSG00000203811	protein-coding	-2.1	68.71	0	0		55	95	40	90	125	274	229	291	388	292	43	63	43	89	66		63.9	87.4	34.1	70.3	93.2	218.8	210.2	216.9	290.9	150	36.2	60.1	24.6	67.6	57.4		6.02
100156896	SLC39A4	solute carrier family 39 member 4	ZIP4	VGNC:VGNC:93105|Ensembl:ENSSSCG00000005905	protein-coding	55630	SLC39A4	solute carrier family 39 member 4	AEZ|AWMS2|ZIP4	MIM:607059|HGNC:HGNC:17129|Ensembl:ENSG00000147804	protein-coding	-2.09	35.89	0	0		6	14	8	21	24	47	46	56	96	69	8	14	7	15	22		7	12.9	6.8	16.4	17.9	37.5	42.2	41.7	72	35.4	6.7	13.4	4	11.4	19.1		3
102159655	LOC102159655	histone H2A type 2-A-like	-	-	protein-coding	8337	H2AC18	H2A clustered histone 18	H2A|H2A.2|H2A/O|H2A/q|H2AC19|H2AFO|H2a-615|HIST2H2AA|HIST2H2AA3	MIM:142720|HGNC:HGNC:4736|Ensembl:ENSG00000203812	protein-coding	-2.08	84.52	0	0		35	76	49	97	106	191	184	273	331	387	38	44	65	75	82		40.7	69.9	41.7	75.7	79	152.5	168.9	203.5	248.1	198.8	32	42	37.1	57	71.3		5.38
100622579	HERPUD1	homocysteine inducible ER protein with ubiquitin like domain 1	-	VGNC:VGNC:88852|Ensembl:ENSSSCG00000040663	protein-coding	9709	HERPUD1	homocysteine inducible ER protein with ubiquitin like domain 1	HERP|Mif1|SUP	MIM:608070|HGNC:HGNC:13744|Ensembl:ENSG00000051108	protein-coding	-2.08	67.51	0	0		85	87	98	168	189	533	556	709	348	235	102	109	164	126	103		98.8	80.1	83.5	131.1	140.9	425.7	510.3	528.4	260.9	120.7	85.9	104	93.7	95.7	89.5		6.64
100626629	SLC25A30	solute carrier family 25 member 30	-	Ensembl:ENSSSCG00000023738	protein-coding	253512	SLC25A30	solute carrier family 25 member 30	KMCP1	MIM:610793|HGNC:HGNC:27371|Ensembl:ENSG00000174032	protein-coding	-2.07	117.07	0	0		107	172	162	233	262	477	462	398	374	782	121	113	96	90	102		124.4	158.3	138	181.9	195.3	381	424	296.6	280.4	401.7	101.9	107.8	54.8	68.4	88.7		6.97
110260947	SLC7A6	solute carrier family 7 member 6	-	-	protein-coding	9057	SLC7A6	solute carrier family 7 member 6	LAT-2|LAT3|y+LAT-2	MIM:605641|HGNC:HGNC:11064|Ensembl:ENSG00000103064	protein-coding	-2.04	58.7	0	0		22	35	18	18	20	153	122	128	48	176	34	19	49	28	23		25.6	32.2	15.3	14.1	14.9	122.2	112	95.4	36	90.4	28.6	18.1	28	21.3	20		4.73
102163438	LOC102163438	uncharacterized LOC102163438	-	-	ncRNA							-2.03	34.31	0	0		28	25	19	31	33	72	25	34	35	107	9	14	7	11	13		32.5	23	16.2	24.2	24.6	57.5	22.9	25.3	26.2	55	7.6	13.4	4	8.4	11.3		5.07
100514379	FBXO5	F-box protein 5	-	VGNC:VGNC:88052|Ensembl:ENSSSCG00000004077	protein-coding	26271	FBXO5	F-box protein 5	EMI1|FBX5|Fbxo31	MIM:606013|HGNC:HGNC:13584|Ensembl:ENSG00000112029	protein-coding	-2.03	67.03	0	0		27	26	36	94	99	169	113	160	201	271	47	21	48	40	48		31.4	23.9	30.7	73.4	73.8	135	103.7	119.2	150.7	139.2	39.6	20	27.4	30.4	41.7		5.02
100156127	LOC100156127	histone H2B type 1-M	-	Ensembl:ENSSSCG00000041733	protein-coding	8344	H2BC6	H2B clustered histone 6	H2B.h|H2B/h|H2BC10|H2BC4|H2BC7|H2BC8|H2BFH|HIST1H2BE|dJ221C16.8	MIM:602805|HGNC:HGNC:4753|Ensembl:ENSG00000274290	protein-coding	-2.03	51.85	0	0		37	84	59	104	149	264	186	358	370	379	33	84	67	67	107		43	77.3	50.3	81.2	111.1	210.8	170.7	266.8	277.4	194.7	27.8	80.1	38.3	50.9	93		5.46
100516688	SLC37A4	solute carrier family 37 member 4	-	VGNC:VGNC:93092|Ensembl:ENSSSCG00000015105	protein-coding	2542	SLC37A4	solute carrier family 37 member 4	G6PT1|G6PT2|G6PT3|GSD1b|GSD1c|GSD1d|PRO0685|TRG-19|TRG19	MIM:602671|HGNC:HGNC:4061|Ensembl:ENSG00000137700	protein-coding	-2.02	68.36	0	0		13	30	33	31	41	77	81	87	104	121	19	10	22	29	45		15.1	27.6	28.1	24.2	30.6	61.5	74.3	64.8	78	62.2	16	9.5	12.6	22	39.1		4.01
106510170	LOC106510170	histone H2A type 2-C	-	Ensembl:ENSSSCG00000034598	protein-coding	8338	H2AC20	H2A clustered histone 20	H2A|H2A-GL101|H2A/q|H2AFQ|HIST2H2AC	MIM:602797|HGNC:HGNC:4738|Ensembl:ENSG00000184260	protein-coding	-2.01	62.56	0	0		6	19	7	22	25	84	75	117	103	94	14	22	23	26	24		7	17.5	6	17.2	18.6	67.1	68.8	87.2	77.2	48.3	11.8	21	13.1	19.8	20.9		3
100516144	ADGRA3	adhesion G protein-coupled receptor A3	GPR125	VGNC:VGNC:85119|Ensembl:ENSSSCG00000008753	protein-coding	166647	ADGRA3	adhesion G protein-coupled receptor A3	GPR125|PGR21|TEM5L	MIM:612303|HGNC:HGNC:13839|Ensembl:ENSG00000152990	protein-coding	-2.01	61.44	0	0		9	18	27	24	25	79	52	74	112	135	18	5	32	18	27		10.5	16.6	23	18.7	18.6	63.1	47.7	55.1	84	69.3	15.2	4.8	18.3	13.7	23.5		3.52
110260886	ZFPM1	zinc finger protein, FOG family member 1	-	VGNC:VGNC:95152	protein-coding	161882	ZFPM1	zinc finger protein, FOG family member 1	FOG|FOG1|ZC2HC11A|ZNF408|ZNF89A	MIM:601950|HGNC:HGNC:19762|Ensembl:ENSG00000179588	protein-coding	-2.01	19.97	0	0.0001		4	9	3	6	5	16	30	45	24	17	8	2	11	4	6		4.6	8.3	2.6	4.7	3.7	12.8	27.5	33.5	18	8.7	6.7	1.9	6.3	3	5.2		2.5
100624964	JAKMIP3	Janus kinase and microtubule interacting protein 3	-	VGNC:VGNC:89275|Ensembl:ENSSSCG00000024633	protein-coding	282973	JAKMIP3	Janus kinase and microtubule interacting protein 3	C10orf14|C10orf39|Jamip3|NECC2|bA140A10.5	MIM:611198|HGNC:HGNC:23523|Ensembl:ENSG00000188385	protein-coding	-2.01	14.1	0.0002	0.0009		5	14	2	5	9	18	27	11	47	40	4	13	3	3	11		5.8	12.9	1.7	3.9	6.7	14.4	24.8	8.2	35.2	20.5	3.4	12.4	1.7	2.3	9.6		2.77
100523971	ATP13A2	ATPase cation transporting 13A2	-	VGNC:VGNC:85638|Ensembl:ENSSSCG00000031082	protein-coding	23400	ATP13A2	ATPase cation transporting 13A2	CLN12|HSA9947|KRPPD|PARK9|SPG78	MIM:610513|HGNC:HGNC:30213|Ensembl:ENSG00000159363	protein-coding	-2	75.77	0	0		310	519	471	520	443	690	554	875	1205	1357	137	274	203	206	324		360.3	477.5	401.3	405.9	330.2	551.1	508.5	652.1	903.3	697.1	115.3	261.4	115.9	156.5	281.6		8.5
100622822	SLC26A4	solute carrier family 26 member 4	-	VGNC:VGNC:93029|Ensembl:ENSSSCG00000028969	protein-coding	5172	SLC26A4	solute carrier family 26 member 4	DFNB4|EVA|PDS|TDH2B	MIM:605646|HGNC:HGNC:8818|Ensembl:ENSG00000091137	protein-coding	-2	104.51	0	0		41	72	104	98	110	699	515	725	657	740	246	144	164	121	155		47.7	66.2	88.6	76.5	82	558.3	472.7	540.3	492.5	380.1	207.1	137.4	93.7	91.9	134.7		5.6
100516483	CHRM4	cholinergic receptor muscarinic 4	acm4	VGNC:VGNC:86665|Ensembl:ENSSSCG00000013261	protein-coding	1132	CHRM4	cholinergic receptor muscarinic 4	HM4|M4R	MIM:118495|HGNC:HGNC:1953|Ensembl:ENSG00000180720	protein-coding	-2	25.84	0	0		4	11	5	3	2	19	11	34	33	39	5	4	10	8	4		4.6	10.1	4.3	2.3	1.5	15.2	10.1	25.3	24.7	20	4.2	3.8	5.7	6.1	3.5		2.5
100519964	DENND5A	DENN domain containing 5A	-	VGNC:VGNC:87254|Ensembl:ENSSSCG00000014578	protein-coding	23258	DENND5A	DENN domain containing 5A	EIEE49|RAB6IP1	MIM:617278|HGNC:HGNC:19344|Ensembl:ENSG00000184014	protein-coding	2.01	92.62	0	0		38	52	41	58	45	17	21	25	19	20	59	61	99	83	85		44.2	47.8	34.9	45.3	33.5	13.6	19.3	18.6	14.2	10.3	49.7	58.2	56.5	63.1	73.9		5.5
100626722	KRT7	keratin 7	-	Ensembl:ENSSSCG00000038966	ncRNA	3855	KRT7	keratin 7	CK7|K2C7|K7|SCL	MIM:148059|HGNC:HGNC:6445|Ensembl:ENSG00000135480	protein-coding	2.01	36.2	0	0		74	77	68	114	114	12	16	49	19	16	107	38	69	120	45		86	70.8	57.9	89	85	9.6	14.7	36.5	14.2	8.2	90.1	36.2	39.4	91.2	39.1		6.44
100515632	KDM7A	lysine demethylase 7A	JHDM1D	VGNC:VGNC:89417|Ensembl:ENSSSCG00000016501	protein-coding	80853	KDM7A	lysine demethylase 7A	JHDM1D	HGNC:HGNC:22224|Ensembl:ENSG00000006459	protein-coding	2.02	87.4	0	0		30	51	56	48	75	9	15	23	21	41	82	53	118	91	76		34.9	46.9	47.7	37.5	55.9	7.2	13.8	17.1	15.7	21.1	69	50.6	67.4	69.2	66.1		5.16
100738488	ZDHHC21	zinc finger DHHC-type palmitoyltransferase 21	-	VGNC:VGNC:95123|Ensembl:ENSSSCG00000035730	protein-coding	340481	ZDHHC21	zinc finger DHHC-type palmitoyltransferase 21	DHHC-21|DHHC21|DNZ1|HSPC097	MIM:614605|HGNC:HGNC:20750|Ensembl:ENSG00000175893	protein-coding	2.02	29.41	0	0		52	18	61	73	70	11	7	5	25	64	50	51	105	53	44		60.4	16.6	52	57	52.2	8.8	6.4	3.7	18.7	32.9	42.1	48.6	60	40.3	38.2		5.94
100157653	SEMA3G	semaphorin 3G	-	VGNC:VGNC:92699|Ensembl:ENSSSCG00000011440	protein-coding	56920	SEMA3G	semaphorin 3G	sem2	HGNC:HGNC:30400|Ensembl:ENSG00000010319	protein-coding	2.02	18.91	0	0.0001		4	14	11	15	9	11	14	5	5	3	13	19	53	47	15		4.6	12.9	9.4	11.7	6.7	8.8	12.8	3.7	3.7	1.5	10.9	18.1	30.3	35.7	13		2.5
102161608	PGBD5	piggyBac transposable element derived 5	-	VGNC:VGNC:91346|Ensembl:ENSSSCG00000021027	protein-coding	79605	PGBD5	piggyBac transposable element derived 5	-	MIM:616791|HGNC:HGNC:19405|Ensembl:ENSG00000177614	protein-coding	2.02	18.9	0	0.0001		6	9	20	33	17	3	3	4	10	32	29	17	56	22	14		7	8.3	17	25.8	12.7	2.4	2.8	3	7.5	16.4	24.4	16.2	32	16.7	12.2		3
102163937	GPR137C	G protein-coupled receptor 137C	-	VGNC:VGNC:88602	protein-coding	283554	GPR137C	G protein-coupled receptor 137C	TM7SF1L2	HGNC:HGNC:25445|Ensembl:ENSG00000180998	protein-coding	2.02	17.48	0	0.0002		15	14	21	29	39	6	2	1	1	7	20	14	10	13	6		17.4	12.9	17.9	22.6	29.1	4.8	1.8	0.7	0.7	3.6	16.8	13.4	5.7	9.9	5.2		4.2
100515528	PKN1	protein kinase N1	-	VGNC:VGNC:91481|Ensembl:ENSSSCG00000013779	protein-coding	5585	PKN1	protein kinase N1	DBK|PAK-1|PAK1|PKN|PKN-ALPHA|PRK1|PRKCL1	MIM:601032|HGNC:HGNC:9405|Ensembl:ENSG00000123143	protein-coding	2.03	27	0	0		10	25	12	18	17	2	5	3	5	7	12	16	20	25	12		11.6	23	10.2	14.1	12.7	1.6	4.6	2.2	3.7	3.6	10.1	15.3	11.4	19	10.4		3.66
100622470	ARMCX1	armadillo repeat containing X-linked 1	-	Ensembl:ENSSSCG00000038569	protein-coding	51309	ARMCX1	armadillo repeat containing X-linked 1	ALEX1|GASP7	MIM:300362|HGNC:HGNC:18073|Ensembl:ENSG00000126947	protein-coding	2.03	23.89	0	0		11	29	14	16	17	1	4	5	5	5	10	14	21	23	10		12.8	26.7	11.9	12.5	12.7	0.8	3.7	3.7	3.7	2.6	8.4	13.4	12	17.5	8.7		3.79
110261104	LOC110261104	zinc finger protein 677-like	-	-	pseudo	342926	ZNF677	zinc finger protein 677	-	HGNC:HGNC:28730|Ensembl:ENSG00000197928	protein-coding	2.03	20.55	0	0		9	7	9	8	11	4	2	0	4	12	19	8	22	17	11		10.5	6.4	7.7	6.2	8.2	3.2	1.8	0	3	6.2	16	7.6	12.6	12.9	9.6		3.52
397521	IRF6	interferon regulatory factor 6	-	VGNC:VGNC:89209|Ensembl:ENSSSCG00000015612	protein-coding	3664	IRF6	interferon regulatory factor 6	LPS|OFC6|PIT|PPS|PPS1|VWS|VWS1	MIM:607199|HGNC:HGNC:6121|Ensembl:ENSG00000117595	protein-coding	2.05	78.76	0	0		49	68	89	122	92	13	14	24	34	31	107	70	109	69	75		57	62.6	75.8	95.2	68.6	10.4	12.8	17.9	25.5	15.9	90.1	66.8	62.3	52.4	65.2		5.86
100155050	MGMT	O-6-methylguanine-DNA methyltransferase	-	VGNC:VGNC:90200|Ensembl:ENSSSCG00000010756	protein-coding	4255	MGMT	O-6-methylguanine-DNA methyltransferase	-	MIM:156569|HGNC:HGNC:7059|Ensembl:ENSG00000170430	protein-coding	2.05	38.88	0	0		8	29	19	11	11	12	4	9	9	11	37	26	33	35	41		9.3	26.7	16.2	8.6	8.2	9.6	3.7	6.7	6.7	5.7	31.1	24.8	18.8	26.6	35.6		3.36
100154503	SRC	SRC proto-oncogene, non-receptor tyrosine kinase	c-Src	VGNC:VGNC:95516|Ensembl:ENSSSCG00000007334	protein-coding	6714	SRC	SRC proto-oncogene, non-receptor tyrosine kinase	ASV|SRC1|THC6|c-SRC|p60-Src	MIM:190090|HGNC:HGNC:11283|Ensembl:ENSG00000197122	protein-coding	2.05	31.26	0	0		17	13	8	15	10	2	5	3	8	8	17	15	25	24	20		19.8	12	6.8	11.7	7.5	1.6	4.6	2.2	6	4.1	14.3	14.3	14.3	18.2	17.4		4.38
102163816	LOC102163816	uncharacterized LOC102163816	-	-	ncRNA							2.06	30.81	0	0		32	54	25	40	35	74	55	18	11	42	150	94	209	84	102		37.2	49.7	21.3	31.2	26.1	59.1	50.5	13.4	8.2	21.6	126.3	89.7	119.4	63.8	88.7		5.26
110261264	LOC110261264	uncharacterized LOC110261264	-	-	ncRNA							2.06	39.51	0	0		32	26	27	52	37	9	13	8	1	20	49	45	52	42	20		37.2	23.9	23	40.6	27.6	7.2	11.9	6	0.7	10.3	41.2	42.9	29.7	31.9	17.4		5.26
100157416	MARCHF8	membrane associated ring-CH-type finger 8	MARCH8	Ensembl:ENSSSCG00000010403	protein-coding	220972	MARCHF8	membrane associated ring-CH-type finger 8	CMIR|MARCH-VIII|MARCH8|MIR|RNF178|c-MIR	MIM:613335|HGNC:HGNC:23356|Ensembl:ENSG00000165406	protein-coding	2.06	17.7	0	0.0002		4	16	18	18	16	20	2	8	0	8	21	15	55	17	15		4.6	14.7	15.3	14.1	11.9	16	1.8	6	0	4.1	17.7	14.3	31.4	12.9	13		2.5
110255500	LOC110255500	uncharacterized LOC110255500	-	-	ncRNA							2.07	29	0	0		18	6	18	8	9	15	6	8	4	31	41	51	56	32	35		20.9	5.5	15.3	6.2	6.7	12	5.5	6	3	15.9	34.5	48.6	32	24.3	30.4		4.45
100515104	SLC36A2	solute carrier family 36 member 2	-	VGNC:VGNC:93089|Ensembl:ENSSSCG00000017086	protein-coding	153201	SLC36A2	solute carrier family 36 member 2	PAT2|TRAMD1	MIM:608331|HGNC:HGNC:18762|Ensembl:ENSG00000186335	protein-coding	2.07	15.83	0.0001	0.0004		4	15	18	24	17	3	1	1	4	2	10	10	8	8	8		4.6	13.8	15.3	18.7	12.7	2.4	0.9	0.7	3	1	8.4	9.5	4.6	6.1	7		2.5
100154460	PRTG	protogenin	-	Ensembl:ENSSSCG00000035798	protein-coding	283659	PRTG	protogenin	IGDCC5	MIM:613261|HGNC:HGNC:26373|Ensembl:ENSG00000166450	protein-coding	2.08	33.92	0	0		12	17	11	8	10	11	5	6	9	6	21	18	62	35	23		13.9	15.6	9.4	6.2	7.5	8.8	4.6	4.5	6.7	3.1	17.7	17.2	35.4	26.6	20		3.9
100037961	CTSB	cathepsin B	-	VGNC:VGNC:87074|Ensembl:ENSSSCG00000023666	protein-coding	1508	CTSB	cathepsin B	APPS|CPSB|RECEUP	MIM:116810|HGNC:HGNC:2527|Ensembl:ENSG00000164733	protein-coding	2.09	71.5	0	0		34	38	46	44	45	31	32	24	22	41	77	47	162	167	140		39.5	35	39.2	34.3	33.5	24.8	29.4	17.9	16.5	21.1	64.8	44.8	92.5	126.9	121.7		5.34
100514284	KIDINS220	kinase D interacting substrate 220	-	VGNC:VGNC:89451|Ensembl:ENSSSCG00000008644	protein-coding	57498	KIDINS220	kinase D interacting substrate 220	ARMS|SINO	MIM:615759|HGNC:HGNC:29508|Ensembl:ENSG00000134313	protein-coding	2.1	42.98	0	0		22	15	32	20	22	10	12	15	5	16	30	31	115	49	43		25.6	13.8	27.3	15.6	16.4	8	11	11.2	3.7	8.2	25.3	29.6	65.7	37.2	37.4		4.73
100157315	DNAH10	dynein axonemal heavy chain 10	-	VGNC:VGNC:87367|Ensembl:ENSSSCG00000009765	protein-coding	196385	DNAH10	dynein axonemal heavy chain 10	-	MIM:605884|HGNC:HGNC:2941|Ensembl:ENSG00000197653	protein-coding	2.1	25.46	0	0		1	10	8	12	9	5	0	3	6	7	15	11	31	19	13		1.2	9.2	6.8	9.4	6.7	4	0	2.2	4.5	3.6	12.6	10.5	17.7	14.4	11.3		1.11
397576	APOE	apolipoprotein E	-	Ensembl:ENSSSCG00000003088	protein-coding	348	APOE	apolipoprotein E	AD2|APO-E|ApoE4|LDLCQ5|LPG	MIM:107741|HGNC:HGNC:613|Ensembl:ENSG00000130203	protein-coding	2.1	25.16	0	0		8	11	48	57	48	11	12	43	26	43	108	48	178	160	40		9.3	10.1	40.9	44.5	35.8	8.8	11	32	19.5	22.1	90.9	45.8	101.7	121.6	34.8		3.36
397583	LIPE	lipase E, hormone sensitive type	HSL|REH	VGNC:VGNC:98493|Ensembl:ENSSSCG00000003018	protein-coding	3991	LIPE	lipase E, hormone sensitive type	AOMS4|FPLD6|HSL|LHS|REH	MIM:151750|HGNC:HGNC:6621|Ensembl:ENSG00000079435	protein-coding	2.1	21.43	0	0		16	14	19	20	13	5	2	7	3	1	9	22	16	14	15		18.6	12.9	16.2	15.6	9.7	4	1.8	5.2	2.2	0.5	7.6	21	9.1	10.6	13		4.29
100624908	ZBTB20	zinc finger and BTB domain containing 20	-	VGNC:VGNC:95063|Ensembl:ENSSSCG00000026113	protein-coding	26137	ZBTB20	zinc finger and BTB domain containing 20	DPZF|HOF|ODA-8S|PRIMS|ZNF288	MIM:606025|HGNC:HGNC:13503|Ensembl:ENSG00000181722	protein-coding	2.1	13.9	0.0002	0.001		8	1	5	0	1	9	3	7	1	9	28	5	44	31	14		9.3	0.9	4.3	0	0.7	7.2	2.8	5.2	0.7	4.6	23.6	4.8	25.1	23.6	12.2		3.36
100516737	NFAT5	nuclear factor of activated T cells 5	-	VGNC:VGNC:90708|Ensembl:ENSSSCG00000002755	protein-coding	10725	NFAT5	nuclear factor of activated T cells 5	NF-AT5|NFATL1|NFATZ|OREBP|TONEBP	MIM:604708|HGNC:HGNC:7774|Ensembl:ENSG00000102908	protein-coding	2.11	84.46	0	0		59	50	51	54	75	15	33	35	20	50	108	103	213	133	75		68.6	46	43.5	42.2	55.9	12	30.3	26.1	15	25.7	90.9	98.2	121.7	101.1	65.2		6.12
100521403	NPHP3	nephrocystin 3	-	Ensembl:ENSSSCG00000011632	protein-coding	27031	NPHP3	nephrocystin 3	CFAP31|MKS7|NPH3|RHPD|RHPD1|SLSN3	MIM:608002|HGNC:HGNC:7907|Ensembl:ENSG00000113971	protein-coding	2.11	49.01	0	0		70	55	66	52	49	12	5	10	23	26	60	72	62	62	37		81.4	50.6	56.2	40.6	36.5	9.6	4.6	7.5	17.2	13.4	50.5	68.7	35.4	47.1	32.2		6.36
102157615	ZBTB39	zinc finger and BTB domain containing 39	-	VGNC:VGNC:95073	protein-coding	9880	ZBTB39	zinc finger and BTB domain containing 39	ZNF922	HGNC:HGNC:29014|Ensembl:ENSG00000166860	protein-coding	2.11	42.98	0	0		23	33	20	44	31	10	5	5	15	21	22	31	77	38	56		26.7	30.4	17	34.3	23.1	8	4.6	3.7	11.2	10.8	18.5	29.6	44	28.9	48.7		4.79
397446	ECE1	endothelin converting enzyme 1	ECE-1	VGNC:VGNC:87531|Ensembl:ENSSSCG00000003513	protein-coding	1889	ECE1	endothelin converting enzyme 1	ECE	MIM:600423|HGNC:HGNC:3146|Ensembl:ENSG00000117298	protein-coding	2.11	38.92	0	0		10	32	18	20	12	4	8	11	7	16	19	25	63	38	42		11.6	29.4	15.3	15.6	8.9	3.2	7.3	8.2	5.2	8.2	16	23.8	36	28.9	36.5		3.66
100462674	CPEB2	cytoplasmic polyadenylation element binding protein 2	-	VGNC:VGNC:86937|Ensembl:ENSSSCG00000038410	protein-coding	132864	CPEB2	cytoplasmic polyadenylation element binding protein 2	CPE-BP2|CPEB-2|hCPEB-2	MIM:610605|HGNC:HGNC:21745|Ensembl:ENSG00000137449	protein-coding	2.11	37.05	0	0		28	18	31	30	54	0	8	12	11	27	65	28	74	40	35		32.5	16.6	26.4	23.4	40.3	0	7.3	8.9	8.2	13.9	54.7	26.7	42.3	30.4	30.4		5.07
100519060	OTULIN	OTU deubiquitinase with linear linkage specificity	FAM105B	VGNC:VGNC:91106|Ensembl:ENSSSCG00000034714	protein-coding	90268	OTULIN	OTU deubiquitinase with linear linkage specificity	AIPDS|FAM105B|GUM	MIM:615712|HGNC:HGNC:25118|Ensembl:ENSG00000154124	protein-coding	2.11	25.62	0	0		12	16	11	8	10	5	2	7	15	4	12	17	31	29	23		13.9	14.7	9.4	6.2	7.5	4	1.8	5.2	11.2	2.1	10.1	16.2	17.7	22	20		3.9
102158177	MLLT6	MLLT6, PHD finger containing	-	VGNC:VGNC:90257|Ensembl:ENSSSCG00000032478	protein-coding	4302	MLLT6	MLLT6, PHD finger containing	AF17	MIM:600328|HGNC:HGNC:7138|Ensembl:ENSG00000275023	protein-coding	2.11	16.27	0.0001	0.0003		9	15	23	35	22	2	0	5	24	29	24	29	49	33	12		10.5	13.8	19.6	27.3	16.4	1.6	0	3.7	18	14.9	20.2	27.7	28	25.1	10.4		3.52
100154770	IER3	immediate early response 3	-	VGNC:VGNC:89027	protein-coding	8870	IER3	immediate early response 3	DIF-2|DIF2|GLY96|IEX-1|IEX-1L|IEX1|PRG1	MIM:602996|HGNC:HGNC:5392|Ensembl:ENSG00000137331	protein-coding	2.13	21.09	0	0		7	9	2	4	4	7	3	6	3	6	24	5	31	19	25		8.1	8.3	1.7	3.1	3	5.6	2.8	4.5	2.2	3.1	20.2	4.8	17.7	14.4	21.7		3.19
397340	STAT5B	signal transducer and activator of transcription 5B	-	Ensembl:ENSSSCG00000017406	protein-coding	6777	STAT5B	signal transducer and activator of transcription 5B	GHISID2|STAT5	MIM:604260|HGNC:HGNC:11367|Ensembl:ENSG00000173757	protein-coding	2.14	16.12	0.0001	0.0003		2	17	14	17	11	3	5	8	4	0	12	8	34	13	29		2.3	15.6	11.9	13.3	8.2	2.4	4.6	6	3	0	10.1	7.6	19.4	9.9	25.2		1.73
102158157	PPM1H	protein phosphatase, Mg2+/Mn2+ dependent 1H	-	VGNC:VGNC:91708|Ensembl:ENSSSCG00000036751	protein-coding	57460	PPM1H	protein phosphatase, Mg2+/Mn2+ dependent 1H	ARHCL1|NERPP-2C|URCC2	MIM:616016|HGNC:HGNC:18583|Ensembl:ENSG00000111110	protein-coding	2.14	14.38	0.0001	0.0008		4	2	14	20	11	3	0	3	13	6	16	6	23	20	14		4.6	1.8	11.9	15.6	8.2	2.4	0	2.2	9.7	3.1	13.5	5.7	13.1	15.2	12.2		2.5
100513161	TNFRSF21	TNF receptor superfamily member 21	-	VGNC:VGNC:94265|Ensembl:ENSSSCG00000001727	protein-coding	27242	TNFRSF21	TNF receptor superfamily member 21	BM-018|CD358|DR6	MIM:605732|HGNC:HGNC:13469|Ensembl:ENSG00000146072	protein-coding	2.15	78.8	0	0		256	432	412	436	272	75	71	72	129	243	523	324	325	432	435		297.6	397.5	351	340.4	202.8	59.9	65.2	53.7	96.7	124.8	440.2	309	185.6	328.3	378.1		8.22
110258480	LOC110258480	uncharacterized LOC110258480	-	-	ncRNA							2.15	20.39	0	0		4	8	5	4	2	4	3	11	2	2	15	12	17	16	14		4.6	7.4	4.3	3.1	1.5	3.2	2.8	8.2	1.5	1	12.6	11.4	9.7	12.2	12.2		2.5
100737003	PBLD	phenazine biosynthesis like protein domain containing	-	VGNC:VGNC:91201|Ensembl:ENSSSCG00000025876	protein-coding	64081	PBLD	phenazine biosynthesis like protein domain containing	HEL-S-306|MAWBP|MAWDBP	MIM:612189|HGNC:HGNC:23301|Ensembl:ENSG00000108187	protein-coding	2.15	16.92	0	0.0002		9	7	24	20	15	1	1	8	1	12	13	7	28	12	18		10.5	6.4	20.4	15.6	11.2	0.8	0.9	6	0.7	6.2	10.9	6.7	16	9.1	15.6		3.52
397565	CNN2	calponin 2	Calponin-2	VGNC:VGNC:99619|Ensembl:ENSSSCG00000039542	protein-coding	1265	CNN2	calponin 2	-	MIM:602373|HGNC:HGNC:2156|Ensembl:ENSG00000064666	protein-coding	2.16	55.53	0	0		13	31	44	34	52	22	28	19	14	10	81	60	136	73	57		15.1	28.5	37.5	26.5	38.8	17.6	25.7	14.2	10.5	5.1	68.2	57.2	77.7	55.5	49.5		4.01
110261019	DKKL1	dickkopf like acrosomal protein 1	-	VGNC:VGNC:87324|Ensembl:ENSSSCG00000038579	protein-coding	27120	DKKL1	dickkopf like acrosomal protein 1	CT34|SGY|SGY-1|SGY1	MIM:605418|HGNC:HGNC:16528|Ensembl:ENSG00000104901	protein-coding	2.16	37.11	0	0		9	4	14	19	14	7	4	7	3	8	29	17	28	31	17		10.5	3.7	11.9	14.8	10.4	5.6	3.7	5.2	2.2	4.1	24.4	16.2	16	23.6	14.8		3.52
100515779	DYRK2	dual specificity tyrosine phosphorylation regulated kinase 2	-	VGNC:VGNC:87507|Ensembl:ENSSSCG00000000958	protein-coding	8445	DYRK2	dual specificity tyrosine phosphorylation regulated kinase 2	-	MIM:603496|HGNC:HGNC:3093|Ensembl:ENSG00000127334	protein-coding	2.16	35.94	0	0		34	44	46	55	50	3	7	9	22	37	38	31	55	90	73		39.5	40.5	39.2	42.9	37.3	2.4	6.4	6.7	16.5	19	32	29.6	31.4	68.4	63.4		5.34
100144496	RAB32	RAB32, member RAS oncogene family	-	Ensembl:ENSSSCG00000004114	protein-coding	10981	RAB32	RAB32, member RAS oncogene family	-	MIM:612906|HGNC:HGNC:9772|Ensembl:ENSG00000118508	protein-coding	2.16	18.53	0	0.0001		1	3	8	6	4	2	1	4	2	9	19	11	21	6	15		1.2	2.8	6.8	4.7	3	1.6	0.9	3	1.5	4.6	16	10.5	12	4.6	13		1.11
100737142	LOC100737142	zinc finger protein 154	-	-	protein-coding	7710	ZNF154	zinc finger protein 154	pHZ-92	MIM:604085|HGNC:HGNC:12939|Ensembl:ENSG00000179909	protein-coding	2.17	46.26	0	0		27	22	24	14	25	5	6	7	10	15	23	27	57	51	25		31.4	20.2	20.4	10.9	18.6	4	5.5	5.2	7.5	7.7	19.4	25.8	32.6	38.8	21.7		5.02
100153356	ZNF239	zinc finger protein 239	-	VGNC:VGNC:95210|Ensembl:ENSSSCG00000029576	protein-coding	8187	ZNF239	zinc finger protein 239	HOK-2|MOK2	MIM:601069|HGNC:HGNC:13031|Ensembl:ENSG00000196793	protein-coding	2.17	39.59	0	0		16	32	31	22	40	3	3	5	22	11	25	20	36	24	28		18.6	29.4	26.4	17.2	29.8	2.4	2.8	3.7	16.5	5.7	21	19.1	20.6	18.2	24.3		4.29
110260108	LOC110260108	uncharacterized LOC110260108	-	-	protein-coding							2.17	37.76	0	0		11	19	11	11	10	6	4	10	1	11	30	22	41	33	15		12.8	17.5	9.4	8.6	7.5	4.8	3.7	7.5	0.7	5.7	25.3	21	23.4	25.1	13		3.79
100520761	C4BPA	complement component 4 binding protein alpha	-	Ensembl:ENSSSCG00000015662	protein-coding	722	C4BPA	complement component 4 binding protein alpha	C4BP|PRP	MIM:120830|HGNC:HGNC:1325|Ensembl:ENSG00000123838	protein-coding	2.17	23.73	0	0		9	8	21	18	13	10	9	19	5	2	49	16	82	33	22		10.5	7.4	17.9	14.1	9.7	8	8.3	14.2	3.7	1	41.2	15.3	46.8	25.1	19.1		3.52
100626864	ALS2	alsin Rho guanine nucleotide exchange factor ALS2	-	VGNC:VGNC:96327|Ensembl:ENSSSCG00000016109	protein-coding	57679	ALS2	alsin Rho guanine nucleotide exchange factor ALS2	ALS2CR6|ALSJ|IAHSP|PLSJ	MIM:606352|HGNC:HGNC:443|Ensembl:ENSG00000003393	protein-coding	2.18	36.05	0	0		9	26	15	10	13	13	10	9	4	19	22	27	103	51	49		10.5	23.9	12.8	7.8	9.7	10.4	9.2	6.7	3	9.8	18.5	25.8	58.8	38.8	42.6		3.52
100156193	LGALS8	galectin 8	-	VGNC:VGNC:89697|Ensembl:ENSSSCG00000010146	protein-coding	3964	LGALS8	galectin 8	Gal-8|PCTA-1|PCTA1|Po66-CBP	MIM:606099|HGNC:HGNC:6569|Ensembl:ENSG00000116977	protein-coding	2.18	84.2	0	0		45	46	79	60	48	22	16	16	19	51	70	62	155	106	97		52.3	42.3	67.3	46.8	35.8	17.6	14.7	11.9	14.2	26.2	58.9	59.1	88.5	80.6	84.3		5.74
100522963	KIAA0895	KIAA0895	-	VGNC:VGNC:89436|Ensembl:ENSSSCG00000016659	protein-coding	23366	KIAA0895	KIAA0895	-	HGNC:HGNC:22206|Ensembl:ENSG00000164542	protein-coding	2.18	29.4	0	0		19	15	11	14	20	4	11	10	8	9	43	23	83	34	8		22.1	13.8	9.4	10.9	14.9	3.2	10.1	7.5	6	4.6	36.2	21.9	47.4	25.8	7		4.53
100524748	MYH14	myosin heavy chain 14	-	VGNC:VGNC:90511|Ensembl:ENSSSCG00000027407	protein-coding	79784	MYH14	myosin heavy chain 14	DFNA4|DFNA4A|FP17425|MHC16|MYH17|NMHC II-C|NMHC-II-C|PNMHH|myosin	MIM:608568|HGNC:HGNC:23212|Ensembl:ENSG00000105357	protein-coding	2.18	19.89	0	0.0001		18	12	7	11	4	2	3	4	2	4	11	7	19	16	13		20.9	11	6	8.6	3	1.6	2.8	3	1.5	2.1	9.3	6.7	10.9	12.2	11.3		4.45
396887	UPTI	plasmin trypsin inhibitor	-	Ensembl:ENSSSCG00000035724	protein-coding							2.19	31.77	0	0		262	273	617	526	530	11	41	80	95	80	337	399	200	309	78		304.5	251.2	525.7	410.6	395.1	8.8	37.6	59.6	71.2	41.1	283.7	380.6	114.2	234.8	67.8		8.26
100739719	LOC100739719	tetraspanin-6	-	Ensembl:ENSSSCG00000011673	protein-coding	7105	TSPAN6	tetraspanin 6	T245|TM4SF6|TSPAN-6	MIM:300191|HGNC:HGNC:11858|Ensembl:ENSG00000000003	protein-coding	2.19	14.42	0.0001	0.0008		6	8	2	7	16	9	4	7	5	4	2	37	47	35	8		7	7.4	1.7	5.5	11.9	7.2	3.7	5.2	3.7	2.1	1.7	35.3	26.8	26.6	7		3
100156248	LOC100156248	serpin B8	SERPINB8	Ensembl:ENSSSCG00000004888	protein-coding	5271	SERPINB8	serpin family B member 8	C18orf53|CAP2|PI-8|PI8|PSS5	MIM:601697|HGNC:HGNC:8952|Ensembl:ENSG00000166401	protein-coding	2.21	25.31	0	0		5	5	15	8	8	3	1	6	5	2	15	10	25	16	11		5.8	4.6	12.8	6.2	6	2.4	0.9	4.5	3.7	1	12.6	9.5	14.3	12.2	9.6		2.77
100739766	POU5F2	POU domain class 5, transcription factor 2	-	-	protein-coding	134187	POU5F2	POU domain class 5, transcription factor 2	SPRM-1	HGNC:HGNC:26367|Ensembl:ENSG00000248483	protein-coding	2.22	48.95	0	0		49	83	61	61	49	12	8	8	19	70	68	74	63	61	53		57	76.4	52	47.6	36.5	9.6	7.3	6	14.2	36	57.2	70.6	36	46.4	46.1		5.86
397538	ME1	malic enzyme 1	-	VGNC:VGNC:90095|Ensembl:ENSSSCG00000004454	protein-coding	4199	ME1	malic enzyme 1	HUMNDME|MES	MIM:154250|HGNC:HGNC:6983|Ensembl:ENSG00000065833	protein-coding	2.22	47.38	0	0		28	34	41	30	34	2	25	12	6	20	41	27	85	59	38		32.5	31.3	34.9	23.4	25.3	1.6	22.9	8.9	4.5	10.3	34.5	25.8	48.5	44.8	33		5.07
100737417	TNFAIP1	TNF alpha induced protein 1	-	VGNC:VGNC:94250|Ensembl:ENSSSCG00000024626	protein-coding	7126	TNFAIP1	TNF alpha induced protein 1	B12|B61|BTBD34|EDP1|hBACURD2	MIM:191161|HGNC:HGNC:11894|Ensembl:ENSG00000109079	protein-coding	2.22	28.56	0	0		6	3	16	8	8	1	6	7	1	10	17	16	32	28	18		7	2.8	13.6	6.2	6	0.8	5.5	5.2	0.7	5.1	14.3	15.3	18.3	21.3	15.6		3
397436	CASQ2	calsequestrin 2	-	VGNC:VGNC:86206|Ensembl:ENSSSCG00000006745	protein-coding	845	CASQ2	calsequestrin 2	PDIB2	MIM:114251|HGNC:HGNC:1513|Ensembl:ENSG00000118729	protein-coding	2.23	45.31	0	0		23	24	42	38	48	8	22	11	0	9	36	26	55	31	42		26.7	22.1	35.8	29.7	35.8	6.4	20.2	8.2	0	4.6	30.3	24.8	31.4	23.6	36.5		4.79
100152846	TCN2	transcobalamin 2	-	VGNC:VGNC:93830|Ensembl:ENSSSCG00000010011	protein-coding	6948	TCN2	transcobalamin 2	D22S676|D22S750|II|TC|TC II|TC-2|TC2|TCII	MIM:613441|HGNC:HGNC:11653|Ensembl:ENSG00000185339	protein-coding	2.23	30.39	0	0		7	26	19	25	13	3	4	8	7	12	16	17	86	35	26		8.1	23.9	16.2	19.5	9.7	2.4	3.7	6	5.2	6.2	13.5	16.2	49.1	26.6	22.6		3.19
100621722	FBLN2	fibulin 2	-	Ensembl:ENSSSCG00000011609	protein-coding	2199	FBLN2	fibulin 2	-	MIM:135821|HGNC:HGNC:3601|Ensembl:ENSG00000163520	protein-coding	2.24	67.12	0	0		61	91	113	157	66	30	42	33	72	43	249	91	261	200	145		70.9	83.7	96.3	122.6	49.2	24	38.5	24.6	54	22.1	209.6	86.8	149.1	152	126		6.17
100518646	LGR4	leucine rich repeat containing G protein-coupled receptor 4	-	VGNC:VGNC:89703|Ensembl:ENSSSCG00000013335	protein-coding	55366	LGR4	leucine rich repeat containing G protein-coupled receptor 4	BNMD17|GPR48	MIM:606666|HGNC:HGNC:13299|Ensembl:ENSG00000205213	protein-coding	2.24	58.64	0	0		24	24	35	30	35	9	7	7	7	16	71	23	55	44	31		27.9	22.1	29.8	23.4	26.1	7.2	6.4	5.2	5.2	8.2	59.8	21.9	31.4	33.4	26.9		4.85
100519262	DHRS1	dehydrogenase/reductase 1	-	VGNC:VGNC:87281|Ensembl:ENSSSCG00000001991	protein-coding	115817	DHRS1	dehydrogenase/reductase 1	SDR19C1	MIM:610410|HGNC:HGNC:16445|Ensembl:ENSG00000157379	protein-coding	2.24	47.68	0	0		17	26	22	32	29	2	5	9	8	10	14	24	38	44	30		19.8	23.9	18.7	25	21.6	1.6	4.6	6.7	6	5.1	11.8	22.9	21.7	33.4	26.1		4.38
100521990	LRIG1	leucine rich repeats and immunoglobulin like domains 1	-	VGNC:VGNC:89810|Ensembl:ENSSSCG00000011499	protein-coding	26018	LRIG1	leucine rich repeats and immunoglobulin like domains 1	LIG-1|LIG1	MIM:608868|HGNC:HGNC:17360|Ensembl:ENSG00000144749	protein-coding	2.24	20.39	0	0		9	16	15	11	12	1	1	7	6	7	22	4	36	31	7		10.5	14.7	12.8	8.6	8.9	0.8	0.9	5.2	4.5	3.6	18.5	3.8	20.6	23.6	6.1		3.52
100524661	SYNE2	spectrin repeat containing nuclear envelope protein 2	-	VGNC:VGNC:93662|Ensembl:ENSSSCG00000005110	protein-coding	23224	SYNE2	spectrin repeat containing nuclear envelope protein 2	EDMD5|KASH2|NUA|NUANCE|Nesp2|Nesprin-2|SYNE-2|TROPH	MIM:608442|HGNC:HGNC:17084|Ensembl:ENSG00000054654	protein-coding	2.25	23.95	0	0		21	37	24	21	25	22	5	27	7	22	26	15	204	108	74		24.4	34	20.4	16.4	18.6	17.6	4.6	20.1	5.2	11.3	21.9	14.3	116.5	82.1	64.3		4.67
100151743	PPP1R18	protein phosphatase 1 regulatory subunit 18	-	-	protein-coding	170954	PPP1R18	protein phosphatase 1 regulatory subunit 18	HKMT1098|KIAA1949	MIM:610990|HGNC:HGNC:29413|Ensembl:ENSG00000146112	protein-coding	2.26	37.97	0	0		8	4	13	24	13	6	13	9	6	6	43	23	45	39	21		9.3	3.7	11.1	18.7	9.7	4.8	11.9	6.7	4.5	3.1	36.2	21.9	25.7	29.6	18.3		3.36
106504120	SORT1	sortilin 1	-	VGNC:VGNC:93343|Ensembl:ENSSSCG00000006831	protein-coding	6272	SORT1	sortilin 1	Gp95|LDLCQ6|NT3|NTR3	MIM:602458|HGNC:HGNC:11186|Ensembl:ENSG00000134243	protein-coding	2.26	30.41	0	0		13	15	22	15	4	5	9	9	4	3	17	20	48	37	20		15.1	13.8	18.7	11.7	3	4	8.3	6.7	3	1.5	14.3	19.1	27.4	28.1	17.4		4.01
110261686	ZBTB25	zinc finger and BTB domain containing 25	-	VGNC:VGNC:95065|Ensembl:ENSSSCG00000039616	protein-coding	7597	ZBTB25	zinc finger and BTB domain containing 25	C14orf51|KUP|ZNF46	MIM:194541|HGNC:HGNC:13112|Ensembl:ENSG00000089775	protein-coding	2.26	29.78	0	0		13	7	8	16	15	3	7	2	3	6	18	18	18	23	12		15.1	6.4	6.8	12.5	11.2	2.4	6.4	1.5	2.2	3.1	15.2	17.2	10.3	17.5	10.4		4.01
102164640	LOC102164640	uncharacterized LOC102164640	-	-	ncRNA							2.26	25.11	0	0		13	14	16	22	10	0	0	5	4	8	8	19	21	17	13		15.1	12.9	13.6	17.2	7.5	0	0	3.7	3	4.1	6.7	18.1	12	12.9	11.3		4.01
100152215	CDKN1A	cyclin dependent kinase inhibitor 1A	-	VGNC:VGNC:86514	protein-coding	1026	CDKN1A	cyclin dependent kinase inhibitor 1A	CAP20|CDKN1|CIP1|MDA-6|P21|SDI1|WAF1|p21CIP1	MIM:116899|HGNC:HGNC:1784|Ensembl:ENSG00000124762	protein-coding	2.27	44.04	0	0		18	46	15	17	17	12	5	22	13	18	68	24	89	48	75		20.9	42.3	12.8	13.3	12.7	9.6	4.6	16.4	9.7	9.2	57.2	22.9	50.8	36.5	65.2		4.45
100518125	YBX3	Y-box binding protein 3	-	VGNC:VGNC:95021|Ensembl:ENSSSCG00000000633	protein-coding	8531	YBX3	Y-box binding protein 3	CSDA|CSDA1|DBPA|ZONAB	MIM:603437|HGNC:HGNC:2428|Ensembl:ENSG00000060138	protein-coding	2.27	63.01	0	0		54	85	74	61	40	40	23	53	33	22	174	82	295	146	135		62.8	78.2	63	47.6	29.8	31.9	21.1	39.5	24.7	11.3	146.5	78.2	168.5	110.9	117.3		5.99
102159902	LOC102159902	60S ribosomal protein L21-like	-	-	pseudo	6144	RPL21	ribosomal protein L21	HYPT12|L21	MIM:603636|HGNC:HGNC:10313|Ensembl:ENSG00000122026	protein-coding	2.27	24.3	0	0		6	11	14	12	11	8	3	3	1	3	14	16	17	8	15		7	10.1	11.9	9.4	8.2	6.4	2.8	2.2	0.7	1.5	11.8	15.3	9.7	6.1	13		3
100512960	TRIB1	tribbles pseudokinase 1	-	VGNC:VGNC:94391|Ensembl:ENSSSCG00000038500	protein-coding	10221	TRIB1	tribbles pseudokinase 1	C8FW|GIG-2|GIG2|SKIP1|TRB-1|TRB1	MIM:609461|HGNC:HGNC:16891|Ensembl:ENSG00000173334	protein-coding	2.28	37.04	0	0		10	33	10	4	17	5	8	7	15	22	56	21	56	57	60		11.6	30.4	8.5	3.1	12.7	4	7.3	5.2	11.2	11.3	47.1	20	32	43.3	52.1		3.66
100153665	KLF10	Kruppel like factor 10	-	VGNC:VGNC:89490|Ensembl:ENSSSCG00000027480	protein-coding	7071	KLF10	Kruppel like factor 10	EGR-alpha|EGRA|TIEG|TIEG1	MIM:601878|HGNC:HGNC:11810|Ensembl:ENSG00000155090	protein-coding	2.28	141.04	0	0		328	446	522	462	474	72	80	142	96	387	521	460	679	545	419		381.3	410.4	444.7	360.6	353.3	57.5	73.4	105.8	72	198.8	438.6	438.8	387.8	414.2	364.2		8.58
100511401	TBC1D16	TBC1 domain family member 16	-	VGNC:VGNC:93765|Ensembl:ENSSSCG00000017159	protein-coding	125058	TBC1D16	TBC1 domain family member 16	-	MIM:616637|HGNC:HGNC:28356|Ensembl:ENSG00000167291	protein-coding	2.28	36.3	0	0		19	17	22	7	15	9	7	9	3	17	38	17	56	39	67		22.1	15.6	18.7	5.5	11.2	7.2	6.4	6.7	2.2	8.7	32	16.2	32	29.6	58.2		4.53
100511522	C9H11orf87	chromosome 9 C11orf87 homolog	-	Ensembl:ENSSSCG00000036943	protein-coding	399947	C11orf87	chromosome 11 open reading frame 87	LOH11CR1A|NEURIM1	HGNC:HGNC:33788|Ensembl:ENSG00000185742	protein-coding	2.28	30.47	0	0		30	37	14	16	12	9	2	5	5	11	19	15	53	33	29		34.9	34	11.9	12.5	8.9	7.2	1.8	3.7	3.7	5.7	16	14.3	30.3	25.1	25.2		5.16
100519519	TTN	titin	connectin	-	protein-coding	7273	TTN	titin	CMD1G|CMH9|CMPD4|EOMFC|HMERF|LGMD2J|LGMDR10|MYLK5|SALMY|TMD	MIM:188840|HGNC:HGNC:12403|Ensembl:ENSG00000155657	protein-coding	2.28	23.17	0	0		27	30	36	36	52	43	30	33	5	17	60	37	429	105	222		31.4	27.6	30.7	28.1	38.8	34.3	27.5	24.6	3.7	8.7	50.5	35.3	245	79.8	192.9		5.02
397564	HBEGF	heparin binding EGF like growth factor	DTR	VGNC:VGNC:88792|Ensembl:ENSSSCG00000014362	protein-coding	1839	HBEGF	heparin binding EGF like growth factor	DTR|DTS|DTSF|HEGFL	MIM:126150|HGNC:HGNC:3059|Ensembl:ENSG00000113070	protein-coding	2.29	39.32	0	0		10	21	8	14	16	1	12	9	16	12	82	48	52	39	35		11.6	19.3	6.8	10.9	11.9	0.8	11	6.7	12	6.2	69	45.8	29.7	29.6	30.4		3.66
100512302	HABP4	hyaluronan binding protein 4	-	VGNC:VGNC:95828|Ensembl:ENSSSCG00000035956	protein-coding	22927	HABP4	hyaluronan binding protein 4	IHABP-4|IHABP4|Ki-1/57|SERBP1L	MIM:617369|HGNC:HGNC:17062|Ensembl:ENSG00000130956	protein-coding	2.29	44.37	0	0		34	22	19	18	20	4	4	6	8	6	28	24	37	26	15		39.5	20.2	16.2	14.1	14.9	3.2	3.7	4.5	6	3.1	23.6	22.9	21.1	19.8	13		5.34
100520218	ADAMTS9	ADAM metallopeptidase with thrombospondin type 1 motif 9	-	VGNC:VGNC:85089|Ensembl:ENSSSCG00000011496	protein-coding	56999	ADAMTS9	ADAM metallopeptidase with thrombospondin type 1 motif 9	-	MIM:605421|HGNC:HGNC:13202|Ensembl:ENSG00000163638	protein-coding	2.29	40.62	0	0		24	39	10	18	13	10	2	9	16	13	43	26	60	55	45		27.9	35.9	8.5	14.1	9.7	8	1.8	6.7	12	6.7	36.2	24.8	34.3	41.8	39.1		4.85
100152428	LOC100152428	multidrug resistance-associated protein 1	ABCC13	Ensembl:ENSSSCG00000012006	protein-coding	150000	ABCC13	ATP binding cassette subfamily C member 13 (pseudogene)	ABCC13P|C21orf73|PRED6	MIM:608835|HGNC:HGNC:16022|Ensembl:ENSG00000243064	pseudo	2.3	23.76	0	0		0	8	13	13	7	6	9	3	1	7	21	11	38	17	29		0	7.4	11.1	10.1	5.2	4.8	8.3	2.2	0.7	3.6	17.7	10.5	21.7	12.9	25.2		0
396743	CD55	CD55 molecule (Cromer blood group)	DAF	Ensembl:ENSSSCG00000015664	protein-coding	1604	CD55	CD55 molecule (Cromer blood group)	CHAPLE|CR|CROM|DAF|TC	MIM:125240|HGNC:HGNC:2665|Ensembl:ENSG00000196352	protein-coding	2.31	70.21	0	0		88	61	50	76	74	17	25	28	27	31	248	119	131	118	67		102.3	56.1	42.6	59.3	55.2	13.6	22.9	20.9	20.2	15.9	208.8	113.5	74.8	89.7	58.2		6.69
100526019	INPP5D	inositol polyphosphate-5-phosphatase D	-	VGNC:VGNC:96374|Ensembl:ENSSSCG00000016298	protein-coding	3635	INPP5D	inositol polyphosphate-5-phosphatase D	SHIP|SHIP-1|SHIP1|SIP-145|hp51CN|p150Ship	MIM:601582|HGNC:HGNC:6079|Ensembl:ENSG00000168918	protein-coding	2.31	37.9	0	0		13	32	47	16	30	7	3	7	7	20	41	29	44	22	49		15.1	29.4	40	12.5	22.4	5.6	2.8	5.2	5.2	10.3	34.5	27.7	25.1	16.7	42.6		4.01
100156463	ZBTB26	zinc finger and BTB domain containing 26	-	VGNC:VGNC:95066|Ensembl:ENSSSCG00000032575	protein-coding	57684	ZBTB26	zinc finger and BTB domain containing 26	ZNF481|bioref	HGNC:HGNC:23383|Ensembl:ENSG00000171448	protein-coding	2.31	17.84	0	0.0002		12	8	9	20	23	0	3	2	7	5	17	7	34	4	16		13.9	7.4	7.7	15.6	17.1	0	2.8	1.5	5.2	2.6	14.3	6.7	19.4	3	13.9		3.9
100142667	NAGA	alpha-N-acetylgalactosaminidase	-	VGNC:VGNC:90569|Ensembl:ENSSSCG00000000050	protein-coding	4668	NAGA	alpha-N-acetylgalactosaminidase	D22S674|GALB	MIM:104170|HGNC:HGNC:7631|Ensembl:ENSG00000198951	protein-coding	2.33	28.13	0	0		7	15	7	18	10	3	1	8	2	7	23	8	30	17	17		8.1	13.8	6	14.1	7.5	2.4	0.9	6	1.5	3.6	19.4	7.6	17.1	12.9	14.8		3.19
100737517	SLC40A1	solute carrier family 40 member 1	-	VGNC:VGNC:95497|Ensembl:ENSSSCG00000027157	protein-coding	30061	SLC40A1	solute carrier family 40 member 1	FPN1|HFE4|IREG1|MST079|MSTP079|MTP1|SLC11A3	MIM:604653|HGNC:HGNC:10909|Ensembl:ENSG00000138449	protein-coding	2.34	33.47	0	0		10	17	11	10	11	6	6	6	10	15	30	8	77	31	68		11.6	15.6	9.4	7.8	8.2	4.8	5.5	4.5	7.5	7.7	25.3	7.6	44	23.6	59.1		3.66
100153829	NFKB2	nuclear factor kappa B subunit 2	NFKB2_TV2	VGNC:VGNC:90720|Ensembl:ENSSSCG00000010580	protein-coding	4791	NFKB2	nuclear factor kappa B subunit 2	CVID10|H2TF1|LYT-10|LYT10|NF-kB2|p100|p49/p100|p52	MIM:164012|HGNC:HGNC:7795|Ensembl:ENSG00000077150	protein-coding	2.34	53.54	0	0		17	15	23	25	22	10	4	6	10	11	28	20	70	33	54		19.8	13.8	19.6	19.5	16.4	8	3.7	4.5	7.5	5.7	23.6	19.1	40	25.1	46.9		4.38
100519720	MAPRE2	microtubule associated protein RP/EB family member 2	-	VGNC:VGNC:98117|Ensembl:ENSSSCG00000003738	protein-coding	10982	MAPRE2	microtubule associated protein RP/EB family member 2	CSCSC2|EB1|EB2|RP1	MIM:605789|HGNC:HGNC:6891|Ensembl:ENSG00000166974	protein-coding	2.35	22.32	0	0		3	4	8	18	8	9	2	5	4	10	29	12	51	63	9		3.5	3.7	6.8	14.1	6	7.2	1.8	3.7	3	5.1	24.4	11.4	29.1	47.9	7.8		2.17
110260060	LOC110260060	uncharacterized LOC110260060	-	-	ncRNA							2.36	42.58	0	0		19	17	25	28	33	3	15	3	6	15	56	33	40	27	25		22.1	15.6	21.3	21.9	24.6	2.4	13.8	2.2	4.5	7.7	47.1	31.5	22.8	20.5	21.7		4.53
100623340	GPRC5B	G protein-coupled receptor class C group 5 member B	-	VGNC:VGNC:88643|Ensembl:ENSSSCG00000007864	protein-coding	51704	GPRC5B	G protein-coupled receptor class C group 5 member B	RAIG-2|RAIG2	MIM:605948|HGNC:HGNC:13308|Ensembl:ENSG00000167191	protein-coding	2.36	21.69	0	0		1	8	25	19	14	5	4	5	6	13	21	14	67	72	11		1.2	7.4	21.3	14.8	10.4	4	3.7	3.7	4.5	6.7	17.7	13.4	38.3	54.7	9.6		1.11
100620898	CACNA2D4	calcium voltage-gated channel auxiliary subunit alpha2delta 4	-	VGNC:VGNC:86123|Ensembl:ENSSSCG00000026537	protein-coding	93589	CACNA2D4	calcium voltage-gated channel auxiliary subunit alpha2delta 4	RCD4	MIM:608171|HGNC:HGNC:20202|Ensembl:ENSG00000151062	protein-coding	2.37	99.71	0	0		49	50	43	46	42	13	5	12	13	27	62	66	84	68	54		57	46	36.6	35.9	31.3	10.4	4.6	8.9	9.7	13.9	52.2	63	48	51.7	46.9		5.86
100153006	ATP8B1	ATPase phospholipid transporting 8B1	-	VGNC:VGNC:85679|Ensembl:ENSSSCG00000004921	protein-coding	5205	ATP8B1	ATPase phospholipid transporting 8B1	ATPIC|BRIC|FIC1|ICP1|PFIC|PFIC1	MIM:602397|HGNC:HGNC:3706|Ensembl:ENSG00000081923	protein-coding	2.37	47	0	0		21	15	32	26	28	7	10	10	6	10	62	25	65	48	14		24.4	13.8	27.3	20.3	20.9	5.6	9.2	7.5	4.5	5.1	52.2	23.8	37.1	36.5	12.2		4.67
100154940	FUCA2	alpha-L-fucosidase 2	-	VGNC:VGNC:88263|Ensembl:ENSSSCG00000004133	protein-coding	2519	FUCA2	alpha-L-fucosidase 2	dJ20N2.5	MIM:136820|HGNC:HGNC:4008|Ensembl:ENSG00000001036	protein-coding	2.37	43.43	0	0		14	13	21	20	26	3	4	6	13	7	32	26	48	15	21		16.3	12	17.9	15.6	19.4	2.4	3.7	4.5	9.7	3.6	26.9	24.8	27.4	11.4	18.3		4.11
100620951	PYCR1	pyrroline-5-carboxylate reductase 1	-	VGNC:VGNC:92018|Ensembl:ENSSSCG00000034723	protein-coding	5831	PYCR1	pyrroline-5-carboxylate reductase 1	ARCL2B|ARCL3B|P5C|P5CR|PIG45|PP222|PRO3|PYCR	MIM:179035|HGNC:HGNC:9721|Ensembl:ENSG00000183010	protein-coding	2.37	36.51	0	0		18	24	20	31	20	2	3	3	8	8	12	34	23	23	27		20.9	22.1	17	24.2	14.9	1.6	2.8	2.2	6	4.1	10.1	32.4	13.1	17.5	23.5		4.45
733596	PLAGL1	PLAG1 like zinc finger 1	-	VGNC:VGNC:91510|Ensembl:ENSSSCG00000004127	protein-coding	5325	PLAGL1	PLAG1 like zinc finger 1	LOT1|ZAC|ZAC1	MIM:603044|HGNC:HGNC:9046|Ensembl:ENSG00000118495	protein-coding	2.38	20.75	0	0		1	6	2	8	3	20	12	5	0	5	37	15	52	39	25		1.2	5.5	1.7	6.2	2.2	16	11	3.7	0	2.6	31.1	14.3	29.7	29.6	21.7		1.11
100157652	DENND2D	DENN domain containing 2D	-	VGNC:VGNC:87249|Ensembl:ENSSSCG00000025704	protein-coding	79961	DENND2D	DENN domain containing 2D	-	MIM:615111|HGNC:HGNC:26192|Ensembl:ENSG00000162777	protein-coding	2.38	75.34	0	0		18	24	51	53	41	24	22	33	12	23	113	67	224	116	81		20.9	22.1	43.5	41.4	30.6	19.2	20.2	24.6	9	11.8	95.1	63.9	127.9	88.1	70.4		4.45
100522267	LOC100522267	multidrug resistance protein 1-like	-	Ensembl:ENSSSCG00000032456	protein-coding	5243	ABCB1	ATP binding cassette subfamily B member 1	ABC20|CD243|CLCS|GP170|MDR1|P-GP|PGY1	MIM:171050|HGNC:HGNC:40|Ensembl:ENSG00000085563	protein-coding	2.38	40.22	0	0		10	18	11	14	17	9	4	3	6	5	21	18	61	20	24		11.6	16.6	9.4	10.9	12.7	7.2	3.7	2.2	4.5	2.6	17.7	17.2	34.8	15.2	20.9		3.66
100520234	CCDC112	coiled-coil domain containing 112	-	VGNC:VGNC:86246|Ensembl:ENSSSCG00000029866	protein-coding	153733	CCDC112	coiled-coil domain containing 112	MBC1	HGNC:HGNC:28599|Ensembl:ENSG00000164221	protein-coding	2.39	21.93	0	0		5	4	9	3	2	3	8	10	2	4	71	16	42	24	16		5.8	3.7	7.7	2.3	1.5	2.4	7.3	7.5	1.5	2.1	59.8	15.3	24	18.2	13.9		2.77
102166713	ARMCX5	armadillo repeat containing X-linked 5	-	-	protein-coding	64860	ARMCX5	armadillo repeat containing X-linked 5	GASP5	MIM:301047|HGNC:HGNC:25772|Ensembl:ENSG00000125962	protein-coding	2.39	22.95	0	0		11	26	18	10	13	1	2	4	9	4	16	12	46	14	11		12.8	23.9	15.3	7.8	9.7	0.8	1.8	3	6.7	2.1	13.5	11.4	26.3	10.6	9.6		3.79
100513248	CNKSR3	CNKSR family member 3	-	VGNC:VGNC:86823|Ensembl:ENSSSCG00000004071	protein-coding	154043	CNKSR3	CNKSR family member 3	CNK3|CNK3/IPCEF1|MAGI1	MIM:617476|HGNC:HGNC:23034|Ensembl:ENSG00000153721	protein-coding	2.39	20.5	0	0		3	3	6	8	10	1	1	4	5	6	20	3	26	27	9		3.5	2.8	5.1	6.2	7.5	0.8	0.9	3	3.7	3.1	16.8	2.9	14.8	20.5	7.8		2.17
102166270	LOC102166270	putative surface protein SACOL0050	-	-	protein-coding							2.4	20.52	0	0		15	7	15	7	7	4	0	2	3	4	13	15	15	6	15		17.4	6.4	12.8	5.5	5.2	3.2	0	1.5	2.2	2.1	10.9	14.3	8.6	4.6	13		4.2
100518083	HERC5	HECT and RLD domain containing E3 ubiquitin protein ligase 5	-	VGNC:VGNC:88850|Ensembl:ENSSSCG00000030548	protein-coding	51191	HERC5	HECT and RLD domain containing E3 ubiquitin protein ligase 5	CEB1|CEBP1	MIM:608242|HGNC:HGNC:24368|Ensembl:ENSG00000138646	protein-coding	2.4	16.34	0.0001	0.0003		10	20	19	51	14	4	0	7	12	13	47	1	64	54	12		11.6	18.4	16.2	39.8	10.4	3.2	0	5.2	9	6.7	39.6	1	36.6	41	10.4		3.66
110257327	LOC110257327	uncharacterized LOC110257327	-	-	ncRNA							2.4	14.41	0.0001	0.0008		18	10	17	17	27	4	3	0	1	1	11	22	13	6	2		20.9	9.2	14.5	13.3	20.1	3.2	2.8	0	0.7	0.5	9.3	21	7.4	4.6	1.7		4.45
100286859	NRP1	neuropilin 1	-	Ensembl:ENSSSCG00000011102	protein-coding	8829	NRP1	neuropilin 1	BDCA4|CD304|NP1|NRP|VEGF165R	MIM:602069|HGNC:HGNC:8004|Ensembl:ENSG00000099250	protein-coding	2.41	39.55	0	0		7	12	11	9	7	4	5	1	3	6	23	17	24	15	17		8.1	11	9.4	7	5.2	3.2	4.6	0.7	2.2	3.1	19.4	16.2	13.7	11.4	14.8		3.19
100153985	SIX4	SIX homeobox 4	-	VGNC:VGNC:92895|Ensembl:ENSSSCG00000005089	protein-coding	51804	SIX4	SIX homeobox 4	AREC3	MIM:606342|HGNC:HGNC:10890|Ensembl:ENSG00000100625	protein-coding	2.41	32.76	0	0		18	19	21	24	18	6	3	4	4	2	16	3	38	25	15		20.9	17.5	17.9	18.7	13.4	4.8	2.8	3	3	1	13.5	2.9	21.7	19	13		4.45
100127153	AQP9	aquaporin 9	-	VGNC:VGNC:85436|Ensembl:ENSSSCG00000004597	protein-coding	366	AQP9	aquaporin 9	AQP-9|HsT17287|SSC1|T17287	MIM:602914|HGNC:HGNC:643|Ensembl:ENSG00000103569	protein-coding	2.42	19.31	0	0.0001		12	3	11	7	6	6	4	3	2	0	24	10	16	11	20		13.9	2.8	9.4	5.5	4.5	4.8	3.7	2.2	1.5	0	20.2	9.5	9.1	8.4	17.4		3.9
100516118	ZDHHC2	zinc finger DHHC-type palmitoyltransferase 2	-	VGNC:VGNC:95886|Ensembl:ENSSSCG00000006982	protein-coding	51201	ZDHHC2	zinc finger DHHC-type palmitoyltransferase 2	DHHC2|ZNF372	MIM:618621|HGNC:HGNC:18469|Ensembl:ENSG00000104219	protein-coding	2.43	90.14	0	0		58	114	67	55	62	13	35	16	28	32	119	87	127	141	98		67.4	104.9	57.1	42.9	46.2	10.4	32.1	11.9	21	16.4	100.2	83	72.5	107.1	85.2		6.1
100512144	CPXM1	carboxypeptidase X, M14 family member 1	-	VGNC:VGNC:95659|Ensembl:ENSSSCG00000007170	protein-coding	56265	CPXM1	carboxypeptidase X, M14 family member 1	CPX1|CPXM	MIM:609555|HGNC:HGNC:15771|Ensembl:ENSG00000088882	protein-coding	2.43	21.89	0	0		12	19	8	7	7	1	2	3	6	6	6	10	29	32	18		13.9	17.5	6.8	5.5	5.2	0.8	1.8	2.2	4.5	3.1	5.1	9.5	16.6	24.3	15.6		3.9
100624297	YPEL3	yippee like 3	-	VGNC:VGNC:95037|Ensembl:ENSSSCG00000035430	protein-coding	83719	YPEL3	yippee like 3	-	MIM:609724|HGNC:HGNC:18327|Ensembl:ENSG00000090238	protein-coding	2.43	15.1	0.0001	0.0006		1	20	2	6	11	3	2	2	8	1	12	7	22	25	9		1.2	18.4	1.7	4.7	8.2	2.4	1.8	1.5	6	0.5	10.1	6.7	12.6	19	7.8		1.11
397078	TGFB1	transforming growth factor beta 1	TGF-BETA-1	VGNC:VGNC:98656|Ensembl:ENSSSCG00000003017	protein-coding	7040	TGFB1	transforming growth factor beta 1	CED|DPD1|IBDIMDE|LAP|TGF-beta1|TGFB|TGFbeta	MIM:190180|HGNC:HGNC:11766|Ensembl:ENSG00000105329	protein-coding	2.44	19.31	0	0.0001		5	5	6	3	1	4	4	15	1	2	27	9	30	15	16		5.8	4.6	5.1	2.3	0.7	3.2	3.7	11.2	0.7	1	22.7	8.6	17.1	11.4	13.9		2.77
110257546	LOC110257546	uncharacterized LOC110257546	-	-	ncRNA							2.44	19.74	0	0.0001		10	11	3	9	5	1	3	3	0	8	11	13	23	21	6		11.6	10.1	2.6	7	3.7	0.8	2.8	2.2	0	4.1	9.3	12.4	13.1	16	5.2		3.66
100513377	IL17RD	interleukin 17 receptor D	-	VGNC:VGNC:89087|Ensembl:ENSSSCG00000011463	protein-coding	54756	IL17RD	interleukin 17 receptor D	HH18|IL-17RD|IL17RLM|SEF	MIM:606807|HGNC:HGNC:17616|Ensembl:ENSG00000144730	protein-coding	2.44	14.95	0.0001	0.0006		11	19	13	5	4	2	1	3	1	7	7	3	22	17	28		12.8	17.5	11.1	3.9	3	1.6	0.9	2.2	0.7	3.6	5.9	2.9	12.6	12.9	24.3		3.79
100514785	LAMC1	laminin subunit gamma 1	LAMB2	VGNC:VGNC:89624|Ensembl:ENSSSCG00000015555	protein-coding	3915	LAMC1	laminin subunit gamma 1	LAMB2	MIM:150290|HGNC:HGNC:6492|Ensembl:ENSG00000135862	protein-coding	2.45	128.44	0	0		149	142	199	353	315	54	67	84	78	98	415	218	749	400	284		173.2	130.7	169.5	275.6	234.8	43.1	61.5	62.6	58.5	50.3	349.3	207.9	427.8	304	246.8		7.44
100625706	DAZL	deleted in azoospermia like	-	Ensembl:ENSSSCG00000030671	protein-coding	1618	DAZL	deleted in azoospermia like	DAZH|DAZL1|DAZLA|SPGYLA	MIM:601486|HGNC:HGNC:2685|Ensembl:ENSG00000092345	protein-coding	2.45	30.64	0	0		17	27	11	23	12	4	5	18	0	9	19	34	48	32	18		19.8	24.8	9.4	18	8.9	3.2	4.6	13.4	0	4.6	16	32.4	27.4	24.3	15.6		4.38
100625773	RHOD	ras homolog family member D	-	VGNC:VGNC:92287|Ensembl:ENSSSCG00000022726	protein-coding	29984	RHOD	ras homolog family member D	ARHD|RHOHP1|RHOM|Rho	MIM:605781|HGNC:HGNC:670|Ensembl:ENSG00000173156	protein-coding	2.46	57.66	0	0		12	18	17	21	13	5	2	5	5	7	27	18	29	23	27		13.9	16.6	14.5	16.4	9.7	4	1.8	3.7	3.7	3.6	22.7	17.2	16.6	17.5	23.5		3.9
100737653	MAGEF1	MAGE family member F1	-	Ensembl:ENSSSCG00000011787	protein-coding	64110	MAGEF1	MAGE family member F1	MAGE-F1	MIM:609267|HGNC:HGNC:29639|Ensembl:ENSG00000177383	protein-coding	2.46	31.02	0	0		10	8	11	14	8	5	3	3	4	1	15	9	37	18	13		11.6	7.4	9.4	10.9	6	4	2.8	2.2	3	0.5	12.6	8.6	21.1	13.7	11.3		3.66
397663	APP	amyloid beta precursor protein	-	Ensembl:ENSSSCG00000012022	protein-coding	351	APP	amyloid beta precursor protein	AAA|ABETA|ABPP|AD1|APPI|CTFgamma|CVAP|PN-II|PN2|preA4	MIM:104760|HGNC:HGNC:620|Ensembl:ENSG00000142192	protein-coding	2.47	34.99	0	0		18	18	38	19	23	9	8	10	7	7	10	21	70	54	82		20.9	16.6	32.4	14.8	17.1	7.2	7.3	7.5	5.2	3.6	8.4	20	40	41	71.3		4.45
100038003	KLF7	Kruppel like factor 7	UKLF	VGNC:VGNC:96396|Ensembl:ENSSSCG00000029998	protein-coding	8609	KLF7	Kruppel like factor 7	UKLF	MIM:604865|HGNC:HGNC:6350|Ensembl:ENSG00000118263	protein-coding	2.48	79.47	0	0		54	52	53	56	39	14	6	16	7	18	40	49	78	91	63		62.8	47.8	45.2	43.7	29.1	11.2	5.5	11.9	5.2	9.2	33.7	46.7	44.5	69.2	54.8		5.99
110260979	LOC110260979	uncharacterized LOC110260979	-	-	ncRNA							2.48	16.09	0.0001	0.0004		14	10	20	5	10	1	15	7	0	4	16	12	47	24	6		16.3	9.2	17	3.9	7.5	0.8	13.8	5.2	0	2.1	13.5	11.4	26.8	18.2	5.2		4.11
100516643	LOC100516643	uncharacterized LOC100516643	PRSS42	-	protein-coding	339906	PRSS42P	serine protease 42, pseudogene	PRSS42|TESSP2	HGNC:HGNC:30716|Ensembl:ENSG00000178055	pseudo	2.49	34.5	0	0		13	23	21	29	20	5	2	2	1	6	23	21	18	13	9		15.1	21.2	17.9	22.6	14.9	4	1.8	1.5	0.7	3.1	19.4	20	10.3	9.9	7.8		4.01
100514585	RAB3B	RAB3B, member RAS oncogene family	-	VGNC:VGNC:98265|Ensembl:ENSSSCG00000021036	protein-coding	5865	RAB3B	RAB3B, member RAS oncogene family	-	MIM:179510|HGNC:HGNC:9778|Ensembl:ENSG00000169213	protein-coding	2.49	29.9	0	0		7	6	21	21	31	7	15	14	2	6	60	34	86	33	20		8.1	5.5	17.9	16.4	23.1	5.6	13.8	10.4	1.5	3.1	50.5	32.4	49.1	25.1	17.4		3.19
100518918	SH3D19	SH3 domain containing 19	-	VGNC:VGNC:92821|Ensembl:ENSSSCG00000009018	protein-coding	152503	SH3D19	SH3 domain containing 19	EBP|EVE1|Eve-1|Kryn|SH3P19	MIM:608674|HGNC:HGNC:30418|Ensembl:ENSG00000109686	protein-coding	2.5	67.75	0	0		14	24	42	47	64	19	12	10	12	12	102	52	92	57	56		16.3	22.1	35.8	36.7	47.7	15.2	11	7.5	9	6.2	85.9	49.6	52.5	43.3	48.7		4.11
100625259	CCDC14	coiled-coil domain containing 14	-	VGNC:VGNC:86260|Ensembl:ENSSSCG00000025349	protein-coding	64770	CCDC14	coiled-coil domain containing 14	-	MIM:617147|HGNC:HGNC:25766|Ensembl:ENSG00000175455	protein-coding	2.5	60.12	0	0		42	38	38	34	46	2	5	8	10	24	28	47	65	59	34		48.8	35	32.4	26.5	34.3	1.6	4.6	6	7.5	12.3	23.6	44.8	37.1	44.8	29.6		5.64
100523723	EEF2K	eukaryotic elongation factor 2 kinase	-	VGNC:VGNC:87557|Ensembl:ENSSSCG00000007839	protein-coding	29904	EEF2K	eukaryotic elongation factor 2 kinase	CaMKIII|HSU93850|eEF-2K	MIM:606968|HGNC:HGNC:24615|Ensembl:ENSG00000103319	protein-coding	2.5	17.53	0	0.0002		3	5	12	8	11	3	5	1	4	1	21	1	33	16	10		3.5	4.6	10.2	6.2	8.2	2.4	4.6	0.7	3	0.5	17.7	1	18.8	12.2	8.7		2.17
100738366	ADAM33	ADAM metallopeptidase domain 33	-	VGNC:VGNC:95643|Ensembl:ENSSSCG00000007145	protein-coding	80332	ADAM33	ADAM metallopeptidase domain 33	C20orf153|DJ964F7.1	MIM:607114|HGNC:HGNC:15478|Ensembl:ENSG00000149451	protein-coding	2.51	47.17	0	0		25	13	14	17	11	4	5	3	8	6	32	29	27	31	19		29.1	12	11.9	13.3	8.2	3.2	4.6	2.2	6	3.1	26.9	27.7	15.4	23.6	16.5		4.91
110259104	LOC110259104	putative serine protease 47	-	-	protein-coding	138652	PRSS47	serine protease 47	-	HGNC:HGNC:37326	protein-coding	2.51	20.88	0	0		16	19	6	3	3	4	2	4	5	2	11	12	25	30	18		18.6	17.5	5.1	2.3	2.2	3.2	1.8	3	3.7	1	9.3	11.4	14.3	22.8	15.6		4.29
110262140	LOC110262140	uncharacterized LOC110262140	-	-	ncRNA							2.51	20.12	0	0.0001		5	2	4	2	8	2	0	2	4	4	19	4	21	7	15		5.8	1.8	3.4	1.6	6	1.6	0	1.5	3	2.1	16	3.8	12	5.3	13		2.77
100627054	RFFL	ring finger and FYVE like domain containing E3 ubiquitin protein ligase	-	VGNC:VGNC:98289|Ensembl:ENSSSCG00000032552	protein-coding	117584	RFFL	ring finger and FYVE like domain containing E3 ubiquitin protein ligase	CARP-2|CARP2|FRING|RIFIFYLIN|RNF189|RNF34L	MIM:609735|HGNC:HGNC:24821|Ensembl:ENSG00000092871	protein-coding	2.52	72.63	0	0		45	40	62	87	56	17	13	10	17	15	159	50	136	68	48		52.3	36.8	52.8	67.9	41.7	13.6	11.9	7.5	12.7	7.7	133.8	47.7	77.7	51.7	41.7		5.74
407067	HBE1	hemoglobin subunit epsilon 1	-	Ensembl:ENSSSCG00000014726	protein-coding	3046	HBE1	hemoglobin subunit epsilon 1	HBE	MIM:142100|HGNC:HGNC:4830|Ensembl:ENSG00000213931	protein-coding	2.52	26.44	0	0		13	50	41	19	44	1	36	5	4	7	17	19	21	35	36		15.1	46	34.9	14.8	32.8	0.8	33	3.7	3	3.6	14.3	18.1	12	26.6	31.3		4.01
100515913	VWA5A	von Willebrand factor A domain containing 5A	-	VGNC:VGNC:94884|Ensembl:ENSSSCG00000015175	protein-coding	4013	VWA5A	von Willebrand factor A domain containing 5A	BCSC-1|BCSC1|LOH11CR2A	MIM:602929|HGNC:HGNC:6658|Ensembl:ENSG00000110002	protein-coding	2.52	23.52	0	0		23	16	11	16	14	7	2	3	0	4	5	19	18	21	14		26.7	14.7	9.4	12.5	10.4	5.6	1.8	2.2	0	2.1	4.2	18.1	10.3	16	12.2		4.79
100157312	CAMKK2	calcium/calmodulin dependent protein kinase kinase 2	-	VGNC:VGNC:86158|Ensembl:ENSSSCG00000009815	protein-coding	10645	CAMKK2	calcium/calmodulin dependent protein kinase kinase 2	CAMKK|CAMKKB	MIM:615002|HGNC:HGNC:1470|Ensembl:ENSG00000110931	protein-coding	2.53	21.39	0	0		3	5	14	18	31	2	1	3	1	5	18	11	15	12	9		3.5	4.6	11.9	14.1	23.1	1.6	0.9	2.2	0.7	2.6	15.2	10.5	8.6	9.1	7.8		2.17
100153369	NOTCH2	notch receptor 2	-	Ensembl:ENSSSCG00000006709	protein-coding	4853	NOTCH2	notch receptor 2	AGS2|HJCYS|hN2	MIM:600275|HGNC:HGNC:7882|Ensembl:ENSG00000134250	protein-coding	2.55	44.94	0	0		9	20	14	14	17	3	2	3	7	16	26	18	45	20	38		10.5	18.4	11.9	10.9	12.7	2.4	1.8	2.2	5.2	8.2	21.9	17.2	25.7	15.2	33		3.52
102164445	LOC102164445	uncharacterized LOC102164445	-	-	ncRNA							2.55	25.46	0	0		27	29	17	11	12	0	1	3	4	8	10	17	19	26	14		31.4	26.7	14.5	8.6	8.9	0	0.9	2.2	3	4.1	8.4	16.2	10.9	19.8	12.2		5.02
100627559	HDAC7	histone deacetylase 7	-	Ensembl:ENSSSCG00000027859	protein-coding	51564	HDAC7	histone deacetylase 7	HD7|HD7A|HDAC7A	MIM:606542|HGNC:HGNC:14067|Ensembl:ENSG00000061273	protein-coding	2.56	47.95	0	0		18	15	20	28	13	10	3	5	2	7	35	18	34	31	19		20.9	13.8	17	21.9	9.7	8	2.8	3.7	1.5	3.6	29.5	17.2	19.4	23.6	16.5		4.45
100514962	MEAK7	MTOR associated protein, eak-7 homolog	TLDC1	VGNC:VGNC:90099|Ensembl:ENSSSCG00000002672	protein-coding	57707	MEAK7	MTOR associated protein, eak-7 homolog	KIAA1609|TLDC1|mEAK-7	HGNC:HGNC:29325|Ensembl:ENSG00000140950	protein-coding	2.56	36.12	0	0		7	6	11	10	12	1	3	3	1	6	12	8	26	19	15		8.1	5.5	9.4	7.8	8.9	0.8	2.8	2.2	0.7	3.1	10.1	7.6	14.8	14.4	13		3.19
100157642	THBD	thrombomodulin	-	Ensembl:ENSSSCG00000042607	protein-coding	7056	THBD	thrombomodulin	AHUS6|BDCA3|CD141|THPH12|THRM|TM	MIM:188040|HGNC:HGNC:11784|Ensembl:ENSG00000178726	protein-coding	2.57	51.75	0	0		8	22	43	28	16	5	4	9	4	9	30	17	54	41	34		9.3	20.2	36.6	21.9	11.9	4	3.7	6.7	3	4.6	25.3	16.2	30.8	31.2	29.6		3.36
100738638	OCIAD2	OCIA domain containing 2	-	VGNC:VGNC:91012|Ensembl:ENSSSCG00000008829	protein-coding	132299	OCIAD2	OCIA domain containing 2	-	HGNC:HGNC:28685|Ensembl:ENSG00000145247	protein-coding	2.57	18.11	0	0.0001		0	9	2	1	0	3	2	5	1	3	7	7	52	18	16		0	8.3	1.7	0.8	0	2.4	1.8	3.7	0.7	1.5	5.9	6.7	29.7	13.7	13.9		0
100517950	TINAGL1	tubulointerstitial nephritis antigen like 1	-	VGNC:VGNC:93999|Ensembl:ENSSSCG00000003600	protein-coding	64129	TINAGL1	tubulointerstitial nephritis antigen like 1	ARG1|LCN7|LIECG3|TINAGRP	MIM:616064|HGNC:HGNC:19168|Ensembl:ENSG00000142910	protein-coding	2.59	41.21	0	0		14	15	45	16	18	3	11	25	6	4	31	33	47	39	43		16.3	13.8	38.3	12.5	13.4	2.4	10.1	18.6	4.5	2.1	26.1	31.5	26.8	29.6	37.4		4.11
100522455	LOC100522455	multidrug resistance protein 1	PgpIC	Ensembl:ENSSSCG00000035073	protein-coding	5243	ABCB1	ATP binding cassette subfamily B member 1	ABC20|CD243|CLCS|GP170|MDR1|P-GP|PGY1	MIM:171050|HGNC:HGNC:40|Ensembl:ENSG00000085563	protein-coding	2.6	41.03	0	0		4	46	22	8	14	12	7	10	6	19	39	39	149	39	71		4.6	42.3	18.7	6.2	10.4	9.6	6.4	7.5	4.5	9.8	32.8	37.2	85.1	29.6	61.7		2.5
106507887	LOC106507887	uncharacterized LOC106507887	-	-	ncRNA							2.6	36.08	0	0		12	6	19	5	8	8	8	1	5	4	27	30	49	34	15		13.9	5.5	16.2	3.9	6	6.4	7.3	0.7	3.7	2.1	22.7	28.6	28	25.8	13		3.9
100519166	LOC100519166	uncharacterized LOC100519166	-	-	protein-coding							2.61	60.38	0	0		29	63	40	53	30	20	13	27	3	29	83	118	174	130	38		33.7	58	34.1	41.4	22.4	16	11.9	20.1	2.2	14.9	69.9	112.6	99.4	98.8	33		5.12
397219	PAPPA	pappalysin 1	PAPP-A	VGNC:VGNC:91170|Ensembl:ENSSSCG00000005498	protein-coding	5069	PAPPA	pappalysin 1	ASBABP2|DIPLA1|IGFBP-4ase|PAPA|PAPP-A|PAPPA1	MIM:176385|HGNC:HGNC:8602|Ensembl:ENSG00000182752	protein-coding	2.62	60.86	0	0		15	11	21	18	17	9	12	6	4	8	23	31	64	63	38		17.4	10.1	17.9	14.1	12.7	7.2	11	4.5	3	4.1	19.4	29.6	36.6	47.9	33		4.2
110261048	LOC110261048	uncharacterized LOC110261048	-	Ensembl:ENSSSCG00000032594	protein-coding							2.62	18.94	0	0.0001		11	2	21	23	10	4	0	1	11	10	20	9	60	41	10		12.8	1.8	17.9	18	7.5	3.2	0	0.7	8.2	5.1	16.8	8.6	34.3	31.2	8.7		3.79
100625804	SUSD2	sushi domain containing 2	-	Ensembl:ENSSSCG00000025393	protein-coding	56241	SUSD2	sushi domain containing 2	BK65A6.2|W5C5	MIM:615825|HGNC:HGNC:30667|Ensembl:ENSG00000099994	protein-coding	2.62	18.68	0	0.0001		14	6	43	32	10	1	2	1	9	10	21	19	35	63	6		16.3	5.5	36.6	25	7.5	0.8	1.8	0.7	6.7	5.1	17.7	18.1	20	47.9	5.2		4.11
100627455	SNX9	sorting nexin 9	-	VGNC:VGNC:93326|Ensembl:ENSSSCG00000030535	protein-coding	51429	SNX9	sorting nexin 9	SDP1|SH3PX1|SH3PXD3A|WISP	MIM:605952|HGNC:HGNC:14973|Ensembl:ENSG00000130340	protein-coding	2.63	55.88	0	0		28	23	18	35	41	8	1	0	6	11	34	18	42	39	29		32.5	21.2	15.3	27.3	30.6	6.4	0.9	0	4.5	5.7	28.6	17.2	24	29.6	25.2		5.07
100627428	ZNF182	zinc finger protein 182	-	VGNC:VGNC:95199|Ensembl:ENSSSCG00000012284	protein-coding	7569	ZNF182	zinc finger protein 182	HHZ150|KOX14|ZNF21|Zfp182	MIM:314993|HGNC:HGNC:13001|Ensembl:ENSG00000147118	protein-coding	2.63	19.83	0	0.0001		2	15	17	10	6	1	1	0	3	7	9	8	25	14	9		2.3	13.8	14.5	7.8	4.5	0.8	0.9	0	2.2	3.6	7.6	7.6	14.3	10.6	7.8		1.73
110255833	LOC110255833	uncharacterized LOC110255833	-	-	ncRNA							2.64	28.64	0	0		3	15	7	4	4	1	3	2	3	5	8	18	30	15	14		3.5	13.8	6	3.1	3	0.8	2.8	1.5	2.2	2.6	6.7	17.2	17.1	11.4	12.2		2.17
100337656	ZBTB38	zinc finger and BTB domain containing 38	-	VGNC:VGNC:95072|Ensembl:ENSSSCG00000022073	protein-coding	253461	ZBTB38	zinc finger and BTB domain containing 38	CIBZ|PPP1R171|ZNF921	MIM:612218|HGNC:HGNC:26636|Ensembl:ENSG00000177311	protein-coding	2.66	27.44	0	0		5	19	12	4	12	3	2	3	11	4	16	9	51	23	23		5.8	17.5	10.2	3.1	8.9	2.4	1.8	2.2	8.2	2.1	13.5	8.6	29.1	17.5	20		2.77
100048932	BTG2	BTG anti-proliferation factor 2	-	-	protein-coding	7832	BTG2	BTG anti-proliferation factor 2	APRO1|PC3|TIS21	MIM:601597|HGNC:HGNC:1131|Ensembl:ENSG00000159388	protein-coding	2.66	17.28	0	0.0002		3	7	6	3	1	3	7	11	1	4	72	3	60	22	24		3.5	6.4	5.1	2.3	0.7	2.4	6.4	8.2	0.7	2.1	60.6	2.9	34.3	16.7	20.9		2.17
100337675	ADAP2	ArfGAP with dual PH domains 2	-	VGNC:VGNC:85096|Ensembl:ENSSSCG00000017738	protein-coding	55803	ADAP2	ArfGAP with dual PH domains 2	CENTA2|HSA272195|cent-b	MIM:608635|HGNC:HGNC:16487|Ensembl:ENSG00000184060	protein-coding	2.67	34.61	0	0		4	16	7	7	5	4	2	2	8	5	32	21	35	11	22		4.6	14.7	6	5.5	3.7	3.2	1.8	1.5	6	2.6	26.9	20	20	8.4	19.1		2.5
106510601	LOC106510601	zinc finger protein 883-like	-	-	protein-coding	169834	ZNF883	zinc finger protein 883	-	HGNC:HGNC:27271|Ensembl:ENSG00000285447	protein-coding	2.67	56.63	0	0		26	15	20	22	16	4	10	10	3	5	33	31	62	38	21		30.2	13.8	17	17.2	11.9	3.2	9.2	7.5	2.2	2.6	27.8	29.6	35.4	28.9	18.3		4.96
100154254	ACTA1	actin alpha 1, skeletal muscle	ACTA	Ensembl:ENSSSCG00000010190	protein-coding	58	ACTA1	actin alpha 1, skeletal muscle	ACTA|ASMA|CFTD|CFTD1|CFTDM|MPFD|NEM1|NEM2|NEM3|SHPM	MIM:102610|HGNC:HGNC:129|Ensembl:ENSG00000143632	protein-coding	2.69	64.88	0	0		22	20	31	37	38	5	15	21	19	12	64	74	239	50	98		25.6	18.4	26.4	28.9	28.3	4	13.8	15.7	14.2	6.2	53.9	70.6	136.5	38	85.2		4.73
397018	SCARB1	scavenger receptor class B member 1	-	VGNC:VGNC:92613|Ensembl:ENSSSCG00000009759	protein-coding	949	SCARB1	scavenger receptor class B member 1	CD36L1|CLA-1|CLA1|HDLQTL6|SR-BI|SRB1	MIM:601040|HGNC:HGNC:1664|Ensembl:ENSG00000073060	protein-coding	2.69	33.56	0	0		12	14	29	9	8	2	2	5	1	8	13	13	32	21	30		13.9	12.9	24.7	7	6	1.6	1.8	3.7	0.7	4.1	10.9	12.4	18.3	16	26.1		3.9
100524927	ZFP62	ZFP62 zinc finger protein	-	VGNC:VGNC:95148|Ensembl:ENSSSCG00000014539	protein-coding	643836	ZFP62	ZFP62 zinc finger protein	ZET|ZNF755	MIM:610281|HGNC:HGNC:23241|Ensembl:ENSG00000196670	protein-coding	2.71	38.35	0	0		16	28	28	38	40	2	2	2	12	29	27	40	38	19	34		18.6	25.8	23.9	29.7	29.8	1.6	1.8	1.5	9	14.9	22.7	38.2	21.7	14.4	29.6		4.29
397105	POU2F2	POU class 2 homeobox 2	OCT2	VGNC:VGNC:91673|Ensembl:ENSSSCG00000037132	protein-coding	5452	POU2F2	POU class 2 homeobox 2	OCT2|OTF2|Oct-2	MIM:164176|HGNC:HGNC:9213|Ensembl:ENSG00000028277	protein-coding	2.72	53.46	0	0		50	42	29	44	33	4	5	4	5	12	15	34	51	32	54		58.1	38.6	24.7	34.3	24.6	3.2	4.6	3	3.7	6.2	12.6	32.4	29.1	24.3	46.9		5.89
100515339	KRT19	keratin 19	-	Ensembl:ENSSSCG00000017448	protein-coding	3880	KRT19	keratin 19	CK19|K19|K1CS	MIM:148020|HGNC:HGNC:6436|Ensembl:ENSG00000171345	protein-coding	2.72	36.66	0	0		79	71	166	271	224	10	32	92	9	25	132	82	218	200	49		91.8	65.3	141.4	211.6	167	8	29.4	68.6	6.7	12.8	111.1	78.2	124.5	152	42.6		6.54
100521442	ZNF514	zinc finger protein 514	-	VGNC:VGNC:95255|Ensembl:ENSSSCG00000031072	protein-coding	84874	ZNF514	zinc finger protein 514	-	HGNC:HGNC:25894|Ensembl:ENSG00000144026	protein-coding	2.74	38.73	0	0		11	20	7	19	13	3	0	4	4	4	28	13	23	15	18		12.8	18.4	6	14.8	9.7	2.4	0	3	3	2.1	23.6	12.4	13.1	11.4	15.6		3.79
106504229	MAP2K5	mitogen-activated protein kinase kinase 5	-	Ensembl:ENSSSCG00000004955	protein-coding	5607	MAP2K5	mitogen-activated protein kinase kinase 5	HsT17454|MAPKK5|MEK5|PRKMK5	MIM:602520|HGNC:HGNC:6845|Ensembl:ENSG00000137764	protein-coding	2.75	62.91	0	0		18	29	29	61	41	6	4	5	5	17	30	34	99	46	31		20.9	26.7	24.7	47.6	30.6	4.8	3.7	3.7	3.7	8.7	25.3	32.4	56.5	35	26.9		4.45
100523672	LOC100523672	heat shock factor protein 4	HSF4|NOL3	Ensembl:ENSSSCG00000002792|Ensembl:ENSSSCG00000040125	protein-coding	3299	HSF4	heat shock transcription factor 4	CTM|CTRCT5	MIM:602438|HGNC:HGNC:5227|Ensembl:ENSG00000102878	protein-coding	2.75	36.42	0	0		8	3	6	11	11	8	5	2	2	2	15	14	43	24	19		9.3	2.8	5.1	8.6	8.2	6.4	4.6	1.5	1.5	1	12.6	13.4	24.6	18.2	16.5		3.36
396910	ABCB1	ATP-binding cassette, sub-family B (MDR/TAP), member 1	MDR1|P-gp|Pgp1A	Ensembl:ENSSSCG00000015390	protein-coding	5243	ABCB1	ATP binding cassette subfamily B member 1	ABC20|CD243|CLCS|GP170|MDR1|P-GP|PGY1	MIM:171050|HGNC:HGNC:40|Ensembl:ENSG00000085563	protein-coding	2.76	203.43	0	0		95	102	106	116	100	36	20	28	27	39	166	176	236	147	225		110.4	93.9	90.3	90.6	74.5	28.8	18.4	20.9	20.2	20	139.7	167.9	134.8	111.7	195.6		6.8
100153602	FSIP2	fibrous sheath interacting protein 2	-	-	protein-coding	401024	FSIP2	fibrous sheath interacting protein 2	SPGF34	MIM:615796|HGNC:HGNC:21675|Ensembl:ENSG00000188738	protein-coding	2.76	74.8	0	0		95	69	137	119	88	12	5	10	18	92	92	89	140	88	54		110.4	63.5	116.7	92.9	65.6	9.6	4.6	7.5	13.5	47.3	77.4	84.9	80	66.9	46.9		6.8
100302363	ETS1	ETS proto-oncogene 1, transcription factor	-	VGNC:VGNC:87808|Ensembl:ENSSSCG00000015235	protein-coding	2113	ETS1	ETS proto-oncogene 1, transcription factor	ETS-1|EWSR2|c-ets-1|p54	MIM:164720|HGNC:HGNC:3488|Ensembl:ENSG00000134954	protein-coding	2.77	20.58	0	0		0	0	0	4	0	2	7	6	2	2	48	16	39	7	22		0	0	0	3.1	0	1.6	6.4	4.5	1.5	1	40.4	15.3	22.3	5.3	19.1		0
100622133	VGLL1	vestigial like family member 1	-	VGNC:VGNC:94821|Ensembl:ENSSSCG00000025438	protein-coding	51442	VGLL1	vestigial like family member 1	TDU|VGL1	MIM:300583|HGNC:HGNC:20985|Ensembl:ENSG00000102243	protein-coding	2.77	68.92	0	0		16	21	26	43	27	6	4	4	4	6	37	33	35	28	21		18.6	19.3	22.2	33.6	20.1	4.8	3.7	3	3	3.1	31.1	31.5	20	21.3	18.3		4.29
100519062	MAP1B	microtubule associated protein 1B	-	VGNC:VGNC:89979|Ensembl:ENSSSCG00000016974	protein-coding	4131	MAP1B	microtubule associated protein 1B	FUTSCH|MAP5|PPP1R102|PVNH9	MIM:157129|HGNC:HGNC:6836|Ensembl:ENSG00000131711	protein-coding	2.77	21.83	0	0		6	11	51	40	20	5	35	48	9	6	47	38	194	85	101		7	10.1	43.5	31.2	14.9	4	32.1	35.8	6.7	3.1	39.6	36.2	110.8	64.6	87.8		3
102167454	LOC102167454	uncharacterized LOC102167454	-	-	protein-coding							2.8	81.88	0	0		48	33	47	41	51	9	4	1	9	19	48	70	64	56	45		55.8	30.4	40	32	38	7.2	3.7	0.7	6.7	9.8	40.4	66.8	36.6	42.6	39.1		5.83
100522906	LSM11	LSM11, U7 small nuclear RNA associated	-	VGNC:VGNC:89871|Ensembl:ENSSSCG00000038248	protein-coding	134353	LSM11	LSM11, U7 small nuclear RNA associated	-	MIM:617910|HGNC:HGNC:30860|Ensembl:ENSG00000155858	protein-coding	2.8	48.47	0	0		11	42	35	38	28	4	3	4	12	3	23	18	50	36	19		12.8	38.6	29.8	29.7	20.9	3.2	2.8	3	9	1.5	19.4	17.2	28.6	27.4	16.5		3.79
100517459	ENC1	ectodermal-neural cortex 1	-	VGNC:VGNC:87696|Ensembl:ENSSSCG00000014072	protein-coding	8507	ENC1	ectodermal-neural cortex 1	CCL28|ENC-1|KLHL35|KLHL37|NRPB|PIG10|TP53I10	MIM:605173|HGNC:HGNC:3345|Ensembl:ENSG00000171617	protein-coding	2.81	43.62	0	0		1	6	3	13	10	4	7	6	9	8	58	8	79	46	34		1.2	5.5	2.6	10.1	7.5	3.2	6.4	4.5	6.7	4.1	48.8	7.6	45.1	35	29.6		1.11
102166944	LOC102166944	metallothionein-1E-like	-	-	protein-coding	4501	MT1X	metallothionein 1X	MT-1l|MT1	MIM:156359|HGNC:HGNC:7405|Ensembl:ENSG00000187193	protein-coding	2.81	14.59	0.0001	0.0007		5	13	4	8	0	0	5	7	6	25	20	5	52	75	135		5.8	12	3.4	6.2	0	0	4.6	5.2	4.5	12.8	16.8	4.8	29.7	57	117.3		2.77
100517736	SRXN1	sulfiredoxin 1	-	VGNC:VGNC:95751	protein-coding	140809	SRXN1	sulfiredoxin 1	C20orf139|Npn3|SRX|SRX1	MIM:617583|HGNC:HGNC:16132|Ensembl:ENSG00000271303	protein-coding	2.82	27.29	0	0		2	3	6	4	2	1	7	8	1	6	25	11	140	26	33		2.3	2.8	5.1	3.1	1.5	0.8	6.4	6	0.7	3.1	21	10.5	80	19.8	28.7		1.73
100512445	ABCA12	ATP binding cassette subfamily A member 12	-	VGNC:VGNC:95624|Ensembl:ENSSSCG00000034282	protein-coding	26154	ABCA12	ATP binding cassette subfamily A member 12	ARCI4A|ARCI4B|ICR2B|LI2	MIM:607800|HGNC:HGNC:14637|Ensembl:ENSG00000144452	protein-coding	2.82	56.82	0	0		62	60	39	16	37	13	18	3	13	17	73	69	115	61	118		72.1	55.2	33.2	12.5	27.6	10.4	16.5	2.2	9.7	8.7	61.4	65.8	65.7	46.4	102.6		6.19
100134962	PHYH	phytanoyl-CoA 2-hydroxylase	-	VGNC:VGNC:96483|Ensembl:ENSSSCG00000039244	protein-coding	5264	PHYH	phytanoyl-CoA 2-hydroxylase	LN1|LNAP1|PAHX|PHYH1|RD	MIM:602026|HGNC:HGNC:8940|Ensembl:ENSG00000107537	protein-coding	2.82	56.15	0	0		12	16	16	12	15	3	3	3	4	4	27	14	42	19	16		13.9	14.7	13.6	9.4	11.2	2.4	2.8	2.2	3	2.1	22.7	13.4	24	14.4	13.9		3.9
100621090	GADD45B	growth arrest and DNA damage inducible beta	-	VGNC:VGNC:88317|Ensembl:ENSSSCG00000022689	protein-coding	4616	GADD45B	growth arrest and DNA damage inducible beta	GADD45BETA|MYD118	MIM:604948|HGNC:HGNC:4096|Ensembl:ENSG00000099860	protein-coding	2.82	20	0	0.0001		6	11	6	4	4	3	9	28	1	1	24	20	36	15	49		7	10.1	5.1	3.1	3	2.4	8.3	20.9	0.7	0.5	20.2	19.1	20.6	11.4	42.6		3
100512167	IKBIP	IKBKB interacting protein	-	Ensembl:ENSSSCG00000038772	protein-coding	121457	IKBIP	IKBKB interacting protein	IKIP	MIM:609861|HGNC:HGNC:26430|Ensembl:ENSG00000166130	protein-coding	2.83	30.46	0	0		8	16	13	6	14	4	0	0	3	8	15	13	48	18	12		9.3	14.7	11.1	4.7	10.4	3.2	0	0	2.2	4.1	12.6	12.4	27.4	13.7	10.4		3.36
100516914	CATSPERG	cation channel sperm associated auxiliary subunit gamma	-	VGNC:VGNC:86215|Ensembl:ENSSSCG00000002955	protein-coding	57828	CATSPERG	cation channel sperm associated auxiliary subunit gamma	C19orf15	MIM:613452|HGNC:HGNC:25243|Ensembl:ENSG00000099338	protein-coding	2.83	23.72	0	0		10	11	2	5	4	2	1	4	1	8	8	9	49	30	16		11.6	10.1	1.7	3.9	3	1.6	0.9	3	0.7	4.1	6.7	8.6	28	22.8	13.9		3.66
110259918	ITPRIPL2	ITPRIP like 2	-	VGNC:VGNC:89258|Ensembl:ENSSSCG00000039337	protein-coding	162073	ITPRIPL2	ITPRIP like 2	-	HGNC:HGNC:27257|Ensembl:ENSG00000205730	protein-coding	2.84	87.09	0	0		45	56	67	57	78	7	5	5	39	36	73	60	110	67	56		52.3	51.5	57.1	44.5	58.1	5.6	4.6	3.7	29.2	18.5	61.4	57.2	62.8	50.9	48.7		5.74
110256390	LOC110256390	uncharacterized LOC110256390	-	-	ncRNA							2.85	36.48	0	0		5	3	5	10	6	3	8	3	1	3	22	20	32	21	9		5.8	2.8	4.3	7.8	4.5	2.4	7.3	2.2	0.7	1.5	18.5	19.1	18.3	16	7.8		2.77
100737978	IKZF2	IKAROS family zinc finger 2	-	VGNC:VGNC:95576|Ensembl:ENSSSCG00000016164	protein-coding	22807	IKZF2	IKAROS family zinc finger 2	ANF1A2|HELIOS|ZNF1A2|ZNFN1A2	MIM:606234|HGNC:HGNC:13177|Ensembl:ENSG00000030419	protein-coding	2.86	14.28	0.0002	0.0008		2	3	9	2	8	7	4	0	0	3	3	20	26	41	6		2.3	2.8	7.7	1.6	6	5.6	3.7	0	0	1.5	2.5	19.1	14.8	31.2	5.2		1.73
100155006	NEURL1	neuralized E3 ubiquitin protein ligase 1	NEURL	VGNC:VGNC:90694|Ensembl:ENSSSCG00000010603	protein-coding	9148	NEURL1	neuralized E3 ubiquitin protein ligase 1	NEUR1|NEURL|RNF67|bA416N2.1|neu|neu-1	MIM:603804|HGNC:HGNC:7761|Ensembl:ENSG00000107954	protein-coding	2.91	50.08	0	0		26	25	19	23	18	4	3	2	3	3	17	30	21	24	19		30.2	23	16.2	18	13.4	3.2	2.8	1.5	2.2	1.5	14.3	28.6	12	18.2	16.5		4.96
100737701	PDE2A	phosphodiesterase 2A	-	VGNC:VGNC:91251|Ensembl:ENSSSCG00000029388	protein-coding	5138	PDE2A	phosphodiesterase 2A	CGS-PDE|PDE2A1|PED2A4|cGSPDE	MIM:602658|HGNC:HGNC:8777|Ensembl:ENSG00000186642	protein-coding	2.92	34.22	0	0		4	12	2	1	2	6	2	4	1	3	13	16	40	20	28		4.6	11	1.7	0.8	1.5	4.8	1.8	3	0.7	1.5	10.9	15.3	22.8	15.2	24.3		2.5
100522112	GCNT3	glucosaminyl (N-acetyl) transferase 3, mucin type	-	Ensembl:ENSSSCG00000004584	protein-coding	9245	GCNT3	glucosaminyl (N-acetyl) transferase 3, mucin type	C2/4GnT|C24GNT|C2GNT2|C2GNTM|GNTM	MIM:606836|HGNC:HGNC:4205|Ensembl:ENSG00000140297	protein-coding	2.92	32.57	0	0		21	45	43	11	13	7	32	30	11	5	161	64	114	96	86		24.4	41.4	36.6	8.6	9.7	5.6	29.4	22.4	8.2	2.6	135.5	61	65.1	73	74.7		4.67
100626292	MST1R	macrophage stimulating 1 receptor	-	VGNC:VGNC:90429|Ensembl:ENSSSCG00000027992	protein-coding	4486	MST1R	macrophage stimulating 1 receptor	CD136|CDw136|NPCA3|PTK8|RON|SEA	MIM:600168|HGNC:HGNC:7381|Ensembl:ENSG00000164078	protein-coding	2.92	56.91	0	0		31	23	35	24	21	3	3	30	15	9	41	49	55	73	62		36	21.2	29.8	18.7	15.7	2.4	2.8	22.4	11.2	4.6	34.5	46.7	31.4	55.5	53.9		5.21
102158403	ZNF792	zinc finger protein 792	-	VGNC:VGNC:95304|Ensembl:ENSSSCG00000036886	protein-coding	126375	ZNF792	zinc finger protein 792	-	HGNC:HGNC:24751|Ensembl:ENSG00000180884	protein-coding	2.92	28.58	0	0		4	3	7	7	7	2	3	1	5	2	22	4	45	23	10		4.6	2.8	6	5.5	5.2	1.6	2.8	0.7	3.7	1	18.5	3.8	25.7	17.5	8.7		2.5
100518432	MYCL	MYCL proto-oncogene, bHLH transcription factor	MYCL1	VGNC:VGNC:98509|Ensembl:ENSSSCG00000039761	protein-coding	4610	MYCL	MYCL proto-oncogene, bHLH transcription factor	L-Myc|LMYC|MYCL1|bHLHe38	MIM:164850|HGNC:HGNC:7555|Ensembl:ENSG00000116990	protein-coding	2.93	51.79	0	0		0	4	9	13	13	4	0	2	7	8	33	18	50	30	25		0	3.7	7.7	10.1	9.7	3.2	0	1.5	5.2	4.1	27.8	17.2	28.6	22.8	21.7		0
100624736	GPR143	G protein-coupled receptor 143	-	Ensembl:ENSSSCG00000012103|Ensembl:ENSSSCG00000036341	protein-coding	4935	GPR143	G protein-coupled receptor 143	NYS6|OA1	MIM:300808|HGNC:HGNC:20145|Ensembl:ENSG00000101850	protein-coding	2.94	20.71	0	0		6	0	2	2	2	0	4	10	1	2	16	8	41	24	9		7	0	1.7	1.6	1.5	0	3.7	7.5	0.7	1	13.5	7.6	23.4	18.2	7.8		3
100625616	GBX1	gastrulation brain homeobox 1	-	VGNC:VGNC:88376|Ensembl:ENSSSCG00000032249	protein-coding	2636	GBX1	gastrulation brain homeobox 1	Huh-17	MIM:603354|HGNC:HGNC:4185|Ensembl:ENSG00000164900	protein-coding	2.96	26.53	0	0		4	8	4	4	1	8	2	1	2	3	11	14	43	11	22		4.6	7.4	3.4	3.1	0.7	6.4	1.8	0.7	1.5	1.5	9.3	13.4	24.6	8.4	19.1		2.5
100157000	TRAF3IP2	TRAF3 interacting protein 2	-	VGNC:VGNC:94361|Ensembl:ENSSSCG00000004420	protein-coding	10758	TRAF3IP2	TRAF3 interacting protein 2	ACT1|C6orf2|C6orf4|C6orf5|C6orf6|CANDF8|CIKS|PSORS13	MIM:607043|HGNC:HGNC:1343|Ensembl:ENSG00000056972	protein-coding	2.96	32.46	0	0		9	17	10	13	6	2	3	3	1	1	20	8	17	11	21		10.5	15.6	8.5	10.1	4.5	1.6	2.8	2.2	0.7	0.5	16.8	7.6	9.7	8.4	18.3		3.52
102166512	ANXA3	annexin A3	-	-	protein-coding	306	ANXA3	annexin A3	ANX3	MIM:106490|HGNC:HGNC:541|Ensembl:ENSG00000138772	protein-coding	2.97	46.49	0	0		14	6	16	14	12	4	1	0	3	7	22	26	19	22	21		16.3	5.5	13.6	10.9	8.9	3.2	0.9	0	2.2	3.6	18.5	24.8	10.9	16.7	18.3		4.11
100625359	VAT1	vesicle amine transport 1	-	VGNC:VGNC:94805|Ensembl:ENSSSCG00000024059	protein-coding	10493	VAT1	vesicle amine transport 1	VATI	MIM:604631|HGNC:HGNC:16919|Ensembl:ENSG00000108828	protein-coding	2.98	248.54	0	0		57	71	123	103	104	18	20	16	19	32	149	126	227	158	115		66.3	65.3	104.8	80.4	77.5	14.4	18.4	11.9	14.2	16.4	125.4	120.2	129.6	120.1	100		6.07
397429	SLC2A2	solute carrier family 2 member 2	GLUT2	VGNC:VGNC:93048|Ensembl:ENSSSCG00000020927	protein-coding	6514	SLC2A2	solute carrier family 2 member 2	GLUT2	MIM:138160|HGNC:HGNC:11006|Ensembl:ENSG00000163581	protein-coding	2.99	78.94	0	0		29	24	70	42	43	1	7	10	9	20	79	76	67	46	80		33.7	22.1	59.6	32.8	32.1	0.8	6.4	7.5	6.7	10.3	66.5	72.5	38.3	35	69.5		5.12
100738461	CEMIP	cell migration inducing hyaluronidase 1	-	VGNC:VGNC:86542|Ensembl:ENSSSCG00000038929	protein-coding	57214	CEMIP	cell migration inducing hyaluronidase 1	CCSP1|HYBID|KIAA1199|TMEM2L	MIM:608366|HGNC:HGNC:29213|Ensembl:ENSG00000103888	protein-coding	2.99	34.33	0	0		21	18	17	14	3	9	0	8	0	9	74	24	49	34	32		24.4	16.6	14.5	10.9	2.2	7.2	0	6	0	4.6	62.3	22.9	28	25.8	27.8		4.67
100521893	NPAS2	neuronal PAS domain protein 2	-	VGNC:VGNC:90837|Ensembl:ENSSSCG00000008171	protein-coding	4862	NPAS2	neuronal PAS domain protein 2	MOP4|PASD4|bHLHe9	MIM:603347|HGNC:HGNC:7895|Ensembl:ENSG00000170485	protein-coding	3	54.39	0	0		6	11	18	24	32	2	0	4	4	5	21	21	31	20	22		7	10.1	15.3	18.7	23.9	1.6	0	3	3	2.6	17.7	20	17.7	15.2	19.1		3
102158881	NOTCH3	notch receptor 3	-	VGNC:VGNC:100314|Ensembl:ENSSSCG00000025176	protein-coding	4854	NOTCH3	notch receptor 3	CADASIL|CADASIL1|CASIL|IMF2|LMNS	MIM:600276|HGNC:HGNC:7883|Ensembl:ENSG00000074181	protein-coding	3.01	86.98	0	0		15	30	25	26	17	1	3	5	5	11	28	30	51	49	34		17.4	27.6	21.3	20.3	12.7	0.8	2.8	3.7	3.7	5.7	23.6	28.6	29.1	37.2	29.6		4.2
100627693	RAB7B	RAB7B, member RAS oncogene family	-	VGNC:VGNC:98274|Ensembl:ENSSSCG00000036352	protein-coding	338382	RAB7B	RAB7B, member RAS oncogene family	RAB7	HGNC:HGNC:30513|Ensembl:ENSG00000276600	protein-coding	3.01	21.56	0	0		6	8	4	2	2	3	1	3	0	5	9	17	47	4	21		7	7.4	3.4	1.6	1.5	2.4	0.9	2.2	0	2.6	7.6	16.2	26.8	3	18.3		3
595105	CASP8	caspase 8	-	VGNC:VGNC:95639|Ensembl:ENSSSCG00000028157	protein-coding	841	CASP8	caspase 8	ALPS2B|CAP4|Casp-8|FLICE|MACH|MCH5	MIM:601763|HGNC:HGNC:1509|Ensembl:ENSG00000064012	protein-coding	3.02	47.47	0	0		9	5	14	18	7	3	7	5	4	5	33	9	74	28	46		10.5	4.6	11.9	14.1	5.2	2.4	6.4	3.7	3	2.6	27.8	8.6	42.3	21.3	40		3.52
100517574	MAPK8IP1	mitogen-activated protein kinase 8 interacting protein 1	-	VGNC:VGNC:90007|Ensembl:ENSSSCG00000013269	protein-coding	9479	MAPK8IP1	mitogen-activated protein kinase 8 interacting protein 1	IB1|JIP-1|JIP1|PRKM8IP	MIM:604641|HGNC:HGNC:6882|Ensembl:ENSG00000121653	protein-coding	3.02	45.44	0	0		7	25	28	42	30	6	3	4	2	11	59	14	40	71	24		8.1	23	23.9	32.8	22.4	4.8	2.8	3	1.5	5.7	49.7	13.4	22.8	54	20.9		3.19
106505427	CAVIN1	caveolae associated protein 1	PTRF	VGNC:VGNC:86217|Ensembl:ENSSSCG00000035446	protein-coding	284119	CAVIN1	caveolae associated protein 1	CAVIN|CGL4|FKSG13|PTRF|cavin-1	MIM:603198|HGNC:HGNC:9688|Ensembl:ENSG00000177469	protein-coding	3.03	26.1	0	0		2	2	1	1	0	4	0	3	2	0	9	13	25	7	17		2.3	1.8	0.9	0.8	0	3.2	0	2.2	1.5	0	7.6	12.4	14.3	5.3	14.8		1.73
397271	AIF1	allograft inflammatory factor 1	AIF-1	VGNC:VGNC:85197|Ensembl:ENSSSCG00000032341	protein-coding	199	AIF1	allograft inflammatory factor 1	AIF-1|IBA1|IRT-1|IRT1	MIM:601833|HGNC:HGNC:352|Ensembl:ENSG00000204472	protein-coding	3.05	33.79	0	0		4	11	20	3	6	1	2	3	3	10	24	15	47	13	39		4.6	10.1	17	2.3	4.5	0.8	1.8	2.2	2.2	5.1	20.2	14.3	26.8	9.9	33.9		2.5
406187	APOC3	apolipoprotein C3	-	VGNC:VGNC:85421|Ensembl:ENSSSCG00000015069	protein-coding	345	APOC3	apolipoprotein C3	APOCIII	MIM:107720|HGNC:HGNC:610|Ensembl:ENSG00000110245	protein-coding	3.05	28.36	0	0		16	5	104	80	43	2	5	9	14	23	29	31	145	180	66		18.6	4.6	88.6	62.5	32.1	1.6	4.6	6.7	10.5	11.8	24.4	29.6	82.8	136.8	57.4		4.29
100141306	PYGL	glycogen phosphorylase L	-	VGNC:VGNC:92019|Ensembl:ENSSSCG00000005024	protein-coding	5836	PYGL	glycogen phosphorylase L	GSD6	MIM:613741|HGNC:HGNC:9725|Ensembl:ENSG00000100504	protein-coding	3.08	41.93	0	0		16	16	42	14	19	3	7	4	2	4	23	7	71	38	26		18.6	14.7	35.8	10.9	14.2	2.4	6.4	3	1.5	2.1	19.4	6.7	40.6	28.9	22.6		4.29
100739654	MAML2	mastermind like transcriptional coactivator 2	-	VGNC:VGNC:89964|Ensembl:ENSSSCG00000034879	protein-coding	84441	MAML2	mastermind like transcriptional coactivator 2	MAM-3|MAM2|MAM3|MLL-MAML2	MIM:607537|HGNC:HGNC:16259|Ensembl:ENSG00000184384	protein-coding	3.09	28.45	0	0		2	3	5	2	3	1	5	12	1	1	11	14	42	23	17		2.3	2.8	4.3	1.6	2.2	0.8	4.6	8.9	0.7	0.5	9.3	13.4	24	17.5	14.8		1.73
100525104	REL	REL proto-oncogene, NF-kB subunit	-	VGNC:VGNC:92202|Ensembl:ENSSSCG00000008388	protein-coding	5966	REL	REL proto-oncogene, NF-kB subunit	C-Rel	MIM:164910|HGNC:HGNC:9954|Ensembl:ENSG00000162924	protein-coding	3.09	54.22	0	0		5	10	16	8	13	3	11	1	4	10	57	23	74	28	28		5.8	9.2	13.6	6.2	9.7	2.4	10.1	0.7	3	5.1	48	21.9	42.3	21.3	24.3		2.77
100157399	HSPA12A	heat shock protein family A (Hsp70) member 12A	-	VGNC:VGNC:96684|Ensembl:ENSSSCG00000036758	protein-coding	259217	HSPA12A	heat shock protein family A (Hsp70) member 12A	-	MIM:610701|HGNC:HGNC:19022|Ensembl:ENSG00000165868	protein-coding	3.1	18.88	0	0.0001		8	0	17	8	7	0	0	3	7	7	28	2	53	34	20		9.3	0	14.5	6.2	5.2	0	0	2.2	5.2	3.6	23.6	1.9	30.3	25.8	17.4		3.36
100626991	MACC1	MET transcriptional regulator MACC1	-	VGNC:VGNC:89935|Ensembl:ENSSSCG00000024802	protein-coding	346389	MACC1	MET transcriptional regulator MACC1	7A5|SH3BP4L	MIM:612646|HGNC:HGNC:30215|Ensembl:ENSG00000183742	protein-coding	3.13	35.4	0	0		1	2	4	9	8	0	4	2	4	8	49	9	55	24	21		1.2	1.8	3.4	7	6	0	3.7	1.5	3	4.1	41.2	8.6	31.4	18.2	18.3		1.11
100622769	MAP3K5	mitogen-activated protein kinase kinase kinase 5	ASK1	VGNC:VGNC:89985|Ensembl:ENSSSCG00000026041	protein-coding	4217	MAP3K5	mitogen-activated protein kinase kinase kinase 5	ASK1|MAPKKK5|MEKK5	MIM:602448|HGNC:HGNC:6857|Ensembl:ENSG00000197442	protein-coding	3.15	53.96	0	0		4	9	18	6	4	2	10	5	5	3	35	21	67	26	40		4.6	8.3	15.3	4.7	3	1.6	9.2	3.7	3.7	1.5	29.5	20	38.3	19.8	34.8		2.5
397691	APOA1	apolipoprotein A1	-	VGNC:VGNC:85415|Ensembl:ENSSSCG00000030921	protein-coding	335	APOA1	apolipoprotein A1	HPALP2|apo(a)	MIM:107680|HGNC:HGNC:600|Ensembl:ENSG00000118137	protein-coding	3.16	57.61	0	0		175	114	532	443	260	20	52	76	155	164	751	290	1458	949	427		203.4	104.9	453.2	345.8	193.8	16	47.7	56.6	116.2	84.2	632.2	276.6	832.7	721.2	371.1		7.68
397097	DGKA	diacylglycerol kinase alpha	DAGK	VGNC:VGNC:87269|Ensembl:ENSSSCG00000000370	protein-coding	1606	DGKA	diacylglycerol kinase alpha	DAGK|DAGK1|DGK-alpha	MIM:125855|HGNC:HGNC:2849|Ensembl:ENSG00000065357	protein-coding	3.18	157.63	0	0		44	53	48	56	48	11	8	13	17	24	141	70	233	87	113		51.1	48.8	40.9	43.7	35.8	8.8	7.3	9.7	12.7	12.3	118.7	66.8	133.1	66.1	98.2		5.7
397639	EPHX1	epoxide hydrolase 1	mEH	Ensembl:ENSSSCG00000010853	protein-coding	2052	EPHX1	epoxide hydrolase 1	EPHX|EPOX|HYL1|MEH	MIM:132810|HGNC:HGNC:3401|Ensembl:ENSG00000143819	protein-coding	3.19	66.23	0	0		14	24	30	21	18	1	3	12	5	6	25	25	65	64	29		16.3	22.1	25.6	16.4	13.4	0.8	2.8	8.9	3.7	3.1	21	23.8	37.1	48.6	25.2		4.11
100154578	GPR137B	G protein-coupled receptor 137B	-	VGNC:VGNC:88601|Ensembl:ENSSSCG00000038853	protein-coding	7107	GPR137B	G protein-coupled receptor 137B	TM7SF1	MIM:604658|HGNC:HGNC:11862|Ensembl:ENSG00000077585	protein-coding	3.24	65.44	0	0		47	46	45	32	56	1	0	8	20	5	41	36	39	33	30		54.6	42.3	38.3	25	41.7	0.8	0	6	15	2.6	34.5	34.3	22.3	25.1	26.1		5.8
100624503	SLC6A9	solute carrier family 6 member 9	-	VGNC:VGNC:93168|Ensembl:ENSSSCG00000039770	protein-coding	6536	SLC6A9	solute carrier family 6 member 9	GCENSG|GLYT1	MIM:601019|HGNC:HGNC:11056|Ensembl:ENSG00000196517	protein-coding	3.24	55.1	0	0		25	32	42	36	42	13	4	6	1	3	17	44	24	48	47		29.1	29.4	35.8	28.1	31.3	10.4	3.7	4.5	0.7	1.5	14.3	42	13.7	36.5	40.8		4.91
397406	FCER1G	Fc fragment of IgE receptor Ig	-	VGNC:VGNC:88061|Ensembl:ENSSSCG00000006357	protein-coding	2207	FCER1G	Fc fragment of IgE receptor Ig	FCRG	MIM:147139|HGNC:HGNC:3611|Ensembl:ENSG00000158869	protein-coding	3.26	68.95	0	0		25	36	54	38	25	1	7	4	11	12	108	69	81	51	26		29.1	33.1	46	29.7	18.6	0.8	6.4	3	8.2	6.2	90.9	65.8	46.3	38.8	22.6		4.91
100516289	PFKFB3	6-phosphofructo-2-kinase/fructose-2,6-biphosphatase 3	-	VGNC:VGNC:96480|Ensembl:ENSSSCG00000011133	protein-coding	5209	PFKFB3	6-phosphofructo-2-kinase/fructose-2,6-biphosphatase 3	IPFK2|PFK2|iPFK-2	MIM:605319|HGNC:HGNC:8874|Ensembl:ENSG00000170525	protein-coding	3.32	101.15	0	0		37	37	37	35	35	3	4	4	2	4	27	32	40	29	34		43	34	31.5	27.3	26.1	2.4	3.7	3	1.5	2.1	22.7	30.5	22.8	22	29.6		5.46
100153302	SLC10A1	solute carrier family 10 member 1	-	VGNC:VGNC:92914|Ensembl:ENSSSCG00000002313	protein-coding	6554	SLC10A1	solute carrier family 10 member 1	NTCP	MIM:182396|HGNC:HGNC:10905|Ensembl:ENSG00000100652	protein-coding	3.35	24.16	0	0		39	30	45	113	120	2	0	0	2	0	5	12	6	20	4		45.3	27.6	38.3	88.2	89.5	1.6	0	0	1.5	0	4.2	11.4	3.4	15.2	3.5		5.53
110259960	LOC110259960	uncharacterized LOC110259960	-	-	ncRNA							3.35	25.55	0	0		3	24	3	5	1	2	2	0	1	2	3	16	19	17	17		3.5	22.1	2.6	3.9	0.7	1.6	1.8	0	0.7	1	2.5	15.3	10.9	12.9	14.8		2.17
110261031	KLK12	kallikrein related peptidase 12	-	VGNC:VGNC:89540|Ensembl:ENSSSCG00000032280	protein-coding	43849	KLK12	kallikrein related peptidase 12	KLK-L5|KLKL5	MIM:605539|HGNC:HGNC:6360|Ensembl:ENSG00000186474	protein-coding	3.36	28.43	0	0		5	2	11	5	3	2	0	1	3	3	29	9	36	16	4		5.8	1.8	9.4	3.9	2.2	1.6	0	0.7	2.2	1.5	24.4	8.6	20.6	12.2	3.5		2.77
100525891	EIF4E3	eukaryotic translation initiation factor 4E family member 3	-	VGNC:VGNC:87628|Ensembl:ENSSSCG00000011516	protein-coding	317649	EIF4E3	eukaryotic translation initiation factor 4E family member 3	eIF-4E3|eIF4E-3	MIM:609896|HGNC:HGNC:31837|Ensembl:ENSG00000163412	protein-coding	3.37	24.23	0	0		18	0	3	2	6	2	0	3	0	1	6	14	18	16	7		20.9	0	2.6	1.6	4.5	1.6	0	2.2	0	0.5	5.1	13.4	10.3	12.2	6.1		4.45
100511351	NID1	nidogen 1	-	VGNC:VGNC:90742|Ensembl:ENSSSCG00000026819	protein-coding	4811	NID1	nidogen 1	NID	MIM:131390|HGNC:HGNC:7821|Ensembl:ENSG00000116962	protein-coding	3.38	22.24	0	0		1	5	26	9	16	2	2	0	8	2	9	9	48	46	11		1.2	4.6	22.2	7	11.9	1.6	1.8	0	6	1	7.6	8.6	27.4	35	9.6		1.11
110257686	LOC110257686	nuclear RNA export factor 3-like	-	Ensembl:ENSSSCG00000026976	protein-coding	56000	NXF3	nuclear RNA export factor 3	-	MIM:300316|HGNC:HGNC:8073|Ensembl:ENSG00000147206	protein-coding	3.39	17.13	0	0.0002		0	1	0	0	1	9	1	0	0	2	5	1	22	19	16		0	0.9	0	0	0.7	7.2	0.9	0	0	1	4.2	1	12.6	14.4	13.9		0
414914	COL17A1	collagen type XVII alpha 1 chain	-	VGNC:VGNC:86868|Ensembl:ENSSSCG00000010607	protein-coding	1308	COL17A1	collagen type XVII alpha 1 chain	BA16H23.2|BP180|BPA-2|BPAG2|ERED|LAD-1	MIM:113811|HGNC:HGNC:2194|Ensembl:ENSG00000065618	protein-coding	3.4	33.59	0	0		1	1	7	9	6	1	0	4	2	4	13	11	71	21	22		1.2	0.9	6	7	4.5	0.8	0	3	1.5	2.1	10.9	10.5	40.6	16	19.1		1.11
100736666	LOC100736666	uncharacterized LOC100736666	-	-	ncRNA							3.41	47.41	0	0		13	18	14	15	15	0	0	5	1	12	29	21	25	15	17		15.1	16.6	11.9	11.7	11.2	0	0	3.7	0.7	6.2	24.4	20	14.3	11.4	14.8		4.01
100519315	PANX2	pannexin 2	-	VGNC:VGNC:91167|Ensembl:ENSSSCG00000000975	protein-coding	56666	PANX2	pannexin 2	PX2|hPANX2	MIM:608421|HGNC:HGNC:8600|Ensembl:ENSG00000073150	protein-coding	3.45	39.12	0	0		5	10	15	10	10	1	0	1	5	9	5	26	33	51	27		5.8	9.2	12.8	7.8	7.5	0.8	0	0.7	3.7	4.6	4.2	24.8	18.8	38.8	23.5		2.77
100153507	TUBB2B	tubulin, beta 2B class IIb	-	Ensembl:ENSSSCG00000033655	protein-coding	347733	TUBB2B	tubulin beta 2B class IIb	CDCBM7|PMGYSA|bA506K6.1	MIM:612850|HGNC:HGNC:30829|Ensembl:ENSG00000137285	protein-coding	3.47	39.56	0	0		4	45	36	33	32	3	7	32	2	10	11	51	112	86	89		4.6	41.4	30.7	25.8	23.9	2.4	6.4	23.8	1.5	5.1	9.3	48.6	64	65.4	77.4		2.5
106505679	LOC106505679	HIG1 domain family member 1A, mitochondrial pseudogene	-	-	pseudo	25994	HIGD1A	HIG1 hypoxia inducible domain family member 1A	HIG1|RCF1a	MIM:618623|HGNC:HGNC:29527|Ensembl:ENSG00000181061	protein-coding	3.47	36.58	0	0		26	20	10	16	14	3	3	0	0	4	27	27	28	19	3		30.2	18.4	8.5	12.5	10.4	2.4	2.8	0	0	2.1	22.7	25.8	16	14.4	2.6		4.96
100623437	DSC3	desmocollin 3	-	Ensembl:ENSSSCG00000024800	protein-coding	1825	DSC3	desmocollin 3	CDHF3|DSC|DSC1|DSC2|DSC4|HT-CP	MIM:600271|HGNC:HGNC:3037|Ensembl:ENSG00000134762	protein-coding	3.47	31.01	0	0		3	4	12	5	15	2	3	4	1	4	16	3	120	35	34		3.5	3.7	10.2	3.9	11.2	1.6	2.8	3	0.7	2.1	13.5	2.9	68.5	26.6	29.6		2.17
106510529	ZNF529	zinc finger protein 529	-	Ensembl:ENSSSCG00000029875	protein-coding	57711	ZNF529	zinc finger protein 529	-	HGNC:HGNC:29328|Ensembl:ENSG00000186020	protein-coding	3.51	60.01	0	0		29	11	18	10	19	3	1	2	0	5	22	24	40	19	17		33.7	10.1	15.3	7.8	14.2	2.4	0.9	1.5	0	2.6	18.5	22.9	22.8	14.4	14.8		5.12
100270690	LGALSL	galectin like	-	VGNC:VGNC:89698|Ensembl:ENSSSCG00000030005	protein-coding	29094	LGALSL	galectin like	GRP|HSPC159	MIM:617902|HGNC:HGNC:25012|Ensembl:ENSG00000119862	protein-coding	3.51	57.78	0	0		8	3	20	13	17	3	3	0	5	4	34	31	62	13	28		9.3	2.8	17	10.1	12.7	2.4	2.8	0	3.7	2.1	28.6	29.6	35.4	9.9	24.3		3.36
100156938	TRPC1	transient receptor potential cation channel subfamily C member 1	-	VGNC:VGNC:94460|Ensembl:ENSSSCG00000011681	protein-coding	7220	TRPC1	transient receptor potential cation channel subfamily C member 1	HTRP-1|TRP1	MIM:602343|HGNC:HGNC:12333|Ensembl:ENSG00000144935	protein-coding	3.52	73.65	0	0		43	36	30	22	19	3	3	12	2	6	40	53	69	45	26		50	33.1	25.6	17.2	14.2	2.4	2.8	8.9	1.5	3.1	33.7	50.6	39.4	34.2	22.6		5.67
100736584	TUBB4A	tubulin beta 4A class IVa	-	VGNC:VGNC:94579|Ensembl:ENSSSCG00000013545	protein-coding	10382	TUBB4A	tubulin beta 4A class IVa	DYT4|TUBB4|beta-5	MIM:602662|HGNC:HGNC:20774|Ensembl:ENSG00000104833	protein-coding	3.55	20.09	0	0.0001		3	2	9	5	7	1	0	3	1	1	16	2	29	34	1		3.5	1.8	7.7	3.9	5.2	0.8	0	2.2	0.7	0.5	13.5	1.9	16.6	25.8	0.9		2.17
100155860	HEBP2	heme binding protein 2	-	-	protein-coding	23593	HEBP2	heme binding protein 2	C6ORF34B|C6orf34|PP23|SOUL	MIM:605825|HGNC:HGNC:15716|Ensembl:ENSG00000051620	protein-coding	3.56	35.14	0	0		8	7	30	24	17	0	7	4	3	0	48	14	42	30	9		9.3	6.4	25.6	18.7	12.7	0	6.4	3	2.2	0	40.4	13.4	24	22.8	7.8		3.36
100620656	NECAB3	N-terminal EF-hand calcium binding protein 3	-	VGNC:VGNC:95670|Ensembl:ENSSSCG00000029626	protein-coding	63941	NECAB3	N-terminal EF-hand calcium binding protein 3	APBA2BP|EFCBP3|NIP1|STIP3|SYTIP2|XB51|dJ63M2.4|dJ63M2.5	MIM:612478|HGNC:HGNC:15851|Ensembl:ENSG00000125967	protein-coding	3.57	106.9	0	0		34	55	47	25	30	4	3	4	3	8	43	41	87	45	36		39.5	50.6	40	19.5	22.4	3.2	2.8	3	2.2	4.1	36.2	39.1	49.7	34.2	31.3		5.34
100525833	SCEL	sciellin	-	VGNC:VGNC:92618|Ensembl:ENSSSCG00000009474	protein-coding	8796	SCEL	sciellin	-	MIM:604112|HGNC:HGNC:10573|Ensembl:ENSG00000136155	protein-coding	3.59	47.88	0	0		2	1	12	6	5	2	1	7	3	3	71	18	55	26	24		2.3	0.9	10.2	4.7	3.7	1.6	0.9	5.2	2.2	1.5	59.8	17.2	31.4	19.8	20.9		1.73
100155836	SERPINB5	serpin family B member 5	-	VGNC:VGNC:92738|Ensembl:ENSSSCG00000004894	protein-coding	5268	SERPINB5	serpin family B member 5	PI5|maspin	MIM:154790|HGNC:HGNC:8949|Ensembl:ENSG00000206075	protein-coding	3.61	167.59	0	0		24	63	86	50	66	7	6	13	10	13	101	58	188	131	93		27.9	58	73.3	39	49.2	5.6	5.5	9.7	7.5	6.7	85	55.3	107.4	99.5	80.8		4.85
106506757	INAFM2	InaF motif containing 2	-	-	protein-coding	100505573	INAFM2	InaF motif containing 2	LINC00984|OGU1	HGNC:HGNC:35165|Ensembl:ENSG00000259330	protein-coding	3.72	47.5	0	0		15	15	13	17	12	0	0	1	8	3	23	11	34	17	9		17.4	13.8	11.1	13.3	8.9	0	0	0.7	6	1.5	19.4	10.5	19.4	12.9	7.8		4.2
100518636	GJA1	gap junction protein alpha 1	CX43	Ensembl:ENSSSCG00000004241	protein-coding	2697	GJA1	gap junction protein alpha 1	AVSD3|CMDR|CX43|EKVP|EKVP3|GJAL|HLHS1|HSS|ODDD|PPKCA	MIM:121014|HGNC:HGNC:4274|Ensembl:ENSG00000152661	protein-coding	3.77	32.68	0	0		1	8	12	4	5	1	5	1	0	1	14	5	28	15	14		1.2	7.4	10.2	3.1	3.7	0.8	4.6	0.7	0	0.5	11.8	4.8	16	11.4	12.2		1.11
100037920	MT1D	metallothionein-1E	-	Ensembl:ENSSSCG00000024911	protein-coding	4501	MT1X	metallothionein 1X	MT-1l|MT1	MIM:156359|HGNC:HGNC:7405|Ensembl:ENSG00000187193	protein-coding	3.78	28.57	0	0		0	5	6	0	0	2	0	4	0	10	22	18	37	32	101		0	4.6	5.1	0	0	1.6	0	3	0	5.1	18.5	17.2	21.1	24.3	87.8		0
110260937	TERB1	telomere repeat binding bouquet formation protein 1	-	Ensembl:ENSSSCG00000035639	protein-coding	283847	TERB1	telomere repeat binding bouquet formation protein 1	CCDC79	MIM:617332|HGNC:HGNC:26675|Ensembl:ENSG00000249961	protein-coding	3.8	48.2	0	0		22	15	12	12	18	0	3	1	0	5	33	19	51	12	10		25.6	13.8	10.2	9.4	13.4	0	2.8	0.7	0	2.6	27.8	18.1	29.1	9.1	8.7		4.73
100152364	AKNA	AT-hook transcription factor	-	VGNC:VGNC:85228|Ensembl:ENSSSCG00000023894	protein-coding	80709	AKNA	AT-hook transcription factor	-	MIM:605729|HGNC:HGNC:24108|Ensembl:ENSG00000106948	protein-coding	3.81	41.27	0	0		9	10	14	24	8	1	0	1	6	3	13	37	22	13	33		10.5	9.2	11.9	18.7	6	0.8	0	0.7	4.5	1.5	10.9	35.3	12.6	9.9	28.7		3.52
100145887	ARHGEF2	Rho/Rac guanine nucleotide exchange factor 2	GEF-H1	VGNC:VGNC:85493|Ensembl:ENSSSCG00000006502	protein-coding	9181	ARHGEF2	Rho/Rac guanine nucleotide exchange factor 2	GEF|GEF-H1|GEFH1|LFP40|Lfc|NEDMHM|P40	MIM:607560|HGNC:HGNC:682|Ensembl:ENSG00000116584	protein-coding	3.83	44.23	0	0		0	1	9	8	6	1	2	0	0	5	17	15	32	21	16		0	0.9	7.7	6.2	4.5	0.8	1.8	0	0	2.6	14.3	14.3	18.3	16	13.9		0
100739170	EPB41L4A	erythrocyte membrane protein band 4.1 like 4A	-	Ensembl:ENSSSCG00000029860	ncRNA	64097	EPB41L4A	erythrocyte membrane protein band 4.1 like 4A	EPB41L4|NBL4	MIM:612141|HGNC:HGNC:13278|Ensembl:ENSG00000129595	protein-coding	3.84	76.48	0	0		26	19	10	29	31	1	1	2	7	3	34	24	33	26	38		30.2	17.5	8.5	22.6	23.1	0.8	0.9	1.5	5.2	1.5	28.6	22.9	18.8	19.8	33		4.96
110259959	LOC110259959	uncharacterized LOC110259959	-	-	ncRNA							3.85	42.16	0	0		81	132	13	26	7	17	3	6	7	13	33	139	157	143	110		94.2	121.5	11.1	20.3	5.2	13.6	2.8	4.5	5.2	6.7	27.8	132.6	89.7	108.7	95.6		6.57
100525792	GABRP	gamma-aminobutyric acid type A receptor subunit pi	-	VGNC:VGNC:88314|Ensembl:ENSSSCG00000021902	protein-coding	2568	GABRP	gamma-aminobutyric acid type A receptor subunit pi	-	MIM:602729|HGNC:HGNC:4089|Ensembl:ENSG00000094755	protein-coding	3.89	19.37	0	0.0001		0	0	1	0	0	3	0	1	3	3	29	0	107	8	39		0	0	0.9	0	0	2.4	0	0.7	2.2	1.5	24.4	0	61.1	6.1	33.9		0
102158553	LOC102158553	uncharacterized LOC102158553	-	-	ncRNA							3.94	60.97	0	0		12	7	17	22	27	3	8	0	1	3	33	34	32	45	12		13.9	6.4	14.5	17.2	20.1	2.4	7.3	0	0.7	1.5	27.8	32.4	18.3	34.2	10.4		3.9
397643	FGF2	fibroblast growth factor 2	-	VGNC:VGNC:98928	protein-coding	2247	FGF2	fibroblast growth factor 2	BFGF|FGF-2|FGFB|HBGF-2	MIM:134920|HGNC:HGNC:3676|Ensembl:ENSG00000138685	protein-coding	4.01	27.34	0	0		0	4	3	1	8	2	0	3	0	1	7	3	49	26	21		0	3.7	2.6	0.8	6	1.6	0	2.2	0	0.5	5.9	2.9	28	19.8	18.3		0
100154877	PXDC1	PX domain containing 1	-	VGNC:VGNC:92013|Ensembl:ENSSSCG00000025582	protein-coding	221749	PXDC1	PX domain containing 1	C6orf145	HGNC:HGNC:21361|Ensembl:ENSG00000168994	protein-coding	4.06	54.48	0	0		8	21	18	31	24	1	2	0	1	2	33	26	21	10	13		9.3	19.3	15.3	24.2	17.9	0.8	1.8	0	0.7	1	27.8	24.8	12	7.6	11.3		3.36
100144482	CDSN	corneodesmosin	-	Ensembl:ENSSSCG00000030903	protein-coding	1041	CDSN	corneodesmosin	HTSS|HTSS1|HYPT2|PSS|PSS1|S	MIM:602593|HGNC:HGNC:1802|Ensembl:ENSG00000204539	protein-coding	4.06	18.49	0	0.0001		0	1	0	0	2	0	1	5	0	2	29	1	51	3	25		0	0.9	0	0	1.5	0	0.9	3.7	0	1	24.4	1	29.1	2.3	21.7		0
100512231	MFAP5	microfibril associated protein 5	-	VGNC:VGNC:90177|Ensembl:ENSSSCG00000031712	protein-coding	8076	MFAP5	microfibril associated protein 5	AAT9|MAGP-2|MAGP2|MFAP-5|MP25	MIM:601103|HGNC:HGNC:29673|Ensembl:ENSG00000197614	protein-coding	4.07	68.64	0	0		22	7	25	12	9	2	2	4	1	6	83	46	71	28	25		25.6	6.4	21.3	9.4	6.7	1.6	1.8	3	0.7	3.1	69.9	43.9	40.6	21.3	21.7		4.73
110259961	LOC110259961	uncharacterized LOC110259961	-	-	ncRNA							4.08	27.61	0	0		8	29	1	5	1	1	0	0	1	2	5	13	17	23	13		9.3	26.7	0.9	3.9	0.7	0.8	0	0	0.7	1	4.2	12.4	9.7	17.5	11.3		3.36
100101477	EMP1	epithelial membrane protein 1	-	VGNC:VGNC:87688|Ensembl:ENSSSCG00000036723	protein-coding	2012	EMP1	epithelial membrane protein 1	CL-20|EMP-1|TMP	MIM:602333|HGNC:HGNC:3333|Ensembl:ENSG00000134531	protein-coding	4.14	87.69	0	0		10	15	32	16	8	8	10	2	3	12	438	69	178	66	108		11.6	13.8	27.3	12.5	6	6.4	9.2	1.5	2.2	6.2	368.7	65.8	101.7	50.2	93.9		3.66
100625728	C3AR1	complement C3a receptor 1	-	-	protein-coding	719	C3AR1	complement C3a receptor 1	AZ3B|C3AR|HNFAG09	MIM:605246|HGNC:HGNC:1319|Ensembl:ENSG00000171860	protein-coding	4.15	43.54	0	0		1	3	29	10	7	3	1	1	0	8	55	13	75	36	15		1.2	2.8	24.7	7.8	5.2	2.4	0.9	0.7	0	4.1	46.3	12.4	42.8	27.4	13		1.11
100156830	PTI	pancreatic trypsin inhibitor	-	Ensembl:ENSSSCG00000039858	protein-coding	5269	SERPINB6	serpin family B member 6	CAP|DFNB91|MSTP057|PI-6|PI6|PTI|SPI3	MIM:173321|HGNC:HGNC:8950|Ensembl:ENSG00000124570	protein-coding	4.18	44.42	0	0		15	36	19	37	23	2	0	1	0	2	3	35	33	23	8		17.4	33.1	16.2	28.9	17.1	1.6	0	0.7	0	1	2.5	33.4	18.8	17.5	7		4.2
100154087	SOX17	SRY-box transcription factor 17	-	VGNC:VGNC:93353|Ensembl:ENSSSCG00000006256	protein-coding	64321	SOX17	SRY-box transcription factor 17	VUR3	MIM:610928|HGNC:HGNC:18122|Ensembl:ENSG00000164736	protein-coding	4.19	58.18	0	0		8	11	24	9	10	0	0	4	0	7	30	16	45	25	16		9.3	10.1	20.4	7	7.5	0	0	3	0	3.6	25.3	15.3	25.7	19	13.9		3.36
102158480	KIF3C	kinesin family member 3C	-	VGNC:VGNC:89471|Ensembl:ENSSSCG00000008574	protein-coding	3797	KIF3C	kinesin family member 3C	-	MIM:602845|HGNC:HGNC:6321|Ensembl:ENSG00000084731	protein-coding	4.2	51.23	0	0		4	7	4	0	5	1	0	0	2	3	20	10	49	18	20		4.6	6.4	3.4	0	3.7	0.8	0	0	1.5	1.5	16.8	9.5	28	13.7	17.4		2.5
100620568	C4H1orf226	chromosome 4 C1orf226 homolog	NOS1AP	Ensembl:ENSSSCG00000006344	protein-coding	9722	NOS1AP	nitric oxide synthase 1 adaptor protein	6330408P19Rik|CAPON	MIM:605551|HGNC:HGNC:16859|Ensembl:ENSG00000198929	protein-coding	4.2	45.83	0	0		8	15	16	13	5	6	1	2	0	1	73	24	30	25	11		9.3	13.8	13.6	10.1	3.7	4.8	0.9	1.5	0	0.5	61.4	22.9	17.1	19	9.6		3.36
100144529	PHGDH	phosphoglycerate dehydrogenase	-	VGNC:VGNC:98184|Ensembl:ENSSSCG00000006717	protein-coding	26227	PHGDH	phosphoglycerate dehydrogenase	3-PGDH|3PGDH|HEL-S-113|NLS|NLS1|PDG|PGAD|PGD|PGDH|PHGDHD|SERA	MIM:606879|HGNC:HGNC:8923|Ensembl:ENSG00000092621	protein-coding	4.27	74.17	0	0		7	51	26	23	17	9	3	1	0	3	35	30	37	52	54		8.1	46.9	22.2	18	12.7	7.2	2.8	0.7	0	1.5	29.5	28.6	21.1	39.5	46.9		3.19
100524695	SLC39A8	solute carrier family 39 member 8	-	VGNC:VGNC:93109|Ensembl:ENSSSCG00000009169	protein-coding	64116	SLC39A8	solute carrier family 39 member 8	BIGM103|CDG2N|LZT-Hs6|PP3105|ZIP8	MIM:608732|HGNC:HGNC:20862|Ensembl:ENSG00000138821	protein-coding	4.27	44.09	0	0		9	1	14	5	6	1	1	0	1	1	9	15	33	15	14		10.5	0.9	11.9	3.9	4.5	0.8	0.9	0	0.7	0.5	7.6	14.3	18.8	11.4	12.2		3.52
100522394	VIM	vimentin	-	VGNC:VGNC:95565|Ensembl:ENSSSCG00000011033	protein-coding	7431	VIM	vimentin	-	MIM:193060|HGNC:HGNC:12692|Ensembl:ENSG00000026025	protein-coding	4.4	14.37	0.0002	0.0008		0	0	3	5	3	1	0	0	0	18	7	0	27	17	81		0	0	2.6	3.9	2.2	0.8	0	0	0	9.2	5.9	0	15.4	12.9	70.4		0
100736655	LAMB3	laminin subunit beta 3	-	VGNC:VGNC:89622|Ensembl:ENSSSCG00000015618	protein-coding	3914	LAMB3	laminin subunit beta 3	AI1A|BM600-125KDA|LAM5|LAMNB1	MIM:150310|HGNC:HGNC:6490|Ensembl:ENSG00000196878	protein-coding	4.41	53.67	0	0		3	10	19	6	8	0	2	2	0	1	43	17	22	23	15		3.5	9.2	16.2	4.7	6	0	1.8	1.5	0	0.5	36.2	16.2	12.6	17.5	13		2.17
100515294	FMR1NB	FMR1 neighbor	-	-	protein-coding	158521	FMR1NB	FMR1 neighbor	CT37|NY-SAR-35|NYSAR35	HGNC:HGNC:26372|Ensembl:ENSG00000176988	protein-coding	4.46	70.27	0	0		7	16	10	8	12	2	1	0	1	0	12	17	23	22	18		8.1	14.7	8.5	6.2	8.9	1.6	0.9	0	0.7	0	10.1	16.2	13.1	16.7	15.6		3.19
100624383	TCEA3	transcription elongation factor A3	-	VGNC:VGNC:93812|Ensembl:ENSSSCG00000032674	protein-coding	6920	TCEA3	transcription elongation factor A3	TFIIS|TFIIS.H	MIM:604128|HGNC:HGNC:11615|Ensembl:ENSG00000204219	protein-coding	4.58	37.34	0	0		8	2	8	8	8	0	0	1	0	3	4	7	21	30	24		9.3	1.8	6.8	6.2	6	0	0	0.7	0	1.5	3.4	6.7	12	22.8	20.9		3.36
100155930	ANXA8	annexin A8	-	Ensembl:ENSSSCG00000010370	protein-coding	653145	ANXA8	annexin A8	ANX8|CH17-360D5.2	MIM:602396|HGNC:HGNC:546|Ensembl:ENSG00000265190	protein-coding	4.59	36.33	0	0		0	0	1	4	1	1	1	0	1	4	21	2	70	24	63		0	0	0.9	3.1	0.7	0.8	0.9	0	0.7	2.1	17.7	1.9	40	18.2	54.8		0
110259962	LOC110259962	uncharacterized LOC110259962	-	-	ncRNA							4.62	31.04	0	0		7	27	3	0	2	1	0	0	1	1	5	22	26	20	10		8.1	24.8	2.6	0	1.5	0.8	0	0	0.7	0.5	4.2	21	14.8	15.2	8.7		3.19
110257166	LOC110257166	small ubiquitin-related modifier 2 pseudogene	-	-	pseudo	6613	SUMO2	small ubiquitin like modifier 2	HSMT3|SMT3B|SMT3H2|SUMO3|Smt3A	MIM:603042|HGNC:HGNC:11125|Ensembl:ENSG00000188612	protein-coding	4.76	60.75	0	0		13	13	19	16	7	0	2	2	0	0	32	16	28	16	12		15.1	12	16.2	12.5	5.2	0	1.8	1.5	0	0	26.9	15.3	16	12.2	10.4		4.01
100156471	TG	thyroglobulin	-	VGNC:VGNC:93926|Ensembl:ENSSSCG00000005948	protein-coding	7038	TG	thyroglobulin	AITD3|TGN	MIM:188450|HGNC:HGNC:11764|Ensembl:ENSG00000042832	protein-coding	4.78	52.56	0	0		6	4	5	3	5	2	0	4	0	1	14	13	75	66	19		7	3.7	4.3	2.3	3.7	1.6	0	3	0	0.5	11.8	12.4	42.8	50.2	16.5		3
100519390	PARP9	poly(ADP-ribose) polymerase family member 9	-	Ensembl:ENSSSCG00000027709	protein-coding	83666	PARP9	poly(ADP-ribose) polymerase family member 9	ARTD9|BAL|BAL1|MGC:7868	MIM:612065|HGNC:HGNC:24118|Ensembl:ENSG00000138496	protein-coding	4.84	45.53	0	0		19	12	6	5	9	1	0	0	0	1	7	14	29	12	10		22.1	11	5.1	3.9	6.7	0.8	0	0	0	0.5	5.9	13.4	16.6	9.1	8.7		4.53
407242	IVL	involucrin	-	Ensembl:ENSSSCG00000006595	protein-coding	3713	IVL	involucrin	-	MIM:147360|HGNC:HGNC:6187|Ensembl:ENSG00000163207	protein-coding	4.99	18.02	0	0.0001		8	0	12	0	1	1	0	3	0	3	269	25	94	11	0		9.3	0	10.2	0	0.7	0.8	0	2.2	0	1.5	226.4	23.8	53.7	8.4	0		3.36
733688	TXNIP	thioredoxin interacting protein	-	VGNC:VGNC:94610|Ensembl:ENSSSCG00000031262	protein-coding	10628	TXNIP	thioredoxin interacting protein	ARRDC6|EST01027|HHCPA78|THIF|VDUP1	MIM:606599|HGNC:HGNC:16952|Ensembl:ENSG00000265972	protein-coding	5.07	347.7	0	0		95	183	146	159	173	3	1	7	10	25	160	172	343	254	251		110.4	168.4	124.4	124.1	129	2.4	0.9	5.2	7.5	12.8	134.7	164.1	195.9	193	218.2		6.8
396959	ANKRD1	ankyrin repeat domain 1	CARP	VGNC:VGNC:85321|Ensembl:ENSSSCG00000010461	protein-coding	27063	ANKRD1	ankyrin repeat domain 1	ALRP|C-193|CARP|CVARP|MCARP|bA320F15.2	MIM:609599|HGNC:HGNC:15819|Ensembl:ENSG00000148677	protein-coding	5.08	51.42	0	0		7	0	6	5	0	1	11	2	1	1	88	12	109	61	28		8.1	0	5.1	3.9	0	0.8	10.1	1.5	0.7	0.5	74.1	11.4	62.3	46.4	24.3		3.19
100520233	ARRDC3	arrestin domain containing 3	-	VGNC:VGNC:85546|Ensembl:ENSSSCG00000014156	protein-coding	57561	ARRDC3	arrestin domain containing 3	TLIMP	MIM:612464|HGNC:HGNC:29263|Ensembl:ENSG00000113369	protein-coding	5.09	86.68	0	0		13	14	28	28	18	0	0	2	3	2	44	6	99	30	61		15.1	12.9	23.9	21.9	13.4	0	0	1.5	2.2	1	37	5.7	56.5	22.8	53		4.01
664653	DKK3	dickkopf WNT signaling pathway inhibitor 3	-	VGNC:VGNC:87323|Ensembl:ENSSSCG00000013401	protein-coding	27122	DKK3	dickkopf WNT signaling pathway inhibitor 3	REIC|RIG	MIM:605416|HGNC:HGNC:2893|Ensembl:ENSG00000050165	protein-coding	5.13	70.15	0	0		1	5	5	7	3	1	1	1	0	1	50	23	57	17	14		1.2	4.6	4.3	5.5	2.2	0.8	0.9	0.7	0	0.5	42.1	21.9	32.6	12.9	12.2		1.11
100622968	DUSP6	dual specificity phosphatase 6	-	VGNC:VGNC:87488|Ensembl:ENSSSCG00000037910	protein-coding	1848	DUSP6	dual specificity phosphatase 6	HH19|MKP3|PYST1	MIM:602748|HGNC:HGNC:3072|Ensembl:ENSG00000139318	protein-coding	5.26	31.33	0	0		0	3	5	17	19	0	0	0	5	1	27	2	31	27	25		0	2.8	4.3	13.3	14.2	0	0	0	3.7	0.5	22.7	1.9	17.7	20.5	21.7		0
100626928	RHOU	ras homolog family member U	-	VGNC:VGNC:92294|Ensembl:ENSSSCG00000024418	protein-coding	58480	RHOU	ras homolog family member U	ARHU|CDC42L1|G28K|WRCH1|hG28K	MIM:606366|HGNC:HGNC:17794|Ensembl:ENSG00000116574	protein-coding	5.49	151.63	0	0		42	23	68	51	30	0	2	2	1	1	51	45	65	77	40		48.8	21.2	57.9	39.8	22.4	0	1.8	1.5	0.7	0.5	42.9	42.9	37.1	58.5	34.8		5.64
100519789	CRYAB	crystallin alpha B	-	VGNC:VGNC:87013|Ensembl:ENSSSCG00000036724	protein-coding	1410	CRYAB	crystallin alpha B	CMD1II|CRYA2|CTPP2|CTRCT16|HEL-S-101|HSPB5|MFM2	MIM:123590|HGNC:HGNC:2389|Ensembl:ENSG00000109846	protein-coding	5.68	39.03	0	0		0	0	0	0	0	0	1	2	0	0	18	1	80	30	42		0	0	0	0	0	0	0.9	1.5	0	0	15.2	1	45.7	22.8	36.5		0
100519114	SLC16A14	solute carrier family 16 member 14	-	VGNC:VGNC:96129|Ensembl:ENSSSCG00000016260	protein-coding	151473	SLC16A14	solute carrier family 16 member 14	MCT14	HGNC:HGNC:26417|Ensembl:ENSG00000163053	protein-coding	5.71	44.1	0	0		2	8	14	8	7	0	0	1	0	0	18	5	19	14	5		2.3	7.4	11.9	6.2	5.2	0	0	0.7	0	0	15.2	4.8	10.9	10.6	4.3		1.73
110257929	LOC110257929	RNA-binding motif protein, X chromosome-like	-	-	protein-coding	27316	RBMX	RNA binding motif protein X-linked	HNRNPG|HNRPG|MRXS11|RBMXP1|RBMXRT|RNMX|hnRNP-G	MIM:300199|HGNC:HGNC:9910|Ensembl:ENSG00000147274	protein-coding	5.95	55.86	0	0		7	13	6	20	20	0	0	1	0	1	35	4	16	42	85		8.1	12	5.1	15.6	14.9	0	0	0.7	0	0.5	29.5	3.8	9.1	31.9	73.9		3.19
396637	UCHL1	ubiquitin C-terminal hydrolase L1	UCH-L1	VGNC:VGNC:94680|Ensembl:ENSSSCG00000022945	protein-coding	7345	UCHL1	ubiquitin C-terminal hydrolase L1	HEL-117|HEL-S-53|NDGOA|PARK5|PGP 9.5|PGP9.5|PGP95|SPG79|Uch-L1	MIM:191342|HGNC:HGNC:12513|Ensembl:ENSG00000154277	protein-coding	6.11	33.26	0	0		0	0	5	1	3	0	0	3	2	0	11	1	282	126	51		0	0	4.3	0.8	2.2	0	0	2.2	1.5	0	9.3	1	161.1	95.7	44.3		0
100144467	ASCL2	achaete-scute family bHLH transcription factor 2	-	VGNC:VGNC:85572|Ensembl:ENSSSCG00000033507	protein-coding	430	ASCL2	achaete-scute family bHLH transcription factor 2	ASH2|HASH2|MASH2|bHLHa45	MIM:601886|HGNC:HGNC:739|Ensembl:ENSG00000183734	protein-coding	6.14	50.68	0	0		15	13	21	22	30	0	0	0	0	0	8	12	12	9	3		17.4	12	17.9	17.2	22.4	0	0	0	0	0	6.7	11.4	6.9	6.8	2.6		4.2
100624679	NKAIN2	sodium/potassium transporting ATPase interacting 2	-	Ensembl:ENSSSCG00000036607	protein-coding	154215	NKAIN2	sodium/potassium transporting ATPase interacting 2	FAM77B|NKAIP2|TCBA|TCBA1	MIM:609758|HGNC:HGNC:16443|Ensembl:ENSG00000188580	protein-coding	6.21	83.31	0	0		3	1	8	4	3	8	0	1	0	0	32	29	141	46	23		3.5	0.9	6.8	3.1	2.2	6.4	0	0.7	0	0	26.9	27.7	80.5	35	20		2.17
110261495	LY6G6C	lymphocyte antigen 6 family member G6C	-	VGNC:VGNC:89902|Ensembl:ENSSSCG00000036566	protein-coding	80740	LY6G6C	lymphocyte antigen 6 family member G6C	C6orf24|G6c|NG24	MIM:610435|HGNC:HGNC:13936|Ensembl:ENSG00000204421	protein-coding	6.66	51.81	0	0		0	0	12	0	0	0	0	0	0	5	64	20	69	14	13		0	0	10.2	0	0	0	0	0	0	2.6	53.9	19.1	39.4	10.6	11.3		0
100522035	TM4SF1	transmembrane 4 L six family member 1	-	VGNC:VGNC:94030|Ensembl:ENSSSCG00000033018	protein-coding	4071	TM4SF1	transmembrane 4 L six family member 1	H-L6|L6|M3S1|TAAL6	MIM:191155|HGNC:HGNC:11853|Ensembl:ENSG00000169908	protein-coding	6.84	53.09	0	0		0	0	0	1	1	0	0	4	0	0	55	10	47	28	11		0	0	0	0.8	0.7	0	0	3	0	0	46.3	9.5	26.8	21.3	9.6		0
100516663	CREB3L1	cAMP responsive element binding protein 3 like 1	-	VGNC:VGNC:86980|Ensembl:ENSSSCG00000013263	protein-coding	90993	CREB3L1	cAMP responsive element binding protein 3 like 1	OASIS|OI16	MIM:616215|HGNC:HGNC:18856|Ensembl:ENSG00000157613	protein-coding	7.06	57.44	0	0		4	4	1	11	6	0	0	0	0	0	31	9	28	16	6		4.6	3.7	0.9	8.6	4.5	0	0	0	0	0	26.1	8.6	16	12.2	5.2		2.5
100155895	ARRDC4	arrestin domain containing 4	-	VGNC:VGNC:85547|Ensembl:ENSSSCG00000002252	protein-coding	91947	ARRDC4	arrestin domain containing 4	-	HGNC:HGNC:28087|Ensembl:ENSG00000140450	protein-coding	7.09	289.79	0	0		229	180	291	148	145	0	3	3	1	10	327	201	850	385	310		266.2	165.6	247.9	115.5	108.1	0	2.8	2.2	0.7	5.1	275.3	191.7	485.5	292.6	269.4		8.06
397087	SPP1	secreted phosphoprotein 1	Opn	VGNC:VGNC:93419|Ensembl:ENSSSCG00000009216	protein-coding	6696	SPP1	secreted phosphoprotein 1	BNSP|BSPI|ETA-1|OPN	MIM:166490|HGNC:HGNC:11255|Ensembl:ENSG00000118785	protein-coding	7.27	27.64	0	0		0	0	11	0	0	0	0	0	0	10	10	0	82	76	243		0	0	9.4	0	0	0	0	0	0	5.1	8.4	0	46.8	57.8	211.2		0
100517246	KIF1A	kinesin family member 1A	-	Ensembl:ENSSSCG00000016401	protein-coding	547	KIF1A	kinesin family member 1A	ATSV|C2orf20|HSN2C|MRD9|NESCAVS|SPG30|UNC104	MIM:601255|HGNC:HGNC:888|Ensembl:ENSG00000130294	protein-coding	7.99	179.98	0	0		54	52	51	73	80	0	1	0	0	0	55	51	75	47	13		62.8	47.8	43.5	57	59.6	0	0.9	0	0	0	46.3	48.6	42.8	35.7	11.3		5.99
[truncated: 30 more columns]

## Sheet: Table S8.IVCvsCo_DEG_LogFC>2
Ssc Gene ID	Ssc Gene symbol	Ssc Gene description	Synonyms	dbXrefs	type_of_gene	Hsa Gene ID	Hsa Gene symbol	Hsa Gene description	Synonyms	Hsa related IDs	type_of_gene	logFC VIT-Co	LR	PValue	FDR	counts	IVC_1	IVC_2	IVC_3	IVC_4	IVC_6	CON_1	CON_3	CON_4	CON_5	CON_6	VIT_1	VIT_2	VIT_5	VIT_7	VIT_9	cpm	IVC_1	IVC_2	IVC_3	IVC_4	IVC_6	CON_1	CON_3	CON_4	CON_5	CON_6	VIT_1	VIT_2	VIT_5	VIT_7	VIT_9	log2cpm	IVC_1
100625354	CRISPLD2	cysteine rich secretory protein LCCL domain containing 2	-	VGNC:VGNC:96958|Ensembl:ENSSSCG00000002669	protein-coding	83716	CRISPLD2	cysteine rich secretory protein LCCL domain containing 2	CRISP11|LCRISP2|LGL1	MIM:612434|HGNC:HGNC:25248|Ensembl:ENSG00000103196	protein-coding	-5.94	27.62	0	0		0	0	2	0	0	43	9	19	1	30	0	2	2	4	0		0	0	1.7	0	0	34.3	8.3	14.2	0.7	15.4	0	1.9	1.1	3	0		0
641309	PKD2	polycystin 2, transient receptor potential cation channel	PC2|TRPP2	VGNC:VGNC:91472|Ensembl:ENSSSCG00000009217	protein-coding	5311	PKD2	polycystin 2, transient receptor potential cation channel	APKD2|PC2|PKD4|Pc-2|TRPP2	MIM:173910|HGNC:HGNC:9009|Ensembl:ENSG00000118762	protein-coding	-4.9	14.75	0.0001	0.0008		0	0	0	0	0	4	9	7	0	0	17	2	42	22	21		0	0	0	0	0	3.2	8.3	5.2	0	0	14.3	1.9	24	16.7	18.3		0
100048951	SLC15A2	solute carrier family 15 member 2	-	VGNC:VGNC:92935|Ensembl:ENSSSCG00000030305	protein-coding	6565	SLC15A2	solute carrier family 15 member 2	PEPT2	MIM:602339|HGNC:HGNC:10921|Ensembl:ENSG00000163406	protein-coding	-4.62	35.86	0	0		0	0	0	1	4	46	17	20	11	16	2	5	3	4	1		0	0	0	0.8	3	36.7	15.6	14.9	8.2	8.2	1.7	4.8	1.7	3	0.9		0
100523389	SLC37A2	solute carrier family 37 member 2	-	VGNC:VGNC:98323|Ensembl:ENSSSCG00000022536	protein-coding	219855	SLC37A2	solute carrier family 37 member 2	pp11662	HGNC:HGNC:20644|Ensembl:ENSG00000134955	protein-coding	-4.6	25.37	0	0		0	0	3	1	0	18	23	41	3	7	8	6	8	6	1		0	0	2.6	0.8	0	14.4	21.1	30.6	2.2	3.6	6.7	5.7	4.6	4.6	0.9		0
403103	CYP1A1	cytochrome P450 1A1	-	Ensembl:ENSSSCG00000001906	protein-coding	1543	CYP1A1	cytochrome P450 family 1 subfamily A member 1	AHH|AHRR|CP11|CYP1|CYPIA1|P1-450|P450-C|P450DX	MIM:108330|HGNC:HGNC:2595|Ensembl:ENSG00000140465	protein-coding	-4.35	59.26	0	0		4	2	4	4	4	55	457	143	66	27	14	26	74	59	29		4.6	1.8	3.4	3.1	3	43.9	419.4	106.6	49.5	13.9	11.8	24.8	42.3	44.8	25.2		2.5
100737771	CDKL2	cyclin dependent kinase like 2	-	VGNC:VGNC:86511|Ensembl:ENSSSCG00000008970	protein-coding	8999	CDKL2	cyclin dependent kinase like 2	KKIAMRE|P56	MIM:603442|HGNC:HGNC:1782|Ensembl:ENSG00000138769	protein-coding	-4.31	36.61	0	0		0	0	1	2	3	73	23	20	2	58	9	5	13	5	5		0	0	0.9	1.6	2.2	58.3	21.1	14.9	1.5	29.8	7.6	4.8	7.4	3.8	4.3		0
100522732	DYSF	dysferlin	-	VGNC:VGNC:87509|Ensembl:ENSSSCG00000008312	protein-coding	8291	DYSF	dysferlin	FER1L1|LGMD2B|LGMDR2|MMD1	MIM:603009|HGNC:HGNC:3097|Ensembl:ENSG00000135636	protein-coding	-4.24	30.34	0	0		1	0	4	2	0	44	28	51	5	13	1	3	11	9	7		1.2	0	3.4	1.6	0	35.1	25.7	38	3.7	6.7	0.8	2.9	6.3	6.8	6.1		1.11
100520455	ZNF385D	zinc finger protein 385D	-	VGNC:VGNC:95234|Ensembl:ENSSSCG00000011208	protein-coding	79750	ZNF385D	zinc finger protein 385D	ZNF659	HGNC:HGNC:26191|Ensembl:ENSG00000151789	protein-coding	-4.21	18.16	0	0.0002		1	1	0	1	0	21	25	20	0	8	0	3	16	1	5		1.2	0.9	0	0.8	0	16.8	22.9	14.9	0	4.1	0	2.9	9.1	0.8	4.3		1.11
110256070	LOC110256070	uncharacterized LOC110256070	-	-	ncRNA							-4.12	34.72	0	0		0	0	2	0	3	48	8	23	9	36	6	5	4	4	2		0	0	1.7	0	2.2	38.3	7.3	17.1	6.7	18.5	5.1	4.8	2.3	3	1.7		0
100627921	PORCN	porcupine O-acyltransferase	-	VGNC:VGNC:91669|Ensembl:ENSSSCG00000024793	protein-coding	64840	PORCN	porcupine O-acyltransferase	DHOF|FODH|MG61|PORC|PPN	MIM:300651|HGNC:HGNC:17652|Ensembl:ENSG00000102312	protein-coding	-4.09	85.49	0	0		0	9	6	1	2	57	53	47	46	63	2	1	9	4	13		0	8.3	5.1	0.8	1.5	45.5	48.6	35	34.5	32.4	1.7	1	5.1	3	11.3		0
100126293	CASS4	Cas scaffold protein family member 4	C17H20orf32|C20orf32	Ensembl:ENSSSCG00000007495	protein-coding	57091	CASS4	Cas scaffold protein family member 4	C20orf32|CAS4|HEFL|HEPL	MIM:618888|HGNC:HGNC:15878|Ensembl:ENSG00000087589	protein-coding	-4.02	18.82	0	0.0001		0	0	0	2	2	30	15	27	0	8	0	0	1	1	0		0	0	0	1.6	1.5	24	13.8	20.1	0	4.1	0	0	0.6	0.8	0		0
110257935	LOC110257935	matrix-remodeling-associated protein 5-like	-	Ensembl:ENSSSCG00000039926	protein-coding	25878	MXRA5	matrix remodeling associated 5	-	MIM:300938|HGNC:HGNC:7539|Ensembl:ENSG00000101825	protein-coding	-3.85	39.96	0	0		1	2	3	0	0	30	18	29	16	15	3	3	9	9	13		1.2	1.8	2.6	0	0	24	16.5	21.6	12	7.7	2.5	2.9	5.1	6.8	11.3		1.11
100155169	CD200R1	CD200 receptor 1	-	Ensembl:ENSSSCG00000011925	protein-coding	131450	CD200R1	CD200 receptor 1	CD200R|HCRTR2|MOX2R|OX2R	MIM:607546|HGNC:HGNC:24235|Ensembl:ENSG00000163606	protein-coding	-3.71	34.77	0	0		4	2	1	0	1	23	25	28	12	20	2	2	1	4	8		4.6	1.8	0.9	0	0.7	18.4	22.9	20.9	9	10.3	1.7	1.9	0.6	3	7		2.5
100738612	ATF3	activating transcription factor 3	-	VGNC:VGNC:85606|Ensembl:ENSSSCG00000015595	protein-coding	467	ATF3	activating transcription factor 3	-	MIM:603148|HGNC:HGNC:785|Ensembl:ENSG00000162772	protein-coding	-3.59	82.95	0	0		10	31	20	26	17	249	445	492	173	93	136	61	128	78	93		11.6	28.5	17	20.3	12.7	198.9	408.4	366.7	129.7	47.8	114.5	58.2	73.1	59.3	80.8		3.66
641347	SLC34A2	solute carrier family 34 member 2	Npt2B	VGNC:VGNC:93065|Ensembl:ENSSSCG00000008758	protein-coding	10568	SLC34A2	solute carrier family 34 member 2	NAPI-3B|NAPI-IIb|NPTIIb|PULAM	MIM:604217|HGNC:HGNC:11020|Ensembl:ENSG00000157765	protein-coding	-3.58	108.29	0	0		19	45	20	31	32	465	523	344	300	412	49	114	47	79	139		22.1	41.4	17	24.2	23.9	371.4	480	256.4	224.9	211.6	41.2	108.7	26.8	60	120.8		4.53
110255410	LOC110255410	uncharacterized LOC110255410	-	-	ncRNA							-3.55	24.35	0	0		0	3	5	7	4	181	29	35	4	121	15	5	13	8	0		0	2.8	4.3	5.5	3	144.6	26.6	26.1	3	62.2	12.6	4.8	7.4	6.1	0		0
100622249	ARID5B	AT-rich interaction domain 5B	-	VGNC:VGNC:85511|Ensembl:ENSSSCG00000010219	protein-coding	84159	ARID5B	AT-rich interaction domain 5B	DESRT|MRF-2|MRF2	MIM:608538|HGNC:HGNC:17362|Ensembl:ENSG00000150347	protein-coding	-3.52	54.91	0	0		7	7	15	11	18	189	161	393	57	27	72	35	77	52	63		8.1	6.4	12.8	8.6	13.4	150.9	147.8	292.9	42.7	13.9	60.6	33.4	44	39.5	54.8		3.19
100233182	GK	glycerol kinase	-	Ensembl:ENSSSCG00000012202	protein-coding	2710	GK	glycerol kinase	GK1|GKD	MIM:300474|HGNC:HGNC:4289|Ensembl:ENSG00000198814	protein-coding	-3.4	303.69	0	0		11	15	20	34	26	225	188	237	285	387	26	20	44	23	38		12.8	13.8	17	26.5	19.4	179.7	172.5	176.6	213.6	198.8	21.9	19.1	25.1	17.5	33		3.79
110256649	LOC110256649	uncharacterized LOC110256649	-	-	protein-coding							-3.4	14.81	0.0001	0.0008		13	10	4	1	4	145	64	218	3	3	706	355	1007	66	399		15.1	9.2	3.4	0.8	3	115.8	58.7	162.5	2.2	1.5	594.3	338.6	575.1	50.2	346.8		4.01
100625807	LCT	lactase	-	Ensembl:ENSSSCG00000015691	protein-coding	3938	LCT	lactase	LAC|LPH|LPH1	MIM:603202|HGNC:HGNC:6530|Ensembl:ENSG00000115850	protein-coding	-3.34	40.42	0	0		0	7	6	4	3	64	48	43	5	76	9	2	13	9	3		0	6.4	5.1	3.1	2.2	51.1	44.1	32	3.7	39	7.6	1.9	7.4	6.8	2.6		0
100622411	TKTL1	transketolase like 1	-	VGNC:VGNC:94009|Ensembl:ENSSSCG00000029443	protein-coding	8277	TKTL1	transketolase like 1	TKR|TKT2	MIM:300044|HGNC:HGNC:11835|Ensembl:ENSG00000007350	protein-coding	-3.34	32.13	0	0		0	14	3	0	5	46	19	45	19	32	2	3	10	1	3		0	12.9	2.6	0	3.7	36.7	17.4	33.5	14.2	16.4	1.7	2.9	5.7	0.8	2.6		0
102161782	LOC102161782	histone H3	-	-	protein-coding	333932	H3C15	H3 clustered histone 15	H3/n|H3/o|H3C13|H3C14|HIST2H3A	HGNC:HGNC:20505|Ensembl:ENSG00000203852	protein-coding	-3.31	95.13	0	0		5	21	31	23	52	201	208	261	465	432	46	39	27	65	92		5.8	19.3	26.4	18	38.8	160.5	190.9	194.5	348.6	221.9	38.7	37.2	15.4	49.4	80		2.77
100525644	SLC38A2	solute carrier family 38 member 2	SNAT2	VGNC:VGNC:93094|Ensembl:ENSSSCG00000000808	protein-coding	54407	SLC38A2	solute carrier family 38 member 2	ATA2|PRO1068|SAT2|SNAT2	MIM:605180|HGNC:HGNC:13448|Ensembl:ENSG00000134294	protein-coding	-3.27	156.49	0	0		110	75	129	134	157	1374	1604	1725	696	849	200	146	255	242	147		127.9	69	109.9	104.6	117	1097.4	1472.2	1285.6	521.7	436.1	168.4	139.3	145.6	183.9	127.8		7.01
100144523	PMEPA1	prostate transmembrane protein, androgen induced 1	TMEPAI	VGNC:VGNC:95606|Ensembl:ENSSSCG00000034259	protein-coding	56937	PMEPA1	prostate transmembrane protein, androgen induced 1	STAG1|TMEPAI	MIM:606564|HGNC:HGNC:14107|Ensembl:ENSG00000124225	protein-coding	-3.12	40.36	0	0		6	8	2	7	4	84	66	69	23	23	5	3	4	2	2		7	7.4	1.7	5.5	3	67.1	60.6	51.4	17.2	11.8	4.2	2.9	2.3	1.5	1.7		3
100625897	LOC100625897	lactase-phlorizin hydrolase	LPH|PNGH	Ensembl:ENSSSCG00000030013	protein-coding	3938	LCT	lactase	LAC|LPH|LPH1	MIM:603202|HGNC:HGNC:6530|Ensembl:ENSG00000115850	protein-coding	-3.11	25.62	0	0		0	6	3	1	1	18	21	20	6	30	2	2	9	2	2		0	5.5	2.6	0.8	0.7	14.4	19.3	14.9	4.5	15.4	1.7	1.9	5.1	1.5	1.7		0
100302506	SLC6A8	solute carrier family 6 member 8	-	Ensembl:ENSSSCG00000012771	protein-coding	6535	SLC6A8	solute carrier family 6 member 8	CCDS1|CRT|CRTR|CT1|CTR5	MIM:300036|HGNC:HGNC:11055|Ensembl:ENSG00000130821	protein-coding	-3.08	184.35	0	0		211	380	203	294	233	2454	2027	2205	3005	3221	395	402	286	298	512		245.3	349.6	172.9	229.5	173.7	1959.9	1860.4	1643.3	2252.7	1654.6	332.5	383.4	163.3	226.5	445		7.94
503660	SLC30A1	solute carrier family 30 member 1	ZnT-1	VGNC:VGNC:93055|Ensembl:ENSSSCG00000039472	protein-coding	7779	SLC30A1	solute carrier family 30 member 1	ZNT1|ZRC1	MIM:609521|HGNC:HGNC:11012|Ensembl:ENSG00000170385	protein-coding	-3.08	47.94	0	0		5	13	20	13	8	66	224	184	80	98	8	2	41	17	17		5.8	12	17	10.1	6	52.7	205.6	137.1	60	50.3	6.7	1.9	23.4	12.9	14.8		2.77
100152492	A2ML1	alpha-2-macroglobulin like 1	-	Ensembl:ENSSSCG00000000664	protein-coding	144568	A2ML1	alpha-2-macroglobulin like 1	CPAMD9|OMS|p170	MIM:610627|HGNC:HGNC:23336|Ensembl:ENSG00000166535	protein-coding	-3.06	19.88	0	0.0001		2	5	0	1	3	72	16	22	8	28	2	1	0	4	0		2.3	4.6	0	0.8	2.2	57.5	14.7	16.4	6	14.4	1.7	1	0	3	0		1.73
100524723	CHAC1	ChaC glutathione specific gamma-glutamylcyclotransferase 1	-	VGNC:VGNC:86619	protein-coding	79094	CHAC1	ChaC glutathione specific gamma-glutamylcyclotransferase 1	-	MIM:614587|HGNC:HGNC:28680|Ensembl:ENSG00000128965	protein-coding	-3.02	77.29	0	0		34	32	38	43	50	272	412	502	371	71	46	66	41	69	67		39.5	29.4	32.4	33.6	37.3	217.2	378.1	374.1	278.1	36.5	38.7	63	23.4	52.4	58.2		5.34
100522679	PPP1R15A	protein phosphatase 1 regulatory subunit 15A	-	VGNC:VGNC:91725|Ensembl:ENSSSCG00000003155	protein-coding	23645	PPP1R15A	protein phosphatase 1 regulatory subunit 15A	GADD34	MIM:611048|HGNC:HGNC:14375|Ensembl:ENSG00000087074	protein-coding	-3.02	35.75	0	0		9	12	10	20	8	93	197	290	49	55	63	15	69	23	67		10.5	11	8.5	15.6	6	74.3	180.8	216.1	36.7	28.3	53	14.3	39.4	17.5	58.2		3.52
397052	SULT1E1	sulfotransferase family 1E, estrogen-preferring, member 1	STE	Ensembl:ENSSSCG00000039341	protein-coding	6783	SULT1E1	sulfotransferase family 1E member 1	EST|EST-1|ST1E1|STE	MIM:600043|HGNC:HGNC:11377|Ensembl:ENSG00000109193	protein-coding	-3.01	30.73	0	0		36	42	15	17	5	313	216	123	252	203	13	18	9	46	112		41.8	38.6	12.8	13.3	3.7	250	198.2	91.7	188.9	104.3	10.9	17.2	5.1	35	97.3		5.42
106509536	LOC106509536	uncharacterized LOC106509536	-	-	ncRNA							-3.01	22.83	0	0		3	2	4	2	2	39	14	21	1	61	5	1	4	5	5		3.5	1.8	3.4	1.6	1.5	31.1	12.8	15.7	0.7	31.3	4.2	1	2.3	3.8	4.3		2.17
102158081	NAT8L	N-acetyltransferase 8 like	-	VGNC:VGNC:90586|Ensembl:ENSSSCG00000033541	protein-coding	339983	NAT8L	N-acetyltransferase 8 like	CML3|NACED|NAT8-LIKE	MIM:610647|HGNC:HGNC:26742|Ensembl:ENSG00000185818	protein-coding	-3	179.12	0	0		10	20	18	21	29	167	189	148	217	202	13	17	23	21	24		11.6	18.4	15.3	16.4	21.6	133.4	173.5	110.3	162.7	103.8	10.9	16.2	13.1	16	20.9		3.66
397084	TGFB2	transforming growth factor beta 2	-	VGNC:VGNC:95541|Ensembl:ENSSSCG00000010816	protein-coding	7042	TGFB2	transforming growth factor beta 2	G-TSF|LDS4|TGF-beta2	MIM:190220|HGNC:HGNC:11768|Ensembl:ENSG00000092969	protein-coding	-2.99	29.35	0	0		0	1	4	3	2	32	14	15	8	35	5	15	11	8	6		0	0.9	3.4	2.3	1.5	25.6	12.8	11.2	6	18	4.2	14.3	6.3	6.1	5.2		0
100312964	CDO1	cysteine dioxygenase type 1	-	VGNC:VGNC:86518|Ensembl:ENSSSCG00000014219	protein-coding	1036	CDO1	cysteine dioxygenase type 1	CDO-I	MIM:603943|HGNC:HGNC:1795|Ensembl:ENSG00000129596	protein-coding	-2.98	31.14	0	0		0	2	8	5	7	22	83	71	25	29	13	11	11	4	14		0	1.8	6.8	3.9	5.2	17.6	76.2	52.9	18.7	14.9	10.9	10.5	6.3	3	12.2		0
100519997	LOC100519997	matrix-remodeling-associated protein 5	MXRA5	-	protein-coding	25878	MXRA5	matrix remodeling associated 5	-	MIM:300938|HGNC:HGNC:7539|Ensembl:ENSG00000101825	protein-coding	-2.95	30.3	0	0		2	6	8	1	4	55	22	64	31	21	1	6	23	16	20		2.3	5.5	6.8	0.8	3	43.9	20.2	47.7	23.2	10.8	0.8	5.7	13.1	12.2	17.4		1.73
110262006	LOC110262006	putative tripartite motif-containing protein 75	-	-	protein-coding	391714	TRIM75P	tripartite motif containing 75, pseudogene	TRIM75	HGNC:HGNC:32686	pseudo	-2.9	65.07	0	0		66	103	21	35	38	328	355	445	332	377	28	35	26	33	69		76.7	94.8	17.9	27.3	28.3	262	325.8	331.6	248.9	193.7	23.6	33.4	14.8	25.1	60		6.28
100519324	ETNPPL	ethanolamine-phosphate phospho-lyase	-	VGNC:VGNC:97987|Ensembl:ENSSSCG00000009144	protein-coding	64850	ETNPPL	ethanolamine-phosphate phospho-lyase	AGXT2L1	MIM:614682|HGNC:HGNC:14404|Ensembl:ENSG00000164089	protein-coding	-2.89	78.94	0	0		11	29	11	8	11	99	59	98	119	169	7	16	19	7	36		12.8	26.7	9.4	6.2	8.2	79.1	54.2	73	89.2	86.8	5.9	15.3	10.9	5.3	31.3		3.79
100157662	HOXD1	homeobox D1	-	VGNC:VGNC:96350|Ensembl:ENSSSCG00000015986	protein-coding	3231	HOXD1	homeobox D1	HOX4|HOX4G|Hox-4.7	MIM:142987|HGNC:HGNC:5132|Ensembl:ENSG00000128645	protein-coding	-2.85	34.6	0	0		3	14	4	5	2	46	42	45	26	21	6	3	7	2	2		3.5	12.9	3.4	3.9	1.5	36.7	38.5	33.5	19.5	10.8	5.1	2.9	4	1.5	1.7		2.17
110257347	SLC12A7	solute carrier family 12 member 7	-	VGNC:VGNC:92926|Ensembl:ENSSSCG00000034302	protein-coding	10723	SLC12A7	solute carrier family 12 member 7	KCC4	MIM:604879|HGNC:HGNC:10915|Ensembl:ENSG00000113504	protein-coding	-2.79	91.92	0	0		7	6	7	14	12	80	83	69	67	77	14	6	17	14	22		8.1	5.5	6	10.9	8.9	63.9	76.2	51.4	50.2	39.6	11.8	5.7	9.7	10.6	19.1		3.19
100622822	SLC26A4	solute carrier family 26 member 4	-	VGNC:VGNC:93029|Ensembl:ENSSSCG00000028969	protein-coding	5172	SLC26A4	solute carrier family 26 member 4	DFNB4|EVA|PDS|TDH2B	MIM:605646|HGNC:HGNC:8818|Ensembl:ENSG00000091137	protein-coding	-2.73	192.95	0	0		41	72	104	98	110	699	515	725	657	740	246	144	164	121	155		47.7	66.2	88.6	76.5	82	558.3	472.7	540.3	492.5	380.1	207.1	137.4	93.7	91.9	134.7		5.6
100154391	KCNQ5	potassium voltage-gated channel subfamily Q member 5	-	VGNC:VGNC:89384|Ensembl:ENSSSCG00000004281	protein-coding	56479	KCNQ5	potassium voltage-gated channel subfamily Q member 5	Kv7.5|MRD46	MIM:607357|HGNC:HGNC:6299|Ensembl:ENSG00000185760	protein-coding	-2.72	29.06	0	0		3	3	4	1	2	31	22	21	10	22	2	4	8	9	9		3.5	2.8	3.4	0.8	1.5	24.8	20.2	15.7	7.5	11.3	1.7	3.8	4.6	6.8	7.8		2.17
100192448	SLC9A3R2	SLC9A3 regulator 2	-	VGNC:VGNC:93185|Ensembl:ENSSSCG00000008038	protein-coding	9351	SLC9A3R2	SLC9A3 regulator 2	E3KARP|NHE3RF2|NHERF-2|NHERF2|OCTS2|SIP-1|SIP1|TKA-1	MIM:606553|HGNC:HGNC:11076|Ensembl:ENSG00000065054	protein-coding	-2.71	40.78	0	0		3	16	3	2	4	27	22	38	28	33	4	1	4	3	5		3.5	14.7	2.6	1.6	3	21.6	20.2	28.3	21	17	3.4	1	2.3	2.3	4.3		2.17
100521743	CUBN	cubilin	-	Ensembl:ENSSSCG00000011030	protein-coding	8029	CUBN	cubilin	IFCR|IGS|IGS1|MGA1|gp280	MIM:602997|HGNC:HGNC:2548|Ensembl:ENSG00000107611	protein-coding	-2.7	21.66	0	0		6	2	5	1	1	34	25	20	6	22	6	4	5	4	3		7	1.8	4.3	0.8	0.7	27.2	22.9	14.9	4.5	11.3	5.1	3.8	2.9	3	2.6		3
100155741	LOC100155741	RNA-binding protein 3 pseudogene	-	-	pseudo	5935	RBM3	RNA binding motif protein 3	IS1-RNPL|RNPL	MIM:300027|HGNC:HGNC:9900|Ensembl:ENSG00000102317	protein-coding	-2.7	19.1	0	0.0001		4	11	2	3	3	18	30	45	36	28	13	15	17	0	0		4.6	10.1	1.7	2.3	2.2	14.4	27.5	33.5	27	14.4	10.9	14.3	9.7	0	0		2.5
106504825	LOC106504825	uncharacterized LOC106504825	-	-	ncRNA							-2.69	18.63	0	0.0001		6	0	3	2	2	20	5	26	12	27	2	1	10	6	1		7	0	2.6	1.6	1.5	16	4.6	19.4	9	13.9	1.7	1	5.7	4.6	0.9		3
100739329	DEGS2	delta 4-desaturase, sphingolipid 2	-	VGNC:VGNC:87242|Ensembl:ENSSSCG00000002512	protein-coding	123099	DEGS2	delta 4-desaturase, sphingolipid 2	C14orf66|DES2|FADS8	MIM:610862|HGNC:HGNC:20113|Ensembl:ENSG00000168350	protein-coding	-2.68	43.29	0	0		2	16	7	9	4	40	45	50	71	32	12	12	10	6	11		2.3	14.7	6	7	3	31.9	41.3	37.3	53.2	16.4	10.1	11.4	5.7	4.6	9.6		1.73
100157189	SFT2D2	SFT2 domain containing 2	-	VGNC:VGNC:98856|Ensembl:ENSSSCG00000031617	protein-coding	375035	SFT2D2	SFT2 domain containing 2	UNQ512|dJ747L4.C1.2	HGNC:HGNC:25140|Ensembl:ENSG00000213064	protein-coding	-2.68	38.57	0	0		0	9	4	4	1	20	20	21	18	34	5	6	7	9	9		0	8.3	3.4	3.1	0.7	16	18.4	15.7	13.5	17.5	4.2	5.7	4	6.8	7.8		0
110261152	MANEAL	mannosidase endo-alpha like	-	VGNC:VGNC:89972|Ensembl:ENSSSCG00000032960	protein-coding	149175	MANEAL	mannosidase endo-alpha like	-	HGNC:HGNC:26452|Ensembl:ENSG00000185090	protein-coding	-2.67	39.34	0	0		1	5	4	2	5	28	22	24	27	32	6	0	13	4	15		1.2	4.6	3.4	1.6	3.7	22.4	20.2	17.9	20.2	16.4	5.1	0	7.4	3	13		1.11
100519275	CSRNP1	cysteine and serine rich nuclear protein 1	-	VGNC:VGNC:87046|Ensembl:ENSSSCG00000011264	protein-coding	64651	CSRNP1	cysteine and serine rich nuclear protein 1	AXUD1|CSRNP-1|FAM130B|TAIP-3|URAX1	MIM:606458|HGNC:HGNC:14300|Ensembl:ENSG00000144655	protein-coding	-2.61	109.32	0	0		23	19	18	25	20	138	161	224	112	150	19	17	35	25	25		26.7	17.5	15.3	19.5	14.9	110.2	147.8	166.9	84	77.1	16	16.2	20	19	21.7		4.79
100622811	LOC100622811	40S ribosomal protein S2 pseudogene	-	-	pseudo	6187	RPS2	ribosomal protein S2	LLREP3|S2	MIM:603624|HGNC:HGNC:10404|Ensembl:ENSG00000140988	protein-coding	-2.57	18.89	0	0.0001		4	1	0	5	3	6	12	26	27	28	30	2	19	27	38		4.6	0.9	0	3.9	2.2	4.8	11	19.4	20.2	14.4	25.3	1.9	10.9	20.5	33		2.5
102163398	LOC102163398	putative tripartite motif-containing protein 75	-	-	protein-coding	391714	TRIM75P	tripartite motif containing 75, pseudogene	TRIM75	HGNC:HGNC:32686	pseudo	-2.55	52.14	0	0		46	72	34	29	12	227	256	346	206	298	23	19	17	25	53		53.5	66.2	29	22.6	8.9	181.3	235	257.9	154.4	153.1	19.4	18.1	9.7	19	46.1		5.77
100151836	SELENOS	selenoprotein S	SELS|VIMP	VGNC:VGNC:98308|Ensembl:ENSSSCG00000004826	protein-coding	55829	SELENOS	selenoprotein S	AD-015|ADO15|SBBI8|SELS|SEPS1|VIMP	MIM:607918|HGNC:HGNC:30396|Ensembl:ENSG00000131871	protein-coding	-2.53	53.38	0	0		14	18	20	19	14	145	166	126	63	101	5	5	25	16	21		16.3	16.6	17	14.8	10.4	115.8	152.4	93.9	47.2	51.9	4.2	4.8	14.3	12.2	18.3		4.11
100525542	LOC100525542	disintegrin and metalloproteinase domain-containing protein 32	ADAM32	Ensembl:ENSSSCG00000015807	protein-coding	203102	ADAM32	ADAM metallopeptidase domain 32	-	MIM:618602|HGNC:HGNC:15479|Ensembl:ENSG00000197140	protein-coding	-2.53	25.37	0	0		2	1	3	4	3	28	9	23	8	28	6	3	11	8	4		2.3	0.9	2.6	3.1	2.2	22.4	8.3	17.1	6	14.4	5.1	2.9	6.3	6.1	3.5		1.73
110258925	LOC110258925	putative GTP-binding protein 6	-	Ensembl:ENSSSCG00000037491	protein-coding	8225	GTPBP6	GTP binding protein 6 (putative)	PGPL	MIM:300124|HGNC:HGNC:30189|Ensembl:ENSG00000178605	protein-coding	-2.52	43.96	0	0		2	5	5	6	5	38	21	27	42	31	9	5	6	7	13		2.3	4.6	4.3	4.7	3.7	30.3	19.3	20.1	31.5	15.9	7.6	4.8	3.4	5.3	11.3		1.73
100156741	LOC100156741	histone cluster 2, H3-like	-	-	protein-coding	126961	H3C14	H3 clustered histone 14	H3|H3.2|H3/M|H3C13|H3C15|H3F2|H3FM|H3FN|HIST2H3C	MIM:142780|HGNC:HGNC:20503|Ensembl:ENSG00000203811	protein-coding	-2.49	55.06	0	0		5	20	19	33	41	90	97	203	186	238	2	22	29	36	35		5.8	18.4	16.2	25.8	30.6	71.9	89	151.3	139.4	122.3	1.7	21	16.6	27.4	30.4		2.77
396659	CXCR4	C-X-C motif chemokine receptor 4	-	VGNC:VGNC:96094|Ensembl:ENSSSCG00000039416	protein-coding	7852	CXCR4	C-X-C motif chemokine receptor 4	CD184|D2S201E|FB22|HM89|HSY3RR|LAP-3|LAP3|LCR1|LESTR|NPY3R|NPYR|NPYRL|NPYY3R|WHIM|WHIMS	MIM:162643|HGNC:HGNC:2561|Ensembl:ENSG00000121966	protein-coding	-2.48	28.1	0	0		0	2	4	4	3	13	19	17	13	28	13	4	9	12	16		0	1.8	3.4	3.1	2.2	10.4	17.4	12.7	9.7	14.4	10.9	3.8	5.1	9.1	13.9		0
100627877	PHOX2A	paired like homeobox 2A	-	VGNC:VGNC:91401|Ensembl:ENSSSCG00000014813	protein-coding	401	PHOX2A	paired like homeobox 2A	ARIX|CFEOM2|FEOM2|NCAM2|PMX2A	MIM:602753|HGNC:HGNC:691|Ensembl:ENSG00000165462	protein-coding	-2.46	24.86	0	0		10	10	21	2	6	118	38	66	13	103	15	10	10	17	8		11.6	9.2	17.9	1.6	4.5	94.2	34.9	49.2	9.7	52.9	12.6	9.5	5.7	12.9	7		3.66
100155893	ARG2	arginase 2	-	VGNC:VGNC:85455|Ensembl:ENSSSCG00000002294	protein-coding	384	ARG2	arginase 2	-	MIM:107830|HGNC:HGNC:664|Ensembl:ENSG00000081181	protein-coding	-2.44	43.34	0	0		6	9	9	8	3	60	24	39	61	50	8	0	14	14	6		7	8.3	7.7	6.2	2.2	47.9	22	29.1	45.7	25.7	6.7	0	8	10.6	5.2		3
100518944	DOCK11	dedicator of cytokinesis 11	-	VGNC:VGNC:87391|Ensembl:ENSSSCG00000012634	protein-coding	139818	DOCK11	dedicator of cytokinesis 11	ACG|ZIZ2|bB128O4.1	MIM:300681|HGNC:HGNC:23483|Ensembl:ENSG00000147251	protein-coding	-2.43	48.16	0	0		2	5	4	3	10	30	24	33	22	42	6	7	17	9	13		2.3	4.6	3.4	2.3	7.5	24	22	24.6	16.5	21.6	5.1	6.7	9.7	6.8	11.3		1.73
100521065	BAD	BCL2 associated agonist of cell death	-	VGNC:VGNC:85743	protein-coding	572	BAD	BCL2 associated agonist of cell death	BBC2|BCL2L8	MIM:603167|HGNC:HGNC:936|Ensembl:ENSG00000002330	protein-coding	-2.4	44.81	0	0		10	33	7	11	3	53	60	58	57	81	8	16	16	14	29		11.6	30.4	6	8.6	2.2	42.3	55.1	43.2	42.7	41.6	6.7	15.3	9.1	10.6	25.2		3.66
102165141	DPRX	divergent-paired related homeobox	-	Ensembl:ENSSSCG00000046881	protein-coding	503834	DPRX	divergent-paired related homeobox	-	MIM:611165|HGNC:HGNC:32166|Ensembl:ENSG00000204595	protein-coding	-2.39	41.62	0	0		13	8	21	9	14	80	72	183	69	54	18	18	33	11	8		15.1	7.4	17.9	7	10.4	63.9	66.1	136.4	51.7	27.7	15.2	17.2	18.8	8.4	7		4.01
100519780	HELZ2	helicase with zinc finger 2	-	VGNC:VGNC:88841|Ensembl:ENSSSCG00000003306	protein-coding	85441	HELZ2	helicase with zinc finger 2	PDIP-1|PRIC285	MIM:611265|HGNC:HGNC:30021|Ensembl:ENSG00000130589	protein-coding	-2.38	18.24	0	0.0002		5	12	3	2	1	18	12	32	32	24	19	16	13	5	35		5.8	11	2.6	1.6	0.7	14.4	11	23.8	24	12.3	16	15.3	7.4	3.8	30.4		2.77
100622890	CSRP1	cysteine and glycine rich protein 1	-	VGNC:VGNC:96051|Ensembl:ENSSSCG00000020976	protein-coding	1465	CSRP1	cysteine and glycine rich protein 1	CRP|CRP1|CSRP|CYRP|D1S181E|HEL-141|HEL-S-286	MIM:123876|HGNC:HGNC:2469|Ensembl:ENSG00000159176	protein-coding	-2.37	64.39	0	0		15	28	21	34	22	198	161	150	84	123	40	24	47	66	52		17.4	25.8	17.9	26.5	16.4	158.1	147.8	111.8	63	63.2	33.7	22.9	26.8	50.2	45.2		4.2
102166244	TMEFF1	transmembrane protein with EGF like and two follistatin like domains 1	-	Ensembl:ENSSSCG00000005391	protein-coding	8577	TMEFF1	transmembrane protein with EGF like and two follistatin like domains 1	C9orf2|CT120.1|H7365|TR-1	MIM:603421|HGNC:HGNC:11866|Ensembl:ENSG00000241697	protein-coding	-2.37	56.33	0	0		5	12	5	16	12	43	88	76	49	71	23	13	23	13	16		5.8	11	4.3	12.5	8.9	34.3	80.8	56.6	36.7	36.5	19.4	12.4	13.1	9.9	13.9		2.77
397454	ITPR1	inositol 1,4,5-trisphosphate receptor type 1	IP3R1	VGNC:VGNC:89253|Ensembl:ENSSSCG00000023437	protein-coding	3708	ITPR1	inositol 1,4,5-trisphosphate receptor type 1	ACV|CLA4|INSP3R1|IP3R|IP3R1|PPP1R94|SCA15|SCA16|SCA29	MIM:147265|HGNC:HGNC:6180|Ensembl:ENSG00000150995	protein-coding	-2.36	66.12	0	0		8	6	17	8	11	74	45	58	45	78	9	13	19	21	20		9.3	5.5	14.5	6.2	8.2	59.1	41.3	43.2	33.7	40.1	7.6	12.4	10.9	16	17.4		3.36
100302639	KLF17	Kruppel like factor 17	-	Ensembl:ENSSSCG00000024191	protein-coding	128209	KLF17	Kruppel like factor 17	ZLF393|ZNF393|Zfp393	MIM:609602|HGNC:HGNC:18830|Ensembl:ENSG00000171872	protein-coding	-2.35	60.99	0	0		17	45	25	18	20	162	112	179	89	137	15	22	15	19	27		19.8	41.4	21.3	14.1	14.9	129.4	102.8	133.4	66.7	70.4	12.6	21	8.6	14.4	23.5		4.38
100625759	SMIM1	small integral membrane protein 1 (Vel blood group)	-	Ensembl:ENSSSCG00000036305	protein-coding	388588	SMIM1	small integral membrane protein 1 (Vel blood group)	Vel	MIM:615242|HGNC:HGNC:44204|Ensembl:ENSG00000235169	protein-coding	-2.35	26.43	0	0		8	22	4	3	5	42	15	48	46	44	2	7	11	4	11		9.3	20.2	3.4	2.3	3.7	33.5	13.8	35.8	34.5	22.6	1.7	6.7	6.3	3	9.6		3.36
110255544	LOC110255544	uncharacterized LOC110255544	-	-	ncRNA							-2.33	23.95	0	0		10	6	6	12	8	75	64	54	13	33	28	38	32	7	17		11.6	5.5	5.1	9.4	6	59.9	58.7	40.2	9.7	17	23.6	36.2	18.3	5.3	14.8		3.66
110260904	OSGIN1	oxidative stress induced growth inhibitor 1	-	VGNC:VGNC:91079|Ensembl:ENSSSCG00000032115	protein-coding	29948	OSGIN1	oxidative stress induced growth inhibitor 1	BDGI|OKL38	MIM:607975|HGNC:HGNC:30093|Ensembl:ENSG00000140961	protein-coding	-2.33	18.67	0	0.0001		6	19	10	13	5	45	110	304	30	20	20	10	24	14	18		7	17.5	8.5	10.1	3.7	35.9	101	226.6	22.5	10.3	16.8	9.5	13.7	10.6	15.6		3
110260947	SLC7A6	solute carrier family 7 member 6	-	-	protein-coding	9057	SLC7A6	solute carrier family 7 member 6	LAT-2|LAT3|y+LAT-2	MIM:605641|HGNC:HGNC:11064|Ensembl:ENSG00000103064	protein-coding	-2.32	67.73	0	0		22	35	18	18	20	153	122	128	48	176	34	19	49	28	23		25.6	32.2	15.3	14.1	14.9	122.2	112	95.4	36	90.4	28.6	18.1	28	21.3	20		4.73
100516483	CHRM4	cholinergic receptor muscarinic 4	acm4	VGNC:VGNC:86665|Ensembl:ENSSSCG00000013261	protein-coding	1132	CHRM4	cholinergic receptor muscarinic 4	HM4|M4R	MIM:118495|HGNC:HGNC:1953|Ensembl:ENSG00000180720	protein-coding	-2.32	28.74	0	0		4	11	5	3	2	19	11	34	33	39	5	4	10	8	4		4.6	10.1	4.3	2.3	1.5	15.2	10.1	25.3	24.7	20	4.2	3.8	5.7	6.1	3.5		2.5
106510170	LOC106510170	histone H2A type 2-C	-	Ensembl:ENSSSCG00000034598	protein-coding	8338	H2AC20	H2A clustered histone 20	H2A|H2A-GL101|H2A/q|H2AFQ|HIST2H2AC	MIM:602797|HGNC:HGNC:4738|Ensembl:ENSG00000184260	protein-coding	-2.31	74.22	0	0		6	19	7	22	25	84	75	117	103	94	14	22	23	26	24		7	17.5	6	17.2	18.6	67.1	68.8	87.2	77.2	48.3	11.8	21	13.1	19.8	20.9		3
100153974	CTNNA3	catenin alpha 3	-	VGNC:VGNC:87064|Ensembl:ENSSSCG00000036480	protein-coding	29119	CTNNA3	catenin alpha 3	ARVD13|VR22	MIM:607667|HGNC:HGNC:2511|Ensembl:ENSG00000183230	protein-coding	-2.3	14.35	0.0002	0.001		0	1	6	1	6	21	6	15	20	19	3	9	27	3	8		0	0.9	5.1	0.8	4.5	16.8	5.5	11.2	15	9.8	2.5	8.6	15.4	2.3	7		0
100516468	RAB17	RAB17, member RAS oncogene family	-	VGNC:VGNC:98240|Ensembl:ENSSSCG00000016328	protein-coding	64284	RAB17	RAB17, member RAS oncogene family	-	MIM:602206|HGNC:HGNC:16523|Ensembl:ENSG00000124839	protein-coding	-2.29	24.55	0	0		2	4	4	3	5	15	11	26	37	24	2	7	10	11	4		2.3	3.7	3.4	2.3	3.7	12	10.1	19.4	27.7	12.3	1.7	6.7	5.7	8.4	3.5		1.73
110257936	LOC110257936	putative GTP-binding protein 6	-	Ensembl:ENSSSCG00000033858	protein-coding	8225	GTPBP6	GTP binding protein 6 (putative)	PGPL	MIM:300124|HGNC:HGNC:30189|Ensembl:ENSG00000178605	protein-coding	-2.28	39.05	0	0		3	5	5	8	6	38	21	27	41	31	9	5	6	7	13		3.5	4.6	4.3	6.2	4.5	30.3	19.3	20.1	30.7	15.9	7.6	4.8	3.4	5.3	11.3		2.17
100512826	NUCB2	nucleobindin 2	-	Ensembl:ENSSSCG00000013380	protein-coding	4925	NUCB2	nucleobindin 2	HEL-S-109|NEFA	MIM:608020|HGNC:HGNC:8044|Ensembl:ENSG00000070081	protein-coding	-2.27	60.95	0	0		15	29	18	19	12	58	97	108	107	165	22	20	49	8	34		17.4	26.7	15.3	14.8	8.9	46.3	89	80.5	80.2	84.8	18.5	19.1	28	6.1	29.6		4.2
100624086	LOC100624086	histone H2A type 2-A-like	-	-	protein-coding	8337	H2AC18	H2A clustered histone 18	H2A|H2A.2|H2A/O|H2A/q|H2AC19|H2AFO|H2a-615|HIST2H2AA|HIST2H2AA3	MIM:142720|HGNC:HGNC:4736|Ensembl:ENSG00000203812	protein-coding	-2.24	98.41	0	0		33	60	58	68	40	220	202	301	380	396	40	28	77	74	106		38.4	55.2	49.4	53.1	29.8	175.7	185.4	224.3	284.9	203.4	33.7	26.7	44	56.2	92.1		5.3
100512977	LOC100512977	KDEL motif-containing protein 2	EXPH5|KDELC2	Ensembl:ENSSSCG00000015009|Ensembl:ENSSSCG00000015010	protein-coding	143888	POGLUT3	protein O-glucosyltransferase 3	KDELC2	MIM:618503|HGNC:HGNC:28496|Ensembl:ENSG00000178202	protein-coding	-2.2	14.74	0.0001	0.0008		7	12	7	11	1	59	110	43	23	4	22	19	42	31	43		8.1	11	6	8.6	0.7	47.1	101	32	17.2	2.1	18.5	18.1	24	23.6	37.4		3.19
100518128	SMPD3	sphingomyelin phosphodiesterase 3	-	VGNC:VGNC:93263|Ensembl:ENSSSCG00000002764	protein-coding	55512	SMPD3	sphingomyelin phosphodiesterase 3	NSMASE2	MIM:605777|HGNC:HGNC:14240|Ensembl:ENSG00000103056	protein-coding	-2.15	53.38	0	0		30	44	51	72	46	203	254	227	344	195	58	138	50	63	111		34.9	40.5	43.5	56.2	34.3	162.1	233.1	169.2	257.9	100.2	48.8	131.6	28.6	47.9	96.5		5.16
100624315	TEX19	testis expressed 19	-	-	protein-coding	400629	TEX19	testis expressed 19	-	MIM:615647|HGNC:HGNC:33802|Ensembl:ENSG00000182459	protein-coding	-2.15	21.12	0	0		3	4	5	4	5	17	19	28	21	30	1	5	31	26	9		3.5	3.7	4.3	3.1	3.7	13.6	17.4	20.9	15.7	15.4	0.8	4.8	17.7	19.8	7.8		2.17
397251	PLK2	polo like kinase 2	-	VGNC:VGNC:91563|Ensembl:ENSSSCG00000016925	protein-coding	10769	PLK2	polo like kinase 2	SNK|hPlk2|hSNK	MIM:607023|HGNC:HGNC:19699|Ensembl:ENSG00000145632	protein-coding	-2.15	14.78	0.0001	0.0008		3	15	19	9	3	81	33	97	10	37	25	14	87	13	39		3.5	13.8	16.2	7	2.2	64.7	30.3	72.3	7.5	19	21	13.4	49.7	9.9	33.9		2.17
110255273	LOC110255273	histone H2B type 2-F	-	-	protein-coding	440689	H2BC18	H2B clustered histone 18	HIST2H2BF	HGNC:HGNC:24700|Ensembl:ENSG00000203814	protein-coding	-2.14	46.36	0	0		17	13	11	27	48	86	60	100	170	161	7	13	16	17	23		19.8	12	9.4	21.1	35.8	68.7	55.1	74.5	127.4	82.7	5.9	12.4	9.1	12.9	20		4.38
100144508	ID4	inhibitor of DNA binding 4, HLH protein	-	VGNC:VGNC:89024|Ensembl:ENSSSCG00000024312	protein-coding	3400	ID4	inhibitor of DNA binding 4, HLH protein	IDB4|bHLHb27	MIM:600581|HGNC:HGNC:5363|Ensembl:ENSG00000172201	protein-coding	-2.13	46.43	0	0		9	7	7	6	6	30	27	39	44	48	12	13	12	11	1		10.5	6.4	6	4.7	4.5	24	24.8	29.1	33	24.7	10.1	12.4	6.9	8.4	0.9		3.52
100521593	DNAJB9	DnaJ heat shock protein family (Hsp40) member B9	-	VGNC:VGNC:96687	protein-coding	4189	DNAJB9	DnaJ heat shock protein family (Hsp40) member B9	ERdj4|MDG-1|MDG1|MST049|MSTP049	MIM:602634|HGNC:HGNC:6968|Ensembl:ENSG00000128590	protein-coding	-2.13	44.91	0	0		15	24	30	41	32	212	197	144	66	99	44	35	66	35	29		17.4	22.1	25.6	32	23.9	169.3	180.8	107.3	49.5	50.9	37	33.4	37.7	26.6	25.2		4.2
100738859	LOC100738859	histone H2B type 2-E	-	Ensembl:ENSSSCG00000047083	protein-coding	8349	H2BC21	H2B clustered histone 21	GL105|H2B|H2B.1|H2BE|H2BFQ|H2BGL105|H2BQ|HIST2H2BE	MIM:601831|HGNC:HGNC:4760|Ensembl:ENSG00000184678	protein-coding	-2.11	99.61	0	0		10	29	14	32	28	87	111	121	103	173	27	31	50	29	24		11.6	26.7	11.9	25	20.9	69.5	101.9	90.2	77.2	88.9	22.7	29.6	28.6	22	20.9		3.66
100627332	CKB	creatine kinase B	B-CK|CPK-B	VGNC:VGNC:86718|Ensembl:ENSSSCG00000021220	protein-coding	1152	CKB	creatine kinase B	B-CK|BCK|CKBB|CPK-B|HEL-211|HEL-S-29	MIM:123280|HGNC:HGNC:1991|Ensembl:ENSG00000166165	protein-coding	-2.09	128.31	0	0		1126	1886	945	1228	1062	5696	4462	6064	6648	7065	1333	1279	1583	1561	1681		1308.9	1735.3	805.1	958.6	791.7	4549.2	4095.2	4519.2	4983.6	3629.2	1122.1	1220	904.1	1186.2	1461		10.36
100240743	DDIT3	DNA damage inducible transcript 3	CHOP	Ensembl:ENSSSCG00000044553	protein-coding	1649	DDIT3	DNA damage inducible transcript 3	AltDDIT3|C/EBPzeta|CEBPZ|CHOP|CHOP-10|CHOP10|GADD153	MIM:126337|HGNC:HGNC:2726|Ensembl:ENSG00000175197	protein-coding	-2.08	46.05	0	0		19	27	23	28	26	82	126	172	125	31	47	64	86	75	79		22.1	24.8	19.6	21.9	19.4	65.5	115.6	128.2	93.7	15.9	39.6	61	49.1	57	68.7		4.53
100738624	LOC100738624	uncharacterized LOC100738624	-	-	protein-coding							-2.07	19.72	0	0.0001		13	7	4	3	6	73	21	21	13	54	19	13	25	14	8		15.1	6.4	3.4	2.3	4.5	58.3	19.3	15.7	9.7	27.7	16	12.4	14.3	10.6	7		4.01
100515447	USP43	ubiquitin specific peptidase 43	-	VGNC:VGNC:94765|Ensembl:ENSSSCG00000017995	protein-coding	124739	USP43	ubiquitin specific peptidase 43	-	HGNC:HGNC:20072|Ensembl:ENSG00000154914	protein-coding	-2.05	50.12	0	0		29	68	42	42	58	248	245	286	102	162	54	87	73	57	57		33.7	62.6	35.8	32.8	43.2	198.1	224.9	213.1	76.5	83.2	45.5	83	41.7	43.3	49.5		5.12
110259261	SLC43A3	solute carrier family 43 member 3	-	VGNC:VGNC:98325|Ensembl:ENSSSCG00000033998	protein-coding	29015	SLC43A3	solute carrier family 43 member 3	EEG1|ENBT1|FOAP-13|PRO1659|SEEEG-1	MIM:618034|HGNC:HGNC:17466|Ensembl:ENSG00000134802	protein-coding	-2.04	43.91	0	0		23	45	21	31	30	163	171	87	166	122	29	25	51	66	64		26.7	41.4	17.9	24.2	22.4	130.2	156.9	64.8	124.4	62.7	24.4	23.8	29.1	50.2	55.6		4.79
100155734	LOC100155734	histone H2A type 1	-	Ensembl:ENSSSCG00000033606	protein-coding	8334	H2AC6	H2A clustered histone 6	H2A/l|H2AFL|HIST1H2AC|dJ221C16.4	MIM:602794|HGNC:HGNC:4733|Ensembl:ENSG00000180573	protein-coding	-2.03	63.93	0	0		15	27	41	65	75	186	192	225	184	265	12	21	13	27	27		17.4	24.8	34.9	50.7	55.9	148.6	176.2	167.7	137.9	136.1	10.1	20	7.4	20.5	23.5		4.2
100312978	PECR	peroxisomal trans-2-enoyl-CoA reductase	-	VGNC:VGNC:95880|Ensembl:ENSSSCG00000022758	protein-coding	55825	PECR	peroxisomal trans-2-enoyl-CoA reductase	DCRRP|HPDHASE|HSA250303|PVIARL|SDR29C1|TERP	MIM:605843|HGNC:HGNC:18281|Ensembl:ENSG00000115425	protein-coding	-2.03	52.51	0	0		10	18	11	15	11	44	53	83	65	77	13	7	40	23	18		11.6	16.6	9.4	11.7	8.2	35.1	48.6	61.9	48.7	39.6	10.9	6.7	22.8	17.5	15.6		3.66
100513740	FAM151A	family with sequence similarity 151 member A	-	VGNC:VGNC:87909|Ensembl:ENSSSCG00000036649	protein-coding	338094	FAM151A	family with sequence similarity 151 member A	C1orf179	HGNC:HGNC:25032|Ensembl:ENSG00000162391	protein-coding	-2.02	53.73	0	0		6	20	15	14	9	46	68	55	53	84	49	22	44	41	35		7	18.4	12.8	10.9	6.7	36.7	62.4	41	39.7	43.1	41.2	21	25.1	31.2	30.4		3
445512	HMOX1	heme oxygenase 1	HSP32	VGNC:VGNC:98036|Ensembl:ENSSSCG00000039745	protein-coding	3162	HMOX1	heme oxygenase 1	HMOX1D|HO-1|HSP32|bK286B10	MIM:141250|HGNC:HGNC:5013|Ensembl:ENSG00000100292	protein-coding	-2.02	25.99	0	0		134	200	152	157	116	442	2170	3030	328	790	184	264	446	331	534		155.8	184	129.5	122.6	86.5	353	1991.6	2258.1	245.9	405.8	154.9	251.8	254.7	251.5	464.1		7.29
100511095	IER5	immediate early response 5	-	VGNC:VGNC:89028|Ensembl:ENSSSCG00000015541	protein-coding	51278	IER5	immediate early response 5	SBBI48	MIM:607177|HGNC:HGNC:5393|Ensembl:ENSG00000162783	protein-coding	-2.02	20.21	0	0.0001		5	5	6	3	13	18	46	46	19	29	27	5	21	21	12		5.8	4.6	5.1	2.3	9.7	14.4	42.2	34.3	14.2	14.9	22.7	4.8	12	16	10.4		2.77
397064	IGFBP2	insulin like growth factor binding protein 2	pIGFBP-2	Ensembl:ENSSSCG00000035392	protein-coding	3485	IGFBP2	insulin like growth factor binding protein 2	IBP2|IGF-BP53	MIM:146731|HGNC:HGNC:5471|Ensembl:ENSG00000115457	protein-coding	-2.02	19.71	0	0.0001		8	27	4	8	3	18	20	42	60	45	9	11	13	13	22		9.3	24.8	3.4	6.2	2.2	14.4	18.4	31.3	45	23.1	7.6	10.5	7.4	9.9	19.1		3.36
110260886	ZFPM1	zinc finger protein, FOG family member 1	-	VGNC:VGNC:95152	protein-coding	161882	ZFPM1	zinc finger protein, FOG family member 1	FOG|FOG1|ZC2HC11A|ZNF408|ZNF89A	MIM:601950|HGNC:HGNC:19762|Ensembl:ENSG00000179588	protein-coding	-2.01	19.2	0	0.0001		4	9	3	6	5	16	30	45	24	17	8	2	11	4	6		4.6	8.3	2.6	4.7	3.7	12.8	27.5	33.5	18	8.7	6.7	1.9	6.3	3	5.2		2.5
100523777	ELL2	elongation factor for RNA polymerase II 2	-	VGNC:VGNC:87649|Ensembl:ENSSSCG00000014168	protein-coding	22936	ELL2	elongation factor for RNA polymerase II 2	MRCCAT1	MIM:601874|HGNC:HGNC:17064|Ensembl:ENSG00000118985	protein-coding	-2	63.37	0	0		81	170	129	122	114	537	614	793	311	428	248	154	336	187	247		94.2	156.4	109.9	95.2	85	428.9	563.5	591	233.1	219.9	208.8	146.9	191.9	142.1	214.7		6.57
100620898	CACNA2D4	calcium voltage-gated channel auxiliary subunit alpha2delta 4	-	VGNC:VGNC:86123|Ensembl:ENSSSCG00000026537	protein-coding	93589	CACNA2D4	calcium voltage-gated channel auxiliary subunit alpha2delta 4	RCD4	MIM:608171|HGNC:HGNC:20202|Ensembl:ENSG00000151062	protein-coding	2	64.97	0	0		49	50	43	46	42	13	5	12	13	27	62	66	84	68	54		57	46	36.6	35.9	31.3	10.4	4.6	8.9	9.7	13.9	52.2	63	48	51.7	46.9		5.86
100512445	ABCA12	ATP binding cassette subfamily A member 12	-	VGNC:VGNC:95624|Ensembl:ENSSSCG00000034282	protein-coding	26154	ABCA12	ATP binding cassette subfamily A member 12	ARCI4A|ARCI4B|ICR2B|LI2	MIM:607800|HGNC:HGNC:14637|Ensembl:ENSG00000144452	protein-coding	2	27.14	0	0		62	60	39	16	37	13	18	3	13	17	73	69	115	61	118		72.1	55.2	33.2	12.5	27.6	10.4	16.5	2.2	9.7	8.7	61.4	65.8	65.7	46.4	102.6		6.19
100625773	RHOD	ras homolog family member D	-	VGNC:VGNC:92287|Ensembl:ENSSSCG00000022726	protein-coding	29984	RHOD	ras homolog family member D	ARHD|RHOHP1|RHOM|Rho	MIM:605781|HGNC:HGNC:670|Ensembl:ENSG00000173156	protein-coding	2.01	33.9	0	0		12	18	17	21	13	5	2	5	5	7	27	18	29	23	27		13.9	16.6	14.5	16.4	9.7	4	1.8	3.7	3.7	3.6	22.7	17.2	16.6	17.5	23.5		3.9
100157642	THBD	thrombomodulin	-	Ensembl:ENSSSCG00000042607	protein-coding	7056	THBD	thrombomodulin	AHUS6|BDCA3|CD141|THPH12|THRM|TM	MIM:188040|HGNC:HGNC:11784|Ensembl:ENSG00000178726	protein-coding	2.01	28.16	0	0		8	22	43	28	16	5	4	9	4	9	30	17	54	41	34		9.3	20.2	36.6	21.9	11.9	4	3.7	6.7	3	4.6	25.3	16.2	30.8	31.2	29.6		3.36
102158016	ARSB	arylsulfatase B	-	VGNC:VGNC:96794|Ensembl:ENSSSCG00000038535	protein-coding	411	ARSB	arylsulfatase B	ASB|G4S|MPS6	MIM:611542|HGNC:HGNC:714|Ensembl:ENSG00000113273	protein-coding	2.01	21.44	0	0		15	9	29	28	18	3	4	1	8	16	12	7	11	14	11		17.4	8.3	24.7	21.9	13.4	2.4	3.7	0.7	6	8.2	10.1	6.7	6.3	10.6	9.6		4.2
100523074	RIOX1	ribosomal oxygenase 1	C7H14orf169	VGNC:VGNC:92317|Ensembl:ENSSSCG00000002344	protein-coding	79697	RIOX1	ribosomal oxygenase 1	C14orf169|JMJD9|MAPJD|NO66|ROX|URLC2|hsNO66	MIM:611919|HGNC:HGNC:20968|Ensembl:ENSG00000170468	protein-coding	2.02	34.4	0	0		39	52	38	72	65	12	6	8	33	46	39	61	46	44	32		45.3	47.8	32.4	56.2	48.5	9.6	5.5	6	24.7	23.6	32.8	58.2	26.3	33.4	27.8		5.53
110260060	LOC110260060	uncharacterized LOC110260060	-	-	ncRNA							2.02	30.59	0	0		19	17	25	28	33	3	15	3	6	15	56	33	40	27	25		22.1	15.6	21.3	21.9	24.6	2.4	13.8	2.2	4.5	7.7	47.1	31.5	22.8	20.5	21.7		4.53
110261091	H6PD	hexose-6-phosphate dehydrogenase/glucose 1-dehydrogenase	-	VGNC:VGNC:88764|Ensembl:ENSSSCG00000034502	protein-coding	9563	H6PD	hexose-6-phosphate dehydrogenase/glucose 1-dehydrogenase	CORTRD1|G6PDH|GDH|H6PDH	MIM:138090|HGNC:HGNC:4795|Ensembl:ENSG00000049239	protein-coding	2.02	27.82	0	0		22	45	25	30	30	5	1	6	16	19	11	17	15	13	23		25.6	41.4	21.3	23.4	22.4	4	0.9	4.5	12	9.8	9.3	16.2	8.6	9.9	20		4.73
100515779	DYRK2	dual specificity tyrosine phosphorylation regulated kinase 2	-	VGNC:VGNC:87507|Ensembl:ENSSSCG00000000958	protein-coding	8445	DYRK2	dual specificity tyrosine phosphorylation regulated kinase 2	-	MIM:603496|HGNC:HGNC:3093|Ensembl:ENSG00000127334	protein-coding	2.03	31.74	0	0		34	44	46	55	50	3	7	9	22	37	38	31	55	90	73		39.5	40.5	39.2	42.9	37.3	2.4	6.4	6.7	16.5	19	32	29.6	31.4	68.4	63.4		5.34
100626292	MST1R	macrophage stimulating 1 receptor	-	VGNC:VGNC:90429|Ensembl:ENSSSCG00000027992	protein-coding	4486	MST1R	macrophage stimulating 1 receptor	CD136|CDw136|NPCA3|PTK8|RON|SEA	MIM:600168|HGNC:HGNC:7381|Ensembl:ENSG00000164078	protein-coding	2.03	26.36	0	0		31	23	35	24	21	3	3	30	15	9	41	49	55	73	62		36	21.2	29.8	18.7	15.7	2.4	2.8	22.4	11.2	4.6	34.5	46.7	31.4	55.5	53.9		5.21
100517488	THNSL1	threonine synthase like 1	-	VGNC:VGNC:96116|Ensembl:ENSSSCG00000011071	protein-coding	79896	THNSL1	threonine synthase like 1	TSH1	MIM:611260|HGNC:HGNC:26160|Ensembl:ENSG00000185875	protein-coding	2.03	21.55	0	0		15	12	15	11	22	4	1	5	7	5	15	10	22	24	4		17.4	11	12.8	8.6	16.4	3.2	0.9	3.7	5.2	2.6	12.6	9.5	12.6	18.2	3.5		4.2
110256607	LOC110256607	coiled-coil-helix-coiled-coil-helix domain-containing protein 2 pseudogene	-	Ensembl:ENSSSCG00000038672	pseudo	51142	CHCHD2	coiled-coil-helix-coiled-coil-helix domain containing 2	C7orf17|MIX17B|MNRR1|NS2TP|PARK22	MIM:616244|HGNC:HGNC:21645|Ensembl:ENSG00000106153	protein-coding	2.04	21.93	0	0		61	46	83	23	59	41	7	15	25	3	48	36	59	81	53		70.9	42.3	70.7	18	44	32.7	6.4	11.2	18.7	1.5	40.4	34.3	33.7	61.6	46.1		6.17
102159902	LOC102159902	60S ribosomal protein L21-like	-	-	pseudo	6144	RPL21	ribosomal protein L21	HYPT12|L21	MIM:603636|HGNC:HGNC:10313|Ensembl:ENSG00000122026	protein-coding	2.04	18.52	0	0.0001		6	11	14	12	11	8	3	3	1	3	14	16	17	8	15		7	10.1	11.9	9.4	8.2	6.4	2.8	2.2	0.7	1.5	11.8	15.3	9.7	6.1	13		3
106504065	UHRF1BP1	UHRF1 binding protein 1	-	VGNC:VGNC:94690|Ensembl:ENSSSCG00000001532	protein-coding	54887	UHRF1BP1	UHRF1 binding protein 1	C6orf107|ICBP90|dJ349A12.1	HGNC:HGNC:21216|Ensembl:ENSG00000065060	protein-coding	2.05	80.2	0	0		69	88	76	74	83	28	20	22	13	31	47	72	92	83	96		80.2	81	64.7	57.8	61.9	22.4	18.4	16.4	9.7	15.9	39.6	68.7	52.5	63.1	83.4		6.34
397097	DGKA	diacylglycerol kinase alpha	DAGK	VGNC:VGNC:87269|Ensembl:ENSSSCG00000000370	protein-coding	1606	DGKA	diacylglycerol kinase alpha	DAGK|DAGK1|DGK-alpha	MIM:125855|HGNC:HGNC:2849|Ensembl:ENSG00000065357	protein-coding	2.07	62.18	0	0		44	53	48	56	48	11	8	13	17	24	141	70	233	87	113		51.1	48.8	40.9	43.7	35.8	8.8	7.3	9.7	12.7	12.3	118.7	66.8	133.1	66.1	98.2		5.7
100157200	DIPK1A	divergent protein kinase domain 1A	FAM69A	VGNC:VGNC:87307|Ensembl:ENSSSCG00000006900	protein-coding	388650	DIPK1A	divergent protein kinase domain 1A	FAM69A	MIM:614542|HGNC:HGNC:32213|Ensembl:ENSG00000154511	protein-coding	2.07	26.85	0	0		18	20	17	25	29	9	3	3	7	9	4	27	16	18	7		20.9	18.4	14.5	19.5	21.6	7.2	2.8	2.2	5.2	4.6	3.4	25.8	9.1	13.7	6.1		4.45
396677	F3	coagulation factor III, tissue factor	-	VGNC:VGNC:87864|Ensembl:ENSSSCG00000022447	protein-coding	2152	F3	coagulation factor III, tissue factor	CD142|TF|TFA	MIM:134390|HGNC:HGNC:3541|Ensembl:ENSG00000117525	protein-coding	2.07	22.49	0	0		2	20	16	22	22	0	4	4	6	9	7	9	18	12	10		2.3	18.4	13.6	17.2	16.4	0	3.7	3	4.5	4.6	5.9	8.6	10.3	9.1	8.7		1.73
396910	ABCB1	ATP-binding cassette, sub-family B (MDR/TAP), member 1	MDR1|P-gp|Pgp1A	Ensembl:ENSSSCG00000015390	protein-coding	5243	ABCB1	ATP binding cassette subfamily B member 1	ABC20|CD243|CLCS|GP170|MDR1|P-GP|PGY1	MIM:171050|HGNC:HGNC:40|Ensembl:ENSG00000085563	protein-coding	2.08	111.67	0	0		95	102	106	116	100	36	20	28	27	39	166	176	236	147	225		110.4	93.9	90.3	90.6	74.5	28.8	18.4	20.9	20.2	20	139.7	167.9	134.8	111.7	195.6		6.8
100513161	TNFRSF21	TNF receptor superfamily member 21	-	VGNC:VGNC:94265|Ensembl:ENSSSCG00000001727	protein-coding	27242	TNFRSF21	TNF receptor superfamily member 21	BM-018|CD358|DR6	MIM:605732|HGNC:HGNC:13469|Ensembl:ENSG00000146072	protein-coding	2.08	74.61	0	0		256	432	412	436	272	75	71	72	129	243	523	324	325	432	435		297.6	397.5	351	340.4	202.8	59.9	65.2	53.7	96.7	124.8	440.2	309	185.6	328.3	378.1		8.22
100521528	ADAM19	ADAM metallopeptidase domain 19	-	VGNC:VGNC:85066|Ensembl:ENSSSCG00000017052	protein-coding	8728	ADAM19	ADAM metallopeptidase domain 19	FKSG34|MADDAM|MLTNB	MIM:603640|HGNC:HGNC:197|Ensembl:ENSG00000135074	protein-coding	2.08	25.45	0	0		47	53	148	345	294	43	31	56	41	37	169	148	150	84	39		54.6	48.8	126.1	269.3	219.2	34.3	28.5	41.7	30.7	19	142.3	141.2	85.7	63.8	33.9		5.8
595127	ARL6IP5	ADP ribosylation factor like GTPase 6 interacting protein 5	-	Ensembl:ENSSSCG00000033154	protein-coding	10550	ARL6IP5	ADP ribosylation factor like GTPase 6 interacting protein 5	DERP11|GTRAP3-18|HSPC127|JWA|PRAF3|Yip6b|addicsin|hp22|jmx	MIM:605709|HGNC:HGNC:16937|Ensembl:ENSG00000144746	protein-coding	2.08	20.9	0	0.0001		6	8	35	47	61	2	6	8	13	14	18	15	26	15	12		7	7.4	29.8	36.7	45.5	1.6	5.5	6	9.7	7.2	15.2	14.3	14.8	11.4	10.4		3
100625008	GIN1	gypsy retrotransposon integrase 1	-	VGNC:VGNC:88449|Ensembl:ENSSSCG00000025287	protein-coding	54826	GIN1	gypsy retrotransposon integrase 1	GIN-1|TGIN1|ZH2C2	HGNC:HGNC:25959|Ensembl:ENSG00000145723	protein-coding	2.09	20.48	0	0.0001		14	5	16	21	25	5	5	2	7	3	11	11	17	11	3		16.3	4.6	13.6	16.4	18.6	4	4.6	1.5	5.2	1.5	9.3	10.5	9.7	8.4	2.6		4.11
100517024	LARGE2	LARGE xylosyl- and glucuronyltransferase 2	-	VGNC:VGNC:89639|Ensembl:ENSSSCG00000013266	protein-coding	120071	LARGE2	LARGE xylosyl- and glucuronyltransferase 2	GYLTL1B|PP5656	MIM:609709|HGNC:HGNC:16522|Ensembl:ENSG00000165905	protein-coding	2.1	63.8	0	0		37	53	39	82	75	11	3	18	18	27	37	29	42	38	44		43	48.8	33.2	64	55.9	8.8	2.8	13.4	13.5	13.9	31.1	27.7	24	28.9	38.2		5.46
100515528	PKN1	protein kinase N1	-	VGNC:VGNC:91481|Ensembl:ENSSSCG00000013779	protein-coding	5585	PKN1	protein kinase N1	DBK|PAK-1|PAK1|PKN|PKN-ALPHA|PRK1|PRKCL1	MIM:601032|HGNC:HGNC:9405|Ensembl:ENSG00000123143	protein-coding	2.1	27.9	0	0		10	25	12	18	17	2	5	3	5	7	12	16	20	25	12		11.6	23	10.2	14.1	12.7	1.6	4.6	2.2	3.7	3.6	10.1	15.3	11.4	19	10.4		3.66
100152868	ACOT6	acyl-CoA thioesterase 6	-	Ensembl:ENSSSCG00000002348	protein-coding	641372	ACOT6	acyl-CoA thioesterase 6	C14orf42|c14_5530	MIM:614267|HGNC:HGNC:33159|Ensembl:ENSG00000205669	protein-coding	2.12	24.94	0	0		16	6	17	20	17	4	3	3	5	6	9	6	6	10	5		18.6	5.5	14.5	15.6	12.7	3.2	2.8	2.2	3.7	3.1	7.6	5.7	3.4	7.6	4.3		4.29
100525521	ZNF567	zinc finger protein 567	-	VGNC:VGNC:95265|Ensembl:ENSSSCG00000002932	protein-coding	163081	ZNF567	zinc finger protein 567	-	HGNC:HGNC:28696|Ensembl:ENSG00000189042	protein-coding	2.12	18.85	0	0.0001		21	12	16	18	20	5	5	16	3	2	13	5	37	11	14		24.4	11	13.6	14.1	14.9	4	4.6	11.9	2.2	1	10.9	4.8	21.1	8.4	12.2		4.67
100519262	DHRS1	dehydrogenase/reductase 1	-	VGNC:VGNC:87281|Ensembl:ENSSSCG00000001991	protein-coding	115817	DHRS1	dehydrogenase/reductase 1	SDR19C1	MIM:610410|HGNC:HGNC:16445|Ensembl:ENSG00000157379	protein-coding	2.13	42.76	0	0		17	26	22	32	29	2	5	9	8	10	14	24	38	44	30		19.8	23.9	18.7	25	21.6	1.6	4.6	6.7	6	5.1	11.8	22.9	21.7	33.4	26.1		4.38
100512302	HABP4	hyaluronan binding protein 4	-	VGNC:VGNC:95828|Ensembl:ENSSSCG00000035956	protein-coding	22927	HABP4	hyaluronan binding protein 4	IHABP-4|IHABP4|Ki-1/57|SERBP1L	MIM:617369|HGNC:HGNC:17062|Ensembl:ENSG00000130956	protein-coding	2.13	35.1	0	0		34	22	19	18	20	4	4	6	8	6	28	24	37	26	15		39.5	20.2	16.2	14.1	14.9	3.2	3.7	4.5	6	3.1	23.6	22.9	21.1	19.8	13		5.34
100738488	ZDHHC21	zinc finger DHHC-type palmitoyltransferase 21	-	VGNC:VGNC:95123|Ensembl:ENSSSCG00000035730	protein-coding	340481	ZDHHC21	zinc finger DHHC-type palmitoyltransferase 21	DHHC-21|DHHC21|DNZ1|HSPC097	MIM:614605|HGNC:HGNC:20750|Ensembl:ENSG00000175893	protein-coding	2.13	31.93	0	0		52	18	61	73	70	11	7	5	25	64	50	51	105	53	44		60.4	16.6	52	57	52.2	8.8	6.4	3.7	18.7	32.9	42.1	48.6	60	40.3	38.2		5.94
100157716	CPS1	carbamoyl-phosphate synthase 1	-	VGNC:VGNC:95991|Ensembl:ENSSSCG00000016159	protein-coding	1373	CPS1	carbamoyl-phosphate synthase 1	CPSASE1|PHN	MIM:608307|HGNC:HGNC:2323|Ensembl:ENSG00000021826	protein-coding	2.14	82.98	0	0		94	90	55	94	142	24	23	28	33	24	73	53	81	72	80		109.3	82.8	46.9	73.4	105.9	19.2	21.1	20.9	24.7	12.3	61.4	50.6	46.3	54.7	69.5		6.78
100520059	CHST14	carbohydrate sulfotransferase 14	-	-	protein-coding	113189	CHST14	carbohydrate sulfotransferase 14	ATCS|D4ST1|EDSMC1|HNK1ST	MIM:608429|HGNC:HGNC:24464|Ensembl:ENSG00000169105	protein-coding	2.14	23.32	0	0		12	23	9	14	14	4	1	6	3	5	8	7	21	15	8		13.9	21.2	7.7	10.9	10.4	3.2	0.9	4.5	2.2	2.6	6.7	6.7	12	11.4	7		3.9
397018	SCARB1	scavenger receptor class B member 1	-	VGNC:VGNC:92613|Ensembl:ENSSSCG00000009759	protein-coding	949	SCARB1	scavenger receptor class B member 1	CD36L1|CLA-1|CLA1|HDLQTL6|SR-BI|SRB1	MIM:601040|HGNC:HGNC:1664|Ensembl:ENSG00000073060	protein-coding	2.15	19.26	0	0.0001		12	14	29	9	8	2	2	5	1	8	13	13	32	21	30		13.9	12.9	24.7	7	6	1.6	1.8	3.7	0.7	4.1	10.9	12.4	18.3	16	26.1		3.9
397521	IRF6	interferon regulatory factor 6	-	VGNC:VGNC:89209|Ensembl:ENSSSCG00000015612	protein-coding	3664	IRF6	interferon regulatory factor 6	LPS|OFC6|PIT|PPS|PPS1|VWS|VWS1	MIM:607199|HGNC:HGNC:6121|Ensembl:ENSG00000117595	protein-coding	2.16	87.51	0	0		49	68	89	122	92	13	14	24	34	31	107	70	109	69	75		57	62.6	75.8	95.2	68.6	10.4	12.8	17.9	25.5	15.9	90.1	66.8	62.3	52.4	65.2		5.86
100626537	EML2	EMAP like 2	-	VGNC:VGNC:87683|Ensembl:ENSSSCG00000038229	protein-coding	24139	EML2	EMAP like 2	ELP70|EMAP-2|EMAP2	MIM:617494|HGNC:HGNC:18035|Ensembl:ENSG00000125746	protein-coding	2.16	71.71	0	0		43	40	70	69	75	5	8	23	21	21	58	44	59	44	40		50	36.8	59.6	53.9	55.9	4	7.3	17.1	15.7	10.8	48.8	42	33.7	33.4	34.8		5.67
100512305	METRNL	meteorin like, glial cell differentiation regulator	-	VGNC:VGNC:90153|Ensembl:ENSSSCG00000017137	protein-coding	284207	METRNL	meteorin like, glial cell differentiation regulator	-	MIM:616241|HGNC:HGNC:27584|Ensembl:ENSG00000176845	protein-coding	2.16	39.39	0	0		18	22	29	27	25	3	6	10	8	5	16	16	9	15	19		20.9	20.2	24.7	21.1	18.6	2.4	5.5	7.5	6	2.6	13.5	15.3	5.1	11.4	16.5		4.45
100519641	PPP1R26	protein phosphatase 1 regulatory subunit 26	-	VGNC:VGNC:91730|Ensembl:ENSSSCG00000005761	protein-coding	9858	PPP1R26	protein phosphatase 1 regulatory subunit 26	KIAA0649|NRBE3	MIM:614056|HGNC:HGNC:29089|Ensembl:ENSG00000196422	protein-coding	2.18	19.68	0	0.0001		8	11	12	22	13	2	3	3	1	11	15	10	10	8	18		9.3	10.1	10.2	17.2	9.7	1.6	2.8	2.2	0.7	5.7	12.6	9.5	5.7	6.1	15.6		3.36
100627559	HDAC7	histone deacetylase 7	-	Ensembl:ENSSSCG00000027859	protein-coding	51564	HDAC7	histone deacetylase 7	HD7|HD7A|HDAC7A	MIM:606542|HGNC:HGNC:14067|Ensembl:ENSG00000061273	protein-coding	2.19	32.93	0	0		18	15	20	28	13	10	3	5	2	7	35	18	34	31	19		20.9	13.8	17	21.9	9.7	8	2.8	3.7	1.5	3.6	29.5	17.2	19.4	23.6	16.5		4.45
102166270	LOC102166270	putative surface protein SACOL0050	-	-	protein-coding							2.19	16.2	0.0001	0.0004		15	7	15	7	7	4	0	2	3	4	13	15	15	6	15		17.4	6.4	12.8	5.5	5.2	3.2	0	1.5	2.2	2.1	10.9	14.3	8.6	4.6	13		4.2
100153665	KLF10	Kruppel like factor 10	-	VGNC:VGNC:89490|Ensembl:ENSSSCG00000027480	protein-coding	7071	KLF10	Kruppel like factor 10	EGR-alpha|EGRA|TIEG|TIEG1	MIM:601878|HGNC:HGNC:11810|Ensembl:ENSG00000155090	protein-coding	2.21	132.96	0	0		328	446	522	462	474	72	80	142	96	387	521	460	679	545	419		381.3	410.4	444.7	360.6	353.3	57.5	73.4	105.8	72	198.8	438.6	438.8	387.8	414.2	364.2		8.58
110261054	KMT5C	lysine methyltransferase 5C	-	VGNC:VGNC:89554|Ensembl:ENSSSCG00000035829	protein-coding	84787	KMT5C	lysine methyltransferase 5C	SUV420H2|Suv4-20h2	MIM:613198|HGNC:HGNC:28405|Ensembl:ENSG00000133247	protein-coding	2.21	20.48	0	0.0001		5	6	16	17	17	0	3	5	2	5	3	6	12	7	7		5.8	5.5	13.6	13.3	12.7	0	2.8	3.7	1.5	2.6	2.5	5.7	6.9	5.3	6.1		2.77
100302109	DNMT3B	DNA methyltransferase 3 beta	-	VGNC:VGNC:96228|Ensembl:ENSSSCG00000007252	protein-coding	1789	DNMT3B	DNA methyltransferase 3 beta	ICF|ICF1|M.HsaIIIB	MIM:602900|HGNC:HGNC:2979|Ensembl:ENSG00000088305	protein-coding	2.22	29.99	0	0		34	59	165	229	186	29	18	18	48	58	93	42	201	266	51		39.5	54.3	140.6	178.8	138.7	23.2	16.5	13.4	36	29.8	78.3	40.1	114.8	202.1	44.3		5.34
100521111	PLCD3	phospholipase C delta 3	-	VGNC:VGNC:91518|Ensembl:ENSSSCG00000017338	protein-coding	113026	PLCD3	phospholipase C delta 3	PLC-delta-3	MIM:608795|HGNC:HGNC:9061|Ensembl:ENSG00000161714	protein-coding	2.23	40.05	0	0		20	13	33	39	37	4	9	8	5	10	18	11	19	31	10		23.2	12	28.1	30.4	27.6	3.2	8.3	6	3.7	5.1	15.2	10.5	10.9	23.6	8.7		4.6
100515137	OPLAH	5-oxoprolinase, ATP-hydrolysing	-	VGNC:VGNC:91049|Ensembl:ENSSSCG00000005911	protein-coding	26873	OPLAH	5-oxoprolinase, ATP-hydrolysing	5-Opase|OPLA|OPLAHD	MIM:614243|HGNC:HGNC:8149|Ensembl:ENSG00000178814	protein-coding	2.23	34.27	0	0		29	35	24	64	32	5	7	6	18	14	28	53	25	35	17		33.7	32.2	20.4	50	23.9	4	6.4	4.5	13.5	7.2	23.6	50.6	14.3	26.6	14.8		5.12
100270690	LGALSL	galectin like	-	VGNC:VGNC:89698|Ensembl:ENSSSCG00000030005	protein-coding	29094	LGALSL	galectin like	GRP|HSPC159	MIM:617902|HGNC:HGNC:25012|Ensembl:ENSG00000119862	protein-coding	2.24	20.65	0	0.0001		8	3	20	13	17	3	3	0	5	4	34	31	62	13	28		9.3	2.8	17	10.1	12.7	2.4	2.8	0	3.7	2.1	28.6	29.6	35.4	9.9	24.3		3.36
106507740	LOC106507740	uncharacterized LOC106507740	-	-	ncRNA							2.24	16.65	0	0.0003		14	12	12	17	7	3	0	11	3	4	4	7	11	18	9		16.3	11	10.2	13.3	5.2	2.4	0	8.2	2.2	2.1	3.4	6.7	6.3	13.7	7.8		4.11
100627054	RFFL	ring finger and FYVE like domain containing E3 ubiquitin protein ligase	-	VGNC:VGNC:98289|Ensembl:ENSSSCG00000032552	protein-coding	117584	RFFL	ring finger and FYVE like domain containing E3 ubiquitin protein ligase	CARP-2|CARP2|FRING|RIFIFYLIN|RNF189|RNF34L	MIM:609735|HGNC:HGNC:24821|Ensembl:ENSG00000092871	protein-coding	2.25	59.36	0	0		45	40	62	87	56	17	13	10	17	15	159	50	136	68	48		52.3	36.8	52.8	67.9	41.7	13.6	11.9	7.5	12.7	7.7	133.8	47.7	77.7	51.7	41.7		5.74
100521403	NPHP3	nephrocystin 3	-	Ensembl:ENSSSCG00000011632	protein-coding	27031	NPHP3	nephrocystin 3	CFAP31|MKS7|NPH3|RHPD|RHPD1|SLSN3	MIM:608002|HGNC:HGNC:7907|Ensembl:ENSG00000113971	protein-coding	2.26	55.74	0	0		70	55	66	52	49	12	5	10	23	26	60	72	62	62	37		81.4	50.6	56.2	40.6	36.5	9.6	4.6	7.5	17.2	13.4	50.5	68.7	35.4	47.1	32.2		6.36
100518001	FAM169A	family with sequence similarity 169 member A	-	VGNC:VGNC:87927|Ensembl:ENSSSCG00000014076	protein-coding	26049	FAM169A	family with sequence similarity 169 member A	SLAP75	MIM:615769|HGNC:HGNC:29138|Ensembl:ENSG00000198780	protein-coding	2.27	98.78	0	0		221	150	242	292	247	49	49	31	82	83	240	192	214	186	133		256.9	138	206.2	227.9	184.1	39.1	45	23.1	61.5	42.6	202	183.1	122.2	141.3	115.6		8.01
397436	CASQ2	calsequestrin 2	-	VGNC:VGNC:86206|Ensembl:ENSSSCG00000006745	protein-coding	845	CASQ2	calsequestrin 2	PDIB2	MIM:114251|HGNC:HGNC:1513|Ensembl:ENSG00000118729	protein-coding	2.27	46.55	0	0		23	24	42	38	48	8	22	11	0	9	36	26	55	31	42		26.7	22.1	35.8	29.7	35.8	6.4	20.2	8.2	0	4.6	30.3	24.8	31.4	23.6	36.5		4.79
397429	SLC2A2	solute carrier family 2 member 2	GLUT2	VGNC:VGNC:93048|Ensembl:ENSSSCG00000020927	protein-coding	6514	SLC2A2	solute carrier family 2 member 2	GLUT2	MIM:138160|HGNC:HGNC:11006|Ensembl:ENSG00000163581	protein-coding	2.27	42.55	0	0		29	24	70	42	43	1	7	10	9	20	79	76	67	46	80		33.7	22.1	59.6	32.8	32.1	0.8	6.4	7.5	6.7	10.3	66.5	72.5	38.3	35	69.5		5.12
100514638	KCNG3	potassium voltage-gated channel modifier subfamily G member 3	-	VGNC:VGNC:89341|Ensembl:ENSSSCG00000008465	protein-coding	170850	KCNG3	potassium voltage-gated channel modifier subfamily G member 3	KV10.1|KV6.3	MIM:606767|HGNC:HGNC:18306|Ensembl:ENSG00000171126	protein-coding	2.27	33.86	0	0		13	31	16	26	22	4	2	6	3	17	20	14	28	12	21		15.1	28.5	13.6	20.3	16.4	3.2	1.8	4.5	2.2	8.7	16.8	13.4	16	9.1	18.3		4.01
100622470	ARMCX1	armadillo repeat containing X-linked 1	-	Ensembl:ENSSSCG00000038569	protein-coding	51309	ARMCX1	armadillo repeat containing X-linked 1	ALEX1|GASP7	MIM:300362|HGNC:HGNC:18073|Ensembl:ENSG00000126947	protein-coding	2.27	29.36	0	0		11	29	14	16	17	1	4	5	5	5	10	14	21	23	10		12.8	26.7	11.9	12.5	12.7	0.8	3.7	3.7	3.7	2.6	8.4	13.4	12	17.5	8.7		3.79
100157793	PRKAB2	protein kinase AMP-activated non-catalytic subunit beta 2	-	VGNC:VGNC:91799|Ensembl:ENSSSCG00000006703	protein-coding	5565	PRKAB2	protein kinase AMP-activated non-catalytic subunit beta 2	-	MIM:602741|HGNC:HGNC:9379|Ensembl:ENSG00000131791	protein-coding	2.28	63.46	0	0		19	29	31	50	57	10	7	8	7	13	25	23	31	27	15		22.1	26.7	26.4	39	42.5	8	6.4	6	5.2	6.7	21	21.9	17.7	20.5	13		4.53
100739766	POU5F2	POU domain class 5, transcription factor 2	-	-	protein-coding	134187	POU5F2	POU domain class 5, transcription factor 2	SPRM-1	HGNC:HGNC:26367|Ensembl:ENSG00000248483	protein-coding	2.28	51.19	0	0		49	83	61	61	49	12	8	8	19	70	68	74	63	61	53		57	76.4	52	47.6	36.5	9.6	7.3	6	14.2	36	57.2	70.6	36	46.4	46.1		5.86
100737003	PBLD	phenazine biosynthesis like protein domain containing	-	VGNC:VGNC:91201|Ensembl:ENSSSCG00000025876	protein-coding	64081	PBLD	phenazine biosynthesis like protein domain containing	HEL-S-306|MAWBP|MAWDBP	MIM:612189|HGNC:HGNC:23301|Ensembl:ENSG00000108187	protein-coding	2.28	18.96	0	0.0001		9	7	24	20	15	1	1	8	1	12	13	7	28	12	18		10.5	6.4	20.4	15.6	11.2	0.8	0.9	6	0.7	6.2	10.9	6.7	16	9.1	15.6		3.52
100512167	IKBIP	IKBKB interacting protein	-	Ensembl:ENSSSCG00000038772	protein-coding	121457	IKBIP	IKBKB interacting protein	IKIP	MIM:609861|HGNC:HGNC:26430|Ensembl:ENSG00000166130	protein-coding	2.28	18.94	0	0.0001		8	16	13	6	14	4	0	0	3	8	15	13	48	18	12		9.3	14.7	11.1	4.7	10.4	3.2	0	0	2.2	4.1	12.6	12.4	27.4	13.7	10.4		3.36
102166512	ANXA3	annexin A3	-	-	protein-coding	306	ANXA3	annexin A3	ANX3	MIM:106490|HGNC:HGNC:541|Ensembl:ENSG00000138772	protein-coding	2.29	24.69	0	0		14	6	16	14	12	4	1	0	3	7	22	26	19	22	21		16.3	5.5	13.6	10.9	8.9	3.2	0.9	0	2.2	3.6	18.5	24.8	10.9	16.7	18.3		4.11
100134962	PHYH	phytanoyl-CoA 2-hydroxylase	-	VGNC:VGNC:96483|Ensembl:ENSSSCG00000039244	protein-coding	5264	PHYH	phytanoyl-CoA 2-hydroxylase	LN1|LNAP1|PAHX|PHYH1|RD	MIM:602026|HGNC:HGNC:8940|Ensembl:ENSG00000107537	protein-coding	2.3	32.83	0	0		12	16	16	12	15	3	3	3	4	4	27	14	42	19	16		13.9	14.7	13.6	9.4	11.2	2.4	2.8	2.2	3	2.1	22.7	13.4	24	14.4	13.9		3.9
100737060	CSPG4B	chondroitin sulfate proteoglycan family member 4B	-	VGNC:VGNC:99248|Ensembl:ENSSSCG00000016898	protein-coding	1464	CSPG4	chondroitin sulfate proteoglycan 4	CSPG4A|HMW-MAA|MCSP|MCSPG|MEL-CSPG|MSK16|NG2	MIM:601172|HGNC:HGNC:2466|Ensembl:ENSG00000173546	protein-coding	2.31	113.22	0	0		101	84	95	134	116	28	19	15	21	52	85	85	106	69	72		117.4	77.3	80.9	104.6	86.5	22.4	17.4	11.2	15.7	26.7	71.5	81.1	60.5	52.4	62.6		6.89
100516141	MEP1B	meprin A subunit beta	-	VGNC:VGNC:90143|Ensembl:ENSSSCG00000003732	protein-coding	4225	MEP1B	meprin A subunit beta	-	MIM:600389|HGNC:HGNC:7020|Ensembl:ENSG00000141434	protein-coding	2.33	82.43	0	0		95	88	125	126	163	52	13	36	22	36	90	123	88	68	61		110.4	81	106.5	98.4	121.5	41.5	11.9	26.8	16.5	18.5	75.8	117.3	50.3	51.7	53		6.8
100625359	VAT1	vesicle amine transport 1	-	VGNC:VGNC:94805|Ensembl:ENSSSCG00000024059	protein-coding	10493	VAT1	vesicle amine transport 1	VATI	MIM:604631|HGNC:HGNC:16919|Ensembl:ENSG00000108828	protein-coding	2.35	141.26	0	0		57	71	123	103	104	18	20	16	19	32	149	126	227	158	115		66.3	65.3	104.8	80.4	77.5	14.4	18.4	11.9	14.2	16.4	125.4	120.2	129.6	120.1	100		6.07
100038003	KLF7	Kruppel like factor 7	UKLF	VGNC:VGNC:96396|Ensembl:ENSSSCG00000029998	protein-coding	8609	KLF7	Kruppel like factor 7	UKLF	MIM:604865|HGNC:HGNC:6350|Ensembl:ENSG00000118263	protein-coding	2.36	70.57	0	0		54	52	53	56	39	14	6	16	7	18	40	49	78	91	63		62.8	47.8	45.2	43.7	29.1	11.2	5.5	11.9	5.2	9.2	33.7	46.7	44.5	69.2	54.8		5.99
100158092	EFS	embryonal Fyn-associated substrate	-	VGNC:VGNC:87581|Ensembl:ENSSSCG00000002026	protein-coding	10278	EFS	embryonal Fyn-associated substrate	CAS3|CASS3|EFS1|EFS2|HEFS|SIN	MIM:609906|HGNC:HGNC:16898|Ensembl:ENSG00000100842	protein-coding	2.36	23.76	0	0		19	9	12	21	22	2	1	1	10	9	13	14	11	16	7		22.1	8.3	10.2	16.4	16.4	1.6	0.9	0.7	7.5	4.6	10.9	13.4	6.3	12.2	6.1		4.53
102164640	LOC102164640	uncharacterized LOC102164640	-	-	ncRNA							2.38	27.64	0	0		13	14	16	22	10	0	0	5	4	8	8	19	21	17	13		15.1	12.9	13.6	17.2	7.5	0	0	3.7	3	4.1	6.7	18.1	12	12.9	11.3		4.01
102166713	ARMCX5	armadillo repeat containing X-linked 5	-	-	protein-coding	64860	ARMCX5	armadillo repeat containing X-linked 5	GASP5	MIM:301047|HGNC:HGNC:25772|Ensembl:ENSG00000125962	protein-coding	2.38	22.62	0	0		11	26	18	10	13	1	2	4	9	4	16	12	46	14	11		12.8	23.9	15.3	7.8	9.7	0.8	1.8	3	6.7	2.1	13.5	11.4	26.3	10.6	9.6		3.79
100156463	ZBTB26	zinc finger and BTB domain containing 26	-	VGNC:VGNC:95066|Ensembl:ENSSSCG00000032575	protein-coding	57684	ZBTB26	zinc finger and BTB domain containing 26	ZNF481|bioref	HGNC:HGNC:23383|Ensembl:ENSG00000171448	protein-coding	2.39	18.95	0	0.0001		12	8	9	20	23	0	3	2	7	5	17	7	34	4	16		13.9	7.4	7.7	15.6	17.1	0	2.8	1.5	5.2	2.6	14.3	6.7	19.4	3	13.9		3.9
406187	APOC3	apolipoprotein C3	-	VGNC:VGNC:85421|Ensembl:ENSSSCG00000015069	protein-coding	345	APOC3	apolipoprotein C3	APOCIII	MIM:107720|HGNC:HGNC:610|Ensembl:ENSG00000110245	protein-coding	2.39	17.66	0	0.0002		16	5	104	80	43	2	5	9	14	23	29	31	145	180	66		18.6	4.6	88.6	62.5	32.1	1.6	4.6	6.7	10.5	11.8	24.4	29.6	82.8	136.8	57.4		4.29
100153507	TUBB2B	tubulin, beta 2B class IIb	-	Ensembl:ENSSSCG00000033655	protein-coding	347733	TUBB2B	tubulin beta 2B class IIb	CDCBM7|PMGYSA|bA506K6.1	MIM:612850|HGNC:HGNC:30829|Ensembl:ENSG00000137285	protein-coding	2.4	19.53	0	0.0001		4	45	36	33	32	3	7	32	2	10	11	51	112	86	89		4.6	41.4	30.7	25.8	23.9	2.4	6.4	23.8	1.5	5.1	9.3	48.6	64	65.4	77.4		2.5
100153356	ZNF239	zinc finger protein 239	-	VGNC:VGNC:95210|Ensembl:ENSSSCG00000029576	protein-coding	8187	ZNF239	zinc finger protein 239	HOK-2|MOK2	MIM:601069|HGNC:HGNC:13031|Ensembl:ENSG00000196793	protein-coding	2.41	49.79	0	0		16	32	31	22	40	3	3	5	22	11	25	20	36	24	28		18.6	29.4	26.4	17.2	29.8	2.4	2.8	3.7	16.5	5.7	21	19.1	20.6	18.2	24.3		4.29
102158881	NOTCH3	notch receptor 3	-	VGNC:VGNC:100314|Ensembl:ENSSSCG00000025176	protein-coding	4854	NOTCH3	notch receptor 3	CADASIL|CADASIL1|CASIL|IMF2|LMNS	MIM:600276|HGNC:HGNC:7883|Ensembl:ENSG00000074181	protein-coding	2.43	50.52	0	0		15	30	25	26	17	1	3	5	5	11	28	30	51	49	34		17.4	27.6	21.3	20.3	12.7	0.8	2.8	3.7	3.7	5.7	23.6	28.6	29.1	37.2	29.6		4.2
397583	LIPE	lipase E, hormone sensitive type	HSL|REH	VGNC:VGNC:98493|Ensembl:ENSSSCG00000003018	protein-coding	3991	LIPE	lipase E, hormone sensitive type	AOMS4|FPLD6|HSL|LHS|REH	MIM:151750|HGNC:HGNC:6621|Ensembl:ENSG00000079435	protein-coding	2.43	30.02	0	0		16	14	19	20	13	5	2	7	3	1	9	22	16	14	15		18.6	12.9	16.2	15.6	9.7	4	1.8	5.2	2.2	0.5	7.6	21	9.1	10.6	13		4.29
100625804	SUSD2	sushi domain containing 2	-	Ensembl:ENSSSCG00000025393	protein-coding	56241	SUSD2	sushi domain containing 2	BK65A6.2|W5C5	MIM:615825|HGNC:HGNC:30667|Ensembl:ENSG00000099994	protein-coding	2.45	16.38	0.0001	0.0004		14	6	43	32	10	1	2	1	9	10	21	19	35	63	6		16.3	5.5	36.6	25	7.5	0.8	1.8	0.7	6.7	5.1	17.7	18.1	20	47.9	5.2		4.11
110255985	LOC110255985	uncharacterized LOC110255985	-	-	ncRNA							2.46	32.54	0	0		31	11	35	69	73	5	7	7	9	24	34	52	29	28	11		36	10.1	29.8	53.9	54.4	4	6.4	5.2	6.7	12.3	28.6	49.6	16.6	21.3	9.6		5.21
100521442	ZNF514	zinc finger protein 514	-	VGNC:VGNC:95255|Ensembl:ENSSSCG00000031072	protein-coding	84874	ZNF514	zinc finger protein 514	-	HGNC:HGNC:25894|Ensembl:ENSG00000144026	protein-coding	2.46	29.46	0	0		11	20	7	19	13	3	0	4	4	4	28	13	23	15	18		12.8	18.4	6	14.8	9.7	2.4	0	3	3	2.1	23.6	12.4	13.1	11.4	15.6		3.79
100233193	MGLL	monoglyceride lipase	-	VGNC:VGNC:90199|Ensembl:ENSSSCG00000024134	protein-coding	11343	MGLL	monoglyceride lipase	HU-K5|HUK5|MAGL|MGL	MIM:609699|HGNC:HGNC:17038|Ensembl:ENSG00000074416	protein-coding	2.46	23.33	0	0		11	2	20	22	31	6	3	3	5	1	10	5	11	9	8		12.8	1.8	17	17.2	23.1	4.8	2.8	2.2	3.7	0.5	8.4	4.8	6.3	6.8	7		3.79
100627428	ZNF182	zinc finger protein 182	-	VGNC:VGNC:95199|Ensembl:ENSSSCG00000012284	protein-coding	7569	ZNF182	zinc finger protein 182	HHZ150|KOX14|ZNF21|Zfp182	MIM:314993|HGNC:HGNC:13001|Ensembl:ENSG00000147118	protein-coding	2.46	16.87	0	0.0003		2	15	17	10	6	1	1	0	3	7	9	8	25	14	9		2.3	13.8	14.5	7.8	4.5	0.8	0.9	0	2.2	3.6	7.6	7.6	14.3	10.6	7.8		1.73
100625259	CCDC14	coiled-coil domain containing 14	-	VGNC:VGNC:86260|Ensembl:ENSSSCG00000025349	protein-coding	64770	CCDC14	coiled-coil domain containing 14	-	MIM:617147|HGNC:HGNC:25766|Ensembl:ENSG00000175455	protein-coding	2.47	57.31	0	0		42	38	38	34	46	2	5	8	10	24	28	47	65	59	34		48.8	35	32.4	26.5	34.3	1.6	4.6	6	7.5	12.3	23.6	44.8	37.1	44.8	29.6		5.64
397639	EPHX1	epoxide hydrolase 1	mEH	Ensembl:ENSSSCG00000010853	protein-coding	2052	EPHX1	epoxide hydrolase 1	EPHX|EPOX|HYL1|MEH	MIM:132810|HGNC:HGNC:3401|Ensembl:ENSG00000143819	protein-coding	2.5	37.94	0	0		14	24	30	21	18	1	3	12	5	6	25	25	65	64	29		16.3	22.1	25.6	16.4	13.4	0.8	2.8	8.9	3.7	3.1	21	23.8	37.1	48.6	25.2		4.11
100620951	PYCR1	pyrroline-5-carboxylate reductase 1	-	VGNC:VGNC:92018|Ensembl:ENSSSCG00000034723	protein-coding	5831	PYCR1	pyrroline-5-carboxylate reductase 1	ARCL2B|ARCL3B|P5C|P5CR|PIG45|PP222|PRO3|PYCR	MIM:179035|HGNC:HGNC:9721|Ensembl:ENSG00000183010	protein-coding	2.51	42.26	0	0		18	24	20	31	20	2	3	3	8	8	12	34	23	23	27		20.9	22.1	17	24.2	14.9	1.6	2.8	2.2	6	4.1	10.1	32.4	13.1	17.5	23.5		4.45
102160209	SLC24A1	solute carrier family 24 member 1	-	VGNC:VGNC:92986|Ensembl:ENSSSCG00000004937	protein-coding	9187	SLC24A1	solute carrier family 24 member 1	CSNB1D|HsT17412|NCKX|NCKX1|RODX	MIM:603617|HGNC:HGNC:10975|Ensembl:ENSG00000074621	protein-coding	2.52	27.67	0	0		16	15	13	10	25	2	6	0	3	6	14	10	15	5	11		18.6	13.8	11.1	7.8	18.6	1.6	5.5	0	2.2	3.1	11.8	9.5	8.6	3.8	9.6		4.29
100512231	MFAP5	microfibril associated protein 5	-	VGNC:VGNC:90177|Ensembl:ENSSSCG00000031712	protein-coding	8076	MFAP5	microfibril associated protein 5	AAT9|MAGP-2|MAGP2|MFAP-5|MP25	MIM:601103|HGNC:HGNC:29673|Ensembl:ENSG00000197614	protein-coding	2.52	23.77	0	0		22	7	25	12	9	2	2	4	1	6	83	46	71	28	25		25.6	6.4	21.3	9.4	6.7	1.6	1.8	3	0.7	3.1	69.9	43.9	40.6	21.3	21.7		4.73
106504229	MAP2K5	mitogen-activated protein kinase kinase 5	-	Ensembl:ENSSSCG00000004955	protein-coding	5607	MAP2K5	mitogen-activated protein kinase kinase 5	HsT17454|MAPKK5|MEK5|PRKMK5	MIM:602520|HGNC:HGNC:6845|Ensembl:ENSG00000137764	protein-coding	2.54	52.44	0	0		18	29	29	61	41	6	4	5	5	17	30	34	99	46	31		20.9	26.7	24.7	47.6	30.6	4.8	3.7	3.7	3.7	8.7	25.3	32.4	56.5	35	26.9		4.45
100626722	KRT7	keratin 7	-	Ensembl:ENSSSCG00000038966	ncRNA	3855	KRT7	keratin 7	CK7|K2C7|K7|SCL	MIM:148059|HGNC:HGNC:6445|Ensembl:ENSG00000135480	protein-coding	2.56	61.88	0	0		74	77	68	114	114	12	16	49	19	16	107	38	69	120	45		86	70.8	57.9	89	85	9.6	14.7	36.5	14.2	8.2	90.1	36.2	39.4	91.2	39.1		6.44
100157453	LOC100157453	intestinal-type alkaline phosphatase	-	-	protein-coding	248	ALPI	alkaline phosphatase, intestinal	IAP	MIM:171740|HGNC:HGNC:437|Ensembl:ENSG00000163295	protein-coding	2.57	23.04	0	0		28	17	154	147	164	11	19	21	28	17	29	8	16	52	2		32.5	15.6	131.2	114.8	122.3	8.8	17.4	15.7	21	8.7	24.4	7.6	9.1	39.5	1.7		5.07
100157312	CAMKK2	calcium/calmodulin dependent protein kinase kinase 2	-	VGNC:VGNC:86158|Ensembl:ENSSSCG00000009815	protein-coding	10645	CAMKK2	calcium/calmodulin dependent protein kinase kinase 2	CAMKK|CAMKKB	MIM:615002|HGNC:HGNC:1470|Ensembl:ENSG00000110931	protein-coding	2.58	21.57	0	0		3	5	14	18	31	2	1	3	1	5	18	11	15	12	9		3.5	4.6	11.9	14.1	23.1	1.6	0.9	2.2	0.7	2.6	15.2	10.5	8.6	9.1	7.8		2.17
397406	FCER1G	Fc fragment of IgE receptor Ig	-	VGNC:VGNC:88061|Ensembl:ENSSSCG00000006357	protein-coding	2207	FCER1G	Fc fragment of IgE receptor Ig	FCRG	MIM:147139|HGNC:HGNC:3611|Ensembl:ENSG00000158869	protein-coding	2.59	43.52	0	0		25	36	54	38	25	1	7	4	11	12	108	69	81	51	26		29.1	33.1	46	29.7	18.6	0.8	6.4	3	8.2	6.2	90.9	65.8	46.3	38.8	22.6		4.91
100141306	PYGL	glycogen phosphorylase L	-	VGNC:VGNC:92019|Ensembl:ENSSSCG00000005024	protein-coding	5836	PYGL	glycogen phosphorylase L	GSD6	MIM:613741|HGNC:HGNC:9725|Ensembl:ENSG00000100504	protein-coding	2.59	28.26	0	0		16	16	42	14	19	3	7	4	2	4	23	7	71	38	26		18.6	14.7	35.8	10.9	14.2	2.4	6.4	3	1.5	2.1	19.4	6.7	40.6	28.9	22.6		4.29
100517574	MAPK8IP1	mitogen-activated protein kinase 8 interacting protein 1	-	VGNC:VGNC:90007|Ensembl:ENSSSCG00000013269	protein-coding	9479	MAPK8IP1	mitogen-activated protein kinase 8 interacting protein 1	IB1|JIP-1|JIP1|PRKM8IP	MIM:604641|HGNC:HGNC:6882|Ensembl:ENSG00000121653	protein-coding	2.6	33.46	0	0		7	25	28	42	30	6	3	4	2	11	59	14	40	71	24		8.1	23	23.9	32.8	22.4	4.8	2.8	3	1.5	5.7	49.7	13.4	22.8	54	20.9		3.19
100153985	SIX4	SIX homeobox 4	-	VGNC:VGNC:92895|Ensembl:ENSSSCG00000005089	protein-coding	51804	SIX4	SIX homeobox 4	AREC3	MIM:606342|HGNC:HGNC:10890|Ensembl:ENSG00000100625	protein-coding	2.62	39.63	0	0		18	19	21	24	18	6	3	4	4	2	16	3	38	25	15		20.9	17.5	17.9	18.7	13.4	4.8	2.8	3	3	1	13.5	2.9	21.7	19	13		4.45
102167454	LOC102167454	uncharacterized LOC102167454	-	-	protein-coding							2.63	70.95	0	0		48	33	47	41	51	9	4	1	9	19	48	70	64	56	45		55.8	30.4	40	32	38	7.2	3.7	0.7	6.7	9.8	40.4	66.8	36.6	42.6	39.1		5.83
100627455	SNX9	sorting nexin 9	-	VGNC:VGNC:93326|Ensembl:ENSSSCG00000030535	protein-coding	51429	SNX9	sorting nexin 9	SDP1|SH3PX1|SH3PXD3A|WISP	MIM:605952|HGNC:HGNC:14973|Ensembl:ENSG00000130340	protein-coding	2.65	55.81	0	0		28	23	18	35	41	8	1	0	6	11	34	18	42	39	29		32.5	21.2	15.3	27.3	30.6	6.4	0.9	0	4.5	5.7	28.6	17.2	24	29.6	25.2		5.07
100157000	TRAF3IP2	TRAF3 interacting protein 2	-	VGNC:VGNC:94361|Ensembl:ENSSSCG00000004420	protein-coding	10758	TRAF3IP2	TRAF3 interacting protein 2	ACT1|C6orf2|C6orf4|C6orf5|C6orf6|CANDF8|CIKS|PSORS13	MIM:607043|HGNC:HGNC:1343|Ensembl:ENSG00000056972	protein-coding	2.65	24.61	0	0		9	17	10	13	6	2	3	3	1	1	20	8	17	11	21		10.5	15.6	8.5	10.1	4.5	1.6	2.8	2.2	0.7	0.5	16.8	7.6	9.7	8.4	18.3		3.52
100622133	VGLL1	vestigial like family member 1	-	VGNC:VGNC:94821|Ensembl:ENSSSCG00000025438	protein-coding	51442	VGLL1	vestigial like family member 1	TDU|VGL1	MIM:300583|HGNC:HGNC:20985|Ensembl:ENSG00000102243	protein-coding	2.66	60.29	0	0		16	21	26	43	27	6	4	4	4	6	37	33	35	28	21		18.6	19.3	22.2	33.6	20.1	4.8	3.7	3	3	3.1	31.1	31.5	20	21.3	18.3		4.29
100515913	VWA5A	von Willebrand factor A domain containing 5A	-	VGNC:VGNC:94884|Ensembl:ENSSSCG00000015175	protein-coding	4013	VWA5A	von Willebrand factor A domain containing 5A	BCSC-1|BCSC1|LOH11CR2A	MIM:602929|HGNC:HGNC:6658|Ensembl:ENSG00000110002	protein-coding	2.69	26.31	0	0		23	16	11	16	14	7	2	3	0	4	5	19	18	21	14		26.7	14.7	9.4	12.5	10.4	5.6	1.8	2.2	0	2.1	4.2	18.1	10.3	16	12.2		4.79
100155493	PLBD1	phospholipase B domain containing 1	-	Ensembl:ENSSSCG00000026724	protein-coding	79887	PLBD1	phospholipase B domain containing 1	-	MIM:618486|HGNC:HGNC:26215|Ensembl:ENSG00000121316	protein-coding	2.72	152.52	0	0		110	168	124	153	213	26	12	38	32	31	102	116	102	99	83		127.9	154.6	105.6	119.4	158.8	20.8	11	28.3	24	15.9	85.9	110.6	58.3	75.2	72.1		7.01
110259918	ITPRIPL2	ITPRIP like 2	-	VGNC:VGNC:89258|Ensembl:ENSSSCG00000039337	protein-coding	162073	ITPRIPL2	ITPRIP like 2	-	HGNC:HGNC:27257|Ensembl:ENSG00000205730	protein-coding	2.75	80.16	0	0		45	56	67	57	78	7	5	5	39	36	73	60	110	67	56		52.3	51.5	57.1	44.5	58.1	5.6	4.6	3.7	29.2	18.5	61.4	57.2	62.8	50.9	48.7		5.74
100521893	NPAS2	neuronal PAS domain protein 2	-	VGNC:VGNC:90837|Ensembl:ENSSSCG00000008171	protein-coding	4862	NPAS2	neuronal PAS domain protein 2	MOP4|PASD4|bHLHe9	MIM:603347|HGNC:HGNC:7895|Ensembl:ENSG00000170485	protein-coding	2.75	42.81	0	0		6	11	18	24	32	2	0	4	4	5	21	21	31	20	22		7	10.1	15.3	18.7	23.9	1.6	0	3	3	2.6	17.7	20	17.7	15.2	19.1		3
100524927	ZFP62	ZFP62 zinc finger protein	-	VGNC:VGNC:95148|Ensembl:ENSSSCG00000014539	protein-coding	643836	ZFP62	ZFP62 zinc finger protein	ZET|ZNF755	MIM:610281|HGNC:HGNC:23241|Ensembl:ENSG00000196670	protein-coding	2.76	39.76	0	0		16	28	28	38	40	2	2	2	12	29	27	40	38	19	34		18.6	25.8	23.9	29.7	29.8	1.6	1.8	1.5	9	14.9	22.7	38.2	21.7	14.4	29.6		4.29
100579176	SLC19A1	solute carrier family 19 member 1	RFC	VGNC:VGNC:92961|Ensembl:ENSSSCG00000030696	protein-coding	6573	SLC19A1	solute carrier family 19 member 1	CHMD|FOLT|IFC-1|IFC1|REFC|RFC|RFC1|RFT-1|hRFC|hSLC19A1	MIM:600424|HGNC:HGNC:10937|Ensembl:ENSG00000173638	protein-coding	2.77	26.34	0	0		15	23	22	17	13	2	2	1	11	5	10	13	7	16	2		17.4	21.2	18.7	13.3	9.7	1.6	1.8	0.7	8.2	2.6	8.4	12.4	4	12.2	1.7		4.2
100155836	SERPINB5	serpin family B member 5	-	VGNC:VGNC:92738|Ensembl:ENSSSCG00000004894	protein-coding	5268	SERPINB5	serpin family B member 5	PI5|maspin	MIM:154790|HGNC:HGNC:8949|Ensembl:ENSG00000206075	protein-coding	2.78	91.97	0	0		24	63	86	50	66	7	6	13	10	13	101	58	188	131	93		27.9	58	73.3	39	49.2	5.6	5.5	9.7	7.5	6.7	85	55.3	107.4	99.5	80.8		4.85
100174954	KLF11	Kruppel like factor 11	-	VGNC:VGNC:89491|Ensembl:ENSSSCG00000038643	protein-coding	8462	KLF11	Kruppel like factor 11	FKLF|FKLF1|MODY7|TIEG2|Tieg3	MIM:603301|HGNC:HGNC:11811|Ensembl:ENSG00000172059	protein-coding	2.84	35.33	0	0		34	33	13	45	37	3	10	2	2	15	22	16	17	9	6		39.5	30.4	11.1	35.1	27.6	2.4	9.2	1.5	1.5	7.7	18.5	15.3	9.7	6.8	5.2		5.34
102164445	LOC102164445	uncharacterized LOC102164445	-	-	ncRNA							2.89	32.42	0	0		27	29	17	11	12	0	1	3	4	8	10	17	19	26	14		31.4	26.7	14.5	8.6	8.9	0	0.9	2.2	3	4.1	8.4	16.2	10.9	19.8	12.2		5.02
100152951	GSTA4	glutathione S-transferase alpha 4	-	Ensembl:ENSSSCG00000002627	protein-coding	2941	GSTA4	glutathione S-transferase alpha 4	GSTA4-4|GTA4	MIM:605450|HGNC:HGNC:4629|Ensembl:ENSG00000170899	protein-coding	2.91	14.15	0.0002	0.0011		24	23	2	17	15	4	2	0	10	1	5	1	1	0	1		27.9	21.2	1.7	13.3	11.2	3.2	1.8	0	7.5	0.5	4.2	1	0.6	0	0.9		4.85
100516643	LOC100516643	uncharacterized LOC100516643	PRSS42	-	protein-coding	339906	PRSS42P	serine protease 42, pseudogene	PRSS42|TESSP2	HGNC:HGNC:30716|Ensembl:ENSG00000178055	pseudo	2.96	51.38	0	0		13	23	21	29	20	5	2	2	1	6	23	21	18	13	9		15.1	21.2	17.9	22.6	14.9	4	1.8	1.5	0.7	3.1	19.4	20	10.3	9.9	7.8		4.01
397105	POU2F2	POU class 2 homeobox 2	OCT2	VGNC:VGNC:91673|Ensembl:ENSSSCG00000037132	protein-coding	5452	POU2F2	POU class 2 homeobox 2	OCT2|OTF2|Oct-2	MIM:164176|HGNC:HGNC:9213|Ensembl:ENSG00000028277	protein-coding	2.98	65	0	0		50	42	29	44	33	4	5	4	5	12	15	34	51	32	54		58.1	38.6	24.7	34.3	24.6	3.2	4.6	3	3.7	6.2	12.6	32.4	29.1	24.3	46.9		5.89
100156938	TRPC1	transient receptor potential cation channel subfamily C member 1	-	VGNC:VGNC:94460|Ensembl:ENSSSCG00000011681	protein-coding	7220	TRPC1	transient receptor potential cation channel subfamily C member 1	HTRP-1|TRP1	MIM:602343|HGNC:HGNC:12333|Ensembl:ENSG00000144935	protein-coding	3	49.89	0	0		43	36	30	22	19	3	3	12	2	6	40	53	69	45	26		50	33.1	25.6	17.2	14.2	2.4	2.8	8.9	1.5	3.1	33.7	50.6	39.4	34.2	22.6		5.67
100515104	SLC36A2	solute carrier family 36 member 2	-	VGNC:VGNC:93089|Ensembl:ENSSSCG00000017086	protein-coding	153201	SLC36A2	solute carrier family 36 member 2	PAT2|TRAMD1	MIM:608331|HGNC:HGNC:18762|Ensembl:ENSG00000186335	protein-coding	3	38.06	0	0		4	15	18	24	17	3	1	1	4	2	10	10	8	8	8		4.6	13.8	15.3	18.7	12.7	2.4	0.9	0.7	3	1	8.4	9.5	4.6	6.1	7		2.5
407067	HBE1	hemoglobin subunit epsilon 1	-	Ensembl:ENSSSCG00000014726	protein-coding	3046	HBE1	hemoglobin subunit epsilon 1	HBE	MIM:142100|HGNC:HGNC:4830|Ensembl:ENSG00000213931	protein-coding	3.01	37.78	0	0		13	50	41	19	44	1	36	5	4	7	17	19	21	35	36		15.1	46	34.9	14.8	32.8	0.8	33	3.7	3	3.6	14.3	18.1	12	26.6	31.3		4.01
396887	UPTI	plasmin trypsin inhibitor	-	Ensembl:ENSSSCG00000035724	protein-coding							3.03	59.42	0	0		262	273	617	526	530	11	41	80	95	80	337	399	200	309	78		304.5	251.2	525.7	410.6	395.1	8.8	37.6	59.6	71.2	41.1	283.7	380.6	114.2	234.8	67.8		8.26
106510529	ZNF529	zinc finger protein 529	-	Ensembl:ENSSSCG00000029875	protein-coding	57711	ZNF529	zinc finger protein 529	-	HGNC:HGNC:29328|Ensembl:ENSG00000186020	protein-coding	3.04	39.94	0	0		29	11	18	10	19	3	1	2	0	5	22	24	40	19	17		33.7	10.1	15.3	7.8	14.2	2.4	0.9	1.5	0	2.6	18.5	22.9	22.8	14.4	14.8		5.12
102163937	GPR137C	G protein-coupled receptor 137C	-	VGNC:VGNC:88602	protein-coding	283554	GPR137C	G protein-coupled receptor 137C	TM7SF1L2	HGNC:HGNC:25445|Ensembl:ENSG00000180998	protein-coding	3.05	44.54	0	0		15	14	21	29	39	6	2	1	1	7	20	14	10	13	6		17.4	12.9	17.9	22.6	29.1	4.8	1.8	0.7	0.7	3.6	16.8	13.4	5.7	9.9	5.2		4.2
100155860	HEBP2	heme binding protein 2	-	-	protein-coding	23593	HEBP2	heme binding protein 2	C6ORF34B|C6orf34|PP23|SOUL	MIM:605825|HGNC:HGNC:15716|Ensembl:ENSG00000051620	protein-coding	3.05	25.5	0	0		8	7	30	24	17	0	7	4	3	0	48	14	42	30	9		9.3	6.4	25.6	18.7	12.7	0	6.4	3	2.2	0	40.4	13.4	24	22.8	7.8		3.36
100736666	LOC100736666	uncharacterized LOC100736666	-	-	ncRNA							3.06	35.85	0	0		13	18	14	15	15	0	0	5	1	12	29	21	25	15	17		15.1	16.6	11.9	11.7	11.2	0	0	3.7	0.7	6.2	24.4	20	14.3	11.4	14.8		4.01
100522906	LSM11	LSM11, U7 small nuclear RNA associated	-	VGNC:VGNC:89871|Ensembl:ENSSSCG00000038248	protein-coding	134353	LSM11	LSM11, U7 small nuclear RNA associated	-	MIM:617910|HGNC:HGNC:30860|Ensembl:ENSG00000155858	protein-coding	3.08	59.28	0	0		11	42	35	38	28	4	3	4	12	3	23	18	50	36	19		12.8	38.6	29.8	29.7	20.9	3.2	2.8	3	9	1.5	19.4	17.2	28.6	27.4	16.5		3.79
100517557	CACNA2D2	calcium voltage-gated channel auxiliary subunit alpha2delta 2	-	VGNC:VGNC:86121|Ensembl:ENSSSCG00000011412	protein-coding	9254	CACNA2D2	calcium voltage-gated channel auxiliary subunit alpha2delta 2	CACNA2D|CASVDD	MIM:607082|HGNC:HGNC:1400|Ensembl:ENSG00000007402	protein-coding	3.08	19.7	0	0.0001		19	15	5	21	16	1	1	1	2	10	6	2	10	16	0		22.1	13.8	4.3	16.4	11.9	0.8	0.9	0.7	1.5	5.1	5.1	1.9	5.7	12.2	0		4.53
100153602	FSIP2	fibrous sheath interacting protein 2	-	-	protein-coding	401024	FSIP2	fibrous sheath interacting protein 2	SPGF34	MIM:615796|HGNC:HGNC:21675|Ensembl:ENSG00000188738	protein-coding	3.09	93.22	0	0		95	69	137	119	88	12	5	10	18	92	92	89	140	88	54		110.4	63.5	116.7	92.9	65.6	9.6	4.6	7.5	13.5	47.3	77.4	84.9	80	66.9	46.9		6.8
100155006	NEURL1	neuralized E3 ubiquitin protein ligase 1	NEURL	VGNC:VGNC:90694|Ensembl:ENSSSCG00000010603	protein-coding	9148	NEURL1	neuralized E3 ubiquitin protein ligase 1	NEUR1|NEURL|RNF67|bA416N2.1|neu|neu-1	MIM:603804|HGNC:HGNC:7761|Ensembl:ENSG00000107954	protein-coding	3.11	58.74	0	0		26	25	19	23	18	4	3	2	3	3	17	30	21	24	19		30.2	23	16.2	18	13.4	3.2	2.8	1.5	2.2	1.5	14.3	28.6	12	18.2	16.5		4.96
100515339	KRT19	keratin 19	-	Ensembl:ENSSSCG00000017448	protein-coding	3880	KRT19	keratin 19	CK19|K19|K1CS	MIM:148020|HGNC:HGNC:6436|Ensembl:ENSG00000171345	protein-coding	3.11	46.89	0	0		79	71	166	271	224	10	32	92	9	25	132	82	218	200	49		91.8	65.3	141.4	211.6	167	8	29.4	68.6	6.7	12.8	111.1	78.2	124.5	152	42.6		6.54
100152364	AKNA	AT-hook transcription factor	-	VGNC:VGNC:85228|Ensembl:ENSSSCG00000023894	protein-coding	80709	AKNA	AT-hook transcription factor	-	MIM:605729|HGNC:HGNC:24108|Ensembl:ENSG00000106948	protein-coding	3.12	26.78	0	0		9	10	14	24	8	1	0	1	6	3	13	37	22	13	33		10.5	9.2	11.9	18.7	6	0.8	0	0.7	4.5	1.5	10.9	35.3	12.6	9.9	28.7		3.52
100736655	LAMB3	laminin subunit beta 3	-	VGNC:VGNC:89622|Ensembl:ENSSSCG00000015618	protein-coding	3914	LAMB3	laminin subunit beta 3	AI1A|BM600-125KDA|LAM5|LAMNB1	MIM:150310|HGNC:HGNC:6490|Ensembl:ENSG00000196878	protein-coding	3.14	23.25	0	0		3	10	19	6	8	0	2	2	0	1	43	17	22	23	15		3.5	9.2	16.2	4.7	6	0	1.8	1.5	0	0.5	36.2	16.2	12.6	17.5	13		2.17
102158553	LOC102158553	uncharacterized LOC102158553	-	-	ncRNA							3.17	37.08	0	0		12	7	17	22	27	3	8	0	1	3	33	34	32	45	12		13.9	6.4	14.5	17.2	20.1	2.4	7.3	0	0.7	1.5	27.8	32.4	18.3	34.2	10.4		3.9
100154087	SOX17	SRY-box transcription factor 17	-	VGNC:VGNC:93353|Ensembl:ENSSSCG00000006256	protein-coding	64321	SOX17	SRY-box transcription factor 17	VUR3	MIM:610928|HGNC:HGNC:18122|Ensembl:ENSG00000164736	protein-coding	3.18	28.44	0	0		8	11	24	9	10	0	0	4	0	7	30	16	45	25	16		9.3	10.1	20.4	7	7.5	0	0	3	0	3.6	25.3	15.3	25.7	19	13.9		3.36
100524695	SLC39A8	solute carrier family 39 member 8	-	VGNC:VGNC:93109|Ensembl:ENSSSCG00000009169	protein-coding	64116	SLC39A8	solute carrier family 39 member 8	BIGM103|CDG2N|LZT-Hs6|PP3105|ZIP8	MIM:608732|HGNC:HGNC:20862|Ensembl:ENSG00000138821	protein-coding	3.19	20.7	0	0.0001		9	1	14	5	6	1	1	0	1	1	9	15	33	15	14		10.5	0.9	11.9	3.9	4.5	0.8	0.9	0	0.7	0.5	7.6	14.3	18.8	11.4	12.2		3.52
100620568	C4H1orf226	chromosome 4 C1orf226 homolog	NOS1AP	Ensembl:ENSSSCG00000006344	protein-coding	9722	NOS1AP	nitric oxide synthase 1 adaptor protein	6330408P19Rik|CAPON	MIM:605551|HGNC:HGNC:16859|Ensembl:ENSG00000198929	protein-coding	3.2	25.35	0	0		8	15	16	13	5	6	1	2	0	1	73	24	30	25	11		9.3	13.8	13.6	10.1	3.7	4.8	0.9	1.5	0	0.5	61.4	22.9	17.1	19	9.6		3.36
100624503	SLC6A9	solute carrier family 6 member 9	-	VGNC:VGNC:93168|Ensembl:ENSSSCG00000039770	protein-coding	6536	SLC6A9	solute carrier family 6 member 9	GCENSG|GLYT1	MIM:601019|HGNC:HGNC:11056|Ensembl:ENSG00000196517	protein-coding	3.28	57.01	0	0		25	32	42	36	42	13	4	6	1	3	17	44	24	48	47		29.1	29.4	35.8	28.1	31.3	10.4	3.7	4.5	0.7	1.5	14.3	42	13.7	36.5	40.8		4.91
106505679	LOC106505679	HIG1 domain family member 1A, mitochondrial pseudogene	-	-	pseudo	25994	HIGD1A	HIG1 hypoxia inducible domain family member 1A	HIG1|RCF1a	MIM:618623|HGNC:HGNC:29527|Ensembl:ENSG00000181061	protein-coding	3.29	31.91	0	0		26	20	10	16	14	3	3	0	0	4	27	27	28	19	3		30.2	18.4	8.5	12.5	10.4	2.4	2.8	0	0	2.1	22.7	25.8	16	14.4	2.6		4.96
100515411	ABHD6	abhydrolase domain containing 6, acylglycerol lipase	-	VGNC:VGNC:84982|Ensembl:ENSSSCG00000011470	protein-coding	57406	ABHD6	abhydrolase domain containing 6, acylglycerol lipase	-	MIM:616966|HGNC:HGNC:21398|Ensembl:ENSG00000163686	protein-coding	3.31	52.68	0	0		22	20	35	90	97	6	4	4	7	6	20	39	14	20	16		25.6	18.4	29.8	70.3	72.3	4.8	3.7	3	5.2	3.1	16.8	37.2	8	15.2	13.9		4.73
110260937	TERB1	telomere repeat binding bouquet formation protein 1	-	Ensembl:ENSSSCG00000035639	protein-coding	283847	TERB1	telomere repeat binding bouquet formation protein 1	CCDC79	MIM:617332|HGNC:HGNC:26675|Ensembl:ENSG00000249961	protein-coding	3.35	35.56	0	0		22	15	12	12	18	0	3	1	0	5	33	19	51	12	10		25.6	13.8	10.2	9.4	13.4	0	2.8	0.7	0	2.6	27.8	18.1	29.1	9.1	8.7		4.73
100620656	NECAB3	N-terminal EF-hand calcium binding protein 3	-	VGNC:VGNC:95670|Ensembl:ENSSSCG00000029626	protein-coding	63941	NECAB3	N-terminal EF-hand calcium binding protein 3	APBA2BP|EFCBP3|NIP1|STIP3|SYTIP2|XB51|dJ63M2.4|dJ63M2.5	MIM:612478|HGNC:HGNC:15851|Ensembl:ENSG00000125967	protein-coding	3.38	90.85	0	0		34	55	47	25	30	4	3	4	3	8	43	41	87	45	36		39.5	50.6	40	19.5	22.4	3.2	2.8	3	2.2	4.1	36.2	39.1	49.7	34.2	31.3		5.34
100144529	PHGDH	phosphoglycerate dehydrogenase	-	VGNC:VGNC:98184|Ensembl:ENSSSCG00000006717	protein-coding	26227	PHGDH	phosphoglycerate dehydrogenase	3-PGDH|3PGDH|HEL-S-113|NLS|NLS1|PDG|PGAD|PGD|PGDH|PHGDHD|SERA	MIM:606879|HGNC:HGNC:8923|Ensembl:ENSG00000092621	protein-coding	3.39	42.28	0	0		7	51	26	23	17	9	3	1	0	3	35	30	37	52	54		8.1	46.9	22.2	18	12.7	7.2	2.8	0.7	0	1.5	29.5	28.6	21.1	39.5	46.9		3.19
100624383	TCEA3	transcription elongation factor A3	-	VGNC:VGNC:93812|Ensembl:ENSSSCG00000032674	protein-coding	6920	TCEA3	transcription elongation factor A3	TFIIS|TFIIS.H	MIM:604128|HGNC:HGNC:11615|Ensembl:ENSG00000204219	protein-coding	3.45	19.17	0	0.0001		8	2	8	8	8	0	0	1	0	3	4	7	21	30	24		9.3	1.8	6.8	6.2	6	0	0	0.7	0	1.5	3.4	6.7	12	22.8	20.9		3.36
100155691	AK3	adenylate kinase 3	AK3L1	VGNC:VGNC:97876|Ensembl:ENSSSCG00000023595	protein-coding	50808	AK3	adenylate kinase 3	AK3L1|AK6|AKL3L|AKL3L1|FIX	MIM:609290|HGNC:HGNC:17376|Ensembl:ENSG00000147853	protein-coding	3.5	23.55	0	0		3	2	29	39	33	0	2	1	4	3	9	6	20	3	4		3.5	1.8	24.7	30.4	24.6	0	1.8	0.7	3	1.5	7.6	5.7	11.4	2.3	3.5		2.17
110257327	LOC110257327	uncharacterized LOC110257327	-	-	ncRNA							3.53	35.42	0	0		18	10	17	17	27	4	3	0	1	1	11	22	13	6	2		20.9	9.2	14.5	13.3	20.1	3.2	2.8	0	0.7	0.5	9.3	21	7.4	4.6	1.7		4.45
106506757	INAFM2	InaF motif containing 2	-	-	protein-coding	100505573	INAFM2	InaF motif containing 2	LINC00984|OGU1	HGNC:HGNC:35165|Ensembl:ENSG00000259330	protein-coding	3.57	41.95	0	0		15	15	13	17	12	0	0	1	8	3	23	11	34	17	9		17.4	13.8	11.1	13.3	8.9	0	0	0.7	6	1.5	19.4	10.5	19.4	12.9	7.8		4.2
100739170	EPB41L4A	erythrocyte membrane protein band 4.1 like 4A	-	Ensembl:ENSSSCG00000029860	ncRNA	64097	EPB41L4A	erythrocyte membrane protein band 4.1 like 4A	EPB41L4|NBL4	MIM:612141|HGNC:HGNC:13278|Ensembl:ENSG00000129595	protein-coding	3.61	64.03	0	0		26	19	10	29	31	1	1	2	7	3	34	24	33	26	38		30.2	17.5	8.5	22.6	23.1	0.8	0.9	1.5	5.2	1.5	28.6	22.9	18.8	19.8	33		4.96
100516289	PFKFB3	6-phosphofructo-2-kinase/fructose-2,6-biphosphatase 3	-	VGNC:VGNC:96480|Ensembl:ENSSSCG00000011133	protein-coding	5209	PFKFB3	6-phosphofructo-2-kinase/fructose-2,6-biphosphatase 3	IPFK2|PFK2|iPFK-2	MIM:605319|HGNC:HGNC:8874|Ensembl:ENSG00000170525	protein-coding	3.65	128.04	0	0		37	37	37	35	35	3	4	4	2	4	27	32	40	29	34		43	34	31.5	27.3	26.1	2.4	3.7	3	1.5	2.1	22.7	30.5	22.8	22	29.6		5.46
100511536	MME	membrane metalloendopeptidase	CALLA|CD10|NEP|SFE	VGNC:VGNC:90265|Ensembl:ENSSSCG00000011723	protein-coding	4311	MME	membrane metalloendopeptidase	CALLA|CD10|CMT2T|NEP|SCA43|SFE	MIM:120520|HGNC:HGNC:7154|Ensembl:ENSG00000196549	protein-coding	3.65	13.91	0.0002	0.0012		0	3	27	14	17	1	0	1	4	0	13	2	13	40	2		0	2.8	23	10.9	12.7	0.8	0	0.7	3	0	10.9	1.9	7.4	30.4	1.7		0
100154578	GPR137B	G protein-coupled receptor 137B	-	VGNC:VGNC:88601|Ensembl:ENSSSCG00000038853	protein-coding	7107	GPR137B	G protein-coupled receptor 137B	TM7SF1	MIM:604658|HGNC:HGNC:11862|Ensembl:ENSG00000077585	protein-coding	3.74	90.31	0	0		47	46	45	32	56	1	0	8	20	5	41	36	39	33	30		54.6	42.3	38.3	25	41.7	0.8	0	6	15	2.6	34.5	34.3	22.3	25.1	26.1		5.8
100515294	FMR1NB	FMR1 neighbor	-	-	protein-coding	158521	FMR1NB	FMR1 neighbor	CT37|NY-SAR-35|NYSAR35	HGNC:HGNC:26372|Ensembl:ENSG00000176988	protein-coding	3.82	44.16	0	0		7	16	10	8	12	2	1	0	1	0	12	17	23	22	18		8.1	14.7	8.5	6.2	8.9	1.6	0.9	0	0.7	0	10.1	16.2	13.1	16.7	15.6		3.19
100520233	ARRDC3	arrestin domain containing 3	-	VGNC:VGNC:85546|Ensembl:ENSSSCG00000014156	protein-coding	57561	ARRDC3	arrestin domain containing 3	TLIMP	MIM:612464|HGNC:HGNC:29263|Ensembl:ENSG00000113369	protein-coding	4	51.01	0	0		13	14	28	28	18	0	0	2	3	2	44	6	99	30	61		15.1	12.9	23.9	21.9	13.4	0	0	1.5	2.2	1	37	5.7	56.5	22.8	53		4.01
100622968	DUSP6	dual specificity phosphatase 6	-	VGNC:VGNC:87488|Ensembl:ENSSSCG00000037910	protein-coding	1848	DUSP6	dual specificity phosphatase 6	HH19|MKP3|PYST1	MIM:602748|HGNC:HGNC:3072|Ensembl:ENSG00000139318	protein-coding	4	17.78	0	0.0002		0	3	5	17	19	0	0	0	5	1	27	2	31	27	25		0	2.8	4.3	13.3	14.2	0	0	0	3.7	0.5	22.7	1.9	17.7	20.5	21.7		0
100154877	PXDC1	PX domain containing 1	-	VGNC:VGNC:92013|Ensembl:ENSSSCG00000025582	protein-coding	221749	PXDC1	PX domain containing 1	C6orf145	HGNC:HGNC:21361|Ensembl:ENSG00000168994	protein-coding	4.19	59.08	0	0		8	21	18	31	24	1	2	0	1	2	33	26	21	10	13		9.3	19.3	15.3	24.2	17.9	0.8	1.8	0	0.7	1	27.8	24.8	12	7.6	11.3		3.36
110257166	LOC110257166	small ubiquitin-related modifier 2 pseudogene	-	-	pseudo	6613	SUMO2	small ubiquitin like modifier 2	HSMT3|SMT3B|SMT3H2|SUMO3|Smt3A	MIM:603042|HGNC:HGNC:11125|Ensembl:ENSG00000188612	protein-coding	4.39	49.01	0	0		13	13	19	16	7	0	2	2	0	0	32	16	28	16	12		15.1	12	16.2	12.5	5.2	0	1.8	1.5	0	0	26.9	15.3	16	12.2	10.4		4.01
100519390	PARP9	poly(ADP-ribose) polymerase family member 9	-	Ensembl:ENSSSCG00000027709	protein-coding	83666	PARP9	poly(ADP-ribose) polymerase family member 9	ARTD9|BAL|BAL1|MGC:7868	MIM:612065|HGNC:HGNC:24118|Ensembl:ENSG00000138496	protein-coding	4.4	34.01	0	0		19	12	6	5	9	1	0	0	0	1	7	14	29	12	10		22.1	11	5.1	3.9	6.7	0.8	0	0	0	0.5	5.9	13.4	16.6	9.1	8.7		4.53
733688	TXNIP	thioredoxin interacting protein	-	VGNC:VGNC:94610|Ensembl:ENSSSCG00000031262	protein-coding	10628	TXNIP	thioredoxin interacting protein	ARRDC6|EST01027|HHCPA78|THIF|VDUP1	MIM:606599|HGNC:HGNC:16952|Ensembl:ENSG00000265972	protein-coding	4.59	279.44	0	0		95	183	146	159	173	3	1	7	10	25	160	172	343	254	251		110.4	168.4	124.4	124.1	129	2.4	0.9	5.2	7.5	12.8	134.7	164.1	195.9	193	218.2		6.8
100156830	PTI	pancreatic trypsin inhibitor	-	Ensembl:ENSSSCG00000039858	protein-coding	5269	SERPINB6	serpin family B member 6	CAP|DFNB91|MSTP057|PI-6|PI6|PTI|SPI3	MIM:173321|HGNC:HGNC:8950|Ensembl:ENSG00000124570	protein-coding	4.81	62.91	0	0		15	36	19	37	23	2	0	1	0	2	3	35	33	23	8		17.4	33.1	16.2	28.9	17.1	1.6	0	0.7	0	1	2.5	33.4	18.8	17.5	7		4.2
110257929	LOC110257929	RNA-binding motif protein, X chromosome-like	-	-	protein-coding	27316	RBMX	RNA binding motif protein X-linked	HNRNPG|HNRPG|MRXS11|RBMXP1|RBMXRT|RNMX|hnRNP-G	MIM:300199|HGNC:HGNC:9910|Ensembl:ENSG00000147274	protein-coding	4.9	37.07	0	0		7	13	6	20	20	0	0	1	0	1	35	4	16	42	85		8.1	12	5.1	15.6	14.9	0	0	0.7	0	0.5	29.5	3.8	9.1	31.9	73.9		3.19
100519114	SLC16A14	solute carrier family 16 member 14	-	VGNC:VGNC:96129|Ensembl:ENSSSCG00000016260	protein-coding	151473	SLC16A14	solute carrier family 16 member 14	MCT14	HGNC:HGNC:26417|Ensembl:ENSG00000163053	protein-coding	5.24	33.99	0	0		2	8	14	8	7	0	0	1	0	0	18	5	19	14	5		2.3	7.4	11.9	6.2	5.2	0	0	0.7	0	0	15.2	4.8	10.9	10.6	4.3		1.73
100626928	RHOU	ras homolog family member U	-	VGNC:VGNC:92294|Ensembl:ENSSSCG00000024418	protein-coding	58480	RHOU	ras homolog family member U	ARHU|CDC42L1|G28K|WRCH1|hG28K	MIM:606366|HGNC:HGNC:17794|Ensembl:ENSG00000116574	protein-coding	5.25	132.48	0	0		42	23	68	51	30	0	2	2	1	1	51	45	65	77	40		48.8	21.2	57.9	39.8	22.4	0	1.8	1.5	0.7	0.5	42.9	42.9	37.1	58.5	34.8		5.64
100516663	CREB3L1	cAMP responsive element binding protein 3 like 1	-	VGNC:VGNC:86980|Ensembl:ENSSSCG00000013263	protein-coding	90993	CREB3L1	cAMP responsive element binding protein 3 like 1	OASIS|OI16	MIM:616215|HGNC:HGNC:18856|Ensembl:ENSG00000157613	protein-coding	5.52	28.45	0	0		4	4	1	11	6	0	0	0	0	0	31	9	28	16	6		4.6	3.7	0.9	8.6	4.5	0	0	0	0	0	26.1	8.6	16	12.2	5.2		2.5
100155895	ARRDC4	arrestin domain containing 4	-	VGNC:VGNC:85547|Ensembl:ENSSSCG00000002252	protein-coding	91947	ARRDC4	arrestin domain containing 4	-	HGNC:HGNC:28087|Ensembl:ENSG00000140450	protein-coding	6.38	237.67	0	0		229	180	291	148	145	0	3	3	1	10	327	201	850	385	310		266.2	165.6	247.9	115.5	108.1	0	2.8	2.2	0.7	5.1	275.3	191.7	485.5	292.6	269.4		8.06
100153302	SLC10A1	solute carrier family 10 member 1	-	VGNC:VGNC:92914|Ensembl:ENSSSCG00000002313	protein-coding	6554	SLC10A1	solute carrier family 10 member 1	NTCP	MIM:182396|HGNC:HGNC:10905|Ensembl:ENSG00000100652	protein-coding	6.45	116.6	0	0		39	30	45	113	120	2	0	0	2	0	5	12	6	20	4		45.3	27.6	38.3	88.2	89.5	1.6	0	0	1.5	0	4.2	11.4	3.4	15.2	3.5		5.53
100144467	ASCL2	achaete-scute family bHLH transcription factor 2	-	VGNC:VGNC:85572|Ensembl:ENSSSCG00000033507	protein-coding	430	ASCL2	achaete-scute family bHLH transcription factor 2	ASH2|HASH2|MASH2|bHLHa45	MIM:601886|HGNC:HGNC:739|Ensembl:ENSG00000183734	protein-coding	7.49	101.1	0	0		15	13	21	22	30	0	0	0	0	0	8	12	12	9	3		17.4	12	17.9	17.2	22.4	0	0	0	0	0	6.7	11.4	6.9	6.8	2.6		4.2
100517246	KIF1A	kinesin family member 1A	-	Ensembl:ENSSSCG00000016401	protein-coding	547	KIF1A	kinesin family member 1A	ATSV|C2orf20|HSN2C|MRD9|NESCAVS|SPG30|UNC104	MIM:601255|HGNC:HGNC:888|Ensembl:ENSG00000130294	protein-coding	8.43	218.2	0	0		54	52	51	73	80	0	1	0	0	0	55	51	75	47	13		62.8	47.8	43.5	57	59.6	0	0.9	0	0	0	46.3	48.6	42.8	35.7	11.3		5.99
[truncated: 30 more columns]

## Sheet: Table S9.VITvsIVC_DEG_LogFC>2
Ssc Gene ID	Ssc Gene symbol	Ssc Gene description	Synonyms	dbXrefs	type_of_gene	Hsa Gene ID	Hsa Gene symbol	Hsa Gene description	Synonyms	Hsa related IDs	type_of_gene	logFC VIT-IVC	LR	PValue	FDR	logFC IVC_Co	LR	PValue	FDR	logFC VIT_Co	LR	PValue	FDR	counts	IVC_1	IVC_2	IVC_3	IVC_4	IVC_6	CON_1	CON_3	CON_4	CON_5	CON_6	VIT_1	VIT_2	VIT_5	VIT_7	VIT_9	cpm	IVC_1	IVC_2	IVC_3	IVC_4	IVC_6	CON_1	CON_3	CON_4	CON_5
100152951	GSTA4	glutathione S-transferase alpha 4	-	Ensembl:ENSSSCG00000002627	protein-coding	2941	GSTA4	glutathione S-transferase alpha 4	GSTA4-4|GTA4	MIM:605450|HGNC:HGNC:4629|Ensembl:ENSG00000170899	protein-coding	-3.88	21.15	0	0.0003	2.907	14.1477	0.000169007	0.00106687	-0.975974	1.11897	0.290141	0.414582		24	23	2	17	15	4	2	0	10	1	5	1	1	0	1		27.9	21.2	1.7	13.3	11.2	3.2	1.8	0	7.5
100153302	SLC10A1	solute carrier family 10 member 1	-	VGNC:VGNC:92914|Ensembl:ENSSSCG00000002313	protein-coding	6554	SLC10A1	solute carrier family 10 member 1	NTCP	MIM:182396|HGNC:HGNC:10905|Ensembl:ENSG00000100652	protein-coding	-3.1	46.1	0	0	6.44628	116.598	3.5161e-27	2.04923e-24	3.34562	24.1637	8.84847e-07	8.54161e-06		39	30	45	113	120	2	0	0	2	0	5	12	6	20	4		45.3	27.6	38.3	88.2	89.5	1.6	0	0	1.5
100157453	LOC100157453	intestinal-type alkaline phosphatase	-	-	protein-coding	248	ALPI	alkaline phosphatase, intestinal	IAP	MIM:171740|HGNC:HGNC:437|Ensembl:ENSG00000163295	protein-coding	-2.62	21.35	0	0.0003	2.56718	23.0443	1.58311e-06	1.92722e-05	-0.0539355	0.00965981	0.921707	0.946994		28	17	154	147	164	11	19	21	28	17	29	8	16	52	2		32.5	15.6	131.2	114.8	122.3	8.8	17.4	15.7	21
100521229	LOC100521229	intestinal-type alkaline phosphatase-like	-	Ensembl:ENSSSCG00000016284	protein-coding	248	ALPI	alkaline phosphatase, intestinal	IAP	MIM:171740|HGNC:HGNC:437|Ensembl:ENSG00000163295	protein-coding	-2.3	19.91	0	0.0005	1.72752	12.9193	0.000325216	0.00183796	-0.571868	1.29265	0.25556	0.375942		20	16	125	133	127	24	34	19	34	32	34	4	17	38	9		23.2	14.7	106.5	103.8	94.7	19.2	31.2	14.2	25.5
100152580	RASSF4	Ras association domain family member 4	-	Ensembl:ENSSSCG00000029662	protein-coding	83937	RASSF4	Ras association domain family member 4	AD037	MIM:610559|HGNC:HGNC:20793|Ensembl:ENSG00000107551	protein-coding	-2.14	17.7	0	0.0013	0.20677	0.237612	0.625936	0.735583	-1.93398	14.5355	0.000137546	0.000712291		11	18	7	18	25	8	5	23	24	24	1	8	3	6	3		12.8	16.6	6	14.1	18.6	6.4	4.6	17.1	18
444997	FADS2	fatty acid desaturase 2	-	VGNC:VGNC:87876|Ensembl:ENSSSCG00000013072	protein-coding	9415	FADS2	fatty acid desaturase 2	D6D|DES6|FADSD6|LLCDL2|SLL0262|TU13	MIM:606149|HGNC:HGNC:3575|Ensembl:ENSG00000134824	protein-coding	-2.02	27.17	0	0	-1.33631	20.0689	7.47034e-06	7.51467e-05	-3.35875	84.9317	3.08844e-20	4.36359e-18		8	13	19	35	39	52	46	64	85	86	3	1	16	5	8		9.3	12	16.2	27.3	29.1	41.5	42.2	47.7	63.7
100625616	GBX1	gastrulation brain homeobox 1	-	VGNC:VGNC:88376|Ensembl:ENSSSCG00000032249	protein-coding	2636	GBX1	gastrulation brain homeobox 1	Huh-17	MIM:603354|HGNC:HGNC:4185|Ensembl:ENSG00000164900	protein-coding	2.01	14.91	0.0001	0.0038	0.946797	2.13682	0.1438	0.255224	2.95556	26.5289	2.5962e-07	2.88553e-06		4	8	4	4	1	8	2	1	2	3	11	14	43	11	22		4.6	7.4	3.4	3.1	0.7	6.4	1.8	0.7	1.5
397250	PLK3	polo like kinase 3	-	VGNC:VGNC:91564|Ensembl:ENSSSCG00000003928	protein-coding	1263	PLK3	polo like kinase 3	CNK|FNK|PLK-3|PRK	MIM:602913|HGNC:HGNC:2154|Ensembl:ENSG00000173846	protein-coding	2.02	31.16	0	0	-1.32501	12.6217	0.000381302	0.00209401	0.694955	5.61734	0.0177836	0.0444186		0	20	10	8	7	29	20	31	14	21	34	29	42	37	34		0	18.4	8.5	6.2	5.2	23.2	18.4	23.1	10.5
397078	TGFB1	transforming growth factor beta 1	TGF-BETA-1	VGNC:VGNC:98656|Ensembl:ENSSSCG00000003017	protein-coding	7040	TGFB1	transforming growth factor beta 1	CED|DPD1|IBDIMDE|LAP|TGF-beta1|TGFB|TGFbeta	MIM:190180|HGNC:HGNC:11766|Ensembl:ENSG00000105329	protein-coding	2.02	15.15	0.0001	0.0035	0.424502	0.464043	0.49574	0.627924	2.44129	19.3145	1.10861e-05	7.82576e-05		5	5	6	3	1	4	4	15	1	2	27	9	30	15	16		5.8	4.6	5.1	2.3	0.7	3.2	3.7	11.2	0.7
100462751	GABARAPL1	GABA type A receptor associated protein like 1	-	-	protein-coding	23710	GABARAPL1	GABA type A receptor associated protein like 1	APG8-LIKE|APG8L|ATG8|ATG8B|ATG8L|GEC1	MIM:607420|HGNC:HGNC:4068|Ensembl:ENSG00000139112	protein-coding	2.05	21.68	0	0.0002	-0.51547	1.18027	0.277302	0.413856	1.5361	10.0505	0.00152304	0.00565379		23	31	32	30	15	38	130	113	18	16	166	75	202	63	127		26.7	28.5	27.3	23.4	11.2	30.3	119.3	84.2	13.5
414914	COL17A1	collagen type XVII alpha 1 chain	-	VGNC:VGNC:86868|Ensembl:ENSSSCG00000010607	protein-coding	1308	COL17A1	collagen type XVII alpha 1 chain	BA16H23.2|BP180|BPA-2|BPAG2|ERED|LAD-1	MIM:113811|HGNC:HGNC:2194|Ensembl:ENSG00000065618	protein-coding	2.06	14.99	0.0001	0.0037	1.3382	4.37807	0.0364042	0.0871372	3.3997	33.5894	6.80629e-09	1.07757e-07		1	1	7	9	6	1	0	4	2	4	13	11	71	21	22		1.2	0.9	6	7	4.5	0.8	0	3	1.5
100158062	RUSC2	RUN and SH3 domain containing 2	-	VGNC:VGNC:92520|Ensembl:ENSSSCG00000005308	protein-coding	9853	RUSC2	RUN and SH3 domain containing 2	Iporin|MRT61	MIM:611053|HGNC:HGNC:23625|Ensembl:ENSG00000198853	protein-coding	2.06	17.02	0	0.0016	-0.49965	0.843222	0.358477	0.498851	1.56103	11.3667	0.000747734	0.00306698		2	5	1	7	3	8	4	2	4	14	9	9	31	25	15		2.3	4.6	0.9	5.5	2.2	6.4	3.7	1.5	3
100738612	ATF3	activating transcription factor 3	-	VGNC:VGNC:85606|Ensembl:ENSSSCG00000015595	protein-coding	467	ATF3	activating transcription factor 3	-	MIM:603148|HGNC:HGNC:785|Ensembl:ENSG00000162772	protein-coding	2.09	31.64	0	0	-3.59215	82.9533	8.40148e-20	1.59885e-17	-1.50235	17.4284	2.98342e-05	0.000188103		10	31	20	26	17	249	445	492	173	93	136	61	128	78	93		11.6	28.5	17	20.3	12.7	198.9	408.4	366.7	129.7
100153791	CCN1	cellular communication network factor 1	CYR61	VGNC:VGNC:86344|Ensembl:ENSSSCG00000006940	protein-coding	3491	CCN1	cellular communication network factor 1	CYR61|GIG1|IGFBP10	MIM:602369|HGNC:HGNC:2654|Ensembl:ENSG00000142871	protein-coding	2.13	25.11	0	0.0001	-1.47343	10.5463	0.00116421	0.00532167	0.656639	2.14401	0.143128	0.238248		16	18	17	33	21	60	129	215	26	20	126	71	161	64	99		18.6	16.6	14.5	25.8	15.7	47.9	118.4	160.2	19.5
102158480	KIF3C	kinesin family member 3C	-	VGNC:VGNC:89471|Ensembl:ENSSSCG00000008574	protein-coding	3797	KIF3C	kinesin family member 3C	-	MIM:602845|HGNC:HGNC:6321|Ensembl:ENSG00000084731	protein-coding	2.19	19.36	0	0.0007	2.00715	8.5034	0.00354484	0.0131091	4.19934	51.233	8.20282e-13	2.8974e-11		4	7	4	0	5	1	0	0	2	3	20	10	49	18	20		4.6	6.4	3.4	0	3.7	0.8	0	0	1.5
100622249	ARID5B	AT-rich interaction domain 5B	-	VGNC:VGNC:85511|Ensembl:ENSSSCG00000010219	protein-coding	84159	ARID5B	AT-rich interaction domain 5B	DESRT|MRF-2|MRF2	MIM:608538|HGNC:HGNC:17362|Ensembl:ENSG00000150347	protein-coding	2.21	24	0	0.0001	-3.51809	54.9065	1.26403e-13	8.38784e-12	-1.30599	9.22671	0.00238509	0.008262		7	7	15	11	18	189	161	393	57	27	72	35	77	52	63		8.1	6.4	12.8	8.6	13.4	150.9	147.8	292.9	42.7
100622769	MAP3K5	mitogen-activated protein kinase kinase kinase 5	ASK1	VGNC:VGNC:89985|Ensembl:ENSSSCG00000026041	protein-coding	4217	MAP3K5	mitogen-activated protein kinase kinase kinase 5	ASK1|MAPKKK5|MEKK5	MIM:602448|HGNC:HGNC:6857|Ensembl:ENSG00000197442	protein-coding	2.21	30.29	0	0	0.945499	3.49721	0.0614724	0.132447	3.15211	53.9573	2.04894e-13	8.34341e-12		4	9	18	6	4	2	10	5	5	3	35	21	67	26	40		4.6	8.3	15.3	4.7	3	1.6	9.2	3.7	3.7
100514873	BHLHE40	basic helix-loop-helix family member e40	-	VGNC:VGNC:85814|Ensembl:ENSSSCG00000036136	protein-coding	8553	BHLHE40	basic helix-loop-helix family member e40	BHLHB2|Clast5|DEC1|HLHB2|SHARP-2|SHARP2|STRA13|Stra14	MIM:604256|HGNC:HGNC:1046|Ensembl:ENSG00000134107	protein-coding	2.22	31.03	0	0	-0.249444	0.350082	0.554067	0.678275	1.97093	23.1222	1.52025e-06	1.36311e-05		9	21	14	18	10	16	32	26	18	5	133	38	143	50	56		10.5	19.3	11.9	14.1	7.5	12.8	29.4	19.4	13.5
396945	SERPINE1	serpin family E member 1	PLANH1	VGNC:VGNC:98310|Ensembl:ENSSSCG00000025698	protein-coding	5054	SERPINE1	serpin family E member 1	PAI|PAI-1|PAI1|PLANH1	MIM:173360|HGNC:HGNC:8583|Ensembl:ENSG00000106366	protein-coding	2.24	16.74	0	0.0018	-0.344234	0.40912	0.522417	0.651188	1.89735	14.7882	0.000120287	0.000638043		8	32	23	4	1	15	18	20	22	9	70	30	73	39	118		9.3	29.4	19.6	3.1	0.7	12	16.5	14.9	16.5
100625728	C3AR1	complement C3a receptor 1	-	-	protein-coding	719	C3AR1	complement C3a receptor 1	AZ3B|C3AR|HNFAG09	MIM:605246|HGNC:HGNC:1319|Ensembl:ENSG00000171860	protein-coding	2.33	17.1	0	0.0016	1.81714	7.10723	0.00767735	0.0249708	4.14779	43.5362	4.16183e-11	1.05174e-09		1	3	29	10	7	3	1	1	0	8	55	13	75	36	15		1.2	2.8	24.7	7.8	5.2	2.4	0.9	0.7	0
100520234	CCDC112	coiled-coil domain containing 112	-	VGNC:VGNC:86246|Ensembl:ENSSSCG00000029866	protein-coding	153733	CCDC112	coiled-coil domain containing 112	MBC1	HGNC:HGNC:28599|Ensembl:ENSG00000164221	protein-coding	2.37	20.73	0	0.0004	0.0264063	0.00220812	0.962521	0.974539	2.39174	21.9346	2.82104e-06	2.3785e-05		5	4	9	3	2	3	8	10	2	4	71	16	42	24	16		5.8	3.7	7.7	2.3	1.5	2.4	7.3	7.5	1.5
100626991	MACC1	MET transcriptional regulator MACC1	-	VGNC:VGNC:89935|Ensembl:ENSSSCG00000024802	protein-coding	346389	MACC1	MET transcriptional regulator MACC1	7A5|SH3BP4L	MIM:612646|HGNC:HGNC:30215|Ensembl:ENSG00000183742	protein-coding	2.48	24.05	0	0.0001	0.651258	1.23123	0.267168	0.40312	3.1323	35.3966	2.68961e-09	4.70556e-08		1	2	4	9	8	0	4	2	4	8	49	9	55	24	21		1.2	1.8	3.4	7	6	0	3.7	1.5	3
396570	PLET1	placenta expressed transcript 1	PLET	VGNC:VGNC:98202|Ensembl:ENSSSCG00000032149	protein-coding	349633	PLET1	placenta expressed transcript 1	C11orf34	MIM:611904|HGNC:HGNC:30053|Ensembl:ENSG00000188771	protein-coding	2.51	45.48	0	0	-1.39189	14.1135	0.0001721	0.00108289	1.11784	9.94909	0.00160929	0.00593615		31	35	33	10	22	65	36	179	100	127	243	83	400	113	140		36	32.2	28.1	7.8	16.4	51.9	33	133.4	75
100739654	MAML2	mastermind like transcriptional coactivator 2	-	VGNC:VGNC:89964|Ensembl:ENSSSCG00000034879	protein-coding	84441	MAML2	mastermind like transcriptional coactivator 2	MAM-3|MAM2|MAM3|MLL-MAML2	MIM:607537|HGNC:HGNC:16259|Ensembl:ENSG00000184384	protein-coding	2.56	24.53	0	0.0001	0.5272	0.600704	0.438309	0.574615	3.08748	28.4543	9.59384e-08	1.17405e-06		2	3	5	2	3	1	5	12	1	1	11	14	42	23	17		2.3	2.8	4.3	1.6	2.2	0.8	4.6	8.9	0.7
100156471	TG	thyroglobulin	-	VGNC:VGNC:93926|Ensembl:ENSSSCG00000005948	protein-coding	7038	TG	thyroglobulin	AITD3|TGN	MIM:188450|HGNC:HGNC:11764|Ensembl:ENSG00000042832	protein-coding	2.59	23.81	0	0.0001	2.19625	9.00698	0.0026895	0.0105376	4.78272	52.5571	4.17928e-13	1.59721e-11		6	4	5	3	5	2	0	4	0	1	14	13	75	66	19		7	3.7	4.3	2.3	3.7	1.6	0	3	0
664653	DKK3	dickkopf WNT signaling pathway inhibitor 3	-	VGNC:VGNC:87323|Ensembl:ENSSSCG00000013401	protein-coding	27122	DKK3	dickkopf WNT signaling pathway inhibitor 3	REIC|RIG	MIM:605416|HGNC:HGNC:2893|Ensembl:ENSG00000050165	protein-coding	2.67	30.1	0	0	2.46166	11.5093	0.000692472	0.00347915	5.1313	70.1544	5.48388e-17	4.29724e-15		1	5	5	7	3	1	1	1	0	1	50	23	57	17	14		1.2	4.6	4.3	5.5	2.2	0.8	0.9	0.7	0
100517459	ENC1	ectodermal-neural cortex 1	-	VGNC:VGNC:87696|Ensembl:ENSSSCG00000014072	protein-coding	8507	ENC1	ectodermal-neural cortex 1	CCL28|ENC-1|KLHL35|KLHL37|NRPB|PIG10|TP53I10	MIM:605173|HGNC:HGNC:3345|Ensembl:ENSG00000171617	protein-coding	2.68	38.22	0	0	0.123084	0.0647983	0.799067	0.865926	2.8057	43.6187	3.99018e-11	1.01385e-09		1	6	3	13	10	4	7	6	9	8	58	8	79	46	34		1.2	5.5	2.6	10.1	7.5	3.2	6.4	4.5	6.7
100048932	BTG2	BTG anti-proliferation factor 2	-	-	protein-coding	7832	BTG2	BTG anti-proliferation factor 2	APRO1|PC3|TIS21	MIM:601597|HGNC:HGNC:1131|Ensembl:ENSG00000159388	protein-coding	2.72	17.91	0	0.0012	-0.0620996	0.00840469	0.926955	0.950845	2.65824	17.2818	3.22262e-05	0.000202091		3	7	6	3	1	3	7	11	1	4	72	3	60	22	24		3.5	6.4	5.1	2.3	0.7	2.4	6.4	8.2	0.7
100737701	PDE2A	phosphodiesterase 2A	-	VGNC:VGNC:91251|Ensembl:ENSSSCG00000029388	protein-coding	5138	PDE2A	phosphodiesterase 2A	CGS-PDE|PDE2A1|PED2A4|cGSPDE	MIM:602658|HGNC:HGNC:8777|Ensembl:ENSG00000186642	protein-coding	2.74	26.65	0	0	0.188753	0.0860779	0.769224	0.845675	2.92408	34.2162	4.93156e-09	8.06786e-08		4	12	2	1	2	6	2	4	1	3	13	16	40	20	28		4.6	11	1.7	0.8	1.5	4.8	1.8	3	0.7
102166944	LOC102166944	metallothionein-1E-like	-	-	protein-coding	4501	MT1X	metallothionein 1X	MT-1l|MT1	MIM:156359|HGNC:HGNC:7405|Ensembl:ENSG00000187193	protein-coding	2.75	14.13	0.0002	0.0052	0.0622076	0.00705341	0.933069	0.954042	2.81316	14.5919	0.000133488	0.000695794		5	13	4	8	0	0	5	7	6	25	20	5	52	75	135		5.8	12	3.4	6.2	0	0	4.6	5.2	4.5
100525833	SCEL	sciellin	-	VGNC:VGNC:92618|Ensembl:ENSSSCG00000009474	protein-coding	8796	SCEL	sciellin	-	MIM:604112|HGNC:HGNC:10573|Ensembl:ENSG00000136155	protein-coding	2.75	30.76	0	0	0.83858	1.89476	0.168665	0.285962	3.59021	47.8784	4.53488e-12	1.40959e-10		2	1	12	6	5	2	1	7	3	3	71	18	55	26	24		2.3	0.9	10.2	4.7	3.7	1.6	0.9	5.2	2.2
100101477	EMP1	epithelial membrane protein 1	-	VGNC:VGNC:87688|Ensembl:ENSSSCG00000036723	protein-coding	2012	EMP1	epithelial membrane protein 1	CL-20|EMP-1|TMP	MIM:602333|HGNC:HGNC:3333|Ensembl:ENSG00000134531	protein-coding	2.79	44.26	0	0	1.35766	8.81933	0.00298055	0.0114283	4.14476	87.6911	7.65177e-21	1.29732e-18		10	15	32	16	8	8	10	2	3	12	438	69	178	66	108		11.6	13.8	27.3	12.5	6	6.4	9.2	1.5	2.2
396898	ATP1B1	ATPase Na+/K+ transporting subunit beta 1	-	VGNC:VGNC:85642|Ensembl:ENSSSCG00000006296	protein-coding	481	ATP1B1	ATPase Na+/K+ transporting subunit beta 1	ATP1B	MIM:182330|HGNC:HGNC:804|Ensembl:ENSG00000143153	protein-coding	2.82	26.32	0	0	-1.1995	4.40081	0.0359219	0.0862307	1.62443	12.3299	0.000445756	0.0019644		2	16	4	3	2	12	13	9	5	9	20	6	42	34	46		2.3	14.7	3.4	2.3	1.5	9.6	11.9	6.7	3.7
733596	PLAGL1	PLAG1 like zinc finger 1	-	VGNC:VGNC:91510|Ensembl:ENSSSCG00000004127	protein-coding	5325	PLAGL1	PLAG1 like zinc finger 1	LOT1|ZAC|ZAC1	MIM:603044|HGNC:HGNC:9046|Ensembl:ENSG00000118495	protein-coding	2.85	32.5	0	0	-0.466075	0.626991	0.428461	0.56576	2.38232	20.7452	5.24634e-06	4.12497e-05		1	6	2	8	3	20	12	5	0	5	37	15	52	39	25		1.2	5.5	1.7	6.2	2.2	16	11	3.7	0
100517736	SRXN1	sulfiredoxin 1	-	VGNC:VGNC:95751	protein-coding	140809	SRXN1	sulfiredoxin 1	C20orf139|Npn3|SRX|SRX1	MIM:617583|HGNC:HGNC:16132|Ensembl:ENSG00000271303	protein-coding	2.99	28.7	0	0	-0.170489	0.077745	0.780377	0.853523	2.81879	27.2876	1.75335e-07	2.02101e-06		2	3	6	4	2	1	7	8	1	6	25	11	140	26	33		2.3	2.8	5.1	3.1	1.5	0.8	6.4	6	0.7
100622811	LOC100622811	40S ribosomal protein S2 pseudogene	-	-	pseudo	6187	RPS2	ribosomal protein S2	LLREP3|S2	MIM:603624|HGNC:HGNC:10404|Ensembl:ENSG00000140988	protein-coding	2.99	25.42	0	0.0001	-2.56533	18.8868	1.3871e-05	0.000126192	0.41973	0.726693	0.393957	0.522122		4	1	0	5	3	6	12	26	27	28	30	2	19	27	38		4.6	0.9	0	3.9	2.2	4.8	11	19.4	20.2
100624736	GPR143	G protein-coupled receptor 143	-	Ensembl:ENSSSCG00000012103|Ensembl:ENSSSCG00000036341	protein-coding	4935	GPR143	G protein-coupled receptor 143	NYS6|OA1	MIM:300808|HGNC:HGNC:20145|Ensembl:ENSG00000101850	protein-coding	3.04	21.07	0	0.0003	-0.102359	0.0166857	0.897221	0.931276	2.94236	20.7149	5.32996e-06	4.18719e-05		6	0	2	2	2	0	4	10	1	2	16	8	41	24	9		7	0	1.7	1.6	1.5	0	3.7	7.5	0.7
100152141	CCN2	cellular communication network factor 2	CTGF	VGNC:VGNC:86345|Ensembl:ENSSSCG00000004192	protein-coding	1490	CCN2	cellular communication network factor 2	CTGF|HCS24|IGFBP8|NOV2	MIM:121009|HGNC:HGNC:2500|Ensembl:ENSG00000118523	protein-coding	3.09	24.04	0	0.0001	-1.77664	8.00595	0.0046624	0.0164997	1.31389	5.49722	0.0190467	0.0468876		0	4	4	6	2	13	17	21	6	5	17	10	84	13	61		0	3.7	3.4	4.7	1.5	10.4	15.6	15.7	4.5
100624908	ZBTB20	zinc finger and BTB domain containing 20	-	VGNC:VGNC:95063|Ensembl:ENSSSCG00000026113	protein-coding	26137	ZBTB20	zinc finger and BTB domain containing 20	DPZF|HOF|ODA-8S|PRIMS|ZNF288	MIM:606025|HGNC:HGNC:13503|Ensembl:ENSG00000181722	protein-coding	3.18	22.59	0	0.0002	-1.08596	2.37653	0.123171	0.226542	2.09706	13.8963	0.000193178	0.000951604		8	1	5	0	1	9	3	7	1	9	28	5	44	31	14		9.3	0.9	4.3	0	0.7	7.2	2.8	5.2	0.7
403103	CYP1A1	cytochrome P450 1A1	-	Ensembl:ENSSSCG00000001906	protein-coding	1543	CYP1A1	cytochrome P450 family 1 subfamily A member 1	AHH|AHRR|CP11|CYP1|CYPIA1|P1-450|P450-C|P450DX	MIM:108330|HGNC:HGNC:2595|Ensembl:ENSG00000140465	protein-coding	3.2	34.45	0	0	-4.35405	59.2646	1.37836e-14	1.12748e-12	-1.1498	5.92337	0.0149414	0.0385043		4	2	4	4	4	55	457	143	66	27	14	26	74	59	29		4.6	1.8	3.4	3.1	3	43.9	419.4	106.6	49.5
106505427	CAVIN1	caveolae associated protein 1	PTRF	VGNC:VGNC:86217|Ensembl:ENSSSCG00000035446	protein-coding	284119	CAVIN1	caveolae associated protein 1	CAVIN|CGL4|FKSG13|PTRF|cavin-1	MIM:603198|HGNC:HGNC:9688|Ensembl:ENSG00000177469	protein-coding	3.24	27.18	0	0	-0.206443	0.0662553	0.796869	0.864449	3.03306	26.0963	3.24806e-07	3.52598e-06		2	2	1	1	0	4	0	3	2	0	9	13	25	7	17		2.3	1.8	0.9	0.8	0	3.2	0	2.2	1.5
100624679	NKAIN2	sodium/potassium transporting ATPase interacting 2	-	Ensembl:ENSSSCG00000036607	protein-coding	154215	NKAIN2	sodium/potassium transporting ATPase interacting 2	FAM77B|NKAIP2|TCBA|TCBA1	MIM:609758|HGNC:HGNC:16443|Ensembl:ENSG00000188580	protein-coding	3.32	46.24	0	0	2.88477	11.4668	0.000708521	0.00354071	6.20824	83.3068	7.02575e-20	9.09932e-18		3	1	8	4	3	8	0	1	0	0	32	29	141	46	23		3.5	0.9	6.8	3.1	2.2	6.4	0	0.7	0
100738638	OCIAD2	OCIA domain containing 2	-	VGNC:VGNC:91012|Ensembl:ENSSSCG00000008829	protein-coding	132299	OCIAD2	OCIA domain containing 2	-	HGNC:HGNC:28685|Ensembl:ENSG00000145247	protein-coding	3.55	23.52	0	0.0001	-0.973797	1.39667	0.237283	0.369331	2.57203	18.1143	2.08036e-05	0.000136615		0	9	2	1	0	3	2	5	1	3	7	7	52	18	16		0	8.3	1.7	0.8	0	2.4	1.8	3.7	0.7
100519915	MBNL2	muscleblind like splicing regulator 2	-	VGNC:VGNC:90055|Ensembl:ENSSSCG00000009505	protein-coding	10150	MBNL2	muscleblind like splicing regulator 2	MBLL|MBLL39|PRO2032	MIM:607327|HGNC:HGNC:16746|Ensembl:ENSG00000139793	protein-coding	3.56	20.51	0	0.0004	-2.47447	9.83336	0.00171375	0.00730046	1.08351	2.54757	0.110464	0.194979		1	1	0	3	4	21	22	12	2	0	26	6	51	18	28		1.2	0.9	0	2.3	3	16.8	20.2	8.9	1.5
110262277	UBTFL1	upstream binding transcription factor like 1	-	Ensembl:ENSSSCG00000014929	protein-coding	642623	UBTFL1	upstream binding transcription factor like 1	C11orf27|HMGPI	MIM:613696|HGNC:HGNC:14533|Ensembl:ENSG00000255009	protein-coding	3.6	22.43	0	0.0002	-2.65513	11.4996	0.000696115	0.00349369	0.942474	2.58997	0.107543	0.191053		0	0	2	1	1	7	7	3	2	16	1	13	9	19	16		0	0	1.7	0.8	0.7	5.6	6.4	2.2	1.5
396959	ANKRD1	ankyrin repeat domain 1	CARP	VGNC:VGNC:85321|Ensembl:ENSSSCG00000010461	protein-coding	27063	ANKRD1	ankyrin repeat domain 1	ALRP|C-193|CARP|CVARP|MCARP|bA320F15.2	MIM:609599|HGNC:HGNC:15819|Ensembl:ENSG00000148677	protein-coding	3.85	38.14	0	0	1.22462	2.46403	0.116479	0.217147	5.07746	51.4225	7.4481e-13	2.67129e-11		7	0	6	5	0	1	11	2	1	1	88	12	109	61	28		8.1	0	5.1	3.9	0	0.8	10.1	1.5	0.7
102164431	LOC102164431	nuclear RNA export factor 3-like	-	-	protein-coding	56000	NXF3	nuclear RNA export factor 3	-	MIM:300316|HGNC:HGNC:8073|Ensembl:ENSG00000147206	protein-coding	4.17	17.82	0	0.0012	-1.31144	1.45222	0.228172	0.358408	2.85521	10.9058	0.000958623	0.00377658		0	2	0	0	1	6	1	0	0	4	4	0	24	19	18		0	1.8	0	0	0.7	4.8	0.9	0	0
100037920	MT1D	metallothionein-1E	-	Ensembl:ENSSSCG00000024911	protein-coding	4501	MT1X	metallothionein 1X	MT-1l|MT1	MIM:156359|HGNC:HGNC:7405|Ensembl:ENSG00000187193	protein-coding	4.38	29.06	0	0	-0.601074	0.457675	0.498713	0.630174	3.78135	28.5727	9.02467e-08	1.11721e-06		0	5	6	0	0	2	0	4	0	10	22	18	37	32	101		0	4.6	5.1	0	0	1.6	0	3	0
110257686	LOC110257686	nuclear RNA export factor 3-like	-	Ensembl:ENSSSCG00000026976	protein-coding	56000	NXF3	nuclear RNA export factor 3	-	MIM:300316|HGNC:HGNC:8073|Ensembl:ENSG00000147206	protein-coding	4.41	24.97	0	0.0001	-1.01534	0.845628	0.357792	0.498121	3.39013	17.1319	3.48719e-05	0.000217076		0	1	0	0	1	9	1	0	0	2	5	1	22	19	16		0	0.9	0	0	0.7	7.2	0.9	0	0
110256583	LOC110256583	splicing factor 3B subunit 4-like	-	-	protein-coding	10262	SF3B4	splicing factor 3b subunit 4	AFD1|Hsh49|SAP49|SF3b49	MIM:605593|HGNC:HGNC:10771|Ensembl:ENSG00000143368	protein-coding	4.41	21.85	0	0.0002	-3.0336	10.2483	0.00136812	0.00608621	1.38081	3.17802	0.0746349	0.142682		0	1	0	2	1	13	17	10	0	1	6	3	52	32	23		0	0.9	0	1.6	0.7	10.4	15.6	7.5	0
100144482	CDSN	corneodesmosin	-	Ensembl:ENSSSCG00000030903	protein-coding	1041	CDSN	corneodesmosin	HTSS|HTSS1|HYPT2|PSS|PSS1|S	MIM:602593|HGNC:HGNC:1802|Ensembl:ENSG00000204539	protein-coding	4.7	23.29	0	0.0001	-0.64352	0.340514	0.559533	0.682157	4.06125	18.4854	1.7121e-05	0.000114447		0	1	0	0	2	0	1	5	0	2	29	1	51	3	25		0	0.9	0	0	1.5	0	0.9	3.7	0
100155930	ANXA8	annexin A8	-	Ensembl:ENSSSCG00000010370	protein-coding	653145	ANXA8	annexin A8	ANX8|CH17-360D5.2	MIM:602396|HGNC:HGNC:546|Ensembl:ENSG00000265190	protein-coding	4.86	34.04	0	0	-0.272311	0.0804118	0.77674	0.851028	4.59116	36.3337	1.66264e-09	3.07622e-08		0	0	1	4	1	1	1	0	1	4	21	2	70	24	63		0	0	0.9	3.1	0.7	0.8	0.9	0	0.7
396637	UCHL1	ubiquitin C-terminal hydrolase L1	UCH-L1	VGNC:VGNC:94680|Ensembl:ENSSSCG00000022945	protein-coding	7345	UCHL1	ubiquitin C-terminal hydrolase L1	HEL-117|HEL-S-53|NDGOA|PARK5|PGP 9.5|PGP9.5|PGP95|SPG79|Uch-L1	MIM:191342|HGNC:HGNC:12513|Ensembl:ENSG00000154277	protein-coding	5.19	26.61	0	0	0.919126	0.76101	0.383013	0.523589	6.11398	33.2611	8.05799e-09	1.25444e-07		0	0	5	1	3	0	0	3	2	0	11	1	282	126	51		0	0	4.3	0.8	2.2	0	0	2.2	1.5
100522035	TM4SF1	transmembrane 4 L six family member 1	-	VGNC:VGNC:94030|Ensembl:ENSSSCG00000033018	protein-coding	4071	TM4SF1	transmembrane 4 L six family member 1	H-L6|L6|M3S1|TAAL6	MIM:191155|HGNC:HGNC:11853|Ensembl:ENSG00000169908	protein-coding	5.57	50.45	0	0	1.27578	0.916303	0.338448	0.479013	6.84326	53.0942	3.17924e-13	1.24565e-11		0	0	0	1	1	0	0	4	0	0	55	10	47	28	11		0	0	0	0.8	0.7	0	0	3	0
100525205	FOSL1	FOS like 1, AP-1 transcription factor subunit	-	VGNC:VGNC:88191|Ensembl:ENSSSCG00000012967	protein-coding	8061	FOSL1	FOS like 1, AP-1 transcription factor subunit	FRA|FRA1|fra-1	MIM:136515|HGNC:HGNC:13718|Ensembl:ENSG00000175592	protein-coding	5.62	15.86	0.0001	0.0026	-4.54919	10.5469	0.00116385	0.00532167	1.07503	1.09712	0.294899	0.419705		0	0	1	0	0	0	14	20	0	0	31	4	26	2	8		0	0	0.9	0	0	0	12.8	14.9	0
110257742	LOC110257742	40S ribosomal protein S23 pseudogene	-	-	pseudo	6228	RPS23	ribosomal protein S23	BTDD|MABAS|MCINS|PAMAS|S23|uS12	MIM:603683|HGNC:HGNC:10410|Ensembl:ENSG00000186468	protein-coding	5.88	21.5	0	0.0003	-4.16846	10.6476	0.00110215	0.00509042	1.71537	4.35795	0.0368367	0.080862		0	17	0	0	0	5	1	4	8	10	8	28	6	0	40		0	15.6	0	0	0	4	0.9	3	6
110256649	LOC110256649	uncharacterized LOC110256649	-	-	protein-coding							6.02	37.5	0	0	-3.40296	14.8062	0.000119146	0.000795869	2.61436	9.87267	0.00167752	0.00614651		13	10	4	1	4	145	64	218	3	3	706	355	1007	66	399		15.1	9.2	3.4	0.8	3	115.8	58.7	162.5	2.2
100302363	ETS1	ETS proto-oncogene 1, transcription factor	-	VGNC:VGNC:87808|Ensembl:ENSSSCG00000015235	protein-coding	2113	ETS1	ETS proto-oncogene 1, transcription factor	ETS-1|EWSR2|c-ets-1|p54	MIM:164720|HGNC:HGNC:3488|Ensembl:ENSG00000134954	protein-coding	6.42	44.55	0	0	-3.6546	10.7608	0.00103671	0.00483365	2.7681	20.5784	5.72389e-06	4.46821e-05		0	0	0	4	0	2	7	6	2	2	48	16	39	7	22		0	0	0	3.1	0	1.6	6.4	4.5	1.5
100525792	GABRP	gamma-aminobutyric acid type A receptor subunit pi	-	VGNC:VGNC:88314|Ensembl:ENSSSCG00000021902	protein-coding	2568	GABRP	gamma-aminobutyric acid type A receptor subunit pi	-	MIM:602729|HGNC:HGNC:4089|Ensembl:ENSG00000094755	protein-coding	6.73	32.11	0	0	-2.84168	5.03637	0.0248204	0.0642383	3.89234	19.3704	1.0766e-05	7.65775e-05		0	0	1	0	0	3	0	1	3	3	29	0	107	8	39		0	0	0.9	0	0	2.4	0	0.7	2.2
110261495	LY6G6C	lymphocyte antigen 6 family member G6C	-	VGNC:VGNC:89902|Ensembl:ENSSSCG00000036566	protein-coding	80740	LY6G6C	lymphocyte antigen 6 family member G6C	C6orf24|G6c|NG24	MIM:610435|HGNC:HGNC:13936|Ensembl:ENSG00000204421	protein-coding	6.87	48.84	0	0	-0.213551	0.0236453	0.877791	0.917749	6.6582	51.8124	6.10638e-13	2.24181e-11		0	0	12	0	0	0	0	0	0	5	64	20	69	14	13		0	0	10.2	0	0	0	0	0	0
641309	PKD2	polycystin 2, transient receptor potential cation channel	PC2|TRPP2	VGNC:VGNC:91472|Ensembl:ENSSSCG00000009217	protein-coding	5311	PKD2	polycystin 2, transient receptor potential cation channel	APKD2|PC2|PKD4|Pc-2|TRPP2	MIM:173910|HGNC:HGNC:9009|Ensembl:ENSG00000118762	protein-coding	7.28	38.36	0	0	-4.89968	14.7504	0.00012272	0.000815529	2.38203	9.60783	0.0019375	0.00696229		0	0	0	0	0	4	9	7	0	0	17	2	42	22	21		0	0	0	0	0	3.2	8.3	5.2	0
397087	SPP1	secreted phosphoprotein 1	Opn	VGNC:VGNC:93419|Ensembl:ENSSSCG00000009216	protein-coding	6696	SPP1	secreted phosphoprotein 1	BNSP|BSPI|ETA-1|OPN	MIM:166490|HGNC:HGNC:11255|Ensembl:ENSG00000118785	protein-coding	7.47	27.09	0	0	-0.196382	0.021767	0.882709	0.921341	7.27442	27.6415	1.46009e-07	1.71694e-06		0	0	11	0	0	0	0	0	0	10	10	0	82	76	243		0	0	9.4	0	0	0	0	0	0
100519789	CRYAB	crystallin alpha B	-	VGNC:VGNC:87013|Ensembl:ENSSSCG00000036724	protein-coding	1410	CRYAB	crystallin alpha B	CMD1II|CRYA2|CTPP2|CTRCT16|HEL-S-101|HSPB5|MFM2	MIM:123590|HGNC:HGNC:2389|Ensembl:ENSG00000109846	protein-coding	7.97	50.49	0	0	-2.29471	2.89178	0.0890327	0.176757	5.67751	39.0309	4.1715e-10	8.76109e-09		0	0	0	0	0	0	1	2	0	0	18	1	80	30	42		0	0	0	0	0	0	0.9	1.5	0
[truncated: 38 more columns]
