# Supplementary material for: Unveiling how vitrification affects the porcine blastocyst: clues from a transcriptomic study
Source: J Anim Sci Biotechnol. 2022 Mar 15;13:46. doi: 10.1186/s40104-021-00672-1 (PMC8932223; doi:10.1186/s40104-021-00672-1)
Supplement: Supplementary file 6 — Additional file 6: Table S10. Venn Diagram. The overlap of DEG among all based only on FDR < 0.001 and based on FDR < 0.001 and log2 FC>2. Table S11. List of gene comparisons among studies. Table S12. Proportions of genes up and down-regulated in the different embryo groups based on DEG and log 2 FC. Table S13. Ortholog annotation from Jan 2019 used in the study. [file 40104_2021_672_MOESM6_ESM.xlsx]

## Sheet: Table S10.Venn Diagram Symbol
VIT VS Co	IVC VS Co	VIT VS IVC	VIT VS Co|IVC VS Co	VIT VS Co|VIT VS IVC	IVC VS Co|VIT VS IVC	VIT VS Co|IVC VS Co|VIT VS IVC							VIT_CO	IVC_CO	VIT_IVC												VIT_CO_no duplicates			IVC_CO_no duplicates			VIT_IVC_no duplicates			Common to all 3 groups_ elements in IVC_CO VIT_CO VIT_IVC :				1009_Common elements in IVC_CO VIT_CO :				51_Common elements in IVC_CO VIT_IVC :				145_Common elements in VIT_CO VIT_IVC :
396603	396575	396898	396608	396637	396570	396910							CASS4	KIF1A	GSTA4												CASS4			KIF1A			GSTA4			SLC10A1				KIF1A				LOC100157453				LOC102163438
396625	396631	397250	396676	396670	396648	397097							PMEPA1	ASCL2	SLC10A1												PMEPA1			ASCL2			SLC10A1			PLBD1				ASCL2				SMPD2				ATP13A2
396632	396677	397509	396688	396679	396659	397219							A2ML1	SLC10A1	LOC100157453												A2ML1			SLC10A1			LOC100157453			VAT1				ARRDC4				SLC49A3				RASGRF2
396665	396719	397568	396703	396691	397133	397565							PORCN	ARRDC4	LOC100521229												PORCN			ARRDC4			LOC100521229			ABCB1				CREB3L1				SLC43A2				NT5DC1
396762	396913	397629	396707	396810	397559	397608							LOC102163398	CREB3L1	RASSF4												LOC102163398			CREB3L1			RASSF4			DGKA				RHOU				GM2A				ATP8A1
396807	396946	397645	396743	396942	403103	444997							FADS2	RHOU	FADS2												FADS2			RHOU			FADS2			NUCKS1				SLC16A14				LIMS1				RALGDS
396833	396966	399500	396887	396945	407060	641347							LOC110262006	SLC16A14	SLC24A4												LOC110262006			SLC16A14			SLC24A4			RALGAPA2				LOC110257929				SLC2A13				MTFP1
396912	396974	399540	396904	396959	641309	654327							LOC100155734	LOC110257929	CERS6												LOC100155734			LOC110257929			CERS6			NFAT5				PTI				FDX1				ISOC1
396949	397064	414799	396917	397002	733636	768107							NAT8L	PTI	SH3YL1												NAT8L			PTI			SH3YL1			GART				TXNIP				GPAT3				LOC110261672
396950	397066	445531	396924	397010	100127133	100153302							HOXD1	TXNIP	KITLG												HOXD1			TXNIP			KITLG			PARP1				PARP9				ANXA4				SHCBP1
396956	397084	497061	396926	397035	100144501	100153630							TKTL1	PARP9	LOC100514912												TKTL1			PARP9			LOC100514912			SRSF1				LOC110257166				PIP4K2B				SLCO2B1
396986	397115	733585	396944	397078	100152155	100154508							GK	LOC110257166	LOC102163438												GK			LOC110257166			LOC102163438			SOAT1				PXDC1				CALD1				LYAR
396994	397142	733631	396978	397087	100152951	100154830							SELENOS	PXDC1	SMPD2												SELENOS			PXDC1			SMPD2			LRP2				ARRDC3				LOC100521510				FAM210A
397011	397191	733648	396983	397104	100156914	100155493							SLC9A3R2	ARRDC3	ATP8A1												SLC9A3R2			ARRDC3			ATP8A1			LOC100621915				FMR1NB				NOCT				TMPO
397042	397220	100151990	397001	397481	100157453	100155734							SULT1E1	FMR1NB	NANS												SULT1E1			FMR1NB			NANS			SLC25A30				GPR137B				DMXL1				LOC100622780
397062	397251	100152141	397016	397564	100240743	100157760							SLC30A1	GPR137B	MCOLN2												SLC30A1			GPR137B			MCOLN2			WWTR1				PFKFB3				F2R				NPC1
397082	397278	100153243	397018	397569	100312960	100513133							ETNPPL	PFKFB3	ATP13A2												ETNPPL			PFKFB3			ATP13A2			LOC100155734				EPB41L4A				HNF4A				AMT
397184	397344	100153374	397023	397591	100337659	100514912							LOC100511884	EPB41L4A	PIM3												LOC100511884			EPB41L4A			PIM3			SLC34A2				INAFM2				EFNA1				AGPAT5
397202	397360	100153791	397028	397619	100511559	100516737							LOC100514912	INAFM2	LOC110261483												LOC100514912			INAFM2			LOC110261483			ATF3				LOC110257327				AHCYL2				LRPAP1
397266	397589	100154722	397040	397620	100513740	100517443							CD200R1	LOC110257327	LRP2												CD200R1			LOC110257327			LRP2			MYL9				PHGDH				TTC3				ARL5A
397269	397599	100155449	397052	397634	100513746	100518125							LOC110255273	AK3	NT5DC1												LOC110255273			AK3			NT5DC1			PDGFRA				NECAB3				CDC42EP4				ATP1B3
397271	397601	100157144	397085	399654	100514282	100519166							SLC38A2	PHGDH	GM2A												SLC38A2			PHGDH			GM2A			PGM2				TERB1				HSPA5				SNX7
397279	397630	100158062	397105	406192	100514931	100519689							LCT	NECAB3	MKI67												LCT			NECAB3			MKI67			RGN				ABHD6				RND3				CCNA2
397340	399535	100158205	397135	414404	100515283	100522261							KLF17	TERB1	LOC100155734												KLF17			TERB1			LOC100155734			FADS2				LOC106505679				HSP70.2				RRBP1
397345	414414	100188979	397172	414914	100516042	100522573							LOC100512420	ABHD6	LOC100154508												LOC100512420			ABHD6			LOC100154508			TPM4				SLC6A9				FAM151A				GOLT1B
397351	445512	100192437	397186	595105	100517117	100620652							CSRNP1	LOC106505679	QDPR												CSRNP1			LOC106505679			QDPR			LOC100519166				C4H1orf226				DDIT3				TRIAP1
397385	497233	100303721	397205	664653	100517865	100621034							SLC6A8	SLC6A9	SLCO4C1												SLC6A8			SLC6A9			SLCO4C1			LOC100154508				SOX17				CXCR4				VDAC1
397388	553107	100462751	397246	733596	100517883	100621915							CHAC1	C4H1orf226	RASGRF2												CHAC1			C4H1orf226			RASGRF2			LOC110261483				LOC102158553				PPP1R15A				C2CD2
397446	595127	100510888	397263	733606	100518718	100623478							LOC100156937	SOX17	AMT												LOC100156937			SOX17			AMT			LOC100514912				LAMB3				ARID5B				CNIH1
397498	733593	100511298	397363	100037920	100521510	100625359							LOC100625897	LOC102158553	B3GALNT1												LOC100625897			LOC102158553			B3GALNT1			CSRP2				AKNA				CYP1A1				NIPA2
397512	733599	100511769	397390	100037961	100521609	100626322							LOC100156741	LAMB3	COQ7												LOC100156741			LAMB3			COQ7			YBX3				NEURL1				SLC24A4				SCD
397535	733649	100512031	397406	100048932	100522387	100626629							SLC66A2	AKNA	RALGDS												SLC66A2			AKNA			RALGDS			TIMM8A				KRT19				SH3YL1				TMED2
397543	100037302	100512643	397408	100049650	100522469	100627123							LOC100158121	NEURL1	SLC17A5												LOC100158121			NEURL1			SLC17A5			LOC100513133				FSIP2				LOC100514282				IQGAP2
397550	100038006	100514323	397429	100101477	100522679	100628166							SLC12A7	KRT19	SLC2A13												SLC12A7			KRT19			SLC2A13			PAPPA				LSM11				PDHB				ATP5F1A
397557	100049679	100514701	397436	100126279	100523116	100738612							LOC102161782	FSIP2	SLCO2B1												LOC102161782			FSIP2			SLCO2B1			AFG3L2				LOC100736666				UBE2H				MKNK2
397576	100125376	100516051	397441	100134977	100524227	110261483							SMIM1	LSM11	FDX1												SMIM1			LSM11			FDX1			CNN2				GPR137C				CD99				CRIM1
397581	100126852	100516148	397454	100144482	100524266								CCDC151	LOC100736666	MTFP1												CCDC151			LOC100736666			MTFP1							HEBP2				PPP1R16B				GLMP
397587	100127159	100516158	397461	100145887	100622249								LOC110261483	GPR137C	B3GALNT2												LOC110261483			GPR137C			B3GALNT2							ZNF529				DUSP1				ABRACL
397590	100127461	100516586	397463	100151743	100622811								ARG2	HEBP2	FAM210A												ARG2			HEBP2			FAM210A							UPTI				LOC100622811				OAT
397594	100141304	100516883	397471	100152017	100623009								LOC110261674	ZNF529	FAM131C												LOC110261674			ZNF529			FAM131C							HBE1				SLC2A3				ATP2B4
397602	100141402	100517160	397500	100152215	100623031								STXBP4	UPTI	LOC110261672												STXBP4			UPTI			LOC110261672							TRPC1				CTSC				KIF1B
397606	100144302	100519764	397521	100152480	100624156								LRP2	HBE1	SHCBP1												LRP2			HBE1			SHCBP1							SLC36A2				RHBDF1				LAMA1
397637	100151840	100519915	397538	100152580	100624956								LOC100622387	TRPC1	LOC100156854												LOC100622387			TRPC1			LOC100156854							POU2F2				FGFR4				CPD
397643	100151975	100519934	397575	100152646	100625380								PHOX2A	SLC36A2	SLC43A2												PHOX2A			SLC36A2			SLC43A2							LOC100516643				SQSTM1				KIT
397655	100151976	100520470	397579	100153484	100626356								LOC100624086	POU2F2	CLN8												LOC100624086			POU2F2			CLN8							LOC102164445				SLCO4C1				CTSK
407242	100152057	100521016	397583	100154254	100626468								PIM2	LOC100516643	RDH13												PIM2			LOC100516643			RDH13							SERPINB5				LOC110256649				ZNF462
407245	100152211	100521032	397592	100154676	100737557								LOC110259662	LOC102164445	LOC100514282												LOC110259662			LOC102164445			LOC100514282							ZFP62				PKD2				ANXA2
407246	100152228	100521229	397639	100154770	102164100								LOC110261735	KLF11	RGN												LOC110261735			KLF11			RGN							ITPRIPL2				MKI67				FTL
414385	100152243	100521274	397648	100154896	106504075								FADS1	SERPINB5	PRUNE2												FADS1			SERPINB5			PRUNE2							NPAS2				GSTA4				IFFO2
414388	100152252	100522324	397662	100154945	106505861								HIST1H2BD	SLC19A1	TAMM41												HIST1H2BD			SLC19A1			TAMM41							VWA5A				PLET1				LPGAT1
445540	100152338	100522678	397663	100154949	110256649								SLC34A2	ZFP62	AMER1												SLC34A2			ZFP62			AMER1							VGLL1				EPHB3				YPEL5
448810	100152397	100523244	397674	100155883									LOC106504121	ITPRIPL2	NPC1												LOC106504121			ITPRIPL2			NPC1							SNX9								ANXA1
448816	100152410	100523270	397691	100155930									LAT	NPAS2	SLC25A30												LAT			NPAS2			SLC25A30							TRAF3IP2								NIPAL1
450248	100152635	100524101	399527	100156192									PKIA	PLBD1	SOAT1												PKIA			PLBD1			SOAT1							LOC102167454								FAM111A
494457	100152655	100524254	399538	100156471									DPRX	VWA5A	PDGFA												DPRX			VWA5A			PDGFA							SIX4								HNF1B
494458	100152737	100524475	403165	100156612									LOC110261489	VGLL1	HAVCR1												LOC110261489			VGLL1			HAVCR1							MAPK8IP1								FN1
494568	100152868	100525028	404694	100156854									DEGS2	SNX9	UPP1												DEGS2			SNX9			UPP1							FCER1G								LOC100510904
497236	100152987	100525205	406187	100156865									LOC100154508	TRAF3IP2	ACO1												LOC100154508			TRAF3IP2			ACO1							PYGL								MYO1D
574054	100152991	100525572	407067	100157334									METTL21A	LOC102167454	GRHL1												METTL21A			LOC102167454			GRHL1							CAMKK2								SLC13A4
595115	100153196	100525583	414369	100157652									HIST1H3E	SIX4	ISOC1												HIST1H3E			SIX4			ISOC1							KRT7								ZDBF2
595121	100153260	100525692	414411	100157687									LOC102162202	MAPK8IP1	MOB3B												LOC102162202			MAPK8IP1			MOB3B							MAP2K5								SEMA5A
595122	100153428	100620246	414852	100157880									H1-1	FCER1G	TXNDC16												H1-1			FCER1G			TXNDC16							MFAP5								MBOAT1
654326	100153598	100620392	414915	100158126									AASS	PYGL	CAT												AASS			PYGL			CAT							PYCR1								CASP10
664652	100153650	100621037	444995	100233172									LOC110261664	CAMKK2	SCD												LOC110261664			CAMKK2			SCD							EPHX1								PEA15
692192	100153655	100621897	445013	100302363									SLC39A4	LOC100157453	LOC100524254												SLC39A4			LOC100157453			LOC100524254							CCDC14								SLC20A1
733595	100153698	100623524	445534	100337675									LOC102159655	KRT7	LOC100621915												LOC102159655			KRT7			LOC100621915							LOC110255985								BHLHE40
733605	100153821	100623607	448813	100415929									HERPUD1	MAP2K5	CENPF												HERPUD1			MAP2K5			CENPF							ZNF514								LOC102163816
733607	100153873	100624678	449528	100510904									SLC25A30	SLC24A1	CSRP2												SLC25A30			SLC24A1			CSRP2							NOTCH3								LOC110255500
733612	100153974	100625215	474165	100512350									SLC7A6	MFAP5	PIP4K2B												SLC7A6			MFAP5			PIP4K2B							LIPE								CTSB
733683	100154155	100625277	492279	100512960									LOC102163438	PYCR1	SLC49A3												LOC102163438			PYCR1			SLC49A3							ZNF239								IER3
751869	100154191	100626221	494463	100513970									FBXO5	EPHX1	TMPO												FBXO5			EPHX1			TMPO							LOC102164640								ALS2
780427	100154200	100627292	494561	100514303									LOC100156127	CCDC14	AGPAT5												LOC100156127			CCDC14			AGPAT5							ARMCX5								PPP1R18
100037291	100154232	100628006	503660	100514493									SLC37A4	LOC110255985	GALNT7												SLC37A4			LOC110255985			GALNT7							KLF7								CDKN1A
100037987	100154380	100737604	503667	100514873									LOC106510170	ZNF514	ARL5A												LOC106510170			ZNF514			ARL5A							MEP1B								TRIB1
100038009	100154391	100738560	574051	100515025									ADGRA3	MGLL	LIMS1												ADGRA3			MGLL			LIMS1							CSPG4B								HBEGF
100048931	100154544	102158186	594852	100515363									ATP13A2	NOTCH3	LOC100524475												ATP13A2			NOTCH3			LOC100524475							PHYH								SLC40A1
100048957	100154569	102161802	595111	100515393									SLC26A4	LIPE	PLBD1												SLC26A4			LIPE			PLBD1							ANXA3								PLAGL1
100101929	100154606	102164431	595116	100517077									CHRM4	ZNF239	RALGAPA2												CHRM4			ZNF239			RALGAPA2							PRKAB2								DENND2D
100124375	100154667	106504170	595128	100517459									CLCN5	LOC102164640	GATA3												CLCN5			LOC102164640			GATA3							POU5F2								CCDC112
100124379	100154975	106504748	654407	100517495									H1-5	ARMCX5	LYAR												H1-5			ARMCX5			LYAR							FAM169A								LOC100522455
100127153	100155181	110255210	664651	100517640									LOC110261665	KLF7	LOC100622780												LOC110261665			KLF7			LOC100622780							CASQ2								ADAP2
100135659	100155190	110256583	733688	100517736									LOC100154071	EFS	VAMP8												LOC100154071			EFS			VAMP8							SLC2A2								ACTA1
100135668	100155440	110257742	733698	100518065									MPC1	VAT1	VDAC1												MPC1			VAT1			VDAC1							KCNG3								ETS1
100141311	100155453	110259297	751859	100518432									LOC110261668	MEP1B	DAG1												LOC110261668			MEP1B			DAG1							ARMCX1								ENC1
100141417	100155485	110259917	768102	100519789									RGN	CSPG4B	GPAT3												RGN			CSPG4B			GPAT3							NPHP3								SRXN1
100144422	100155691	110260086	768108	100519994									LOC110258925	PHYH	NUCKS1												LOC110258925			PHYH			NUCKS1							RFFL								LOC110256390
100144496	100155741	110261049	768117	100520234									BAD	ANXA3	CYB5A												BAD			ANXA3			CYB5A							OPLAH								PDE2A
100144503	100156102	110261249	780411	100520441									LOC110257936	PRKAB2	PDHB												LOC110257936			PRKAB2			PDHB							DNMT3B								GCNT3
100144504	100156116	110262277	100037274	100521253									CITED4	POU5F2	GPAM												CITED4			POU5F2			GPAM							KLF10								MYCL
100144587	100156166		100037965	100522035									LOC100621915	FAM169A	PARP1												LOC100621915			FAM169A			PARP1							HDAC7								GPR143
100144588	100156226		100037972	100522048									MCRIP2	CASQ2	SUCLA2												MCRIP2			CASQ2			SUCLA2							IRF6								GBX1
100151740	100156622		100037984	100522112									LOC110261663	SLC2A2	AFG3L2												LOC110261663			SLC2A2			AFG3L2							EML2								CASP8
100151798	100156642		100037999	100522455									DCTPP1	KCNG3	LRPAP1												DCTPP1			KCNG3			LRPAP1							METRNL								CAVIN1
100151814	100156704		100038003	100522493									CKB	ARMCX1	MTHFD1L												CKB			ARMCX1			MTHFD1L							CPS1								MAML2
100151845	100156717		100038033	100523971									LOC100738744	NPHP3	NIPA2												LOC100738744			NPHP3			NIPA2							CHST14								REL
100151896	100156744		100048951	100524902									LOC100522201	RFFL	KNL1												LOC100522201			RFFL			KNL1							DHRS1								MACC1
100152028	100156836		100049658	100525029									LOC110261480	PLCD3	TIMM8A												LOC110261480			PLCD3			TIMM8A							HABP4								MAP3K5
100152189	100156869		100049668	100525104									SOAT1	OPLAH	C2CD2												SOAT1			OPLAH			C2CD2							ZDHHC21								COL17A1
100152265	100156873		100049699	100525394									LOC110261666	DNMT3B	CCNA2												LOC110261666			DNMT3B			CCNA2							LARGE2								SCEL
100152287	100156903		100049700	100525547									MRPS6	KLF10	ARHGAP18												MRPS6			KLF10			ARHGAP18							PKN1								MT1D
100152330	100156940		100125959	100525723									LOC110261675	HDAC7	CNIH1												LOC110261675			HDAC7			CNIH1							TNFRSF21								ARHGEF2
100152360	100157001		100126293	100525792									SEMA4C	IRF6	SNX7												SEMA4C			IRF6			SNX7							ADAM19								EMP1
100152361	100157051		100127136	100525833									CALCRL	EML2	TMEM33												CALCRL			EML2			TMEM33							UHRF1BP1								C3AR1
100152389	100157110		100127155	100525927									LOC100158117	METRNL	ATP1B3												LOC100158117			METRNL			ATP1B3							LOC110256607								KIF3C
100152415	100157134		100134962	100526009									MANEAL	CPS1	GOLT1B												MANEAL			CPS1			GOLT1B							DYRK2								ANXA8
100152428	100157164		100134984	100620726									NUCB2	CHST14	HACD2												NUCB2			CHST14			HACD2							MST1R								TG
100152525	100157190		100136902	100620823									LOC110261488	DHRS1	PGM2												LOC110261488			DHRS1			PGM2							THNSL1								ANKRD1
100152540	100157200		100137084	100620910									MYC	HABP4	LOC110255210												MYC			HABP4			LOC110255210							RIOX1								DKK3
100152585	100157350		100141306	100622095									LOC100525821	ZDHHC21	ANXA4												LOC100525821			ZDHHC21			ANXA4							LOC110260060								CRYAB
100152687	100157418		100141307	100622761									SLC30A2	ACOT6	ATP6V1A												SLC30A2			ACOT6			ATP6V1A							RHOD								UCHL1
100152765	100157427		100141471	100622769									ARL4A	LARGE2	CAB39												ARL4A			LARGE2			CAB39							THBD								NKAIN2
100152774	100157555		100142663	100622780									LOC110261671	PKN1	IQGAP2												LOC110261671			PKN1			IQGAP2							CACNA2D4								LY6G6C
100152811	100157591		100142667	100622814									LOC100738859	ABCB1	TMED2												LOC100738859			ABCB1			TMED2							ABCA12								TM4SF1
100152909	100157601		100144417	100623420									HEXIM1	TNFRSF21	TRIAP1												HEXIM1			TNFRSF21			TRIAP1							EPHB4								SPP1
100152988	100157705		100144418	100624679									CRABP2	ADAM19	ERP44												CRABP2			ADAM19			ERP44							EVPL								TAMM41
100153062	100157825		100144450	100624736									PDXK	DGKA	TM9SF2												PDXK			DGKA			TM9SF2							APOA1								CAB39
100153072	100157887		100144459	100624908									SMIM13	DIPK1A	LOC100522678												SMIM13			DIPK1A			LOC100522678							TATDN3								ARHGAP18
100153098	100157959		100144461	100625589									GALNT11	F3	GART												GALNT11			F3			GART							ABAT								STT3B
100153151	100158076		100144467	100625616									ITPR1	UHRF1BP1	SRSF1												ITPR1			UHRF1BP1			SRSF1							LGR4								ATP1A1
100153199	100158082		100144492	100625728									USP43	LOC110256607	STT3B												USP43			LOC110256607			STT3B							LOC110261264								TMSB4X
100153332	100158092		100144508	100625917									LOC110261673	DYRK2	RRBP1												LOC110261673			DYRK2			RRBP1							INPP5D								ACADM
100153343	100158183		100144523	100626864									DNAJB9	MST1R	ATP1A1												DNAJB9			MST1R			ATP1A1							LOC110261320								PEAK1
100153461	100158199		100144529	100626991									LOC106506226	THNSL1	ATP5F1A												LOC106506226			THNSL1			ATP5F1A							FUCA2								BMPR1B
100153485	100170845		100144591	100628208									TMEFF1	RIOX1	PALLD												TMEFF1			RIOX1			PALLD							LOC106510601								ITGB5
100153522	100174954		100144769	100737107									ID4	LOC110260060	ATP2B4												ID4			LOC110260060			ATP2B4							LOC100525229								TGFB1
100153553	100174963		100145886	100737127									PDK3	H6PD	PRR13												PDK3			H6PD			PRR13							MMP14								OCIAD2
100153560	100233193		100151745	100737194									CDC42EP1	RHOD	UBE2H												CDC42EP1			RHOD			UBE2H							LOC100625971								GABRP
100153621	100233202		100151752	100737517									RASGRF2	THBD	VAT1												RASGRF2			THBD			VAT1							SLC25A13								CDSN
100153782	100286810		100151836	100737701									PPP1R15B	ARSB	KIF1B												PPP1R15B			ARSB			KIF1B							GLO1								NANS
100153811	100286871		100151872	100738638									ST6GALNAC4	CACNA2D4	SAMD4B												ST6GALNAC4			CACNA2D4			SAMD4B							PXYLP1								B3GALNT1
100153840	100312964		100151920	100739654									LOC102158609	ABCA12	GLMP												LOC102158609			ABCA12			GLMP							RASGRP1								TMEM33
100153856	100415907		100151940	102158480									BID	EPHB4	PDGFRA												BID			EPHB4			PDGFRA							PTPN9								BTG2
100153858	100462747		100152019	102160472									LOC110261477	EVPL	ABCB1												LOC110261477			EVPL			ABCB1							LZTS2								LOC110257686
100153939	100505387		100152117	102163438									OVOL2	APOA1	MYL9												OVOL2			APOA1			MYL9							LOC110255331								LOC100156854
100153946	100510930		100152165	102163816									LOC110261482	TATDN3	ANXA2												LOC110261482			TATDN3			ANXA2							ME1								CKMT1A
100153977	100511067		100152257	102166060									LOC110260966	ABAT	MKNK2												LOC110260966			ABAT			MKNK2							VPS13A								CERS6
100154013	100511071		100152303	102166944									SGF29	LGR4	LOC100521510												SGF29			LGR4			LOC100521510							LOC102161480								SERPINE1
100154116	100511095		100152307	106505427									CNTFR	LOC110261264	RUNX1T1												CNTFR			LOC110261264			RUNX1T1							PXK								RASSF4
100154146	100511406		100152321	110255500									ADI1	LYSMD4	CALD1												ADI1			LYSMD4			CALD1							SH3PXD2A								QDPR
100154147	100511475		100152352	110256390									PECR	INPP5D	TPM4												PECR			INPP5D			TPM4							PON2								LOC102166060
100154153	100511536		100152364	110256624									SLC1A3	LOC110261320	RRAS2												SLC1A3			LOC110261320			RRAS2							LAMC1								KATNAL1
100154289	100511584		100152368	110257060									FAM118B	FUCA2	LOC110261249												FAM118B			FUCA2			LOC110261249							COASY								LOC102166944
100154460	100511677		100152372	110257686									LOC100157763	KIAA1217	STK40												LOC100157763			KIAA1217			STK40							LOC100620089								RAB31
100154509	100512110		100152436	110261495									PIH1D1	LOC106510601	WWTR1												PIH1D1			LOC106510601			WWTR1							ZDHHC2								B3GALNT2
100154517	100512265		100152492	110261672									MCM5	LOC100525229	ZNF462												MCM5			LOC100525229			ZNF462							PAPLN								ZBTB20
100154520	100512308		100152505										COA7	MMP14	KIT												COA7			MMP14			KIT							GALNT3
100154555	100512341		100152541										SMPD3	LOC100625971	OTX2												SMPD3			LOC100625971			OTX2							AAK1
100154566	100512423		100152572										DEPDC7	SLC25A13	ABRACL												DEPDC7			SLC25A13			ABRACL							LOC100152619
100154626	100512450		100152619										HSPD1	GLO1	NFAT5												HSPD1			GLO1			NFAT5							BTBD2
100154627	100512589		100152632										STMN1	PXYLP1	DUSP14												STMN1			PXYLP1			DUSP14							ARL8A
100154650	100512701		100152647										CSRP1	RASGRP1	LOC100519934												CSRP1			RASGRP1			LOC100519934							NANOS1
100154663	100512756		100152660										AKR1A1	PTPN9	LOC100510904												AKR1A1			PTPN9			LOC100510904							SH3D19
100154684	100512773		100152734										LOC110261669	LZTS2	LOC100513133												LOC110261669			LZTS2			LOC100513133							ATP8B1
100154734	100512855		100152736										LOC110261485	LOC110255331	ZDBF2												LOC110261485			LOC110255331			ZDBF2							DZIP3
100154796	100512919		100152815										RABGGTB	ME1	DRAP1												RABGGTB			ME1			DRAP1							KDM1B
100155023	100512977		100152846										LOC100156932	VPS13A	EPHB3												LOC100156932			VPS13A			EPHB3							PCK2
100155047	100513065		100152890										NDUFB10	LOC102161480	OAT												NDUFB10			LOC102161480			OAT							LOC110255743
100155050	100513145		100153006										FAXDC2	PXK	LOC100523244												FAXDC2			PXK			LOC100523244							ZBTB39
100155091	100513208		100153069										SLC43A3	SH3PXD2A	CTSC												SLC43A3			SH3PXD2A			CTSC							CPEB2
100155110	100513370		100153078										SH3GL1	PON2	TFE3												SH3GL1			PON2			TFE3							GPCPD1
100155112	100513399		100153171										NUAK2	LAMC1	EPHA4												NUAK2			LAMC1			EPHA4							PLCG2
100155145	100513419		100153197										PCGF5	COASY	NOCT												PCGF5			COASY			NOCT							RHOBTB2
100155151	100513609		100153251										FEZ1	LOC100620089	PFKFB2												FEZ1			LOC100620089			PFKFB2							LOC100517213
100155257	100513784		100153333										CSRP2	ZDHHC2	ACADM												CSRP2			ZDHHC2			ACADM							LOC110260769
100155304	100513906		100153356										NT5DC1	PAPLN	HNF1B												NT5DC1			PAPLN			HNF1B							CCDC15
100155475	100513955		100153369										MCM7	GALNT3	YPEL5												MCM7			GALNT3			YPEL5							MYL3
100155478	100514159		100153395										PRKCB	AAK1	CNN2												PRKCB			AAK1			CNN2							LOC100737142
100155620	100514210		100153442										PELI2	LOC100152619	SEPTIN9												PELI2			LOC100152619			SEPTIN9							ELMO2
100155766	100514254		100153448										LGALS1	BTBD2	GDI1												LGALS1			BTBD2			GDI1							CD55
100155997	100514381		100153489										PARP1	ARL8A	LAMA1												PARP1			ARL8A			LAMA1							TRIM10
100156007	100514526		100153507										ATP8A1	NANOS1	FLNA												ATP8A1			NANOS1			FLNA							AGGF1
100156104	100514580		100153530										CCNB1	SH3D19	HNF4A												CCNB1			SH3D19			HNF4A							LGALS3
100156248	100514654		100153567										LOC110258364	ATP8B1	CPD												LOC110258364			ATP8B1			CPD							ILDR1
100156324	100514805		100153581										LOC100157017	DZIP3	ANXA1												LOC100157017			DZIP3			ANXA1							C5H12orf66
100156458	100514920		100153602										LOC100511937	KDM1B	CRIM1												LOC100511937			KDM1B			CRIM1							PPP4R1L
100156530	100514972		100153665										SMPDL3A	FUT4	SLC20A1												SMPDL3A			FUT4			SLC20A1							RUFY3
100156637	100515056		100153747										AKAP1	PCK2	TTC3												AKAP1			PCK2			TTC3							CDCP1
100156638	100515058		100153803										PHOSPHO1	LOC110255743	DGKA												PHOSPHO1			LOC110255743			DGKA							TJP3
100156658	100515079		100153829										DNPEP	ZBTB39	F2R												DNPEP			ZBTB39			F2R							ZBED5
100156695	100515146		100153874										H1-2	CPEB2	OTUD1												H1-2			CPEB2			OTUD1							NFKB2
100156707	100515422		100153892										LOC110261486	GPCPD1	STK17A												LOC110261486			GPCPD1			STK17A							ECHDC1
100156765	100515496		100153906										CHEK1	PLCG2	DMXL1												CHEK1			PLCG2			DMXL1							LAMB2
100156780	100515643		100153985										BAK1	RHOBTB2	YBX3												BAK1			RHOBTB2			YBX3							KRIT1
100156879	100515868		100154005										TNFRSF19	LOC100517213	MYO1D												TNFRSF19			LOC100517213			MYO1D							PLCD1
100156882	100516003		100154006										ESRRB	LOC110260769	APOA2												ESRRB			LOC110260769			APOA2							LGALS8
100156932	100516468		100154071										TACC1	CCDC15	CDC42EP4												TACC1			CCDC15			CDC42EP4							MAN2C1
100156993	100516539		100154074										RALGDS	MYL3	FN1												RALGDS			MYL3			FN1							ZNF76
100157067	100516689		100154087										ETS2	LOC100737142	LPGAT1												ETS2			LOC100737142			LPGAT1							LOC100526059
100157143	100516738		100154113										MGAT2	ELMO2	STAT3												MGAT2			ELMO2			STAT3							C14H1orf198
100157242	100516801		100154117										TSC22D2	CD55	FGD6												TSC22D2			CD55			FGD6							KDM7A
100157295	100516870		100154202										LOC110261670	TRIM10	AHCYL2												LOC110261670			TRIM10			AHCYL2							PSPH
100157302	100517038		100154266										MTFP1	AGGF1	CKMT1A												MTFP1			AGGF1			CKMT1A							FBLN2
100157315	100517282		100154292										LOC100627868	LGALS3	FGFR4												LOC100627868			LGALS3			FGFR4							TRIM15
100157340	100517369		100154397										DOCK11	MAPK4	IL6												DOCK11			MAPK4			IL6							SMURF1
100157347	100517377		100154411										ISOC1	NUCKS1	PAPPA												ISOC1			NUCKS1			PAPPA							LOC110258051
100157391	100517557		100154415										CHAF1A	ILDR1	ULK1												CHAF1A			ILDR1			ULK1							COPG2
100157399	100517599		100154449										BNIP3	C5H12orf66	LOC100519166												BNIP3			C5H12orf66			LOC100519166							DENND5A
100157416	100517744		100154452										LOC110261672	PPP4R1L	PEAK1												LOC110261672			PPP4R1L			PEAK1							ARL4C
100157473	100517854		100154503										PARVB	RUFY3	TMSB4X												PARVB			RUFY3			TMSB4X							SMAD1
100157624	100517862		100154511										PPA1	CDCP1	CTSK												PPA1			CDCP1			CTSK							RASA2
100157638	100517903		100154565										SPTY2D1	TJP3	FAM111A												SPTY2D1			TJP3			FAM111A							GDPD5
100157649	100518028		100154578										SRSF1	ZBED5	CD99												SRSF1			ZBED5			CD99							POLK
100157653	100518140		100154604										LOC100620238	NFKB2	PITPNM1												LOC100620238			NFKB2			PITPNM1							ZYX
100157673	100518176		100154619										DEPDC5	ECHDC1	CACNB2												DEPDC5			ECHDC1			CACNB2							ZDHHC4
100157709	100518210		100154744										ALG5	LOC106508372	DDIT3												ALG5			LOC106508372			DDIT3							WDR72
100157742	100518474		100154778										VEGFB	LAMB2	CTSB												VEGFB			LAMB2			CTSB							SOS2
100157758	100518664		100154793										RFESD	KRIT1	RHBDF1												RFESD			KRIT1			RHBDF1							PTAR1
100157762	100518678		100154795										SLC25A11	NTAQ1	MBOAT1												SLC25A11			NTAQ1			MBOAT1							MTHFSD
100157796	100518796		100154824										MCCC2	SMPD2	PPP1R18												MCCC2			SMPD2			PPP1R18							ZNF484
100157797	100518857		100154835										TMEM268	TRADD	LOC100525572												TMEM268			TRADD			LOC100525572							DSG3
100157847	100518948		100154877										SHCBP1	PLCD1	LOC100514323												SHCBP1			PLCD1			LOC100514323							SMAD5
100157872	100518997		100154898										LOC100524999	LGALS8	SLC34A2												LOC100524999			LGALS8			SLC34A2							RAI14
100157885	100519102		100154940										MRPS36	MAN2C1	CASP10												MRPS36			MAN2C1			CASP10							CIB2
100157920	100519192		100155006										MCM4	ZNF76	ITGB5												MCM4			ZNF76			ITGB5							ZNHIT1
100157958	100519232		100155015										BRI3BP	SSH1	NUPR1												BRI3BP			SSH1			NUPR1							MAP3K20
100158015	100519533		100155169										LOC100518827	ENDOD1	SQSTM1												LOC100518827			ENDOD1			SQSTM1							TCF7L1
100158028	100519614		100155201										TIMM8A	LOC100526059	ACTA1												TIMM8A			LOC100526059			ACTA1							ATF7IP2
100158029	100519653		100155278										CLDN8	RALGAPA2	DENND2D												CLDN8			RALGAPA2			DENND2D							HTATIP2
100158122	100519701		100155306										ICMT	C14H1orf198	EFNA1												ICMT			C14H1orf198			EFNA1							TMLHE
100158185	100519780		100155348										ENPP4	KDM7A	FAM151A												ENPP4			KDM7A			FAM151A							MYO6
100170851	100519785		100155363										SLCO2B1	PSPH	PPP1R16B												SLCO2B1			PSPH			PPP1R16B							SUGP2
100170854	100519799		100155412										ZFP42	FBLN2	PAPSS1												ZFP42			FBLN2			PAPSS1							PCGF3
100174962	100519988		100155460										CLUH	TRIM15	CDKN1A												CLUH			TRIM15			CDKN1A							ALG13
100187581	100519997		100155479										MON1B	SMURF1	PEA15												MON1B			SMURF1			PEA15							TGDS
100233201	100520130		100155608										RCSD1	LOC110258051	MADD												RCSD1			LOC110258051			MADD							LMO4
100286859	100520136		100155709										SH3BP5	COPG2	HSPA5												SH3BP5			COPG2			HSPA5							ERMP1
100294678	100520455		100155832										AIMP2	DENND5A	SLC13A4												AIMP2			DENND5A			SLC13A4							VPS13D
100301914	100520688		100155836										E2F8	ARL4C	DUSP5												E2F8			ARL4C			DUSP5							PCYOX1
100302698	100520722		100155860										SKP2	SMAD1	KATNAL1												SKP2			SMAD1			KATNAL1							LRIG2
100307125	100520913		100155893										KLF16	RASA2	MAP1A												KLF16			RASA2			MAP1A							CD86
100312959	100521095		100155895										SMCR8	TYSND1	SEMA5A												SMCR8			TYSND1			SEMA5A							CYBRD1
100312972	100521111		100155899										CPPED1	GDPD5	CPLANE1												CPPED1			GDPD5			CPLANE1							PCDH1
100329222	100521273		100156043										LYAR	SLC49A3	RND3												LYAR			SLC49A3			RND3							LOC100624113
100337656	100521344		100156085										DPAGT1	POLK	SLC40A1												DPAGT1			POLK			SLC40A1							CAST
100337661	100521503		100156112										TBC1D13	ZYX	LOC102163816												TBC1D13			ZYX			LOC102163816							ABHD4
100415928	100521547		100156121										TP53BP2	SLC43A2	ALS2												TP53BP2			SLC43A2			ALS2							DNAJC16
100462726	100521716		100156127										RDH10	FXYD4	BMPR1B												RDH10			FXYD4			BMPR1B							AASDH
100510921	100521735		100156132										EI24	ZDHHC4	DUSP1												EI24			ZDHHC4			DUSP1							MAN2A2
100510951	100521831		100156184										CPEB3	ZBTB18	SLC2A3												CPEB3			ZBTB18			SLC2A3							CDYL2
100510985	100521873		100156193										AFG3L2	WDR72	ADAP2												AFG3L2			WDR72			ADAP2							SUV39H2
100511042	100522033		100156392										LDHB	SOS2	CASP8												LDHB			SOS2			CASP8							TBC1D8
100511084	100522049		100156398										TRAM2	PTAR1	IFFO2												TRAM2			PTAR1			IFFO2							KIAA1522
100511116	100522074		100156406										NDUFB11	MTHFSD	LOC110256390												NDUFB11			MTHFSD			LOC110256390							DOCK7
100511173	100522130		100156416										SPTSSA	ZNF484	HBEGF												SPTSSA			ZNF484			HBEGF							ZMAT3
100511221	100522174		100156463										RIN3	AFAP1L2	LOC102166060												RIN3			AFAP1L2			LOC102166060							TMEM87B
100511265	100522198		100156538										PLEC	DSG3	RAB31												PLEC			DSG3			RAB31							LOC102159591
100511273	100522237		100156570										SPRTN	SMAD5	MYCL												SPRTN			SMAD5			MYCL							OTUD4
100511331	100522257		100156588										GLRX	RAI14	IER3												GLRX			RAI14			IER3							KIAA1109
100511341	100522465		100156598										SLC7A3	MFSD4B	GCNT3												SLC7A3			MFSD4B			GCNT3							DOCK6
100511351	100522732		100156602										ASS1	CIB2	SAT1												ASS1			CIB2			SAT1							CHD9
100511390	100522851		100156630										PLCB3	ZNHIT1	LOC110255500												PLCB3			ZNHIT1			LOC110255500							FERMT1
100511394	100522986		100156710										GCSH	MAP3K20	NIPAL1												GCSH			MAP3K20			NIPAL1							LOC110262090
100511401	100523320		100156737										LOC100511891	TCF7L1	REL												LOC100511891			TCF7L1			REL							HP1BP3
100511414	100523323		100156741										ACAT2	ATF7IP2	PPP1R15A												ACAT2			ATF7IP2			PPP1R15A							ACAA1
100511459	100523389		100156794										FAM210A	HTATIP2	FTL												FAM210A			HTATIP2			FTL							RALB
100511668	100523414		100156815										PUS3	GM2A	TRIB1												PUS3			GM2A			TRIB1							ITSN2
100511865	100523470		100156824										USP53	TMLHE	CXCR4												USP53			TMLHE			CXCR4							LAMB1
100511891	100523576		100156830										ELL2	MYO6	ARHGEF2												ELL2			MYO6			ARHGEF2							CLDND1
100511902	100523684		100156896										MSRB1	FDXR	ADAMTS1												MSRB1			FDXR			ADAMTS1							ARHGAP17
100511986	100523721		100156899										PAICS	SUGP2	LOC100525692												PAICS			SUGP2			LOC100525692							UBA6
100512023	100523738		100156911										C3H16orf72	PCGF3	CACNA1E												C3H16orf72			PCGF3			CACNA1E							MYADM
100512083	100523759		100156937										SPSB1	ALG13	HSP70.2												SPSB1			ALG13			HSP70.2							DAB2IP
100512084	100523840		100156938										KIF23	TGDS	LOC100522455												KIF23			TGDS			LOC100522455							R3HDM2
100512105	100523876		100157000										JPT2	SRA1	PLOD1												JPT2			SRA1			PLOD1							MAPK3
100512144	100523896		100157017										DLG3	PDK1	GBX1												DLG3			PDK1			GBX1							SPG11
100512158	100523927		100157057										NDUFAB1	LMO4	PLK3												NDUFAB1			LMO4			PLK3							PJA2
100512190	100523931		100157063										ACTL6A	ERMP1	TGFB1												ACTL6A			ERMP1			TGFB1							LOC102158906
100512201	100524031		100157083										C6H16orf70	VPS13D	GABARAPL1												C6H16orf70			VPS13D			GABARAPL1							PTGFRN
100512335	100524052		100157189										NUP62	PCYOX1	COL17A1												NUP62			PCYOX1			COL17A1							REXO5
100512336	100524158		100157216										UBE2S	LRIG2	RUSC2												UBE2S			LRIG2			RUSC2							GRB10
100512472	100524465		100157220										ARL5B	CD86	ATF3												ARL5B			CD86			ATF3							CHMP3
100512563	100524716		100157246										JMJD6	CYBRD1	CCN1												JMJD6			CYBRD1			CCN1							TRIP11
100512572	100524913		100157312										PGM2	PCDH1	KIF3C												PGM2			PCDH1			KIF3C							ARAP2
100512624	100524967		100157327										TMPO	LRRC8D	ARID5B												TMPO			LRRC8D			ARID5B							ZNF800
100512671	100524973		100157387										FAM136A	GSN	MAP3K5												FAM136A			GSN			MAP3K5							PTPRF
100512728	100525064		100157435										LIG1	LOC100624113	BHLHE40												LIG1			LOC100624113			BHLHE40							ZNF277
100512804	100525170		100157451										KLF4	CALHM5	SERPINE1												KLF4			CALHM5			SERPINE1							STX17
100512869	100525241		100157573										LOC407246	CAST	C3AR1												LOC407246			CAST			C3AR1							VANGL1
100512891	100525277		100157625										LDHB	ABHD4	CCDC112												SIRT1			ABHD4			CCDC112							SPINT1
100512926	100525287		100157642										SIRT1	DNAJC16	MACC1												PRELID3B			DNAJC16			MACC1							DOCK9
100513248	100525313		100157647										PRELID3B	AASDH	PLET1												OSTC			AASDH			PLET1							SINHCAF
100513283	100525324		100157656										OSTC	LIMS1	MAML2												MYNN			LIMS1			MAML2							UGP2
100513307	100525424		100157662										MYNN	MAN2A2	TG												GART			MAN2A2			TG							USP54
100513342	100525504		100157666										GART	CDYL2	DKK3												PTGES			CDYL2			DKK3							ZNF322
100513377	100525521		100157672										PTGES	SLC2A13	ENC1												PIGH			SLC2A13			ENC1							ZMYM6
100513412	100525542		100157716										PIGH	SUV39H2	BTG2												PKP4			SUV39H2			BTG2							MROH1
100513438	100525558		100157748										PKP4	MSANTD4	PDE2A												RBM4B			MSANTD4			PDE2A							UEVLD
100513542	100525643		100157763										RBM4B	FDX1	LOC102166944												TRPV2			FDX1			LOC102166944							PPIP5K2
100513583	100525742		100157783										TRPV2	TBC1D8	SCEL												SLC28A3			TBC1D8			SCEL							TFAP2A
100513615	100525794		100157791										SLC28A3	KIAA1522	EMP1												CDS2			KIAA1522			EMP1							ACVR1
100513629	100526131		100157793										CDS2	DOCK7	ATP1B1												STS			DOCK7			ATP1B1							CLSTN1
100513747	100526159		100157842										STS	ZMAT3	PLAGL1												CRKL			ZMAT3			PLAGL1							LAMA5
100513826	100526227		100157848										CRKL	TMEM87B	SRXN1												LOC110258087			TMEM87B			SRXN1							MAP3K4
100513834	100526236		100157961										LOC110258087	LOC102159591	LOC100622811												SRSF6			LOC102159591			LOC100622811							ZNF518A
100513842	100579176		100158042										SRSF6	OTUD4	GPR143												GATA2			OTUD4			GPR143							ESYT2
100513924	100620165		100158047										GATA2	KIAA1109	CCN2												RAB11FIP4			KIAA1109			CCN2							MDK
100513988	100620215		100158093										RAB11FIP4	DOCK6	ZBTB20												PRMT1			DOCK6			ZBTB20							POLB
100514066	100620320		100158117										PRMT1	GPAT3	CYP1A1												CMC2			GPAT3			CYP1A1							MDM2
100514115	100620340		100158121										CMC2	CHD9	CAVIN1												DNAJA1			CHD9			CAVIN1							UBE3B
100514171	100620397		100170145										DNAJA1	NFAT5	NKAIN2												GPR160			NFAT5			NKAIN2							KIF21A
100514251	100620692		100170651										GPR160	FERMT1	OCIAD2												BTRC			FERMT1			OCIAD2							PHKB
100514284	100620737		100171387										BTRC	LOC110262090	MBNL2												RBM7			LOC110262090			MBNL2							KIAA0100
100514336	100620923		100174945										RBM7	HP1BP3	UBTFL1												LOC100622780			HP1BP3			UBTFL1							GOLGB1
100514361	100621280		100188906										LOC100622780	ACAA1	ANKRD1												RNF130			ACAA1			ANKRD1							GLUL
100514413	100621404		100188977										RNF130	APBB3	LOC102164431												SLC31A1			APBB3			LOC102164431							ADD1
100514455	100621608		100188978										SLC31A1	RALB	MT1D												SLC19A3			RALB			MT1D							ACTR8
100514518	100621636		100192438										SLC19A3	ITSN2	LOC110257686												SLC11A2			ITSN2			LOC110257686							ZMYND11
100514581	100621878		100192448										SLC11A2	LAMB1	LOC110256583												GRAMD2B			LAMB1			LOC110256583							WDR11
100514585	100622027		100216430										GRAMD2B	SESN1	CDSN												ACSL6			SESN1			CDSN							PIK3CB
100514809	100622254		100217386										ACSL6	CLDND1	ANXA8												CERS5			CLDND1			ANXA8							TLN1
100514839	100622329		100233182										CERS5	ANXA4	UCHL1												NPC1			ANXA4			UCHL1							SACM1L
100514867	100622341		100270690										NPC1	ARHGAP17	TM4SF1												G6PD			ARHGAP17			TM4SF1							CCSER2
100514982	100622481		100286877										G6PD	UBA6	FOSL1												TMEM109			UBA6			FOSL1							HIPK3
100515030	100622635		100302020										TMEM109	MYADM	LOC110257742												CDV3			MYADM			LOC110257742							CPSF2
100515071	100622777		100302021										CDV3	DAB2IP	LOC110256649												ORC1			DAB2IP			LOC110256649							ZNF24
100515118	100622972		100302027										ORC1	PTPRJ	ETS1												DAB2			PTPRJ			ETS1							AP2B1
100515138	100623068		100302109										DAB2	ZBTB7A	GABRP												LMNB2			ZBTB7A			GABRP							IQGAP1
100515165	100623258		100302506										LMNB2	R3HDM2	LY6G6C												SERP1			R3HDM2			LY6G6C							MYOF
100515275	100623289		100302638										SERP1	PTK7	PKD2												SLC7A7			PTK7			PKD2							FCHO2
100515336	100623356		100302639										SLC7A7	MAPK3	SPP1												SLC2A1			MAPK3			SPP1							DDX42
100515534	100623359		100312965										SLC2A1	SPG11	CRYAB												M6PR			SPG11			CRYAB							MYH9
100515580	100623801		100312976										M6PR	PJA2													ATP6V1C2			PJA2										LPP
100515752	100623863		100312978										ATP6V1C2	LOC102158906													GLRX5			LOC102158906										NSD1
100515808	100623899		100316853										GLRX5	DSP													GJB3			DSP										HNRNPA2B1
100515888	100623960		100316854										GJB3	SEPTIN10													HNRNPH2			SEPTIN10										EIF4G2
100515927	100624243		100329128										HNRNPH2	PTGFRN													SRD5A1			PTGFRN										UBAP2L
100515941	100624315		100337666										SRD5A1	REXO5													AMT			REXO5										NOP56
100516044	100624468		100359358										AMT	GRB10													ALYREF			GRB10										TOP2A
100516180	100625008		100381266										ALYREF	CHMP3													BEND3			CHMP3										ARID1A
100516192	100625057		100431099										BEND3	LOC100512341													RBM4			LOC100512341										HNRNPM
100516225	100625125		100462674										RBM4	TBC1D14													EGLN3			TBC1D14										TAGLN2
100516258	100625170		100462716										EGLN3	STX7													PTBP1			STX7										EIF3B
100516328	100625505		100505460										PTBP1	TRIP11													C7H15orf39			TRIP11										CACYBP
100516429	100625621		100511004										C7H15orf39	ARAP2													SERTAD2			ARAP2										TOP1
100516480	100626254		100511037										SERTAD2	ZNF800													DHFR			ZNF800										SLC28A3
100516506	100626366		100511136										DHFR	PTPRF													SCAF4			PTPRF										LYRM7
100516520	100626561		100511268										SCAF4	ZNF277													PTGS2			ZNF277										LRRC59
100516546	100626582		100511328										PTGS2	STX17													TOP2A			STX17										NUTF2
100516548	100626669		100511381										TOP2A	VANGL1													MCM3			VANGL1										USP10
100516629	100626744		100511522										MCM3	SPINT1													HSPA8			SPINT1										PPP4R3A
100516656	100626792		100511570										HSPA8	DOCK9													PCF11			DOCK9										INCENP
100516683	100626793		100511709										PCF11	IQGAP3													HSP90AA1			IQGAP3										KDM5B
100516721	100626883		100511815										HSP90AA1	SINHCAF													NCAPG			SINHCAF										SSR3
100516748	100627354		100511863										NCAPG	UGP2													EPPK1			UGP2										CDK12
100516848	100627431		100511884										EPPK1	LOC100522130													LMNB1			LOC100522130										SPECC1L
100516914	100627513		100511890										LMNB1	USP54													ATP5MC1			USP54										NCL
100517036	100627515		100511906										ATP5MC1	ZNF322													DDX3X			ZNF322										PABPC4
100517078	100627613		100511937										DDX3X	ZMYM6													LOC100515118			ZMYM6										M6PR
100517095	100627632		100511993										LOC100515118	MROH1													CSTF3			MROH1										ELF1
100517138	100627646		100512008										CSTF3	CIRBP													FRAT2			CIRBP										CDC42SE2
100517161	100627892		100512042										FRAT2	PPP1R21													ATXN7			PPP1R21										SALL4
100517191	100627946		100512167										ATXN7	UEVLD													TOPORS			UEVLD										U2AF2
100517241	100627949		100512231										TOPORS	PPIP5K2													DUT			PPIP5K2										DHX15
100517416	100628086		100512277										DUT	TFAP2A													SORBS1			TFAP2A										UBE2G1
100517450	100736875		100512302										SORBS1	ACVR1													AGPAT5			ACVR1										YTHDF2
100517457	100737009		100512305										AGPAT5	CLSTN1													PSEN1			CLSTN1										BRIX1
100517509	100737057		100512360										PSEN1	LAMA5													ATP6AP2			LAMA5										RBM3
100517643	100737439		100512366										ATP6AP2	EFCAB14													POLE4			EFCAB14										PRPF19
100517653	100737771		100512420										POLE4	MAP3K4													CKS2			MAP3K4										HNRNPC
100517706	100737805		100512445										CKS2	TRAPPC11													NAV2			TRAPPC11										ZNF384
100517745	100737822		100512446										NAV2	ZNF518A													EPC2			ZNF518A										ALDH7A1
100517816	100737977		100512497										EPC2	ESYT2													TIMM8B			ESYT2										RRM2
100517817	100738413		100512509										TIMM8B	MDK													LRPAP1			MDK										CKS2
100517893	100738544		100512547										LRPAP1	VPS13C													DKC1			VPS13C										IGF2BP1
100517992	100738545		100512557										DKC1	POLB													YPEL2			POLB										TPM1
100518016	100738624		100512614										YPEL2	MDM2													MRPL12			MDM2										MRPS36
100518046	100738652		100512621										MRPL12	CAPG													NDUFAF4			CAPG										ATP6AP1
100518083	100738793		100512746										NDUFAF4	UBE3B													EZR			UBE3B										FAM136A
100518302	100738794		100512802										EZR	XRCC6													RAB11FIP1			XRCC6										LYN
100518394	100738890		100512826										RAB11FIP1	NBEAL1													AAMP			NBEAL1										RNPS1
100518397	100738980		100512932										AAMP	KIF21A													HSD17B10			KIF21A										UBR5
100518405	100739042		100512979										HSD17B10	PIP4K2B													ADK			PIP4K2B										PIP4K2A
100518446	100739583		100513013										ADK	PHKB													CPT1A			PHKB										SEC61A1
100518449	100739604		100513044										CPT1A	KIAA0100													ALAD			KIAA0100										CEBPZ
100518487	102158016		100513056										ALAD	GOLGB1													EIF1			GOLGB1										NCAPG
100518583	102158088		100513144										EIF1	CABIN1													SRSF2			CABIN1										CLDN8
100518629	102158372		100513161										SRSF2	GLUL													BCAS2			GLUL										RBM10
100518636	102158514		100513172										BCAS2	ADD1													ARL8B			ADD1										PRELID3B
100518681	102158826		100513214										ARL8B	ACTR8													RC3H1			ACTR8										HMGA1
100518697	102160209		100513274										RC3H1	PXN													LSM8			PXN										CLUH
100518698	102160340		100513328										LSM8	STK10													FBXO42			STK10										HDAC1
100518712	102160928		100513359										FBXO42	GOLGA4													ISG20L2			GOLGA4										LMTK2
100518724	102161066		100513375										ISG20L2	MYO9B													C8H4orf19			MYO9B										MCPH1
100518876	102161501		100513435										C8H4orf19	ZMYND11													PPP1R10			ZMYND11										SLC13A5
100518924	102161529		100513481										PPP1R10	SLC38A9													TMX2			SLC38A9										DHFR
100518974	102162297		100513502										TMX2	WDR11													PRDX6			WDR11										STIP1
100518988	102164826		100513521										PRDX6	PIK3CB													KIF11			PIK3CB										HSPA8
100519060	102165618		100513605										KIF11	ADAM9													SF1			ADAM9										RBM4
100519062	102166364		100513606										SF1	TLN1													SPNS1			TLN1										POLR2B
100519143	102167024		100513634										SPNS1	SACM1L													RBBP7			SACM1L										PTBP1
100519184	102167717		100513670										RBBP7	CERT1													XPNPEP3			CERT1										DPAGT1
100519313	106504153		100513810										XPNPEP3	CCSER2													ORC4			CCSER2										HNRNPL
100519315	106504396		100513812										ORC4	HIPK3													PDSS1			HIPK3										SPOPL
100519396	106505697		100513815										PDSS1	CPSF2													HBP1			CPSF2										DDX19A
100519402	106506279		100513962										HBP1	DGKZ													MCL1			DGKZ										GRAMD1B
100519408	106507740		100514021										MCL1	ZNF24													MRPS23			ZNF24										CDK6
100519481	106508372		100514037										MRPS23	WASHC4													WWC3			WASHC4										ORC1
100519485	106509249		100514094										WWC3	AP2B1													INCENP			AP2B1										PIAS4
100519519	106510178		100514153										INCENP	IQGAP1													HIGD2A			IQGAP1										MYNN
100519560	110255203		100514237										HIGD2A	MYOF													DBT			MYOF										EPC2
100519603	110255544		100514255										DBT	FCHO2													DARS2			FCHO2										TMX2
100519720	110255643		100514278										DARS2	DDX42													ENOPH1			DDX42										CDV3
100519836	110255931		100514317										ENOPH1	IDH1													SH3BP4			IDH1										TRIM28
100520112	110256143		100514379										SH3BP4	CORO1C													MARCHF5			CORO1C										FNDC3B
100520193	110256164		100514410										MARCHF5	ANKRD13A													CDCA8			ANKRD13A										RBM39
100520218	110256452		100514462										CDCA8	MYH9													NOP58			MYH9										ATP5F1D
100520256	110256677		100514638										NOP58	ACAT1													RAB1A			ACAT1										XPNPEP3
100520394	110256718		100514707										RAB1A	LPP													SPECC1L			LPP										ITPR3
100520422	110257935		100514785										SPECC1L	EIF4EBP2													H2AFZ			EIF4EBP2										TECR
100520445	110258067		100514935										H2AFZ	NSD1													LOC100525876			NSD1										PPP1R14B
100520533	110258452		100514962										LOC100525876	EPB41L5													RBPJ			EPB41L5										POLE4
100520542	110258498		100515035										RBPJ	KTN1													MSX2			KTN1										IDH3G
100520587	110258506		100515055										MSX2	HNRNPA2B1													ARL5A			HNRNPA2B1										SLU7
100520635	110259906		100515097										ARL5A	EIF4G2													NCL			EIF4G2										USP48
100520659	110260118		100515104										NCL	UBAP2L													HSPE1			UBAP2L										RIN3
100520687	110260904		100515137										HSPE1	NUP98													MAPK14			NUP98										MEPCE
100520761	110261054		100515227										MAPK14	NOP56													LARP1B			NOP56										NOLC1
100520910	110261091		100515294										LARP1B	TOP2A													MRPL51			TOP2A										CNBP
100520932	110261174		100515339										MRPL51	ARID1A													ATP13A3			ARID1A										KIF23
100520950	110261177		100515361										ATP13A3	HNRNPM													FAM185A			HNRNPM										LOC110261485
100521067	110261238		100515390										FAM185A	TAGLN2													SLC13A5			TAGLN2										PAICS
100521073	110261288		100515411										SLC13A5	GART													PPP1R14B			GART										NCOA4
100521094	110261479		100515414										PPP1R14B	EIF3B													UBR5			EIF3B										PARVB
100521108			100515447										UBR5	CACYBP													HCFC1			CACYBP										CSTF3
100521146			100515515										HCFC1	TOP1													RRM2			TOP1										RBM4B
100521354			100515524										RRM2	SLC28A3													PREP			SLC28A3										AEBP2
100521472			100515528										PREP	SRCAP													ATIC			SRCAP										RBBP7
100521566			100515577										ATIC	LYRM7													NCOA4			LYRM7										PRMT1
100521600			100515629										NCOA4	LRRC59													NOLC1			LRRC59										PCF11
100521678			100515632										NOLC1	NUTF2													GPD1L			NUTF2										RRP8
100521761			100515640										GPD1L	USP10													CACYBP			USP10										SF1
100521788			100515702										CACYBP	PPP4R3A													TPM1			PPP4R3A										GLRX5
100521805			100515709										TPM1	INCENP													PRPF19			INCENP										ATG2B
100521836			100515755										PRPF19	KDM5B													DDX39A			KDM5B										MIPOL1
100521839			100515770										DDX39A	SSR3													GAR1			SSR3										HNRNPH2
100521982			100515779										GAR1	CDK12													MIPOL1			CDK12										EED
100521990			100515840										MIPOL1	SPECC1L													ATP1B3			SPECC1L										LATS1
100522017			100515845										ATP1B3	NCL													ATP6AP1			NCL										MCCC2
100522019			100515859										ATP6AP1	PABPC4													DHX15			PABPC4										RNF130
100522031			100515860										DHX15	M6PR													ATP5F1D			M6PR										GCSH
100522126			100515893										ATP5F1D	ELF1													ABHD18			ELF1										ETV3
100522138			100515913										ABHD18	CALD1													SNX7			CALD1										RBPJ
100522144			100515937										SNX7	CDC42SE2													CCNA2			CDC42SE2										SH3BP5
100522185			100515940										CCNA2	SALL4													HNRNPC			SALL4										PANK3
100522340			100516047										HNRNPC	U2AF2													TRIM28			U2AF2										HSP90AA1
100522394			100516080										TRIM28	DHX15													CDK4			DHX15										NOP58
100522555			100516083										CDK4	WAC													PLA2G15			WAC										EIF1
100522629			100516116										PLA2G15	UBE2G1													ATP5MC3			UBE2G1										SURF4
100522785			100516118										ATP5MC3	YTHDF2													SEC61A1			YTHDF2										POLE
100522963			100516124										SEC61A1	BRIX1													MCPH1			BRIX1										GALNT11
100522981			100516137										MCPH1	SLC29A1													MIEF1			SLC29A1										SRSF6
100523026			100516141										MIEF1	BTAF1													PPP1CC			BTAF1										BRI3BP
100523109			100516144										PPP1CC	RBM3													SLIRP			RBM3										MCM3
100523287			100516270										SLIRP	PRPF19													NXF1			PRPF19										TACC1
100523288			100516289										NXF1	HNRNPC													TECR			HNRNPC										SERTAD2
100523347			100516308										TECR	ZNF384													LOC100517116			ZNF384										ACTL6A
100523443			100516483										LOC100517116	ALDH7A1													RRBP1			ALDH7A1										AKAP1
100523455			100516606										RRBP1	HIPK2													GOLT1B			HIPK2										C7H15orf39
100523493			100516643										GOLT1B	RRM2													SALL4			RRM2										SERP1
100523501			100516663										SALL4	CKS2													RBM47			CKS2										SKIL
100523593			100516688										RBM47	IGF2BP1													ALDH7A1			IGF2BP1										PPP1R10
100523623			100516784										ALDH7A1	TPM1													DDX39B			TPM1										LOC100517116
100523624			100516847										DDX39B	MRPS36													DNAJC11			MRPS36										ZNF592
100523641			100516975										DNAJC11	ATG3													CNOT9			ATG3										DCUN1D3
100523651			100517024										CNOT9	ATP6AP1													MEPCE			ATP6AP1										WWC3
100523672			100517028										MEPCE	TBC1D9													MSH2			TBC1D9										HENMT1
100523707			100517041										MSH2	FAM136A													NDUFB5			FAM136A										ATP6AP2
100523718			100517116										NDUFB5	PARP1													B3GNT2			PARP1										INO80
100523723			100517185										B3GNT2	LYN													RHNO1			LYN										PUS3
100523751			100517207										RHNO1	RNPS1													LRRC59			RNPS1										CCNB1
100523845			100517213										LRRC59	UBR5													STYX			UBR5										SIRT1
100524005			100517246										STYX	PIP4K2A													DNAJC10			PIP4K2A										NXF1
100524195			100517250										DNAJC10	SEC61A1													CBLL1			SEC61A1										OSTC
100524219			100517301										CBLL1	CEBPZ													LOC100524873			CEBPZ										SLC37A1
100524293			100517332										LOC100524873	NCAPG													CTSD			NCAPG										BRD2
100524308			100517353										CTSD	CLDN8													CNBP			CLDN8										ERF
100524423			100517488										CNBP	RBM10													TXNDC11			RBM10										SGK1
100524500			100517535										TXNDC11	PRELID3B													HNRNPL			PRELID3B										DKC1
100524613			100517567										HNRNPL	SRSF1													PIP4K2A			SRSF1										C3H16orf72
100524661			100517574										PIP4K2A	HMGA1													CD81			HMGA1										SH3GL1
100524669			100517646										CD81	CLUH													NARS1			CLUH										DNAJA1
100524748			100517663										NARS1	HDAC1													GLA			HDAC1										SMPDL3A
100524759			100517665										GLA	LMTK2													HIBADH			LMTK2										LDHB
100524846			100517669										HIBADH	TALDO1													C7H6orf132			TALDO1										MCM4
100524896			100517710										C7H6orf132	MCPH1													GRAMD1B			MCPH1										TBC1D13
100524949			100517749										GRAMD1B	POU5F1													TXLNA			POU5F1										G6PD
100524984			100517773										TXLNA	SLC13A5													SNX8			SLC13A5										RHPN2
100525011			100517791										SNX8	DHFR													PANK3			DHFR										HEXIM1
100525092			100517810										PANK3	STIP1													POLR2B			STIP1										ATXN7
100525262			100517813										POLR2B	HSPA8													TRA2B			HSPA8										NDUFB11
100525306			100517856										TRA2B	RBM4													ELF1			RBM4										MCL1
100525468			100517908										ELF1	POLR2B													RBM39			POLR2B										NUP62
100525739			100517932										RBM39	PTBP1													SLC25A44			PTBP1										DLG3
100525749			100517950										SLC25A44	DPAGT1													CEBPZ			DPAGT1										LOC110261671
100525789			100517970										CEBPZ	HNRNPL													ITPR3			HNRNPL										ZFP42
100525832			100517974										ITPR3	SPOPL													USP1			SPOPL										SPRTN
100525876			100518001										USP1	DDX19A													TRIAP1			DDX19A										ATP13A3
100525891			100518042										TRIAP1	GRAMD1B													CANX			GRAMD1B										DDX3X
100526005			100518076										CANX	CDK6													WDR7			CDK6										SCAF4
100526080			100518128										WDR7	ORC1													MAN1A2			ORC1										GJB3
100526252			100518224										MAN1A2	PIAS4													SLU7			PIAS4										LRATD2
100533196			100518262										SLU7	MYNN													HPRT1			MYNN										TOP3A
100620107			100518276										HPRT1	SYNE1													TOMM5			SYNE1										HCFC1
100620112			100518421										TOMM5	EPC2													MMS22L			EPC2										MCM5
100620153			100518587										MMS22L	TMX2													VDAC1			TMX2										FAM13B
100620186			100518606										VDAC1	CDV3													SNRPB			CDV3										SH3RF1
100620255			100518646										SNRPB	TRIM28													HEATR3			TRIM28										LOC100157763
100620304			100518650										HEATR3	FNDC3B													LOC100621287			FNDC3B										BCAS2
100620316			100518663										LOC100621287	RBM39													ARIH1			RBM39										ALYREF
100620337			100518827										ARIH1	ATP5F1D													TOMM40			ATP5F1D										TOPORS
100620381			100518845										TOMM40	XPNPEP3													OXCT1			XPNPEP3										SPSB1
100620395			100518870										OXCT1	ITPR3													ESRRG			ITPR3										PPA1
100620532			100518918										ESRRG	TECR													PABPC4			TECR										BTRC
100620574			100518921										PABPC4	PPP1R14B													PNPT1			PPP1R14B										LOC110261480
100620849			100518944										PNPT1	POLE4													MCM2			POLE4										LOC110261482
100621090			100519001										MCM2	BRPF3													C2CD2			BRPF3										PCGF5
100621123			100519056										C2CD2	IDH3G													UQCRC2			IDH3G										ETS2
100621145			100519080										UQCRC2	SLU7													SFPQ			SLU7										ARHGEF18
100621155			100519099										SFPQ	USP48													BRD2			USP48										HSPD1
100621192			100519111										BRD2	RIN3													AEBP2			RIN3										SKP2
100621287			100519114										AEBP2	MEPCE													LMTK2			MEPCE										MCRIP2
100621359			100519155										LMTK2	NOLC1													CNIH1			NOLC1										H1-5
100621371			100519174										CNIH1	CNBP													NIPA2			CNBP										RBM7
100621416			100519262										NIPA2	KIF23													SNX2			KIF23										LOC100622387
100621476			100519266										SNX2	LOC110261485													SND1			LOC110261485										RC3H1
100621540			100519275										SND1	PAICS													DPM1			PAICS										HBP1
100621541			100519285										DPM1	SOAT1													SLC12A6			SOAT1										CHAF1A
100621612			100519316										SLC12A6	NCOA4													STIP1			NCOA4										ASS1
100621753			100519324										STIP1	PARVB													MAGI1			PARVB										C6H16orf70
100621757			100519390										MAGI1	CSTF3													SCD			CSTF3										CCDC85C
100621774			100519625										SCD	HS6ST1													TASOR			HS6ST1										PRKCB
100621816			100519641										TASOR	RBM4B													GABPA			RBM4B										CHEK1
100621842			100519688										GABPA	AEBP2													BIRC5			AEBP2										MGAT2
100621853			100519740										BIRC5	RBBP7													PPM1F			RBBP7										LOC110261665
100621901			100519746										PPM1F	PRMT1													WWTR1			PRMT1										KLF16
100622056			100519792										WWTR1	PCF11													TMED2			PCF11										PLEC
100622177			100519845										TMED2	RRP8													TMED10			RRP8										SPTSSA
100622191			100519863										TMED10	SF1													IGF2BP1			SF1										LOC110261669
100622196			100519876										IGF2BP1	BCOR													YY1			BCOR										RFESD
100622200			100519887										YY1	GLRX5													PPP5C			GLRX5										TAF4B
100622361			100519916										PPP5C	SUPT5H													PDHA1			SUPT5H										LOC100522201
100622547			100519950										PDHA1	MAU2													SRSF5			MAU2										MON1B
100622793			100519964										SRSF5	ATG2B													USP10			ATG2B										CLDN6
100622868			100519991										USP10	MIPOL1													REPS2			MIPOL1										IER2
100622998			100520005										REPS2	HNRNPH2													EIF3A			HNRNPH2										NDUFB10
100623115			100520059										EIF3A	EED													SMAD2			EED										LOC110261489
100623323			100520064										SMAD2	LATS1													RBM25			LATS1										SESN2
100623328			100520169										RBM25	MCCC2													CCDC58			MCCC2										ALG5
100623333			100520175										CCDC58	RNF130													EMG1			RNF130										LOC110261663
100623340			100520233										EMG1	GCSH													ERH			GCSH										LOC100620238
100623382			100520245										ERH	ETV3													ATP5F1C			ETV3										ESRRB
100623437			100520369										ATP5F1C	RBPJ													HENMT1			RBPJ										H1-1
100623482			100520385										HENMT1	SH3BP5													BTBD3			SH3BP5										HIST1H2BD
100623617			100520434										BTBD3	PANK3													TOMM70			PANK3										CERS5
100623818			100520446										TOMM70	HSP90AA1													METAP2			HSP90AA1										NTNG1
100623892			100520617										METAP2	NOP58													CDK12			NOP58										SLC37A4
100623950			100520655										CDK12	EIF1													ACTN1			EIF1										VEGFB
100624209			100520674										ACTN1	SURF4													MRPL15			SURF4										HK2
100624297			100520703										MRPL15	TES													FNDC3B			TES										MCM7
100624347			100520746										FNDC3B	POLE													TMEM165			POLE										LOC110258364
100624420			100520763										TMEM165	LOC100521510													HNRNPA3			LOC100521510										LOC100525821
100624574			100520777										HNRNPA3	GALNT11													MESD			GALNT11										PDXK
100624752			100520826										MESD	HLCS													SSR3			HLCS										PKIA
100624785			100520835										SSR3	SRSF6													PRELID1			SRSF6										PELI2
100624815			100520849										PRELID1	LRP2													LARP4			LRP2										TP53BP2
100624883			100520896										LARP4	BRDT													AP3D1			BRDT										AASS
100624964			100520933										AP3D1	BRI3BP													MCM10			BRI3BP										COA7
100625206			100520976										MCM10	ZNF654													RBMX			ZNF654										SUPT4H1
100625224			100521029										RBMX	MCM3													AGPS			MCM3										ATP6V0D2
100625272			100521065										AGPS	TACC1													EIF4G1			TACC1										DNPEP
100625286			100521078										EIF4G1	SERTAD2													JUP			SERTAD2										LOC100738744
100625324			100521104										JUP	ACTL6A													RBM19			ACTL6A										TRPV2
100625408			100521142										RBM19	AKAP1													SON			AKAP1										FZD3
100625757			100521277										SON	C7H15orf39													HNRNPM			C7H15orf39										PLCB3
100625925			100521281										HNRNPM	SERP1													SLC25A5			SERP1										JUND
100625964			100521403										SLC25A5	CCDC25													CDC42SE2			CCDC25										SMIM13
100625970			100521442										CDC42SE2	SKIL													PPIA			SKIL										TENT5B
100626097			100521494										PPIA	SOWAHB													AP1B1			SOWAHB										LGALS1
100626434			100521516										AP1B1	PPP1R10													FUS			PPP1R10										SLC2A1
100626466			100521528										FUS	LOC100517116													UBE2G1			LOC100517116										ATP6V1C2
100626645			100521564										UBE2G1	ZNF592													RREB1			ZNF592										DPPA3
100626731			100521593										RREB1	DCUN1D3													LOC102160336			DCUN1D3										LOC110261477
100626751			100521603										LOC102160336	WWC3													PPP4R3A			WWC3										ARL5B
100627014			100521615										PPP4R3A	HENMT1													PA2G4			HENMT1										LOC110260966
100627158			100521674										PA2G4	ATP6AP2													HMGB3			ATP6AP2										LOC110261664
100627165			100521692										HMGB3	INO80													IQGAP2			INO80										SPTY2D1
100627169			100521743										IQGAP2	FBXO33													EIF5A			FBXO33										FEN1
100627178			100521760										EIF5A	NOCT													RNPS1			NOCT										LOC100512420
100627450			100521762										RNPS1	PUS3													LYRM7			PUS3										PPP1R15B
100627558			100521837										LYRM7	CCNB1													TOPBP1			CCNB1										PIM2
100627693			100521893										TOPBP1	SIRT1													NASP			SIRT1										TIPARP
100627715			100521910										NASP	NXF1													AFF1			NXF1										SLC30A2
100627717			100521974										AFF1	OSTC													C1QBP			OSTC										AFF4
100627762			100522073										C1QBP	LOC100621915													SRSF10			LOC100621915										MPC1
100627768			100522116										SRSF10	SLC37A1													ACTR2			SLC37A1										SGF29
100627794			100522125										ACTR2	BRD2													HNRNPF			BRD2										CDC42EP1
100628001			100522201										HNRNPF	ARAF													UBAP2L			ARAF										LOC110261674
100628018			100522249										UBAP2L	ERF													RAN			ERF										YPEL2
100628020			100522267										RAN	SGK1													ATP5F1A			SGK1										LOC102159655
100628178			100522271										ATP5F1A	DKC1													EIF4G2			DKC1										AKR1A1
100642182			100522283										EIF4G2	C3H16orf72													CNOT1			C3H16orf72										TSC22D2
100736584			100522412										CNOT1	SH3GL1													RAB3GAP2			SH3GL1										STXBP4
100736590			100522453										RAB3GAP2	DNAJA1													NSD1			DNAJA1										LOC100156127
100736618			100522463										NSD1	SMPDL3A													TRIO			SMPDL3A										PTCH1
100736651			100522509										TRIO	LDHB													UBE3C			LDHB										RABGGTB
100736670			100522640										UBE3C	MCM4													CAPNS1			MCM4										OSBPL6
100736696			100522721										CAPNS1	TBC1D13													MAP4K4			TBC1D13										ST6GALNAC4
100736958			100522775										MAP4K4	G6PD													MARF1			G6PD										LOC100156937
100737278			100522792										MARF1	RHPN2													RAB6A			RHPN2										MRPS6
100737417			100522805										RAB6A	HEXIM1													DDX42			HEXIM1										FBXO5
100737442			100522828										DDX42	ATXN7													FCHO2			ATXN7										SMCR8
100737779			100522877										FCHO2	NDUFB11													HOOK3			NDUFB11										LOC102162202
100737861			100522906										HOOK3	MCL1													ALAS1			MCL1										NUAK2
100737907			100523014										ALAS1	NUP62													HIPK3			NUP62										RDH10
100737962			100523052										HIPK3	DLG3													CHMP2B			DLG3										CLCN5
100737978			100523071										CHMP2B	LOC110261671													SIPA1L1			LOC110261671										SLC39A4
100738028			100523074										SIPA1L1	CHIC2													MKNK2			CHIC2										CALCRL
100738210			100523234										MKNK2	ZFP42													WARS1			ZFP42										SLC66A2
100738285			100523348										WARS1	SPRTN													NUB1			SPRTN										ADGRA3
100738461			100523423										NUB1	C10H1orf115													MYH9			C10H1orf115										SEMA4C
100738623			100523451										MYH9	SLC25A30													GOLGB1			SLC25A30										LOC110261735
100738653			100523466										GOLGB1	ATP13A3													KIAA1109			ATP13A3										FAM118B
100738726			100523497										KIAA1109	ZBTB44													ARHGAP5			ZBTB44										LOC100158121
100738984			100523570										ARHGAP5	CISD2													ACTR8			CISD2										STMN1
100739199			100523596										ACTR8	ASNSD1													CCSER2			ASNSD1										HERPUD1
100739680			100523638										CCSER2	DDX3X													ARL14EP			DDX3X										LOC100511937
100739688			100523679										ARL14EP	SCAF4													CHD7			SCAF4										LOC100627868
100739719			100523687										CHD7	GJB3													NOP53			GJB3										CNTFR
100739759			100523758										NOP53	LRATD2													SACM1L			LRATD2										LOC100524999
102157824			100523777										SACM1L	TOP3A													SMARCA2			TOP3A										SLC1A3
102158157			100523827										SMARCA2	DBR1													ITGA5			DBR1										GLRX
102158177			100523834										ITGA5	HCFC1													WDR48			HCFC1										SLC7A3
102158403			100523886										WDR48	MCM5													CHD1L			MCM5										LOC106504121
102160748			100523899										CHD1L	FAM13B													WDR11			FAM13B										KLF4
102160784			100523947										WDR11	SH3RF1													PIK3CB			SH3RF1										HIST1H3E
102160861			100524069										PIK3CB	UBC													IQGAP1			UBC										LOC110259662
102161608			100524105										IQGAP1	POLR2C													PHKB			POLR2C										ELL2
102161951			100524144										PHKB	DMXL1													KCTD10			DMXL1										PECR
102162270			100524162										KCTD10	LOC100157763													SUOX			LOC100157763										SLC43A3
102162472			100524302										SUOX	BCAS2													JADE1			BCAS2										USP43
102164606			100524397										JADE1	ALYREF													DPPA2			ALYREF										CKB
102164931			100524487										DPPA2	LATS2													SPINT1			LATS2										LOC100738859
102165384			100524518										SPINT1	TOPORS													RALB			TOPORS										ID4
102165918			100524607										RALB	SPSB1													ADD1			SPSB1										DNAJB9
102165927			100524645										ADD1	GABPB1													ARHGAP17			GABPB1										LOC110255273
102166536			100524693										ARHGAP17	PPA1													PTMS			PPA1										SMPD3
106504051			100524695										PTMS	BTRC													UGP2			BTRC										LOC100624086
106504094			100524720										UGP2	LOC110261480													CEP85			LOC110261480										NUCB2
106504097			100524723										CEP85	LOC110261482													VPS36			LOC110261482										LOC110257936
106504120			100524873										VPS36	PCGF5													NUCKS1			PCGF5										LOC106510170
106505749			100524927										NUCKS1	ETS2													ZMYND11			ETS2										SLC7A6
106506226			100524976										ZMYND11	ARHGEF18													S100A10			ARHGEF18										CHRM4
106507125			100524999										S100A10	HSPD1													DHRS11			HSPD1										KLF17
106507707			100525001										DHRS11	SKP2													TEP1			SKP2										SMIM1
106507887			100525039										TEP1	F2R													KIAA0100			F2R										ITPR1
106508594			100525148										KIAA0100	MCRIP2													GPI			MCRIP2										CSRP1
106510288			100525152										GPI	H1-5													AASDH			H1-5										TMEFF1
106510533			100525209										AASDH	RBM7													ZNF518A			RBM7										DPRX
106510560			100525229										ZNF518A	LOC100622387													MIA3			LOC100622387										BAD
106510592			100525263										MIA3	RC3H1													ZMYM6			RC3H1										DOCK11
110255209			100525283										ZMYM6	HBP1													ZNF236			HBP1										ARG2
110255628			100525363										ZNF236	CHAF1A													LPP			CHAF1A										PHOX2A
110255732			100525433										LPP	ASS1													STX17			ASS1										LOC100156741
110255833			100525622										STX17	C6H16orf70													NEDD4L			C6H16orf70										LOC110258925
110255935			100525644										NEDD4L	CCDC85C													CRIM1			CCDC85C										SELENOS
110255959			100525693										CRIM1	PRKCB													KIF21A			PRKCB										LOC102163398
110256017			100525716										KIF21A	CHEK1													UEVLD			CHEK1										CSRNP1
110256073			100525805										UEVLD	MGAT2													CLSTN1			MGAT2										MANEAL
110256103			100525821										CLSTN1	LOC110261665													R3HDM2			LOC110261665										DEGS2
110256599			100525850										R3HDM2	KLF16													STXBP2			KLF16										SFT2D2
110256626			100525912										STXBP2	PLEC													ACVR1			PLEC										CUBN
110256877			100525983										ACVR1	SPTSSA													APC			SPTSSA										SLC9A3R2
110257220			100526019										APC	LOC110261669													DYNLRB1			LOC110261669										SLC26A4
110257274			100526021										DYNLRB1	RFESD													ESYT1			RFESD										SLC12A7
110257346			100526059										ESYT1	TAF4B													MARCKS			TAF4B										HOXD1
110257398			100526083										MARCKS	LOC100522201													VPS13D			LOC100522201										ETNPPL
110257546			100533549										VPS13D	HNF4A													MAGED1			HNF4A										LOC110262006
110258087			100620089										MAGED1	MON1B													GLMP			MON1B										NAT8L
110258480			100620238										GLMP	CLDN6													ERMP1			CLDN6										SULT1E1
110259104			100620301										ERMP1	IER2													PROS1			IER2										LOC106509536
110259283			100620323										PROS1	NDUFB10													ARID4A			NDUFB10										CHAC1
110259959			100620365										ARID4A	LOC110261489													ARID3B			LOC110261489										SLC6A8
110259960			100620396										ARID3B	SESN2													GLUL			SESN2										SLC30A1
110259961			100620457										GLUL	ALG5													DOCK7			ALG5										LOC100625897
110259962			100620496										DOCK7	LOC110261663													MAP3K4			LOC110261663										PMEPA1
110259963			100620515										MAP3K4	LOC100620238													LOC110262090			LOC100620238										SLC38A2
110259979			100620536										LOC110262090	PELI1													SH3BGRL3			PELI1										LOC102161782
110260073			100620568										SH3BGRL3	EFNA1													VANGL1			EFNA1										LCT
110260108			100620656										VANGL1	ESRRB													TRIP11			ESRRB										TKTL1
110260283			100620673										TRIP11	H1-1													ARAP2			H1-1										GK
110260656			100620722										ARAP2	HIST1H2BD													BSDC1			HIST1H2BD										LOC110255410
110260758			100620787										BSDC1	CERS5													CCNI			CERS5										CD200R1
110260781			100620865										CCNI	SORBS2													LOC102159591			SORBS2										PORCN
110260948			100620885										LOC102159591	MAFG													OPTN			MAFG										LOC110256070
110260964			100620894										OPTN	NTNG1													PCYOX1			NTNG1										SLC15A2
110260979			100620898										PCYOX1	SLC37A4													CEP290			SLC37A4										CRISPLD2
110261019			100620922										CEP290	AHCYL2													VEZT			AHCYL2										TCEA3
110261031			100620940										VEZT	VEGFB													ABRACL			VEGFB										SLC39A8
110261048			100620951										ABRACL	HK2													LAMA5			HK2										TUBB2B
110261061			100620959										LAMA5	MCM7													PLBD2			MCM7										ZBTB26
110261068			100620966										PLBD2	LOC110258364													MPP6			LOC110258364										PBLD
110261104			100620983										MPP6	TTC3													FAM204A			TTC3										IKBIP
110261143			100621029										FAM204A	LOC100525821													CAMK2D			LOC100525821										LGALSL
110261149			100621111										CAMK2D	PDXK													LENG8			PDXK										PPP1R26
110261262			100621118										LENG8	PKIA													OAT			PKIA										SCARB1
110261486			100621141										OAT	LOC106504396													ATP2B4			LOC106504396										LOC102159902
110261487			100621339										ATP2B4	PELI2													CHD3			PELI2										C9H11orf87
110261556			100621373										CHD3	CDC42EP4													WDR72			CDC42EP4										LOC102165359
110261673			100621415										WDR72	TP53BP2													SUV39H2			TP53BP2										ZC3H6
110261675			100621443										SUV39H2	AASS													KIF1B			AASS										NOTCH2
110262140			100621462										KIF1B	COA7													MYOF			COA7										ADAM33
			100621486										MYOF	SUPT4H1													ZNF24			SUPT4H1										RIPK4
			100621584										ZNF24	ATP6V0D2													PPIP5K2			ATP6V0D2										CROT
			100621722										PPIP5K2	DNPEP													REXO5			DNPEP										LOC100154415
			100621740										REXO5	KCTD1													HOOK2			KCTD1										LOC110261293
			100621750										HOOK2	LOC100738744													POLB			LOC100738744										EXOG
			100621764										POLB	TRPV2													PLD3			TRPV2										SRSF12
			100621770										PLD3	FZD3													SLC20A2			FZD3										ZFP90
			100621788										SLC20A2	PLCB3													MID1IP1			PLCB3										LOC100525433
			100621975										MID1IP1	JUND													TIMD4			JUND										ASAH1
			100622040										TIMD4	SMIM13													GRB10			SMIM13										OSBPL10
			100622133										GRB10	TENT5B													TFAP2A			TENT5B										KIAA0319L
			100622387										TFAP2A	LGALS1													LOC100624495			LGALS1										IVNS1ABP
			100622411										LOC100624495	SLC2A1													ZDHHC4			SLC2A1										ABHD14B
			100622470										ZDHHC4	ATP6V1C2													ECHDC1			ATP6V1C2										ZBTB37
			100622482										ECHDC1	DPPA3													INPP5F			DPPA3										TBC1D9B
			100622516										INPP5F	LOC110261477													SYNGR2			LOC110261477										GSS
			100622559										SYNGR2	ARL5B													CLDND1			ARL5B										ZNF354A
			100622579										CLDND1	LOC110260966													GOLGA1			LOC110260966										CTSV
			100622787										GOLGA1	LOC110261664													LAMA1			LOC110261664										PTPN13
			100622822										LAMA1	WWTR1													CHMP3			WWTR1										GOLGA1
			100622890										CHMP3	SPTY2D1													UBA6			SPTY2D1										TP53INP1
			100622968										UBA6	FEN1													PPP1R12B			FEN1										LOC100624495
			100622986										PPP1R12B	LOC100512420													TYK2			LOC100512420										LHFPL2
			100623006										TYK2	PPP1R15B													KIF13A			PPP1R15B										LOC100739163
			100623159										KIF13A	PIM2													LOC102164606			PIM2										PAIP2B
			100623278										LOC102164606	TIPARP													UBQLN2			TIPARP										LOC110256637
			100623550										UBQLN2	SLC30A2													AAK1			SLC30A2										ZNF236
			100623620										AAK1	AFF4													ZFP30			AFF4										CAMK2D
			100623873										ZFP30	MPC1													PRKD2			MPC1										ZNF197
			100623923										PRKD2	SGF29													ZBTB37			SGF29										CHD3
			100623936										ZBTB37	CDC42EP1													SH3RF2			CDC42EP1										ARHGAP5
			100624052										SH3RF2	LOC110261674													CIB2			LOC110261674										NSA2
			100624086										CIB2	ZNFX1													PTAR1			ZNFX1										HSPE1
			100624113										PTAR1	YPEL2													GINM1			YPEL2										SON
			100624215										GINM1	LOC102159655													CPD			LOC102159655										TRA2B
			100624229										CPD	AKR1A1													PLCD1			AKR1A1										PRDX6
			100624262										PLCD1	TSC22D2													NME6			TSC22D2										EZR
			100624343										NME6	STXBP4													GRK2			STXBP4										SRSF10
			100624383										GRK2	LOC100156127													KIT			LOC100156127										JUP
			100624439										KIT	PTCH1													TLN1			PTCH1										G3BP2
			100624495										TLN1	RABGGTB													MAP7D1			RABGGTB										RBM47
			100624503										MAP7D1	OSBPL6													SPG11			OSBPL6										RBM19
			100624586										SPG11	ST6GALNAC4													ZNF318			ST6GALNAC4										BTBD3
			100624596										ZNF318	LOC100156937													LDHA			LOC100156937										EIF3A
			100624662										LDHA	MRPS6													CTSK			MRPS6										DDX39B
			100624868										CTSK	FBXO5													ZNF462			FBXO5										RAB1A
			100624903										ZNF462	SMCR8													FBLIM1			SMCR8										LMNB2
			100624915										FBLIM1	LOC102162202													YAE1			LOC102162202										DNAJC11
			100624971										YAE1	ISYNA1													ALCAM			ISYNA1										NDUFAB1
			100624982										ALCAM	NUAK2													MIB1			NUAK2										MIEF1
			100625022										MIB1	TENT5A													C6H19orf33			TENT5A										CERS2
			100625101										C6H19orf33	RDH10													RUFY3			RDH10										ARIH1
			100625186										RUFY3	CLCN5													TMEM87B			CLCN5										MRPL51
			100625212										TMEM87B	HSPA5													GPATCH2			HSPA5										PTGES
			100625259										GPATCH2	SLC39A4													LOC100152619			SLC39A4										DAB2
			100625284										LOC100152619	CALCRL													TCF7L1			CALCRL										SLC31A1
			100625306										TCF7L1	SLC66A2													ZNF470			SLC66A2										MCM2
			100625322										ZNF470	ADGRA3													COLGALT1			ADGRA3										NUP153
			100625354										COLGALT1	SEMA4C													ANXA2			SEMA4C										ANKRD50
			100625473										ANXA2	LOC110261735													KIAA0754			LOC110261735										CDK4
			100625538										KIAA0754	ZSWIM6													MARK4			ZSWIM6										SH3BP4
			100625549										MARK4	FAM118B													MDK			FAM118B										MRTO4
			100625662										MDK	LOC100158121													LAMB1			LOC100158121										AAMP
			100625699										LAMB1	STMN1													ARHGAP33			STMN1										RCSD1
			100625706										ARHGAP33	HERPUD1													SWT1			HERPUD1										MRPL12
			100625733										SWT1	LOC100511937													FBXW7			LOC100511937										JPT2
			100625739										FBXW7	SGMS2													DOCK9			SGMS2										ZNF142
			100625759										DOCK9	LOC100627868													PXYLP1			LOC100627868										ISG20L2
			100625773										PXYLP1	WRAP53													CHD9			WRAP53										TBC1D15
			100625804										CHD9	CNTFR													XPC			CNTFR										FRMD4A
			100625806										XPC	LOC100524999													KIF3A			LOC100524999										H1-2
			100625807										KIF3A	SLC1A3													DIAPH2			SLC1A3										CLK1
			100625881										DIAPH2	GLRX													ZNHIT1			GLRX										CPEB3
			100625897										ZNHIT1	SLC7A3													CAST			SLC7A3										CRKL
			100625904										CAST	LOC106504121													FTL			LOC106504121										AIMP2
			100625926										FTL	RND3													LOC110257314			RND3										NAA10
			100625971										LOC110257314	KLF4													LOC110260073			KLF4										XBP1
			100625983										LOC110260073	HIST1H3E													OSBPL10			HIST1H3E										DEPDC5
			100626098										OSBPL10	HSP70.2													KCTD6			HSP70.2										IPPK
			100626111										KCTD6	LOC110259662													MYO6			LOC110259662										ADIPOR2
			100626292										MYO6	ELL2													WSB2			ELL2										JMJD6
			100626376										WSB2	FAM151A													RUFY2			FAM151A										ACAT2
			100626455										RUFY2	HMOX1													SVIL			HMOX1										DPH2
			100626496										SVIL	LOC100155734													TMEM63B			LOC100155734										LOC102158609
			100626498										TMEM63B	PECR													KHNYN			PECR										LOC100154071
			100626537										KHNYN	SLC43A3													RAI14			SLC43A3										ZNF185
			100626722										RAI14	USP43													PJA2			USP43										VNN1
			100626928										PJA2	DDIT3													TRIM15			DDIT3										LOC100511884
			100626940										TRIM15	CKB													RASA2			CKB										LOC100158117
			100626969										RASA2	LOC100738859													IFFO2			LOC100738859										SUFU
			100626970										IFFO2	ID4													ATF7IP2			ID4										ZFPM1
			100627052										ATF7IP2	DNAJB9													LRIG2			DNAJB9										LOC106504825
			100627054										LRIG2	LOC110255273													KIAA1522			LOC110255273										A2ML1
			100627075										KIAA1522	SMPD3													LARGE2			SMPD3										CASS4
			100627099										LARGE2	TEX19													NFYA			TEX19										DUSP6
			100627128										NFYA	LOC100624086													LOC100525433			LOC100624086										APOC3
			100627162										LOC100525433	NUCB2													NANOS1			NUCB2										MEAK7
			100627213										NANOS1	LOC110257936													LOC102158906			LOC110257936										DAZL
			100627241										LOC102158906	RAB17													LHFPL2			RAB17										ZBTB25
			100627258										LHFPL2	LOC106510170													MAN2C1			LOC106510170										LOC100522267
			100627332										MAN2C1	SLC7A6													ASAH1			SLC7A6										FBXO25
			100627428										ASAH1	CHRM4													DSG3			CHRM4										LOC110260610
			100627455										DSG3	LOC110255544													DENND4A			LOC110255544										ZNF248
			100627470										DENND4A	KLF17													MDM2			KLF17										TCP11
			100627475										MDM2	SMIM1													ZNF277			SMIM1										LOC110255799
			100627492										ZNF277	ITPR1													PTPN13			ITPR1										MICALL2
			100627504										PTPN13	CSRP1													LPGAT1			CSRP1										LOC100627241
			100627512										LPGAT1	TMEFF1													YPEL5			TMEFF1										MRM2
			100627559										YPEL5	DPRX													PCK2			DPRX										TYK2
			100627585										PCK2	BAD													LMO4			BAD										ARHGAP29
			100627807										LMO4	DOCK11													MRM2			DOCK11										TIMD4
			100627868										MRM2	ARG2													C5H12orf66			ARG2										S100A11
			100627877										C5H12orf66	PHOX2A													LOC100627241			PHOX2A										ABR
			100627912										LOC100627241	CXCR4													ZCCHC14			CXCR4										PLD3
			100627921										ZCCHC14	LOC100156741													ARMC7			LOC100156741										TMEM106B
			100628069										ARMC7	LOC110258925													RCAN3			LOC110258925										DMAC2
			100628075										RCAN3	SELENOS													RASGRP1			SELENOS										SFXN1
			100628163										RASGRP1	LOC100525542													NCK1			LOC100525542										HOOK3
			100628179										NCK1	LOC102163398													GLT8D1			LOC102163398										CCNI
			100628213										GLT8D1	CSRNP1													ANO5			CSRNP1										LOC102160336
			100736655										ANO5	MANEAL													SMAD1			MANEAL										MCM10
			100736666										SMAD1	DEGS2													FGFR2			DEGS2										RREB1
			100736805										FGFR2	SFT2D2													UNC119B			SFT2D2										RBMX
			100736833										UNC119B	CUBN													TFRC			CUBN										SNRPB
			100736901										TFRC	SLC9A3R2													ANXA1			SLC9A3R2										ATF7IP
			100736914										ANXA1	KCNQ5													GDPD5			KCNQ5										EPS15L1
			100736981										GDPD5	SLC26A4													DEF8			SLC26A4										BEND3
			100737003										DEF8	SLC12A7													TPM4			SLC12A7										UFM1
			100737056										TPM4	HOXD1													ABHD4			HOXD1										EPPK1
			100737060										ABHD4	ETNPPL													LOC100526059			ETNPPL										SLC7A7
			100737142										LOC100526059	LOC110262006													OAS2			LOC110262006										USP1
			100737210										OAS2	LOC100519997													RTL6			LOC100519997										MAPK14
			100737254										RTL6	CDO1													NIPAL1			CDO1										ORC4
			100737296										NIPAL1	TGFB2													USP54			TGFB2										CLIC4
			100737559										USP54	NAT8L													GALNT3			NAT8L										HIGD2A
			100737653										GALNT3	SULT1E1													GPCPD1			SULT1E1										ICMT
			100737787										GPCPD1	LOC106509536													SRSF12			LOC106509536										PRKCI
			100737870										SRSF12	CHAC1													PDGFRA			CHAC1										CDS2
			100738127										PDGFRA	PPP1R15A													COPG2			PPP1R15A										NOB1
			100738134										COPG2	SLC6A8													ARHGAP29			SLC6A8										TIMM13
			100738209										ARHGAP29	SLC30A1													SMAD5			SLC30A1										LIG1
			100738275										SMAD5	LOC100625897													S100A11			LOC100625897										FAXDC2
			100738366										S100A11	PMEPA1													DNAJC16			PMEPA1										FADS1
			100738372										DNAJC16	SLC38A2													CDYL2			SLC38A2										ZNF182
			100738488										CDYL2	LOC102161782													ITSN2			LOC102161782										SCNN1A
			100738744										ITSN2	LCT													PHKA1			LCT										APP
			100738859										PHKA1	TKTL1													COASY			TKTL1										TCN2
			100739163										COASY	GK													PXK			GK										LOC110255408
			100739170										PXK	ARID5B													MAN2A2			ARID5B										OAS2
			100739296										MAN2A2	LOC110255410													CPS1			LOC110255410										NFYA
			100739314										CPS1	SLC34A2													PRKAB2			SLC34A2										C6H18orf21
			100739329										PRKAB2	ATF3													LZTS2			ATF3										FAR1
			100739425										LZTS2	CD200R1													LGALS3			CD200R1										ZFP30
			100739621										LGALS3	LOC110257935													LIMA1			LOC110257935										GPATCH2
			100739651										LIMA1	PORCN													ARL8A			PORCN										PURA
			100739655										ARL8A	LOC110256070													FAM111A			LOC110256070										PLBD2
			100739766										FAM111A	DYSF													HNF1B			DYSF										ARID4A
			100739768										HNF1B	CDKL2													LOC100624113			CDKL2										LZIC
			101101688										LOC100624113	CYP1A1													ZNF76			CYP1A1										CEP290
			102157615										ZNF76	SLC37A2													LOC110260769			SLC37A2										UBE2Q2
			102158081										LOC110260769	SLC15A2													BTBD2			SLC15A2										NUB1
			102158553										BTBD2	CRISPLD2													CLIC6			CRISPLD2										APC
			102158609										CLIC6	TCEA3													MMP14			TCEA3										UBE3C
			102158881										MMP14	SLC39A8													ZBED5			SLC39A8										NCOR1
			102158906										ZBED5	CACNA2D2													AGGF1			CACNA2D2										ATP6V1E1
			102159115										AGGF1	TUBB2B													LOC100739163			TUBB2B										CALR
			102159591										LOC100739163	ZBTB26													KRIT1			ZBTB26										MCFD2
			102159655										KRIT1	PBLD													FAM8A1			PBLD										RAB11FIP4
			102159902										FAM8A1	IKBIP													TMLHE			IKBIP										LOC100524873
			102160012										TMLHE	LGALSL													EXOG			LGALSL										WDR76
			102160336										EXOG	KMT5C													FN1			KMT5C										C7H6orf132
			102160361										FN1	PPP1R26													POLK			PPP1R26										LSM8
			102161427										POLK	SCARB1													HP1BP3			SCARB1										ZDHHC5
			102161480										HP1BP3	ZNF567													MEP1B			ZNF567										ALAD
			102161719										MEP1B	GIN1													LOC100525229			GIN1										FBXO42
			102161782										LOC100525229	ARL6IP5													LOC110258051			ARL6IP5										RHOV
			102162035										LOC110258051	LOC102159902													LOC100510904			LOC102159902										FOLR1
			102162202										LOC100510904	SLC24A4													SLC25A13			SLC24A4										LOC110261668
			102163220										SLC25A13	C9H11orf87													ARL4C			C9H11orf87										OVOL2
			102163392										ARL4C	LOC102165359													STX6			LOC102165359										MOCS1
			102163398										STX6	FGD3													MYL9			FGD3										SUSD2
			102163404										MYL9	ZC3H6													ZMAT3			ZC3H6										LOC102166270
			102163666										ZMAT3	NOTCH2													KMT2A			NOTCH2										MAGEF1
			102163937										KMT2A	ADAM33													SLC26A6			ADAM33										FAM8A1
			102164419										SLC26A6	RIPK4													MAPK3			RIPK4										LOC110257314
			102164445										MAPK3	LOC102158826													LOC100620089			LOC102158826										MIB1
			102164640										LOC100620089	CROT													SMURF1			CROT										ZNF318
			102164641										SMURF1	NLRX1													SEC23A			NLRX1										PGPEP1
			102165141										SEC23A	LOC100154415													MYO1D			LOC100154415										ZFAT
			102165359										MYO1D	METTL6													MYADM			METTL6										VPS36
			102166244										MYADM	LOC110261293													SOS2			LOC110261293										CAMKK1
			102166270										SOS2	SLC46A3													SPIRE1			SLC46A3										KCTD10
			102166512										SPIRE1	SH3YL1													DOCK6			SH3YL1										TP53BP1
			102166713										DOCK6	NIPAL2													DACT1			NIPAL2										RALBP1
			102166869										DACT1	EXOG													TRIM10			EXOG										SRSF2
			102167454										TRIM10	TXNRD3													ELMO2			TXNRD3										FOXP1
			102167536										ELMO2	SRSF12													MYL3			SRSF12										EGLN3
			102167684										MYL3	ARHGEF26													VPS13A			ARHGEF26										DLC1
			102168153										VPS13A	ZFP90													FAM214A			ZFP90										COQ10B
			106504047										FAM214A	LOC100525433													SLC13A4			LOC100525433										LOC100157017
			106504065										SLC13A4	USP28													MTHFSD			USP28										LOC100516308
			106504110										MTHFSD	ARL16													CD86			ARL16										LOC110258060
			106504121										CD86	ASAH1													LOC106505749			ASAH1										APPL1
			106504183										LOC106505749	OSBPL10													COL4A1			OSBPL10										LOC110261324
			106504229										COL4A1	KIAA0319L													ZDBF2			KIAA0319L										BET1L
			106504593										ZDBF2	C16H5orf34													RHOBTB2			C16H5orf34										CASD1
			106504825										RHOBTB2	PEX7													EML2			PEX7										KMT2A
			106505679										EML2	IVNS1ABP													BCLAF3			IVNS1ABP										ACAD10
			106506757										BCLAF3	ABHD14B													LOC100521600			ABHD14B										AZI2
			106507058										LOC100521600	ZBTB37													SEMA5A			ZBTB37										UBQLN2
			106507753										SEMA5A	TBC1D9B													CTSV			TBC1D9B										SMIM10L1
			106509536										CTSV	ZBTB33													FAM102B			ZBTB33										CEP85
			106510170										FAM102B	LOC100514282													ZNF354A			LOC100514282										MARCKS
			106510529										ZNF354A	GSS													MBOAT1			GSS										ERH
			106510601										MBOAT1	ELMOD2													SYCP1			ELMOD2										UBR7
			110255179										SYCP1	ZNF354A													SUGP2			ZNF354A										SLBP
			110255208										SUGP2	CTSV													PPP4R1L			CTSV										NOP2
			110255222										PPP4R1L	SEPSECS													PEX10			SEPSECS										CPT1A
			110255273										PEX10	PTPN13													CSPG4B			PTPN13										AKIRIN2
			110255331										CSPG4B	GOLGA1													ZYX			GOLGA1										GMNN
			110255408										ZYX	TP53INP1													TP53INP1			TP53INP1										LOC110261488
			110255410										TP53INP1	LOC100624495													TCP11			LOC100624495										DEPDC7
			110255743										TCP11	LHFPL2													CALCOCO1			LHFPL2										TINAGL1
			110255799										CALCOCO1	LBR													BTG3			LBR										ASPRV1
			110255985										BTG3	COG6													EPHB4			COG6										LIMA1
			110256070										EPHB4	PPP3CC													LOC100513133			PPP3CC										KHNYN
			110256129										LOC100513133	DVL1													SH3PXD2A			DVL1										MAGED1
			110256607										SH3PXD2A	LOC100739163													PAPLN			LOC100739163										PIKFYVE
			110256637										PAPLN	BLZF1													CASP10			BLZF1										RHOT1
			110256943										CASP10	PAIP2B													CDCP1			PAIP2B										FH
			110257166										CDCP1	LOC110256637													ABAT			LOC110256637										CDC27
			110257314										ABAT	MYL9													PHF11			MYL9										PSEN1
			110257327										PHF11	TARBP1													FAM169A			TARBP1										MMS22L
			110257347										FAM169A	ZNF236													TJP3			ZNF236										DDX39A
			110257482										TJP3	TTF2													LOC102166869			TTF2										DIS3L
			110257666										LOC102166869	CAMK2D													GLO1			CAMK2D										BID
			110257929										GLO1	PDGFRA													LOC102161480			PDGFRA										NAGA
			110257936										LOC102161480	ATL3													LOC110261293			ATL3										NCK1
			110258051										LOC110261293	ZNF197													UHRF1BP1			ZNF197										SMTN
			110258060										UHRF1BP1	PTPN3													ILDR1			PTPN3										SH3RF2
			110258364										ILDR1	CEP170B													RIPK4			CEP170B										CDC42BPB
			110258925										RIPK4	CHD3													MYEF2			CHD3										AP3D1
			110259261										MYEF2	HEATR5A													PEA15			HEATR5A										AFF1
			110259314										PEA15	PDHB													FERMT1			PDHB										ZNF207
			110259315										FERMT1	ARHGAP5													LOC100516308			ARHGAP5										FGD4
			110259344										LOC100516308	VPS8													KDM1B			VPS8										MANF
			110259371										KDM1B	MINPP1													DOCK5			MINPP1										USP53
			110259662										DOCK5	NSA2													LOC100738653			NSA2										CHCHD7
			110259871										LOC100738653	FARP1													HTATIP2			FARP1										LOC100625662
			110259918										HTATIP2	SLC35A3													APPL1			SLC35A3										LOC102166869
			110260060										APPL1	MATR3													EVPL			MATR3										SLF1
			110260403										EVPL	HSPE1													DUSP10			HSPE1										KIAA0754
			110260406										DUSP10	SON													KCNG3			SON										EIF4G1
			110260428										KCNG3	TRA2B													SLC20A1			TRA2B										EIF5A
			110260610										SLC20A1	PGM2													PLBD1			PGM2										LOC100518827
			110260639										PLBD1	PRDX6													LAMB2			PRDX6										LOC110261666
			110260661										LAMB2	EZR													PON2			EZR										PTPDC1
			110260716										PON2	CREBBP													BHLHE40			CREBBP										NICN1
			110260769										BHLHE40	EP300													LOC100154415			EP300										LOC106504593
			110260886										LOC100154415	SRSF10													NOSTRIN			SRSF10										ARMC7
			110260937										NOSTRIN	JUP													PTPN9			JUP										LENG8
			110260947										PTPN9	G3BP2													DENND5A			G3BP2										CHD7
			110260954										DENND5A	RBM47													KRT7			RBM47										WARS1
			110260966										KRT7	RBM19													KDM7A			RBM19										CNOT1
			110261092										KDM7A	UBE2H													ZDHHC21			UBE2H										REPS2
			110261137										ZDHHC21	BTBD3													PKN1			BTBD3										RAB11FIP1
			110261139										PKN1	SAP18													ARMCX1			SAP18										ETF1
			110261144										ARMCX1	EIF3A													LOC110261104			EIF3A										NFKBIB
			110261152										LOC110261104	DDX39B													IRF6			DDX39B										SRC
			110261156										IRF6	RAB1A													MGMT			RAB1A										DNA2
			110261260										MGMT	KAT6A													SRC			KAT6A										ZNRF2
			110261264										SRC	LMNB2													LOC102163816			LMNB2										EPS15
			110261293										LOC102163816	DNAJC11													LOC110261264			DNAJC11										PLEKHA1
			110261313										LOC110261264	NDUFAB1													LOC110255500			NDUFAB1										EWSR1
			110261320										LOC110255500	SEPHS2													PRTG			SEPHS2										YY1
			110261324										PRTG	MIEF1													CTSB			MIEF1										NARS1
			110261332										CTSB	FAF2													KIDINS220			FAF2										RHNO1
			110261477										KIDINS220	CERS2													DNAH10			CERS2										OXCT1
			110261478										DNAH10	ARIH1													APOE			ARIH1										SF3B5
			110261480										APOE	MRPL51													LIPE			MRPL51										PMM2
			110261482										LIPE	ADNP2													NFAT5			ADNP2										MSRB1
			110261485										NFAT5	PTGES													NPHP3			PTGES										LOC110261670
			110261488										NPHP3	DAB2													ZBTB39			DAB2										TMEM63B
			110261489										ZBTB39	SLC31A1													ECE1			SLC31A1										COX7A2L
			110261661										ECE1	RPS6KA3													CPEB2			RPS6KA3										STXBP2
			110261663										CPEB2	MCM2													OTULIN			MCM2										RAB6A
			110261664										OTULIN	GPBP1													IER3			GPBP1										SNX2
			110261665										IER3	LSR													TNFRSF21			LSR										BNIP3
			110261666										TNFRSF21	NUP153													LOC110258480			NUP153										ZNF296
			110261668										LOC110258480	ANKRD50													CNN2			ANKRD50										SLC25A11
			110261669										CNN2	CHD2													DKKL1			CHD2										PEX10
			110261670										DKKL1	HYOU1													DYRK2			HYOU1										LOC110259371
			110261671										DYRK2	CDK4													LOC100737142			CDK4										BCLAF3
			110261674										LOC100737142	SMAD4													ZNF239			SMAD4										LOC100738134
			110261686										ZNF239	SH3BP4													LOC110260108			SH3BP4										LOC110261313
			110261735										LOC110260108	MRTO4													C4BPA			MRTO4										RUFY2
			110262006										C4BPA	AAMP													ALS2			AAMP										SND1
			110262090										ALS2	PHYHD1													LGALS8			PHYHD1										MRM3
													LGALS8	RCSD1													KIAA0895			RCSD1
													KIAA0895	MRPL12													UPTI			MRPL12
													UPTI	JPT2													LOC100156248			JPT2
													LOC100156248	ZNF142													POU5F2			ZNF142
													POU5F2	ISG20L2													ME1			ISG20L2
													ME1	TBC1D15													TNFAIP1			TBC1D15
													TNFAIP1	FRMD4A													CASQ2			FRMD4A
													CASQ2	H1-2													TCN2			H1-2
													TCN2	CLK1													FBLN2			CLK1
													FBLN2	CPEB3													LGR4			CPEB3
													LGR4	CRKL													DHRS1			CRKL
													DHRS1	AIMP2													LRIG1			AIMP2
													LRIG1	RGN													SYNE2			RGN
													SYNE2	ZNHIT3													PPP1R18			ZNHIT3
													PPP1R18	NAA10													SORT1			NAA10
													SORT1	XBP1													ZBTB25			XBP1
													ZBTB25	LOC100627949													LOC102164640			LOC100627949
													LOC102164640	DEPDC5													CDKN1A			DEPDC5
													CDKN1A	IPPK													YBX3			IPPK
													YBX3	ADIPOR2													LOC102159902			ADIPOR2
													LOC102159902	MFHAS1													TRIB1			MFHAS1
													TRIB1	FBXO30													KLF10			FBXO30
													KLF10	JMJD6													TBC1D16			JMJD6
													TBC1D16	ACAT2													C9H11orf87			ACAT2
													C9H11orf87	DPH2													TTN			DPH2
													TTN	CD99													HBEGF			CD99
													HBEGF	LOC102158609													HABP4			LOC102158609
													HABP4	JADE3													ADAMTS9			JADE3
													ADAMTS9	SGIP1													LOC100152428			SGIP1
													LOC100152428	LOC100154071													CD55			LOC100154071
													CD55	ZNF185													INPP5D			ZNF185
													INPP5D	FADS2													NAGA			FADS2
													NAGA	ZBED6CL													SLC40A1			ZBED6CL
													SLC40A1	VNN1													NFKB2			VNN1
													NFKB2	PPP1R16B													MAPRE2			PPP1R16B
													MAPRE2	LOC100511884													LOC110260060			LOC100511884
													LOC110260060	NAA11													GPRC5B			NAA11
													GPRC5B	PM20D2													CACNA2D4			PM20D2
													CACNA2D4	LOC100158117													ATP8B1			LOC100158117
													ATP8B1	MEIS2													FUCA2			MEIS2
													FUCA2	GNG2													PYCR1			GNG2
													PYCR1	DUSP1													PLAGL1			DUSP1
													PLAGL1	SHF													DENND2D			SHF
													DENND2D	DDIT4													LOC100522267			DDIT4
													LOC100522267	SUFU													CCDC112			SUFU
													CCDC112	ZFPM1													ARMCX5			ZFPM1
													ARMCX5	IER5													CNKSR3			IER5
													CNKSR3	IGFBP2													LOC102166270			IGFBP2
													LOC102166270	LOC100738624													NRP1			LOC100738624
													NRP1	OSGIN1													SIX4			OSGIN1
													SIX4	LOC100622811													ZDHHC2			LOC100622811
													ZDHHC2	LOC106504825													CPXM1			LOC106504825
													CPXM1	LOC100155741													LAMC1			LOC100155741
													LAMC1	A2ML1													DAZL			A2ML1
													DAZL	CASS4													RHOD			CASS4
													RHOD	DUSP6													MAGEF1			DUSP6
													MAGEF1	APOC3													APP			APOC3
													APP	MEAK7													KLF7			MEAK7
													KLF7	DAZL													LOC100516643			DAZL
													LOC100516643	ZBTB25													RAB3B			ZBTB25
													RAB3B	DCUN1D2													SH3D19			DCUN1D2
													SH3D19	ZKSCAN7													CCDC14			ZKSCAN7
													CCDC14	LOC100522267													ADAM33			LOC100522267
													ADAM33	FBXO25													LOC110259104			FBXO25
													LOC110259104	EOGT													RFFL			EOGT
													RFFL	TMEM170B													HBE1			TMEM170B
													HBE1	TUBE1													VWA5A			TUBE1
													VWA5A	FANCF													CAMKK2			FANCF
													CAMKK2	LOC110260610													NOTCH2			LOC110260610
													NOTCH2	ZNF248													LOC102164445			ZNF248
													LOC102164445	LOC102160340													HDAC7			LOC102160340
													HDAC7	ZNF283													MEAK7			ZNF283
													MEAK7	CDKN3													THBD			CDKN3
													THBD	TCP11													TINAGL1			TCP11
													TINAGL1	LOC110255799													LOC100522455			LOC110255799
													LOC100522455	MICALL2													LOC106507887			MICALL2
													LOC106507887	LOC100627241													LOC100519166			LOC100627241
													LOC100519166	MRM2													PAPPA			MRM2
													PAPPA	MAP4K5													SNX9			MAP4K5
													SNX9	TYK2													LOC110255833			TYK2
													LOC110255833	ARHGAP29													ZBTB38			ARHGAP29
													ZBTB38	TIMD4													ADAP2			TIMD4
													ADAP2	TMEM260													LOC106510601			TMEM260
													LOC106510601	S100A11													ACTA1			S100A11
													ACTA1	ABR													SCARB1			ABR
													SCARB1	SOWAHC													ZFP62			SOWAHC
													ZFP62	PLD3													POU2F2			PLD3
													POU2F2	TMEM106B													KRT19			TMEM106B
													KRT19	CAMSAP1													ZNF514			CAMSAP1
													ZNF514	TUBGCP3													MAP2K5			TUBGCP3
													MAP2K5	DMAC2													LOC100523672			DMAC2
													LOC100523672	SLK													ABCB1			SLK
													ABCB1	MTMR2													FSIP2			MTMR2
													FSIP2	SFXN1													ETS1			SFXN1
													ETS1	HOOK3													VGLL1			HOOK3
													VGLL1	BLM													MAP1B			BLM
													MAP1B	ABHD12													LOC102167454			ABHD12
													LOC102167454	CCNI													LSM11			CCNI
													LSM11	TPM4													ENC1			TPM4
													ENC1	IST1													SRXN1			IST1
													SRXN1	LOC102160336													ABCA12			LOC102160336
													ABCA12	MCM10													PHYH			MCM10
													PHYH	RREB1													IKBIP			RREB1
													IKBIP	RBMX													CATSPERG			RBMX
													CATSPERG	RBM27													ITPRIPL2			RBM27
													ITPRIPL2	SNRPB													LOC110256390			SNRPB
													LOC110256390	ATF7IP													NEURL1			ATF7IP
													NEURL1	BPTF													PDE2A			BPTF
													PDE2A	EPS15L1													GCNT3			EPS15L1
													GCNT3	BEND3													MST1R			BEND3
													MST1R	UFM1													ZNF792			UFM1
													ZNF792	HSP90B1													MYCL			HSP90B1
													MYCL	EPPK1													GPR143			EPPK1
													GPR143	SLC7A7													GBX1			SLC7A7
													GBX1	USP1													TRAF3IP2			USP1
													TRAF3IP2	MAPK14													ANXA3			MAPK14
													ANXA3	GTF2H1													VAT1			GTF2H1
													VAT1	ORC4													SLC2A2			ORC4
													SLC2A2	CLIC4													CEMIP			CLIC4
													CEMIP	HIGD2A													NPAS2			HIGD2A
													NPAS2	ICMT													NOTCH3			ICMT
													NOTCH3	RCHY1													RAB7B			RCHY1
													RAB7B	PRKCI													CASP8			PRKCI
													CASP8	FLNC													MAPK8IP1			FLNC
													MAPK8IP1	TRIM8													CAVIN1			TRIM8
													CAVIN1	CDS2													AIF1			CDS2
													AIF1	NOB1													APOC3			NOB1
													APOC3	TIMM13													PYGL			TIMM13
													PYGL	GSK3B													MAML2			GSK3B
													MAML2	LIG1													REL			LIG1
													REL	RBM22													MACC1			RBM22
													MACC1	SLC10A3													MAP3K5			SLC10A3
													MAP3K5	FAXDC2													APOA1			FAXDC2
													APOA1	SLC2A3													DGKA			SLC2A3
													DGKA	FADS1													EPHX1			FADS1
													EPHX1	L1CAM													GPR137B			L1CAM
													GPR137B	HYDIN													SLC6A9			HYDIN
													SLC6A9	MECP2													FCER1G			MECP2
													FCER1G	OSER1													PFKFB3			OSER1
													PFKFB3	ERGIC1													SLC10A1			ERGIC1
													SLC10A1	PMAIP1													LOC110259960			PMAIP1
													LOC110259960	H1-6													KLK12			H1-6
													KLK12	HELZ2													EIF4E3			HELZ2
													EIF4E3	ZNF385D													NID1			ZNF385D
													NID1	ZNF182													COL17A1			ZNF182
													COL17A1	LOC106507740													LOC100736666			LOC106507740
													LOC100736666	SCNN1A													PANX2			SCNN1A
													PANX2	APP													TUBB2B			APP
													TUBB2B	TCN2													LOC106505679			TCN2
													LOC106505679	LOC100519166													DSC3			LOC100519166
													DSC3	LOC100523684													ZNF529			LOC100523684
													ZNF529	LOC110255408													LGALSL			LOC110255408
													LGALSL	NIPAL3													TRPC1			NIPAL3
													TRPC1	OAS2													HEBP2			OAS2
													HEBP2	NFYA													NECAB3			NFYA
													NECAB3	PPP6R2													SCEL			PPP6R2
													SCEL	C6H18orf21													SERPINB5			C6H18orf21
													SERPINB5	DCLRE1C													INAFM2			DCLRE1C
													INAFM2	SLC25A32													GJA1			SLC25A32
													GJA1	FAR1													MT1D			FAR1
													MT1D	ZFP30													TERB1			ZFP30
													TERB1	GPATCH2													AKNA			GPATCH2
													AKNA	PURA													ARHGEF2			PURA
													ARHGEF2	METTL9													EPB41L4A			METTL9
													EPB41L4A	CFL2													LOC110259959			CFL2
													LOC110259959	PLBD2													LOC102158553			PLBD2
													LOC102158553	ARID4A													FGF2			ARID4A
													FGF2	ALDH1L2													PXDC1			ALDH1L2
													PXDC1	LZIC													MFAP5			LZIC
													MFAP5	CEP290													LOC110259961			CEP290
													LOC110259961	INPP5B													EMP1			INPP5B
													EMP1	UBE2Q2													C3AR1			UBE2Q2
													C3AR1	LRRFIP1													PTI			LRRFIP1
													PTI	VCL													SOX17			VCL
													SOX17	NUB1													KIF3C			NUB1
													KIF3C	APC													C4H1orf226			APC
													C4H1orf226	UBE3C													PHGDH			UBE3C
													PHGDH	NCOR1													SLC39A8			NCOR1
													SLC39A8	ATP6V1E1													LAMB3			ATP6V1E1
													LAMB3	DICER1													FMR1NB			DICER1
													FMR1NB	CALR													TCEA3			CALR
													TCEA3	RPL10													ANXA8			RPL10
													ANXA8	MCFD2													LOC110259962			MCFD2
													LOC110259962	TJP2													LOC110257166			TJP2
													LOC110257166	RAB11FIP4													TG			RAB11FIP4
													TG	LOC100524873													PARP9			LOC100524873
													PARP9	WDR76													TXNIP			WDR76
													TXNIP	C7H6orf132													ANKRD1			C7H6orf132
													ANKRD1	MARCHF7													ARRDC3			MARCHF7
													ARRDC3	SUPT6H													DKK3			SUPT6H
													DKK3	LSM8													DUSP6			LSM8
													DUSP6	ZDHHC5													RHOU			ZDHHC5
													RHOU	ALAD													CRYAB			ALAD
													CRYAB	SP1													SLC16A14			SP1
													SLC16A14	FBXO42													LOC110257929			FBXO42
													LOC110257929	PLPBP													UCHL1			PLPBP
													UCHL1	MMUT													ASCL2			MMUT
													ASCL2	ARG1													NKAIN2			ARG1
													NKAIN2	RHOV													LY6G6C			RHOV
													LY6G6C	LOC100154508													TM4SF1			LOC100154508
													TM4SF1	MED26													CREB3L1			MED26
													CREB3L1	MRTFA													ARRDC4			MRTFA
													ARRDC4	FOLR1													SPP1			FOLR1
													SPP1	LOC110261483													KIF1A			LOC110261483
													KIF1A	KLHL15													LOC106509536			KLHL15
													LOC106509536	STARD3													DOCK8			STARD3
													DOCK8	MREG													SLC15A2			MREG
													SLC15A2	LOC110261668													ZFPM1			LOC110261668
													ZFPM1	LOC100514912													PLA2G4A			LOC100514912
													PLA2G4A	OVOL2													SDF2L1			OVOL2
													SDF2L1	ZNF704													SFT2D2			ZNF704
													SFT2D2	MOCS1													TENT5B			MOCS1
													TENT5B	LOC100511067													SATB2			LOC100511067
													SATB2	SUSD2													ZNF703			SUSD2
													ZNF703	LOC102166270													FEN1			LOC102166270
													FEN1	ZNF692													FAM81A			ZNF692
													FAM81A	B3GNT5													DPPA3			B3GNT5
													DPPA3	MAGEF1													ZNF185			MAGEF1
													ZNF185	LOC106506279													LOC110261487			LOC106506279
													LOC110261487	AKAP6													TIPARP			AKAP6
													TIPARP	LYRM9													KYAT1			LYRM9
													KYAT1	CHPT1													HK2			CHPT1
													HK2	LOC110258506													ZNF296			LOC110258506
													ZNF296	FAM8A1													DPH2			FAM8A1
													DPH2	AGTPBP1													RHOV			AGTPBP1
													RHOV	UGCG													AFF4			UGCG
													AFF4	LOC110257314													MRPS12			LOC110257314
													MRPS12	ACAD11													RHPN2			ACAD11
													RHPN2	LOC102158372													TAMM41			LOC102158372
													TAMM41	MIB1													SGK1			MIB1
													SGK1	HERC3													ATP6V0D2			HERC3
													ATP6V0D2	ZNF318													ARHGEF18			ZNF318
													ARHGEF18	TDRD1													CHCHD7			TDRD1
													CHCHD7	PGPEP1													IPPK			PGPEP1
													IPPK	ZFAT													TMED4			ZFAT
													TMED4	SUN1													CANT1			SUN1
													CANT1	PPP1R9A													NDUFA2			PPP1R9A
													NDUFA2	INIP													SLC37A1			INIP
													SLC37A1	CEP250													ELF3			CEP250
													ELF3	VPS36													SKIL			VPS36
													SKIL	CAMKK1													PFKL			CAMKK1
													PFKL	KCTD10													FAM13B			KCTD10
													FAM13B	TP53BP1													ZNF142			TP53BP1
													ZNF142	APOOL													CHCHD4			APOOL
													CHCHD4	RALBP1													B4GALNT3			RALBP1
													B4GALNT3	SF3B1													CDK6			SF3B1
													CDK6	NPM1													TIMM13			NPM1
													TIMM13	STK24													POLE			STK24
													POLE	SRSF2													HSD17B12			SRSF2
													HSD17B12	ZFP91													PTPMT1			ZFP91
													PTPMT1	PGRMC1													ZDHHC5			PGRMC1
													ZDHHC5	CSRP2													LATS1			CSRP2
													LATS1	CTSC													ETV3			CTSC
													ETV3	FOXP1													MRPS22			FOXP1
													MRPS22	CDC37													RRP8			CDC37
													RRP8	NCLN													CLIC4			NCLN
													CLIC4	EGLN3													LYN			EGLN3
													LYN	DHX38													MRTO4			DHX38
													MRTO4	LOC100627892													ANKRD50			LOC100627892
													ANKRD50	DLC1													SURF4			DLC1
													SURF4	COQ10B													PIAS4			COQ10B
													PIAS4	LOC100157017													IER2			LOC100157017
													IER2	SLC16A1													UFD1			SLC16A1
													UFD1	RHBDF1													UFM1			RHBDF1
													UFM1	LOC100515643													NOP2			LOC100515643
													NOP2	EPB41L3													RBM10			EPB41L3
													RBM10	LOC110258498													MTA2			LOC110258498
													MTA2	PPL													NUP153			PPL
													NUP153	LOC100516308													UBE2I			LOC100516308
													UBE2I	BCL7A													EGLN1			BCL7A
													EGLN1	IPP													SMC2			IPP
													SMC2	LOC110258060													HDAC1			LOC110258060
													HDAC1	APPL1													YTHDF2			APPL1
													YTHDF2	NOX4													ADAM10			NOX4
													ADAM10	LOC110261324													CKS1B			LOC110261324
													CKS1B	BET1L													RBM3			BET1L
													RBM3	CASD1													CERS2			CASD1
													CERS2	YBX3													PCNA			YBX3
													PCNA	KMT2A													ATP6V0A4			KMT2A
													ATP6V0A4	LOC100153598													CDC27			LOC100153598
													CDC27	ACAD10													RANBP1			ACAD10
													RANBP1	AZI2													UBR7			AZI2
													UBR7	C8H4orf33													MRPS30			C8H4orf33
													MRPS30	ASPM													ZNF207			ASPM
													ZNF207	UBQLN2													NDUFA12			UBQLN2
													NDUFA12	SMIM10L1													SAR1A			SMIM10L1
													SAR1A	AGL													LOC100157391			AGL
													LOC100157391	CEP85													BRIX1			CEP85
													BRIX1	ALG10													DDX18			ALG10
													DDX18	RALA													CAB39			RALA
													CAB39	MARCKS													UBASH3B			MARCKS
													UBASH3B	ERH													PAWR			ERH
													PAWR	PHRF1													DHX9			PHRF1
													DHX9	UBR7													MYBBP1A			UBR7
													MYBBP1A	SRPRA													TIMM50			SRPRA
													TIMM50	TIMM8A													G3BP2			TIMM8A
													G3BP2	SLBP													ARHGAP18			SLBP
													ARHGAP18	NOP2													FH			NOP2
													FH	EYA3													NME2			EYA3
													NME2	SF3A2													STT3B			SF3A2
													STT3B	FGFR4													ARHGAP11A			FGFR4
													ARHGAP11A	CPT1A													NUDT3			CPT1A
													NUDT3	LOC100622481													TPM3			LOC100622481
													TPM3	AKIRIN2													KDM5B			AKIRIN2
													KDM5B	GMNN													EIF3B			GMNN
													EIF3B	ERRFI1													GSPT1			ERRFI1
													GSPT1	FOXJ3													CALR			FOXJ3
													CALR	LOC110256677													EIF4A1			LOC110256677
													EIF4A1	LOC110261488													ARID1A			LOC110261488
													ARID1A	DEPDC7													HNRNPA2B1			DEPDC7
													HNRNPA2B1	LOC110256164													ATP1A1			LOC110256164
													ATP1A1	LOC100737977													AP2B1			LOC100737977
													AP2B1	CEBPB													NCOR1			CEBPB
													NCOR1	TINAGL1													CPSF2			TINAGL1
													CPSF2	SLC16A6													TNKS2			SLC16A6
													TNKS2	ASPRV1													NSA2			ASPRV1
													NSA2	KPNA5													ERC1			KPNA5
													ERC1	NMNAT1													PI4KA			NMNAT1
													PI4KA	TAP1													PLEKHA1			TAP1
													PLEKHA1	HACE1													CCNT2			HACE1
													CCNT2	CARHSP1													OGT			CARHSP1
													OGT	LIMA1													RALGAPA2			LIMA1
													RALGAPA2	KHNYN													RSU1			KHNYN
													RSU1	SPAG5													UBE4B			SPAG5
													UBE4B	TFCP2													SINHCAF			TFCP2
													SINHCAF	LOC100513133													ZNRF2			LOC100513133
													ZNRF2	MAGED1													PIKFYVE			MAGED1
													PIKFYVE	GALNT1													TBCA			GALNT1
													TBCA	PIKFYVE													COX7A2L			PIKFYVE
													COX7A2L	RHOQ													KANSL3			RHOQ
													KANSL3	RBM12													XRN1			RBM12
													XRN1	RHOT1													SMIM10L1			RHOT1
													SMIM10L1	CPNE3													SETDB1			CPNE3
													SETDB1	PTP4A1													TGFBR1			PTP4A1
													TGFBR1	FH													LOC110256637			FH
													LOC110256637	CDC27													UBE3B			CDC27
													UBE3B	PSEN1													BCAR1			PSEN1
													BCAR1	MMS22L													TMSB4X			MMS22L
													TMSB4X	PRPF38B													TXN			PRPF38B
													TXN	DDX39A													LOC106507125			DDX39A
													LOC106507125	UBXN7													PACS1			UBXN7
													PACS1	CORO1B													ABR			CORO1B
													ABR	DIS3L													BRD9			DIS3L
													BRD9	SQSTM1													PHLDA3			SQSTM1
													PHLDA3	LPIN1													JAK1			LPIN1
													JAK1	BID													MROH1			BID
													MROH1	ZNF608													PLEKHG2			ZNF608
													PLEKHG2	ATG4B													VPS33B			ATG4B
													VPS33B	IL4I1													ACAD10			IL4I1
													ACAD10	CBX4													DOP1A			CBX4
													DOP1A	CPNE7													PPDPF			CPNE7
													PPDPF	NAGA													MAP3K20			NAGA
													MAP3K20	PAPPA													FAR1			PAPPA
													FAR1	P4HA2													PI4K2B			P4HA2
													PI4K2B	RAD51B													DENND5B			RAD51B
													DENND5B	NCK1													SETDB2			NCK1
													SETDB2	SMTN													PLOD3			SMTN
													PLOD3	SH3RF2													TMED8			SH3RF2
													TMED8	RABGGTA													GSS			RABGGTA
													GSS	UBE2F													PNPLA6			UBE2F
													PNPLA6	CASP8AP2													ACADM			CASP8AP2
													ACADM	DCAF8													PEAK1			DCAF8
													PEAK1	CDC42BPB													C6H18orf21			CDC42BPB
													C6H18orf21	ARPC1A													LOC100514982			ARPC1A
													LOC100514982	AP3D1													ABHD14B			AP3D1
													ABHD14B	AFF1													SLC7A5			AFF1
													SLC7A5	ARHGAP35													RBL2			ARHGAP35
													RBL2	ZNF207													LOC100624785			ZNF207
													LOC100624785	DESI1													AKR7A2			DESI1
													AKR7A2	PUM1													GSR			PUM1
													GSR	PRPS1													ZNF674			PRPS1
													ZNF674	FGD4													ALG13			FGD4
													ALG13	MANF													CASD1			MANF
													CASD1	USP53													USP30			USP53
													USP30	CHCHD7													DHRS4			CHCHD7
													DHRS4	GRWD1													MOSMO			GRWD1
													MOSMO	ZFP64													C14H1orf198			ZFP64
													C14H1orf198	SNIP1													ZFP90			SNIP1
													ZFP90	JUN													BMPR1B			JUN
													BMPR1B	DTWD2													LOC100625971			DTWD2
													LOC100625971	LOC100625662													TMEM65			LOC100625662
													TMEM65	LOC102166869													SLF1			LOC102166869
													SLF1	SLF1													ZNF114			SLF1
													ZNF114	PRKAG2													RMND5B			PRKAG2
													RMND5B	KIAA0754													LOC100523624			KIAA0754
													LOC100523624	LOC110261288													KDSR			LOC110261288
													KDSR	DEPDC1B													LOC106504593			DEPDC1B
													LOC106504593	POC1B													ITGB5			POC1B
													ITGB5	SLCO4C1													GABBR1			SLCO4C1
													GABBR1	CIAO2A													RCAN1			CIAO2A
													RCAN1	TMEM9													CCDC15			TMEM9
													CCDC15	TMTC3													LOC102166536			TMTC3
													LOC102166536	EIF4G1													RIOX1			EIF4G1
													RIOX1	EIF5A													SPTBN1			EIF5A
													SPTBN1	TAF1D													MICU3			TAF1D
													MICU3	MPP5													LOC110261320			MPP5
													LOC110261320	PC													SPRY4			PC
													SPRY4	LOC100518827													LOC100739688			LOC100518827
													LOC100739688	LOC110261666													ZC3H6			LOC110261666
													ZC3H6	LOC102161066													OPLAH			LOC102161066
													OPLAH	PLK2													PRRG4			PLK2
													PRRG4	LOC100512977													DNMT3B			LOC100512977
													DNMT3B	LOC110256649													LOC110255331			LOC110256649
													LOC110255331	PKD2													MGAT4B			PKD2
													MGAT4B	FBXW4													LRRC58			FBXW4
													LRRC58	PTPDC1													LOC110256607			PTPDC1
													LOC110256607	NICN1													LOC110257274			NICN1
													LOC110257274	LOC106504593													ABTB1			LOC106504593
													ABTB1	DIP2A													THNSL1			DIP2A
													THNSL1	LOC110259906													CHRM2			LOC110259906
													CHRM2	ARMC7													SEMA3G			ARMC7
													SEMA3G	FEZ2													PGBD5			FEZ2
													PGBD5	LENG8													RAB32			LENG8
													RAB32	GGH													MYH14			GGH
													MYH14	ATF6													AQP9			ATF6
													AQP9	AASDHPPT													TGFB1			AASDHPPT
													TGFB1	PLEKHA8													LOC110257546			PLEKHA8
													LOC110257546	CHD7													LOC110262140			CHD7
													LOC110262140	WARS1													OCIAD2			WARS1
													OCIAD2	LAP3													LOC110261048			LAP3
													LOC110261048	MTUS1													SUSD2			MTUS1
													SUSD2	CNOT1													ZNF182			CNOT1
													ZNF182	KMT2C													GADD45B			KMT2C
													GADD45B	NUDT4													HSPA12A			NUDT4
													HSPA12A	REPS2													TUBB4A			REPS2
													TUBB4A	RAB11FIP1													GABRP			RAB11FIP1
													GABRP	SERINC1													CDSN			SERINC1
													CDSN	AFG3L2													IVL			AFG3L2
													IVL	ETF1													CUBN			ETF1
													CUBN	SNRPC													ATF3			SNRPC
													ATF3	VEZF1													ENGASE			VEZF1
													ENGASE	NFKBIB													FGFR3			NFKBIB
													FGFR3	PARD3B													PANK1			PARD3B
													PANK1	LOC100510930													NANS			LOC100510930
													NANS	SS18L1													B3GALNT1			SS18L1
													B3GALNT1	SRC													GCLM			SRC
													GCLM	KIAA1549													CCDC85C			KIAA1549
													CCDC85C	CEP20													DLC1			CEP20
													DLC1	NAAA													CDC6			NAAA
													CDC6	MKI67													GMNN			MKI67
													GMNN	USP31													MRM3			USP31
													MRM3	DNA2													SH3RF1			DNA2
													SH3RF1	BTD													TMEM86A			BTD
													TMEM86A	UXS1													INTS6			UXS1
													INTS6	LRRC28													TOP3A			LRRC28
													TOP3A	ZNRF2													AKIRIN2			ZNRF2
													AKIRIN2	EPS15													PMM2			EPS15
													PMM2	TRMT1L													MSH3			TRMT1L
													MSH3	PLEKHA1													ZNF33B			PLEKHA1
													ZNF33B	RPAP3													HSPH1			RPAP3
													HSPH1	EFR3A													NOB1			EFR3A
													NOB1	EWSR1													LMAN2			EWSR1
													LMAN2	YY1													DCUN1D3			YY1
													DCUN1D3	NARS1													MRPL10			NARS1
													MRPL10	RHNO1													DDX19A			RHNO1
													DDX19A	OXCT1													MARCKSL1			OXCT1
													MARCKSL1	SF3B5													NDC1			SF3B5
													NDC1	PMM2													ATF7IP			PMM2
													ATF7IP	AXIN2													U2AF2			AXIN2
													U2AF2	POLR1C													ATP5MG			POLR1C
													ATP5MG	MSRB1													CARNMT1			MSRB1
													CARNMT1	LOC110261670													SELENOF			LOC110261670
													SELENOF	GRHL2													OSBPL1A			GRHL2
													OSBPL1A	CTNNA3													HMGN2			CTNNA3
													HMGN2	GSTA4													SEPTIN11			GSTA4
													SEPTIN11	DHX32													TMEM33			DHX32
													TMEM33	GAB2													HIGD1A			GAB2
													HIGD1A	TMEM63B													SSB			TMEM63B
													SSB	COX7A2L													KPNB1			COX7A2L
													KPNB1	STXBP2													TTK			STXBP2
													TTK	AHNAK													UQCRC1			AHNAK
													UQCRC1	BRWD1													HNRNPK			BRWD1
													HNRNPK	UBA3													RALBP1			UBA3
													RALBP1	RAB6A													MAPK6			RAB6A
													MAPK6	SNX2													MLLT10			SNX2
													MLLT10	USP22													APAF1			USP22
													APAF1	AMMECR1L													DIP2B			AMMECR1L
													DIP2B	ATF4													DAB2IP			ATF4
													DAB2IP	SKA3													UACA			SKA3
													UACA	BNIP3													PGPEP1			BNIP3
													PGPEP1	ZNF296													FAM126A			ZNF296
													FAM126A	SLC25A11													PLCG2			SLC25A11
													PLCG2	NHLRC3													FYCO1			NHLRC3
													FYCO1	C2H5orf15													KIAA0753			C2H5orf15
													KIAA0753	PLET1													DZIP3			PLET1
													DZIP3	LOC106510178													CKAP4			LOC106510178
													CKAP4	MME													ZIM2			MME
													ZIM2	PEX10													LOC100517213			PEX10
													LOC100517213	ARRDC1													PSPH			ARRDC1
													PSPH	LOC110259371													DGKH			LOC110259371
													DGKH	BCLAF3													ASPRV1			BCLAF3
													ASPRV1	NTN1													LRRC8E			NTN1
													LRRC8E	CNN2													SLC41A2			CNN2
													SLC41A2	LOC100738134													CROT			LOC100738134
													CROT	LOC110261313													PTPDC1			LOC110261313
													PTPDC1	RUFY2													RHOG			RUFY2
													RHOG	METTL4													MYRF			METTL4
													MYRF	UNC13B													ZNF260			UNC13B
													ZNF260	OSTF1													LOC100626731			OSTF1
													LOC100626731	GOLGA7													SCNN1A			GOLGA7
													SCNN1A	CENPE													ABHD6			CENPE
													ABHD6	SND1													GPR137C			SND1
													GPR137C	SBDS													MARCHF8			SBDS
													MARCHF8	ZNF598													PBLD			ZNF598
													PBLD	R3HCC1L													ZBTB26			R3HCC1L
													ZBTB26	MRM3													EEF2K			MRM3
													EEF2K	SERTAD3													BTG2			SERTAD3
													BTG2	EPHB3													LOC110257686			EPHB3
													LOC110257686	STOM													CRISPLD2			STOM
													CRISPLD2	CHST9													LOC110259963			CHST9
													LOC110259963														ERBB4
													ERBB4														ZBTB2
													ZBTB2														NTNG1
													NTNG1														METTL2A
													METTL2A														PEPD
													PEPD														XBP1
													XBP1														LRATD2
													LRATD2														NAA10
													NAA10														JUND
													JUND														NFKBIB
													NFKBIB														CLK1
													CLK1														CCNB2
													CCNB2														LARP7
													LARP7														EVI5
													EVI5														SLC39A1
													SLC39A1														CLDN6
													CLDN6														NDUFB6
													NDUFB6														FURIN
													FURIN														EPS15L1
													EPS15L1														ETF1
													ETF1														MAD2L1
													MAD2L1														POLE3
													POLE3														RWDD1
													RWDD1														NDFIP2
													NDFIP2														NUTF2
													NUTF2														LOC100516480
													LOC100516480														TOP1
													TOP1														IDH3A
													IDH3A														SLC25A3
													SLC25A3														PHF3
													PHF3														ATP6V1E1
													ATP6V1E1														EPS15
													EPS15														PTPRF
													PTPRF														SFXN1
													SFXN1														DMAC2
													DMAC2														DUSP11
													DUSP11														ZNF197
													ZNF197														ANXA7
													ANXA7														DDHD2
													DDHD2														CD47
													CD47														MGAT5
													MGAT5														PCDH1
													PCDH1														ABCC2
													ABCC2														ZBTB34
													ZBTB34														ACAA1
													ACAA1														KIF1C
													KIF1C														TBC1D8
													TBC1D8														LOC110255209
													LOC110255209														KIAA0319L
													KIAA0319L														BTBD1
													BTBD1														LOC102160748
													LOC102160748														ATXN3
													ATXN3														KLHL8
													KLHL8														MTFR1L
													MTFR1L														R3HDM4
													R3HDM4														LOC110259371
													LOC110259371														RDH11
													RDH11														LACC1
													LACC1														ANXA5
													ANXA5														ZNF248
													ZNF248														DCLK2
													DCLK2														TMCC3
													TMCC3														STK36
													STK36														CEBPD
													CEBPD														ADAM19
													ADAM19														EZH1
													EZH1														LOC106507707
													LOC106507707														SLC22A5
													SLC22A5														HECA
													HECA														PKD1
													PKD1														TATDN3
													TATDN3														TPBG
													TPBG														RORA
													RORA														PODXL
													PODXL														CERS3
													CERS3														MLLT6
													MLLT6														STAT5B
													STAT5B														HERC5
													HERC5														FYB1
													FYB1														ZBTB8A
													ZBTB8A														OSBPL6
													OSBPL6														SRM
													SRM														SLC25A10
													SLC25A10														SUPT4H1
													SUPT4H1														RRP1B
													RRP1B														LOC110256626
													LOC110256626														CDT1
													CDT1														SESN2
													SESN2														LOC100156854
													LOC100156854														MYBL1
													MYBL1														SART1
													SART1														EED
													EED														IDH3G
													IDH3G														RCN2
													RCN2														SEC24A
													SEC24A														SF3B5
													SF3B5														CCDC68
													CCDC68														SLC35A4
													SLC35A4														TWNK
													TWNK														MTCH2
													MTCH2														DLGAP5
													DLGAP5														PPRC1
													PPRC1														USP48
													USP48														BTF3L4
													BTF3L4														TAGLN2
													TAGLN2														ABHD17C
													ABHD17C														BCLAF1
													BCLAF1														HMGA1
													HMGA1														ILF2
													ILF2														ARF1
													ARF1														ECPAS
													ECPAS														CAP1
													CAP1														MYL6
													MYL6														CAMKK1
													CAMKK1														BBX
													BBX														PTGFRN
													PTGFRN														TMEM106B
													TMEM106B														TENT2
													TENT2														OGA
													OGA														MSN
													MSN														MASTL
													MASTL														CYBRD1
													CYBRD1														TTI2
													TTI2														DNA2
													DNA2														RNF122
													RNF122														ZNF484
													ZNF484														TBC1D2
													TBC1D2														BET1L
													BET1L														CKMT1A
													CKMT1A														MICALL2
													MICALL2														HIP1R
													HIP1R														FAM20C
													FAM20C														TGFBR3
													TGFBR3														LOC110255743
													LOC110255743														NICN1
													NICN1														RNF103
													RNF103														RAB3D
													RAB3D														CEP68
													CEP68														ZNF764
													ZNF764														NFKB1
													NFKB1														LRP1
													LRP1														LOC100517161
													LOC100517161														RIPOR1
													RIPOR1														PPP1R26
													PPP1R26														SLC36A2
													SLC36A2														LOC110260979
													LOC110260979														SUFU
													SUFU														AKAP7
													AKAP7														THAP5
													THAP5														CERS6
													CERS6														TSR2
													TSR2														PQBP1
													PQBP1														ANK2
													ANK2														ACAA2
													ACAA2														ADIPOR2
													ADIPOR2														DIS3L
													DIS3L														RRS1
													RRS1														KIFC1
													KIFC1														ATG2B
													ATG2B														MPZL1
													MPZL1														RPRD1B
													RPRD1B														POLR2E
													POLR2E														EBNA1BP2
													EBNA1BP2														ALKBH5
													ALKBH5														CHERP
													CHERP														NSUN2
													NSUN2														IPMK
													IPMK														COPZ1
													COPZ1														FTSJ3
													FTSJ3														SMC4
													SMC4														FAF1
													FAF1														DDOST
													DDOST														CLTA
													CLTA														NOP56
													NOP56														DYNC1I2
													DYNC1I2														CDC42BPB
													CDC42BPB														MTA3
													MTA3														NUMB
													NUMB														RHOT1
													RHOT1														TP53BP1
													TP53BP1														ZNF322
													ZNF322														LZIC
													LZIC														ZNF800
													ZNF800														LITAF
													LITAF														ARHGEF5
													ARHGEF5														USP42
													USP42														PURA
													PURA														ZFAT
													ZFAT														CTDSP2
													CTDSP2														GIGYF1
													GIGYF1														GNB2
													GNB2														SLC3A1
													SLC3A1														MBNL1
													MBNL1														PCGF3
													PCGF3														TGDS
													TGDS														ACYP1
													ACYP1														LOC110255799
													LOC110255799														LOC110260610
													LOC110260610														LOC110255935
													LOC110255935														PLA2G4F
													PLA2G4F														BCL2L11
													BCL2L11														SERPINB1
													SERPINB1														LOC110255410
													LOC110255410														LOC110256070
													LOC110256070														LOC100512926
													LOC100512926														MGST3
													MGST3														FZD3
													FZD3														COQ10B
													COQ10B														PRKCA
													PRKCA														SLC46A1
													SLC46A1														C5H12orf73
													C5H12orf73														FRMD4A
													FRMD4A														KATNBL1
													KATNBL1														TMEM115
													TMEM115														TBC1D15
													TBC1D15														RFWD3
													RFWD3														IQSEC1
													IQSEC1														ZNF592
													ZNF592														LOC595122
													LOC595122														C9H11orf54
													C9H11orf54														SNX18
													SNX18														INTS3
													INTS3														ESCO2
													ESCO2														WDR76
													WDR76														TAF11
													TAF11														SPOPL
													SPOPL														EIF2B5
													EIF2B5														SLC9A3R1
													SLC9A3R1														PTPN11
													PTPN11														DYNC1H1
													DYNC1H1														EXOC1
													EXOC1														GHITM
													GHITM														RPAP2
													RPAP2														ZDHHC9
													ZDHHC9														CBFA2T2
													CBFA2T2														OTUD4
													OTUD4														PPP3CB
													PPP3CB														ANKRD52
													ANKRD52														TBC1D9B
													TBC1D9B														RAB38
													RAB38														SERPINE1
													SERPINE1														NOS3
													NOS3														YPEL3
													YPEL3														IL17RD
													IL17RD														RASSF4
													RASSF4														POLD2
													POLD2														VNN1
													VNN1														GINS3
													GINS3														P2RY2
													P2RY2														RAB3IL1
													RAB3IL1														QDPR
													QDPR														AAR2
													AAR2														FGD4
													FGD4														GADD45GIP1
													GADD45GIP1														ERF
													ERF														UQCRQ
													UQCRQ														PRKCI
													PRKCI														SNX12
													SNX12														ATP5ME
													ATP5ME														EDEM1
													EDEM1														SLBP
													SLBP														BZW1
													BZW1														METAP1
													METAP1														ZNF384
													ZNF384														EWSR1
													EWSR1														MCFD2
													MCFD2														TCP1
													TCP1														OXR1
													OXR1														SMG1
													SMG1														ATP5PD
													ATP5PD														KMT2D
													KMT2D														UBE2Q2
													UBE2Q2														NCOA3
													NCOA3														RAB24
													RAB24														PAIP2B
													PAIP2B														AZI2
													AZI2														GTF3C3
													GTF3C3														LOC110261313
													LOC110261313														LOC100738134
													LOC100738134														LOC102166060
													LOC102166060														NTPCR
													NTPCR														RNF157
													RNF157														PHF21A
													PHF21A														METRNL
													METRNL														ZNF644
													ZNF644														KATNAL1
													KATNAL1														LOC110255732
													LOC110255732														LOC102165359
													LOC102165359														LOC110255985
													LOC110255985														LOC106510288
													LOC106510288														DNAH9
													DNAH9														LOC102166944
													LOC102166944														LOC106504825
													LOC106504825														TIMM21
													TIMM21														TAF4B
													TAF4B														FHL3
													FHL3														FOLR1
													FOLR1														MANF
													MANF														RELCH
													RELCH														RAB21
													RAB21														USP36
													USP36														INO80
													INO80														MRPL18
													MRPL18														SCAMP2
													SCAMP2														SPART
													SPART														PLRG1
													PLRG1														TSR1
													TSR1														GCA
													GCA														RAP1A
													RAP1A														CHP1
													CHP1														RTRAF
													RTRAF														IRF2BP2
													IRF2BP2														ESYT2
													ESYT2														PARP4
													PARP4														ARID2
													ARID2														IVNS1ABP
													IVNS1ABP														LOC100626097
													LOC100626097														SCOC
													SCOC														RHBDD1
													RHBDD1														LOC110261324
													LOC110261324														GTPBP2
													GTPBP2														LOC110255408
													LOC110255408														ABCA7
													ABCA7														LOC110258060
													LOC110258060														FBXO25
													FBXO25														CYP2R1
													CYP2R1														RAB31
													RAB31														LOC100625662
													LOC100625662														LAMC3
													LAMC3														LOC110255628
													LOC110255628														PPM1H
													PPM1H														LOC100739719
													LOC100739719														LOC110257327
													LOC110257327														IKZF2
													IKZF2														VIM
													VIM														JAKMIP3
													JAKMIP3														UQCC3
													UQCC3														MOCS1
													MOCS1														SLC19A2
													SLC19A2														PTCH1
													PTCH1														B3GALNT2
													B3GALNT2														MPP1
													MPP1														TMBIM1
													TMBIM1														NOP14
													NOP14														FOXP1
													FOXP1														VCPIP1
													VCPIP1														RSL24D1
													RSL24D1														NAA50
													NAA50														RPN1
													RPN1														TRIM33
													TRIM33														TFAM
													TFAM														FAM3C
													FAM3C														LASP1
													LASP1														GGCX
													GGCX														NFU1
													NFU1														MSL1
													MSL1														EIF2AK1
													EIF2AK1														STXBP3
													STXBP3														RASAL2
													RASAL2														REXO2
													REXO2														UPRT
													UPRT														UBALD2
													UBALD2														RNF19A
													RNF19A														SMTN
													SMTN														PXMP4
													PXMP4														HDAC5
													HDAC5														BRMS1L
													BRMS1L														ARHGEF16
													ARHGEF16														CHST14
													CHST14														FAM189A2
													FAM189A2														STAT5A
													STAT5A														CD109
													CD109														RHOB
													RHOB														FAAH
													FAAH														RANGAP1
													RANGAP1														UBE2M
													UBE2M														EIF4H
													EIF4H														RDX
													RDX														AOPEP
													AOPEP														ZNF184
													ZNF184														ZBTB20
													ZBTB20

## Sheet: Table S11. Gene comparisons
Comparison by Ssc gene symbol	Almiñana et al. DEGs VIT_CO	Comparison		Cuello et al. 2021 DEGs	CurrentSymbol from GeneID		Common	Unique Almi	Unique Cuello			Almiñana et al., all genes	Comparison		Cuello et al., 2021 DEG	CurrentSymbol from GeneID		Common	Unique Almi. all	Unique Cuello DEG		Almiñana et al. DEGs VIT_IVC (321)	Cuello et al. 2021 DEGs (187)	CurrentSymbol from GeneID	Common (20)			Ssc Gene IDs	Almiñana et al., DEGs		Cuello et al., 2021 DEG	CurrentID	Ssc Gene symbol			Castillo-Martin et al., 2015 qPCR			Zhang et al. 2020	Almi DEG	Cuello DEG updated	Common All (2)	Common in Almi_Zhang (30)	Common in Almi_Cuello (47)	Common in Cuello Zhang (5)	Only Almi (1821)	Only Cuello (128)	Only Zhang (141)
	A2ML1	#N/A	#N/A	ADGRL2	ABCA5		AIF1	A2ML1	ABCA5			ACACA	2	#N/A	FAM102B	ABCA5		ACACA	A2M	ABCA5		GSTA4	ADGRL2	ABCA5	AMT				396679		396559	396559	PAQR8			GAPDH			ABHD14A	A2ML1	ABCA5	PHLDA3	ETNPPL	AIF1	ART3	A2ML1	ABCA5	ABHD14A
	AAK1	#N/A	#N/A	ADO	ACACA		AKAP7	AAK1	ACACA			ADAM17	4	1	COMMD10	ACACA		ADAM17	A2ML1	ACER2		SLC10A1	ADO	ACACA	TXNDC16				396691		396580	396580	UBE2D2			BAX			ACBD4	AAK1	ACACA	DUSP6	CHAC1	AKAP7	CELA2A	AAK1	ACACA	ACBD4
	AAMP	#N/A	#N/A	AKAP7	ACER2		AMT	AAMP	ACER2			ADGRL2	5	#N/A	SMAD3	ACER2		ADGRL2	AAAS	ALDH1A2		LOC100157453	AKAP7	ACER2	GPAM				397454		396590	396590	MSMO1			BCL2L1			ACTA1	AAMP	ACER2		BAD	AMT	NQO1	AAMP	ACER2	ADGRE3
	AAR2	#N/A	#N/A	B3GLCT	ADAM17		ANK2	AAR2	ADAM17			ADO	6	2	SULT4A1	ADAM17		ADO	AACS	ART3		LOC100521229	B3GLCT	ADAM17	PDGFRA				397078		396677	396677	F3			POU5F1			ADGRE3	AAR2	ADAM17		PECR	ANK2	NTRK3	AAR2	ADAM17	ADRB2
	AASDH	#N/A	#N/A	AMT	ADGRL2		ANXA8	AASDH	ADGRL2			AIF1	7	3	YPEL5	ADGRL2		AIF1	AAGAB	ATP2C2		RASSF4	AMT	ADGRL2	CALD1				397097		396679	396679	AMT			HSPA1A			ADRB2	AASDH	ADGRL2		E2F8	ANXA8	PGM5	AASDH	ADGRL2	AGPAT3
	AASS	#N/A	#N/A	ANGEL2	ADO		BMPR1B	AASS	ADO			AKAP12	8	4	IKBIP	ADO		AKAP12	AAK1	B3GLCT		FADS2	ANGEL2	ADO	YPEL5				397271		396691	396691	BMPR1B			SOD1			AGPAT3	AASS	ADO		LDHB	BMPR1B		AASS	ADO	AKAP6
	ABAT	#N/A	50	ANXA8	AIF1		CCSER2	ABAT	AKAP12			AKAP7	9	5	TCEA3	AIF1		AKAP7	AAMP	BAMBI		SLC24A4	ANXA8	AIF1	DGKA				397406		396826	396826	FAS			SOD2			AKAP6	ABAT	AIF1		UBE2S	CCSER2		ABAT	AKAP12	ALB
	ABCA12	#N/A	#N/A	ARPC1A	AKAP12		CDKN1A	ABCA12	AKT1			AKT1	10	6	TPP1	AKAP12		AKT1	AAR2	BARHL2		CERS6	ARPC1A	AKAP12	APOA2				397408		396837	396837	HTR2B						ALB	ABCA12	AKAP12		MYBL1	CDKN1A		ABCA12	AKT1	ALDH1A1
	ABCA7	#N/A	53	ART3	AKAP7		CLDN6	ABCA7	ALDH1A2			AMT	12	7	LOC102165344	AKAP7		AMT	AARS1	BICC1		SH3YL1	ART3	AKAP7	MBOAT1				397429		396858	397454	ITPR1						ALDH1A1	ABCA7	AKAP7		PAIP2B	CLDN6		ABCA7	ALDH1A2	ASPN
	ABCB1	#N/A	#N/A	ATP6V0A1	AKT1		DGKA	ABCB1	ANGEL2			ANGEL2	13	8	TGFB1	AKT1		ANGEL2	AARS2	CELA2A		KITLG	ATP6V0A1	AKT1	CDKN1A				448810		396934	396934	RENBP						APOA1	ABCB1	AKT1		SLC7A5	DGKA		ABCB1	ANGEL2	BDNF
	ABCC2	#N/A	#N/A	BMPR1B	ALDH1A2		DKK3	ABCC2	ANKRD33B			ANK2	14	#N/A	LOC100523938	ALDH1A2		ANK2	AARSD1	CPNE2		LOC100514912	BMPR1B	ALDH1A2	BMPR1B				664653		396962	396962	PMCH						ARRDC3	ABCC2	ALDH1A2		FBLIM1	DKK3		ABCC2	ANKRD33B	C19orf44
	ABHD14B	#N/A	67	CFAP97	AMT		DNAJC10	ABHD14B	APOA2			ANKRD33B	15	9	LOC106504097	AMT		ANKRD33B	AASDH	DECR1		LOC102163438	CFAP97	AMT	SLC2A3				733595		397078	397078	TGFB1						ARRDC4	ABHD14B	AMT		SVIL	DNAJC10		ABHD14B	APOA2	CA1
	ABHD17C	#N/A	#N/A	CFL2	ANGEL2		DUSP6	ABHD17C	ARFGAP3			ANXA8	16	10	CALD1	ANGEL2		ANXA8	AASDHPPT	DGKE		SMPD2	CFL2	ANGEL2	GCNT3				100048951		397097	397097	DGKA						ART3	ABHD17C	ANGEL2		LHFPL2	ENPP4		ABHD17C	ARFGAP3	CALML5
	ABHD18	#N/A	68	CTDSPL	ANK2		ENPP4	ABHD18	ARL6IP5			APOA2	17	11	FCER1G	ANK2		APOA2	AASS	FHL1		ATP8A1	CTDSPL	ANK2	TGFB1				100144508		397197	397197	CELA2A						ASPN	ABHD18	ANK2		CPS1	FAM102B		ABHD18	ARL6IP5	CAVIN2
	ABHD4	#N/A	#N/A	DGKA	ANKRD33B		FAM102B	ABHD4	ARPC1A			ARFGAP3	18	12	SLC2A3	ANKRD33B		ARFGAP3	AATF	FOXA2		NANS	DGKA	ANKRD33B	GABARAPL1				100152017		397260	397260	SMAD3						BAD	ABHD4	ANKRD33B		LIMA1	FCER1G		ABHD4	ARPC1A	CCDC175
	ABHD6	#N/A	78	DGKE	ANXA8		FCER1G	ABHD6	ART3			ARL6IP5	19	13	PSRC1	ANXA8		ARL6IP5	ABAT	GOLM1		MCOLN2	DGKE	ANXA8	DKK3				100152215		397271	397271	AIF1						BDNF	ABHD6	ANXA8		FAM189A2	GABRP		ABHD6	ATP2C2	CCL1
	ABR	#N/A	#N/A	DHCR24	APOA2		GABRP	ABR	ATP2C2			ARPC1A	20	14	RAPGEF1	APOA2		ARPC1A	ABCA1	GPRL15		ATP13A2	DHCR24	APOA2	SRXN1				100152660		397324	397324	ACACA						BHLHE40	ABR	APOA2		BHLHE40	GCNT3		ABR	ATP6V0A1	CCL27
	ABRACL	#N/A	#N/A	DYNLL2	ARFGAP3		GCNT3	ABRACL	ATP6V0A1			ATP6V0A1	23	15	F3	ARFGAP3		ATP6V0A1	ABCA12	HSPB1		PIM3	DYNLL2	ARFGAP3	NKAIN2				100155047		397331	100621502	KCNE1						C19orf44	ABRACL	ARFGAP3		KRT7	GJA1		ABRACL	B3GLCT	CCND2
	ABTB1	#N/A	#N/A	FOXA2	ARL6IP5		GJA1	ABTB1	B3GLCT			BAG3	25	16	SLC2A2	ARL6IP5		BAG3	ABCA2	HTR2B		LOC110261483	FOXA2	ARL6IP5	ANXA8				100155050		397343	397343	ADAM17						CA1	ABTB1	ARL6IP5		SLC36A2	GPR137C		ABTB1	BAG3	CD68
	ACAA1	#N/A	#N/A	GABARAPL1	ARPC1A		GPR137C	ACAA1	BAG3			BLNK	29	17	LOC106508970	ARPC1A		BLNK	ABCA7	ITGB1BP2		LRP2	GABARAPL1	ARPC1A	GABRP				100155930		397406	397406	FCER1G						CALML5	ACAA1	ARPC1A		KLF10	GSS		ACAA1	BAMBI	CHODL
	ACAA2	#N/A	#N/A	GOLM1	ART3		GSS	ACAA2	BAMBI			BMPR1B	30	#N/A	PLA2G16	ART3		BMPR1B	ABCB1	KCNE1		NT5DC1	GOLM1	ART3					100156899		397408	397408	PKIA						CAVIN2	ACAA2	ART3		ACTA1	ID4		ACAA2	BARHL2	CHRNA5
	ACAD10	#N/A	#N/A	HOOK1	ATP2C2		ID4	ACAD10	BARHL2			CALD1	31	#N/A	GOLM1	ATP2C2		CALD1	ABCB10	KCNK1		GM2A	HOOK1	ATP2C2					100738210		397421	397421	PLN						CCDC175	ACAD10	ATP2C2		APOA1	IKBIP		ACAD10	BICC1	CLIC2
	ACADM	#N/A	#N/A	HTR2B	ATP6V0A1		IKBIP	ACADM	BICC1			CCDC126	32	18	LOC100627123	ATP6V0A1		CCDC126	ABCB6	KLHL41		MKI67	HTR2B	ATP6V0A1					100157017		397429	397429	SLC2A2						CCL1	ACADM	ATP6V0A1		EPHX1	ITPR1		ACADM	BLNK	CNP
	ACAT2	#N/A	#N/A	ID4	B3GLCT		ITPR1	ACAT2	BLNK			CCSER2	33	#N/A	AAK1	B3GLCT		CCSER2	ABCB7	LAMA2		LOC100155734	ID4	B3GLCT					100157451		397454	397454	ITPR1						CCL27	ACAT2	B3GLCT		SLC10A1	LOC100157017		ACAT2	CALD1	CTGF
	ACSL6	#N/A	#N/A	ITGA2	BAG3		LOC100157017	ACSL6	CALD1			CDKN1A	34	19	PAQR8	BAG3		CDKN1A	ABCB8	LCP1		LOC100154508	ITGA2	BAG3					100302020		397483	397483	ITGA2						CCND2	ACSL6	BAG3		TERB1	LOC100739163		ACSL6	CCDC126	CYP1A1
	ACTA1	#N/A	#N/A	LCP1	BAMBI		LOC100739163	ACTA1	CCDC126			CFAP97	36	#N/A	LOC100526118	BAMBI		CFAP97	ABCC10	LOC100526118		SLCO4C1	LCP1	BAMBI					100512167		397511	397511	NTRK3						CD68	ACTA1	BAMBI		EMP1	MBOAT1		ACTL6A	CFAP97	DDX25
	ACTL6A	#N/A	#N/A	LOC100737852	BARHL2		MBOAT1	ACTL6A	CELA2A			CFL2	37	#N/A	GSS	BARHL2		CFL2	ABCC2	LOC100622246		QDPR	LOC100737852	BARHL2					100512201		397616	397616	PDE5A						CELA2A	ACTL6A	BARHL2		TXNIP	METAP1		ACTN1	CFL2	DHRS3
	ACTN1	#N/A	#N/A	LOC100739163	BICC1		METAP1	ACTN1	CFAP97			CLDN6	38	#N/A	ID4	BICC1		CLDN6	ABCC4	LOC102165344		RASGRF2	LOC100739163	BICC1					100512231		397629	397629	GPAM						CHAC1	ACTN1	BICC1		ARRDC3	MFAP5		ACTR2	CMTM6	DNM3
	ACTR2	#N/A	#N/A	LOC102165344	BLNK		MFAP5	ACTR2	CFL2			CMTM6	39	20	PODXL	BLNK		CMTM6	ABCC5	MAP2K6		AMT	LOC102165344	BLNK					100512728		397667	397667	FHL1						CHODL	ACTR2	BLNK		UCHL1	MGMT		ACTR8	COMMD10	EDDM3B
	ACTR8	#N/A	171	LOC106504194	BMPR1B		MGMT	ACTR8	CMTM6			COMMD10	40	21	ATP6V0A1	BMPR1B		COMMD10	ABCD1	MFSD6		RALGDS	LOC106504194	BMPR1B					100513747		448810	448810	MYC						CHRNA5	ACTR8	BMPR1B		ARRDC4	MRPL15		ACVR1	CPNE2	EDN1
	ACVR1	#N/A	#N/A	LTBP4	CALD1		MRPL15	ACVR1	COMMD10			CREBRF	42	22	ITGA2	CALD1		CREBRF	ABCD3	NID2		B3GALNT1	LTBP4	CALD1					100517736		449001	449001	BAMBI						CLIC2	ACVR1	CALD1			MYC		ACYP1	CREBRF	EGR1
	ACYP1	#N/A	#N/A	MGMT	CCDC126		MYC	ACYP1	CPNE2			CSNK1G1	43	23	MOSPD1	CCDC126		CSNK1G1	ABCD4	NQO1		COQ7	MGMT	CCDC126					100518636		493184	493184	HSPB1						CNP	ACYP1	CCDC126			NKAIN2		ADAM10	CSNK1G1	ELAVL2
	ADAM10	#N/A	240	MSMO1	CCSER2		NKAIN2	ADAM10	CREBRF			CTDSPL	44	24	CLDN6	CCSER2		CTDSPL	ABCE1	PCOLCE2		SLC17A5	MSMO1	CCSER2					100519836		497233	497233	CFL2						CPS1	ADAM10	CCSER2			NSD1		ADAM19	CTDSPL	ELL3
	ADAM19	#N/A	257	NID2	CDKN1A		NSD1	ADAM19	CSNK1G1			DGKA	46	25	AKAP12	CDKN1A		DGKA	ABCF1	PDE5A		SLC2A13	NID2	CDKN1A					100522112		503544	503544	DECR1						CTGF	ADAM19	CDKN1A			PDGFRA		ADAM33	DECR1	ELMSAN1
	ADAM33	#N/A	#N/A	PDE5A	CELA2A		PDGFRA	ADAM33	CTDSPL			DHCR24	48	#N/A	ARFGAP3	CELA2A		DHCR24	ABCF2	PGM5		SLCO2B1	PDE5A	CELA2A					100523288		595127	595127	ARL6IP5						CYP1A1	ADAM33	CELA2A			PKIA		ADAMTS9	DGKE	ELOVL2
	ADAMTS9	#N/A	#N/A	PLEKHB1	CFAP97		PHLDA3	ADAMTS9	DECR1			DKK3	49	26	VGLL1	CFAP97		DKK3	ABCF3	PLAAT3		FDX1	PLEKHB1	CFAP97					100523651		613129	613129	ITGB1BP2						DDX25	ADAMTS9	CFAP97			PODXL		ADAP2	DHCR24	EML1
	ADAP2	#N/A	#N/A	PODXL	CFL2		PKIA	ADAP2	DGKE			DNAJC10	50	27	LOC100520049	CFL2		DNAJC10	ABCG2	PLEKHB1		MTFP1	PODXL	CFL2					100524976		664653	664653	DKK3						DHRS3	ADAP2	CFL2			RASAL2		ADD1	DYNLL2	ENPP1
	ADD1	#N/A	297	RGS20	CLDN6		PODXL	ADD1	DHCR24			DUSP6	51	28	GABARAPL1	CLDN6		DUSP6	ABHD10	PLN		B3GALNT2	RGS20	CLDN6					100525792		733595	733595	SLC11A2						DNM3	ADD1	CLDN6			SLC11A2		ADGRA3	F3	EPOR
	ADGRA3	#N/A	#N/A	RPL10A	CMTM6		RASAL2	ADGRA3	DYNLL2			DYNLL2	52	29	SRXN1	CMTM6		DYNLL2	ABHD11	PMCH		FAM210A	RPL10A	CMTM6					100620823		733630	733630	VLDLR						DUSP6	ADGRA3	CMTM6			SLC15A2		ADI1	FAS	ERBIN
	ADI1	#N/A	#N/A	SLC15A2	COMMD10		SLC11A2	ADI1	F3			ENPP4	53	30	LOC100737852	COMMD10		ENPP4	ABHD12	PPIC		SHCBP1	SLC15A2	COMMD10					100621584		733670	733670	RGS2						E2F8	ADI1	COMMD10			SLC2A2		ADIPOR2	FHL1	EVL
	ADIPOR2	#N/A	#N/A	SLC2A3	CPNE2		SLC15A2	ADIPOR2	FAS			F3	54	#N/A	ANKRD33B	CPNE2		F3	ABHD12B	PPP1R3E		LOC100156854	SLC2A3	CPNE2					100622133		100037960	100037960	MFSD6						EDDM3B	ADIPOR2	CPNE2			SRXN1		ADK	FILIP1L	F2R
	ADK	#N/A	#N/A	SMAD3	CREBRF		SLC2A2	ADK	FHL1			FAM102B	55	31	LOC100739163	CREBRF		FAM102B	ABHD13	PRKRA		SLC43A2	SMAD3	CREBRF					100622793		100037993	100037993	RPL10A						EDN1	ADK	CREBRF			TCEA3		AEBP2	FOXA2	FABP5
	AEBP2	#N/A	#N/A	SNX24	CSNK1G1		SRXN1	AEBP2	FILIP1L			FAS	56	32	ZC3HAV1	CSNK1G1		FAS	ABHD14B	RGS2		FAM131C	SNX24	CSNK1G1					100622968		100048951	100048951	SLC15A2						EGR1	AEBP2	CSNK1G1			TGFB1		AFF1	GABARAPL1	FAM114A1
	AFF1	#N/A	#N/A	SRXN1	CTDSPL		TCEA3	AFF1	FOXA2			FCER1G	57	33	LOC102166486	CTDSPL		FCER1G	ABHD16A	RGS20		LOC110261672	SRXN1	CTDSPL					100624383		100126861	100126861	AKT1						ELAVL2	AFF1	CTDSPL			TP53INP1		AFF4	GOLM1	FAM237B
	AFF4	#N/A	#N/A	SULT4A1	DECR1		TGFB1	AFF4	GABARAPL1			FILIP1L	59	#N/A	UBA3	DECR1		FILIP1L	ABHD17A	SCRN1		CLN8	SULT4A1	DECR1					100624679		100144508	100144508	ID4						ELL3	AFF4	DECR1			VGLL1		AFG3L2	GPAM	FGB
	AFG3L2	#N/A	376	TCEA3	DGKA		TP53INP1	AFG3L2	GOLM1			GABARAPL1	61	34	CREBRF	DGKA		GABARAPL1	ABHD17B	SLC2A12		RDH13	TCEA3	DGKA					100627123		100152017	100152017	MBOAT1						ELMSAN1	AFG3L2	DGKA			YPEL5		AGGF1	GPRL15	FGF21
	AGGF1	#N/A	#N/A	TRIM21	DGKE		VGLL1	AGGF1	GPAM			GABRP	62	#N/A	PLEKHB1	DGKE		GABRP	ABHD17C	ST6GAL1		LOC100514282	TRIM21	DGKE					100739163		100152215	100152215	CDKN1A						ELOVL2	AGGF1	DGKE			ZMAT3		AGPAT5	HDAC3	FSIP1
	AGPAT5	#N/A	#N/A	VIT	DHCR24		YPEL5	AGPAT5	GPRL15			GCNT3	63	35	LOC102165344	DHCR24		GCNT3	ABHD18	SULT4A1		RGN	VIT	DHCR24					102163937		100152350	100152350	BLNK						EML1	AGPAT5	DHCR24					AGPS	HINT3	FYN
	AGPS	#N/A	388	YPEL5	DKK3		ZMAT3	AGPS	HDAC3			GJA1	64	36	ST6GAL1	DKK3		GJA1	ABHD2	SYTL4		PRUNE2	YPEL5	DKK3					106504097		100152595	100152595	AKAP12						EMP1	AGPS	DKK3					AIMP2	HOOK1	GABRB3
	AIF1	7	399	ZMAT3	DNAJC10			AIMP2	HINT3			GPAM	66	37	CTDSPL	DNAJC10		GPAM	ABHD4	TTC13		TAMM41	ZMAT3	DNAJC10					100126293		100152639	100522864	RNPC3						ENPP1	AIF1	DNAJC10					AKAP1	HORMAD1	GATM
	AIMP2	#N/A	421	AAK1	DUSP6			AKAP1	HOOK1			GPR137C	67	38	TRIM21	DUSP6		GPR137C	ABHD5	VIT		SOAT1	AAK1	DUSP6					100144523		100152660	100152660	GSS						EPHX1	AIMP2	DUSP6					AKIRIN2	HSPB1	GDF15
	AKAP1	#N/A	#N/A	ACACA	DYNLL2			AKIRIN2	HORMAD1			GSS	69	39	ZC3HAV1	DYNLL2		GSS	ABHD6	VLDLR		SLC25A30	ACACA	DYNLL2					100152492		100153243	100153243	APOA2						EPOR	AKAP1	DYNLL2					AKNA	HTR2B	GLRB
	AKAP7	9	460	ACER2	ENPP4			AKNA	HSPB1			HDAC3	70	40	APOA2	ENPP4		HDAC3	ABI1	ZNF786		AMER1	ACER2	ENPP4					100627921		100153296	100153296	RBL1						ERBIN	AKAP7	ENPP4					AKR1A1	IPO8	GORASP1
	AKIRIN2	#N/A	#N/A	ADAM17	F3			AKR1A1	HTR2B			HINT3	71	41	FOXA2	F3		HINT3	ABITRAM			NPC1	ADAM17	F3					102163398		100153304	100153304	ADO						ETNPPL	AKIRIN2	F3					AKR7A2	ITGA2	GRIP1
	AKNA	#N/A	494	AIF1	FAM102B			AKR7A2	IPO8			HOOK1	72	42	MBOAT1	FAM102B		HOOK1	ABL1			PDGFA	AIF1	FAM102B					444997		100153428	100153428	UBA3						EVL	AKNA	FAM102B					ALAD	ITGB1BP2	GTF2A1L
	AKR1A1	#N/A	#N/A	AKAP12	FAS			ALAD	ITGA2			HORMAD1	73	43	ZNF385D	FAS		HORMAD1	ABL2			HAVCR1	AKAP12	FAS					110262006		100154253	100154253	BICC1						F2R	AKR1A1	FAS					ALAS1	KCNE1	GULP1
	AKR7A2	#N/A	518	AKT1	FCER1G			ALAS1	ITGB1BP2			ID4	76	44	CALD1	FCER1G		ID4	ABR			UPP1	AKT1	FCER1G					100625354		100154420	100154420	LAMA2						FABP5	AKR7A2	FCER1G					ALCAM	KCNK1	HIST3H2A
	ALAD	#N/A	#N/A	ALDH1A2	FHL1			ALCAM	KCNE1			IKBIP	77	#N/A	BMPR1B	FHL1		IKBIP	ABRACL			GRHL1	ALDH1A2	FHL1					100155734		100154970	100154970	MAB21L3						FAM114A1	ALAD	FHL1					ALDH7A1	KLHL41	ICAM2
	ALAS1	#N/A	#N/A	ANK2	FILIP1L			ALDH7A1	KCNK1			IPO8	78	45	MAP2K6	FILIP1L		IPO8	ABRAXAS1			TXNDC16	ANK2	FILIP1L					102158081		100155047	100155047	MRPL15						FAM189A2	ALAS1	FILIP1L					ALG13	LAMA2	ISG12(A)
	ALCAM	#N/A	#N/A	ANKRD33B	FOXA2			ALG13	KLHL41			ITGA2	79	#N/A	B3GLCT	FOXA2		ITGA2	ABRAXAS2			ACO1	ANKRD33B	FOXA2					100157662		100155050	100155050	MGMT						FAM237B	ALCAM	FOXA2					ALG5	LCP1	ISYNA1
	ALDH7A1	#N/A	#N/A	APOA2	GABARAPL1			ALG5	LAMA2			ITPR1	81	46	ITGA2	GABARAPL1		ITPR1	ABT1			MOB3B	APOA2	GABARAPL1					100622411		100155321	100155321	ACER2						FBLIM1	ALDH7A1	GABARAPL1					ALKBH5	LOC100512341	ITIH1
	ALG13	#N/A	549	ARFGAP3	GABRP			ALKBH5	LCP1			LOC100157017	87	47	ANXA8	GABRP		LOC100157017	ABTB1			ISOC1	ARFGAP3	GABRP					100233182		100155653	100155653	PRKRA						FGB	ALG13	GABRP					ALS2	LOC100526118	KLK7
	ALG5	#N/A	560	ARL6IP5	GCNT3			ALS2	LOC100512341			LOC100512341	88	48	LOC102165344	GCNT3		LOC100512341	ABTB2			SCD	ARL6IP5	GCNT3					100151836		100155786	100155786	PPIG						FGF21	ALG5	GCNT3					ALYREF	LOC100622246	KRT32
	ALKBH5	#N/A	568	ATP2C2	GJA1			ALYREF	LOC100526118			LOC100739163	91	49	MGMT	GJA1		LOC100739163	ACAA1			CAT	ATP2C2	GJA1					100192448		100155930	100155930	ANXA8						FSIP1	ALKBH5	GJA1					ANKRD1	LOC102159820	KRT5
	ALS2	#N/A	#N/A	BAG3	GOLM1			ANKRD1	LOC100622246			LOC102159820	92	#N/A	FHL1	GOLM1		LOC102159820	ACAA2			LOC100524254	BAG3	GOLM1					397052		100156254	100156254	LCP1						FYN	ALS2	GOLM1					ANKRD50	LOC102165344	LSMEM1
	ALYREF	#N/A	#N/A	BAMBI	GPAM			ANKRD50	LOC102159820			LTBP4	94	50	RENBP	GPAM		LTBP4	ACAD10			LOC100621915	BAMBI	GPAM					503660		100156432	100156432	KCNK1						GABRB3	ALYREF	GPAM					ANKRD52	LTBP4	LURAP1
	AMT	12	588	BARHL2	GPR137C			ANKRD52	LOC102165344			MAB21L3	95	51	NKAIN2	GPR137C		MAB21L3	ACAD11			TMPO	BARHL2	GPR137C					110259963		100156509	100156509	RGS20						GATM	AMT	GPR137C					ANO5	MAB21L3	LUZP1
	ANK2	14	#N/A	BICC1	GPRL15			ANO5	LTBP4			MAK16	96	#N/A	BAG3	GPRL15		MAK16	ACAD8			CSRP2	BICC1	GPRL15					100519324		100156529	100156529	PCOLCE2						GDF15	ANK2	GPRL15					ANXA1	MAK16	MAGEB3
	ANKRD1	#N/A	598	BLNK	GSS			ANXA1	MAB21L3			MAP3K2	98	52	PHLDA3	GSS		MAP3K2	ACAD9			PIP4K2B	BLNK	GSS					100511884		100156693	100156693	PSRC1						GLRB	ANKRD1	GSS					ANXA2	MAP2K6	MAMDC2
	ANKRD50	#N/A	#N/A	C14H10orf99	HDAC3			ANXA2	MAK16			MBOAT1	99	53	MFSD6	HDAC3		MBOAT1	ACADL			SLC49A3	C14H10orf99	HDAC3					100514912		100156899	100156899	CCSER2						GORASP1	ANKRD50	HDAC3					ANXA3	MAP3K2	MAP2K3
	ANKRD52	#N/A	#N/A	CALD1	HINT3			ANXA3	MAP2K6			METAP1	100	54	DUSP6	HINT3		METAP1	ACADM			CENPF	CALD1	HINT3					100155169		100156989	100156989	BAG3						GRIP1	ANKRD52	HINT3					ANXA5	MFSD6	MFSD2A
	ANO5	#N/A	#N/A	CCDC126	HOOK1			ANXA5	MAP3K2			MFAP5	101	55	PGAP1	HOOK1		MFAP5	ACADS			GALNT7	CCDC126	HOOK1					110255273		100156994	100156994	NID2						GTF2A1L	ANO5	HOOK1					ANXA7	MOSPD1	MKX
	ANXA1	#N/A	#N/A	CDKN1A	HORMAD1			ANXA7	MFSD6			MGMT	103	56	ZNF280C	HORMAD1		MGMT	ACADSB			AGPAT5	CDKN1A	HORMAD1					100525644		100157006	100738210	ENPP4						GULP1	ANXA1	HORMAD1					AOPEP	MSMO1	NAGLU
	ANXA2	#N/A	#N/A	CELA2A	HSPB1			AOPEP	MOSPD1			MOSPD1	104	#N/A	HSPB1	HSPB1		MOSPD1	ACADVL			LIMS1	CELA2A	HSPB1					100625807		100157017	100157017	LOC100157017						HIST3H2A	ANXA2	HSPB1					AP1B1	N4BP1	NMB
	ANXA3	#N/A	#N/A	CELSR1	HTR2B			AP1B1	MSMO1			MRPL15	105	#N/A	FAS	HTR2B		MRPL15	ACAP2			ARL5A	CELSR1	HTR2B					100302639		100157058	100157058	FILIP1L						ICAM2	ANXA3	HTR2B					AP2B1	NID2	NPHP1
	ANXA5	#N/A	655	CLDN6	ID4			AP2B1	N4BP1			MSMO1	106	57	GCNT3	ID4		MSMO1	ACAT1			LOC100524475	CLDN6	ID4					100512420		100157092	100157092	TTC13						ISG12(A)	ANXA5	ID4					AP3D1	ORC3	P2RY14
	ANXA7	#N/A	662	CMTM6	IKBIP			AP3D1	NID2			MYC	107	58	ZMAT3	IKBIP		MYC	ACAT2			RALGAPA2	CMTM6	IKBIP					110255410		100157451	100157451	TP53INP1						ISYNA1	ANXA7	IKBIP					APAF1	PAIP1	PAM
	ANXA8	16	#N/A	COMMD10	IPO8			APAF1	NQO1			N4BP1	108	59	BLNK	IPO8		N4BP1	ACBD3			PLBD1	COMMD10	IPO8					100519275		100158022	100158022	HINT3						ITIH1	ANXA8	IPO8					APC	PAQR8	PCP4L1
	AOPEP	#N/A	#N/A	CREBRF	ITGA2			APC	NTRK3			NKAIN2	110	60	PDE5A	ITGA2		NKAIN2	ACBD5			LOC100622780	CREBRF	ITGA2					100302506		100174963	100174963	ARPC1A						KLF10	AOPEP	ITGA2					APOC3	PCOLCE2	PDK4
	AP1B1	#N/A	#N/A	DECR1	ITGB1BP2			APOA1	ORC3			NSD1	112	#N/A	IKBIP	ITGB1BP2		NSD1	ACBD6			LYAR	DECR1	ITGB1BP2					106509536		100187730	102159820	LOC102159820						KLK7	AP1B1	ITGB1BP2					APOE	PDE5A	PECAM1
	AP2B1	#N/A	685	DKK3	ITPR1			APOC3	PAIP1			NTRK3	113	61	ZCCHC11	ITPR1		NTRK3	ACD			VAMP8	DKK3	ITPR1					100524723		100192443	100192443	POT1						KRT32	AP2B1	ITPR1					APP	PGAP1	PIP4K2B
	AP3D1	#N/A	#N/A	DNAJC10	KCNE1			APOE	PAQR8			ORC3	114	#N/A	TP53INP1	KCNE1		ORC3	ACER3			GATA3	DNAJC10	KCNE1					100153522		100286873	100286873	NQO1						KRT5	AP3D1	ITPR1					APPL1	PGGT1B	PLA2G16
	APAF1	#N/A	#N/A	DUSP6	KCNK1			APP	PCOLCE2			PAIP1	115	#N/A	MOSPD1	KCNK1		PAIP1	ACIN1			VDAC1	DUSP6	KCNK1					100156937		100302020	100302020	CLDN6						KRT7	APAF1	KCNE1					AQP9	PLAAT3	PLPP1
	APC	#N/A	#N/A	ENPP4	KLHL41			APPL1	PDE5A			PAQR8	116	#N/A	ATP2C2	KLHL41		PAQR8	ACLY			DAG1	ENPP4	KLHL41					100625897		100302026	100302026	ST6GAL1						LDHB	APC	KCNK1					ARAP2	PLEKHB1	PNLDC1
	APOA1	#N/A	#N/A	F3	LAMA2			AQP9	PGAP1			PDGFRA	119	#N/A	RGS20	LAMA2		PDGFRA	ACO1			NUCKS1	F3	LAMA2					100156741		100302538	100302538	TRIM21						LHFPL2	APOA1	KLHL41					ARF1	PLN	PQLC3
	APOC3	#N/A	#N/A	FAM102B	LCP1			ARAP2	PGGT1B			PGAP1	120	#N/A	DGKA	LCP1		PGAP1	ACO2			GPAT3	FAM102B	LCP1					100152541		100312967	100312967	DGKE						LIMA1	APOC3	LAMA2					ARG2	PMCH	PRKACB
	APOE	#N/A	789	FAS	LOC100157017			ARF1	PGM5			PGGT1B	121	62	ACER2	LOC100157017		PGGT1B	ACOT13			PDHB	FAS	LOC100157017					100158121		100359355	100359355	MOSPD1						LSMEM1	APOE	LCP1					ARHGAP11A	POT1	PRSS23
	APP	#N/A	#N/A	FCER1G	LOC100512341			ARG2	PLAAT3			PHLDA3	123	63	ZMAT3	LOC100512341		PHLDA3	ACOT6			CYB5A	FCER1G	LOC100512341					110257347		100415778	100415778	ZC3HAV1						LURAP1	APP	LOC100157017					ARHGAP17	PPIC	PTHLH
	APPL1	#N/A	#N/A	FHL1	LOC100526118			ARHGAP11A	PLEKHB1			PKIA	124	#N/A	LOC106504194	LOC100526118		PKIA	ACOT7			GPAM	FHL1	LOC100526118					102161782		100462751	100462751	GABARAPL1						LUZP1	APPL1	LOC100512341					ARHGAP18	PPIG	RCAN2
	AQP9	#N/A	#N/A	FILIP1L	LOC100622246			ARHGAP17	PLN			PODXL	129	#N/A	ITGB1BP2	LOC100622246		PODXL	ACOT9			SUCLA2	FILIP1L	LOC100622246					100625759		100499502	100499502	HORMAD1						MAGEB3	AQP9	LOC100526118					ARHGAP29	PPP1R3E	REEP1
	ARAP2	#N/A	848	GABRP	LOC100739163			ARHGAP18	PMCH			POT1	130	64	DUSP6	LOC100739163		POT1	ACOX1			PARP1	GABRP	LOC100739163					100516721		100511048	100511048	MAK16						MAMDC2	ARAP2	LOC100622246					ARHGAP33	PRKRA	RF00096
	ARF1	#N/A	#N/A	GCNT3	LOC102159820			ARHGAP29	POT1			PPIG	132	65	VIT	LOC102159820		PPIG	ACOX3			LRPAP1	GCNT3	LOC102159820					110261483		100511372	100511372	HDAC3						MAP2K3	ARF1	LOC100739163					ARHGAP5	PSRC1	RGL1
	ARG2	#N/A	#N/A	GJA1	LOC102165344			ARHGAP33	PPIC			PSRC1	135	#N/A	BMPR1B	LOC102165344		PSRC1	ACP1			MTHFD1L	GJA1	LOC102165344					100155893		100511532	100511532	CMTM6						MFSD2A	ARG2	LOC102159820					ARHGEF16	RAPGEF1	RNASE1
	ARHGAP11A	#N/A	#N/A	GPAM	LTBP4			ARHGAP5	PPIG			RAPGEF1	136	66	ADGRL2	LTBP4		RAPGEF1	ACP2			NIPA2	GPAM	LTBP4					110261674		100511694	100511694	IPO8						MKX	ARHGAP11A	LOC102165344					ARHGEF18	RBL1	RNASE12
	ARHGAP17	#N/A	#N/A	GPR137C	MAB21L3			ARHGEF16	PPP1R3E			RASAL2	137	67	LOC100622246	MAB21L3		RASAL2	ACP6			AFG3L2	GPR137C	MAB21L3					100739655		100511735	100511735	RAPGEF1						MYBL1	ARHGAP17	LTBP4					ARHGEF2	RENBP	S100A4
	ARHGAP18	#N/A	#N/A	GSS	MAK16			ARHGEF18	PRKRA			RBL1	138	68	MAB21L3	MAK16		RBL1	ACSL1			KNL1	GSS	MAK16					100519689		100511838	100511838	GPRL15						NAGLU	ARHGAP18	MAB21L3					ARHGEF5	RGS2	S100A5
	ARHGAP29	#N/A	#N/A	HDAC3	MAP2K6			ARHGEF2	PSRC1			RENBP	139	#N/A	BARHL2	MAP2K6		RENBP	ACSL3			TIMM8A	HDAC3	MAP2K6					100622387		100511977	100511977	PGM5						NMB	ARHGAP29	MAK16					ARID1A	RGS20	SACS
	ARHGAP33	#N/A	#N/A	HINT3	MAP3K2			ARHGEF5	RAPGEF1			RNPC3	142	69	GJA1	MAP3K2		RNPC3	ACSL6			C2CD2	HINT3	MAP3K2					100627877		100512167	100512167	IKBIP						NPHP1	ARHGAP33	MAP2K6					ARID2	RNPC3	SAXO2
	ARHGAP5	#N/A	1020	HORMAD1	MBOAT1			ARID1A	RBL1			RPL10A	143	70	SLC2A3	MBOAT1		RPL10A	ACSS2			CCNA2	HORMAD1	MBOAT1					100624086		100512201	100512201	PODXL						NQO1	ARHGAP5	MAP3K2					ARID3B	RPL10A	SCIN
	ARHGEF16	#N/A	1039	HSPB1	METAP1			ARID2	RENBP			SCO1	144	71	GABRP	METAP1		SCO1	ACTA1			ARHGAP18	HSPB1	METAP1					100621339		100512231	100512231	MFAP5						NTRK3	ARHGEF16	MBOAT1					ARID4A	SCO1	SCN3B
	ARHGEF18	#N/A	1044	IKBIP	MFAP5			ARID3B	RGS2			SEPTIN10	146	72	NTRK3	MFAP5		SEPTIN10	ACTB			CNIH1	IKBIP	MFAP5					110259662		100512341	100512341	LOC100512341						P2RY14	ARHGEF18	METAP1					ARIH1	SCRN1	SCTR
	ARHGEF2	#N/A	#N/A	IPO8	MFSD6			ARID4A	RGS20			SLC11A2	147	#N/A	CDKN1A	MFSD6		SLC11A2	ACTG1			TMEM33	IPO8	MFSD6					110261735		100512584	100512584	PLAAT3						PAIP2B	ARHGEF2	MFAP5					ARL14EP	SEPTIN10	SERPINB8
	ARHGEF5	#N/A	1048	ITGB1BP2	MGMT			ARIH1	RNPC3			SLC15A2	148	73	SCRN1	MGMT		SLC15A2	ACTL6A			SNX7	ITGB1BP2	MGMT					444995		100512728	100512728	ANK2						PAM	ARHGEF5	MFSD6					ARL4A	SLC2A12	SERPING1
	ARID1A	#N/A	#N/A	ITPR1	MOSPD1			ARL14EP	RPL10A			SLC2A2	150	74	MFAP5	MOSPD1		SLC2A2	ACTN1			PGM2	ITPR1	MOSPD1					100157327		100512860	100512860	DYNLL2						PCP4L1	ARID1A	MGMT					ARL4C	SLC2A3	SHISA2
	ARID2	#N/A	1074	KCNE1	MRPL15			ARL4A	SCO1			SLC2A3	151	75	DKK3	MRPL15		SLC2A3	ACTN4			ATP1B3	KCNE1	MRPL15					100521743		100513510	100513510	SCRN1						PDK4	ARID2	MOSPD1					ARL5A	SLC37A2	SLC15A1
	ARID3B	#N/A	#N/A	KCNK1	MSMO1			ARL4C	SCRN1			SLC37A2	152	76	SLC2A3	MSMO1		SLC37A2	ACTR10			GOLT1B	KCNK1	MSMO1					641347		100513608	100513608	PLEKHB1						PECAM1	ARID3B	MRPL15					ARL5B	SMAD3	SLC1A4
	ARID4A	#N/A	1101	KLHL41	MYC			ARL5A	SEPTIN10			SMAD3	153	77	LOC100154420	MYC		SMAD3	ACTR1A			HACD2	KLHL41	MYC					106504121		100513747	100513747	METAP1						PECR	ARID4A	MSMO1					ARL8A	SMC1A	SLC26A2
	ARIH1	#N/A	#N/A	LOC100154420	N4BP1			ARL5B	SLC2A12			SMC1A	154	78	NID2	N4BP1		SMC1A	ACTR1B			IQGAP2	LOC100154420	N4BP1					100517816		100513828	100513828	FOXA2						PGM5	ARIH1	MYC					ARL8B	SNRNP40	SLC7A1
	ARL14EP	#N/A	#N/A	LOC100156899 /// LOC100739468	NID2			ARL8A	SLC2A3			SNRNP40	155	#N/A	AIF1	NID2		SNRNP40	ACTR2			ATP6V1A	LOC100156899 /// LOC100739468	NID2					102165141		100514770	100514770	ATP2C2						PHLDA3	ARL14EP	N4BP1					ARMC7	SNX24	SLC7A11
	ARL4A	#N/A	1152	LOC100157017	NKAIN2			ARL8B	SLC37A2			SNX24	156	79	GABRP	NKAIN2		SNX24	ACTR3			CAB39	LOC100157017	NKAIN2					110256070		100516531	100516531	SYTL4						PIP4K2B	ARL4A	NID2					ARMCX1	ST6GAL1	SLCO1A2
	ARL4C	#N/A	#N/A	LOC100517855	NQO1			ARMC7	SMAD3			SRXN1	157	#N/A	GJA1	NQO1		SRXN1	ACTR5			ANXA4	LOC100517855	NQO1					110261489		100516979	100516979	TUT4						PLA2G16	ARL4C	NKAIN2					ARMCX5	SULT4A1	SLPI
	ARL5A	#N/A	1171	LOC100519345	NSD1			ARMCX1	SMC1A			TCEA3	161	80	NQO1	NSD1		TCEA3	ACTR6			LOC110255210	LOC100519345	NSD1					100739329		100517183	100517183	GOLM1						PLPP1	ARL5A	NQO1					ASAH1	SYTL4	SRARP
	ARL5B	#N/A	#N/A	LOC100519524	NTRK3			ARMCX5	SNRNP40			TCP11L1	162	81	SNRNP40	NTRK3		TCP11L1	ACTR8			TMED2	LOC100519524	NTRK3					100154508		100517189	100517189	CTDSPL						PNLDC1	ARL5B	NSD1					ASCL2	TCP11L1	SSBP4
	ARL8A	#N/A	#N/A	LOC100520049	ORC3			ARRDC3	SNX24			TGFB1	163	82	LOC100625338	ORC3		TGFB1	ACVR1			TRIAP1	LOC100520049	ORC3					100518583		100517236	100517236	B3GLCT						PQLC3	ARL8A	NTRK3					ASPRV1	THG1L	STC2
	ARL8B	#N/A	#N/A	LOC100520066	PAIP1			ARRDC4	ST6GAL1			THG1L	164	83	BICC1	PAIP1		THG1L	ACVR1B			ERP44	LOC100520066	PAIP1					100154511		100517381	100517381	SLC2A12						PRKACB	ARL8B	ORC3					ASS1	TPP1	STK31
	ARMC7	#N/A	#N/A	LOC100523938	PAQR8			ASAH1	SULT4A1			TP53INP1	165	84	GPAM	PAQR8		TP53INP1	ACVR2A			LOC100522678	LOC100523938	PAQR8					102162202		100517736	100517736	SRXN1						PRSS23	ARMC7	PAIP1					ATF3	TRIM21	STMN2
	ARMCX1	#N/A	#N/A	LOC100526118	PCOLCE2			ASCL2	SYTL4			TPP1	166	#N/A	MAK16	PCOLCE2		TPP1	ACVR2B			TM9SF2	LOC100526118	PCOLCE2					110261478		100517855	100517855	SCO1						PTHLH	ARMCX1	PAQR8					ATF7IP	TTC13	SYNPO2
	ARMCX5	#N/A	#N/A	LOC100622246	PDE5A			ASPRV1	TCP11L1			TRIM21	167	#N/A	N4BP1	PDE5A		TRIM21	ACYP1			SRSF1	LOC100622246	PDE5A					100513962		100518043	100518043	CFAP97						RCAN2	ARMCX5	PCOLCE2					ATF7IP2	TUT4	TAC1
	ARRDC3	#N/A	1229	LOC100624568	PDGFRA			ASS1	THG1L			TUT4	169	85	SNX24	PDGFRA		TUT4	ADAL			STT3B	LOC100624568	PDGFRA					106504825		100518636	100518636	GJA1						REEP1	ARRDC3	PDE5A					ATG2B	TXNDC16	TAF7L
	ARRDC4	#N/A	#N/A	LOC100625338	PGAP1			ATF3	TPP1			TXNDC16	170	86	LOC100156899 /// LOC100739468	PGAP1		TXNDC16	ADAM10			GART	LOC100625338	PGAP1					110261664		100519345	discontinued							RF00096	ARRDC4	PDGFRA					ATIC	UBA3	TAZ
	ASAH1	#N/A	#N/A	LOC100627123	PGGT1B			ATF7IP	TRIM21			UBA3	171	87	MAP3K2	PGGT1B		UBA3	ADAM19			RRBP1	LOC100627123	PGGT1B					100156896		100519524	100519878	ORC3						RGL1	ASAH1	PGAP1					ATP13A2	UBE2D2	TBX6
	ASCL2	#N/A	#N/A	LOC102166486	PGM5			ATF7IP2	TTC13			UBE2D2	172	#N/A	FILIP1L	PGM5		UBE2D2	ADAM33			ATP1A1	LOC102166486	PGM5					102159655		100519836	100519836	FAM102B						RNASE1	ASCL2	PGGT1B					ATP13A3	VIT	TCEAL7
	ASPRV1	#N/A	1251	LOC106504097	PHLDA3			ATG2B	TUT4			VGLL1	173	88	AMT	PHLDA3		VGLL1	ADAM8			ATP5F1A	LOC106504097	PHLDA3					100622579		100520049	100520049	ABCA5						RNASE12	ASPRV1	PGM5					ATP1A1	VLDLR	TCTA
	ASS1	#N/A	1266	LOC106504470	PKIA			ATIC	TXNDC16			VPS4B	176	89	POT1	PKIA		VPS4B	ADAM9			PALLD	LOC106504470	PKIA					100626629		100520066	100520066	PGGT1B						S100A4	ASS1	PHLDA3					ATP1B3	VPS4B	TGM5
	ATF3	#N/A	#N/A	LOC106508970	PLAAT3			ATP13A2	UBA3			YPEL5	177	#N/A	LOC106504470	PLAAT3		YPEL5	ADAMTS1			ATP2B4	LOC106508970	PLAAT3					110260947		100520431	100520431	N4BP1						S100A5	ATF3	PKIA					ATP2B4	ZC3HAV1	TLR2
	ATF7IP	#N/A	#N/A	LOC396858	PLEKHB1			ATP13A3	UBE2D2			ZC3HAV1	178	#N/A	RGS2	PLEKHB1		ZC3HAV1	ADAMTS6			PRR13	LOC396858	PLEKHB1					102163438		100520455	100520455	ZNF385D						SACS	ATF7IP	PLAAT3					ATP5F1A	ZNF280C	TLR4
	ATF7IP2	#N/A	#N/A	MAB21L3	PLN			ATP1A1	VIT			ZMAT3	179	#N/A	SLC2A12	PLN		ZMAT3	ADAMTS7			UBE2H	MAB21L3	PLN					100514379		100521164	100521164	THG1L						SAXO2	ATF7IP2	PLEKHB1					ATP5F1C	ZNF385D	TMC1
	ATG2B	#N/A	#N/A	MAK16	PMCH			ATP1B3	VLDLR			ZNF280C	180	#N/A	RPL10A	PMCH		ZNF280C	ADAMTS9			VAT1	MAK16	PMCH					100156127		100521190	100521190	BARHL2						SCIN	ATG2B	PLN					ATP5F1D	ZNF786	TMEM139
	ATIC	#N/A	1288	MAP2K6	PODXL			ATP2B4	VPS4B			ZNF385D	181	90	BAMBI	PODXL		ZNF385D	ADAP2			KIF1B	MAP2K6	PODXL					100516688		100522086	100522086	ART3						SCN3B	ATIC	PMCH					ATP5MC1		TNN
	ATP13A2	#N/A	#N/A	MAP3K2	POT1			ATP5F1A	ZC3HAV1			A2M	#N/A	91	CCDC126	POT1			ADAR			SAMD4B	MAP3K2	POT1					106510170		100522112	100522112	GCNT3						SCTR	ATP13A2	PODXL					ATP5MC3		TPM2
	ATP13A3	#N/A	#N/A	MBOAT1	PPIC			ATP5F1C	ZNF280C			A2ML1	#N/A	#N/A	ARL6IP5	PPIC			ADAT1			GLMP	MBOAT1	PPIC					100516144		100522728	100522728	COMMD10						SERPINB8	ATP13A3	POT1					ATP5ME		TRIM29
	ATP1A1	#N/A	#N/A	METAP1	PPIG			ATP5F1D	ZNF385D			AAAS	#N/A	92	ARPC1A	PPIG			ADCK1			PDGFRA	METAP1	PPIG					110260886		100522986	100522986	SEPTIN10						SERPING1	ATP1A1	PPIC					ATP5MG		TSC22D3
	ATP1B3	#N/A	#N/A	MFAP5	PPP1R3E			ATP5MC1	ZNF786			AACS	#N/A	#N/A	ANGEL2	PPP1R3E			ADCK2			ABCB1	MFAP5	PPP1R3E					100624964		100523018	100523018	ATP6V0A1						SHISA2	ATP1B3	PPIG					ATP5PD		TSPAN2
	ATP2B4	#N/A	#N/A	MFSD6	PRKRA			ATP5MC3				AAGAB	#N/A	#N/A	CMTM6	PRKRA			ADCK5			MYL9	MFSD6	PRKRA					100523971		100523200	100523200	ANGEL2						SLC10A1	ATP2B4	PPP1R3E					ATP6AP1		UOX
	ATP5F1A	#N/A	#N/A	MOSPD1	PSRC1			ATP5ME				AAK1	#N/A	93	RNPC3	PSRC1			ADCY6			ANXA2	MOSPD1	PSRC1					100622822		100523243	100523243	SULT4A1						SLC15A1	ATP5F1A	PRKRA					ATP6AP2		WNT10B
	ATP5F1C	#N/A	#N/A	MRPL15	RAPGEF1			ATP5MG				AAMP	#N/A	94	SEP10	RAPGEF1			ADCY9			MKNK2	MRPL15	RAPGEF1					100516483		100523288	100523288	DNAJC10						SLC1A4	ATP5F1C	PSRC1					ATP6V0A4		ZFP36L1
	ATP5F1D	#N/A	1386	MYC	RASAL2			ATP5PD				AAR2	#N/A	95	LOC100520066	RASAL2			ADD1			LOC100521510	MYC	RASAL2					397263		100523389	100523389	SLC37A2						SLC26A2	ATP5F1D	RAPGEF1					ATP6V0D2		ZNF287
	ATP5MC1	#N/A	#N/A	N4BP1	RBL1			ATP6AP1				AARS1	#N/A	96	PKIA	RBL1			ADD2			RUNX1T1	N4BP1	RBL1					110261661		100523409	100523409	CREBRF						SLC36A2	ATP5MC1	RASAL2					ATP6V1C2		ZNF461
	ATP5MC3	#N/A	#N/A	NKAIN2	RENBP			ATP6AP2				AARS2	#N/A	97	ANK2	RENBP			ADD3			CALD1	NKAIN2	RENBP					110261665		100523651	100523651	AKAP7						SLC7A1	ATP5MC3	RBL1					ATP6V1E1		ZPBP
	ATP5ME	#N/A	#N/A	NQO1	RGS2			ATP6V0A4				AARSD1	#N/A	#N/A	LTBP4	RGS2			ADGRA3			TPM4	NQO1	RGS2					100154071		100523704	100523704	ANKRD33B						SLC7A11	ATP5ME	RENBP					ATP8A1		ZPBP2
	ATP5MG	#N/A	#N/A	NSD1	RGS20			ATP6V0D2				AASDH	#N/A	#N/A	DECR1	RGS20			ADGRD1			RRAS2	NSD1	RGS20					100513634		100523938	100523938	SMC1A						SLC7A5	ATP5MG	RGS2					ATP8B1		ZSCAN30
	ATP5PD	#N/A	#N/A	NTRK3	RNPC3			ATP6V1C2				AASDHPPT	#N/A	98	C14H10orf99	RNPC3			ADGRG6			LOC110261249	NTRK3	RNPC3					100520687		100523962	100523962	ARFGAP3						SLCO1A2	ATP5PD	RGS20					ATXN3
	ATP6AP1	#N/A	#N/A	PAIP1	RPL10A			ATP6V1E1				AASS	#N/A	99	TTC13	RPL10A			ADH4			WWTR1	PAIP1	RPL10A					110261668		100524227	100524227	CALD1						SLPI	ATP6AP1	RNPC3					ATXN7
	ATP6AP2	#N/A	#N/A	PAQR8	SCO1			ATP8A1				AATF	#N/A	100	ALDH1A2	SCO1			ADH5			STK40	PAQR8	SCO1					768107		100524358	100524358	ZNF280C						SRARP	ATP6AP2	RPL10A					AZI2
	ATP6V0A4	#N/A	#N/A	PCOLCE2	SCRN1			ATP8B1				ABAT	#N/A	#N/A	AKT1	SCRN1			ADI1			ZNF462	PCOLCE2	SCRN1					110258925		100524557	100524557	VIT						SSBP4	ATP6V0A4	SCO1					B3GALNT1
	ATP6V0D2	#N/A	#N/A	PGAP1	SEPTIN10			ATXN3				ABCA1	#N/A	101	LOC396858	SEPTIN10			ADIPOR1			KIT	PGAP1	SEPTIN10					100156780		100524591	100524591	PAIP1						STC2	ATP6V0D2	SCRN1					B3GALNT2
	ATP6V1C2	#N/A	1514	PGM5	SLC11A2			ATXN7				ABCA12	#N/A	102	SLC15A2	SLC11A2			ADIPOR2			OTX2	PGM5	SLC11A2					100152580		100524685	100524685	ADGRL2						STK31	ATP6V1C2	SEPTIN10					B3GNT2
	ATP6V1E1	#N/A	1519	PHLDA3	SLC15A2			AZI2				ABCA2	#N/A	103	TCP11L1	SLC15A2			ADK			ABRACL	PHLDA3	SLC15A2					100521065		100524976	100524976	NSD1						STMN2	ATP6V1E1	SLC11A2					B4GALNT3
	ATP8A1	#N/A	#N/A	PKIA	SLC2A12			B3GALNT1				ABCA7	#N/A	#N/A	KCNE1	SLC2A12			ADM			NFAT5	PKIA	SLC2A12					110257936		100525467	100525467	HOOK1						SVIL	ATP8A1	SLC15A2					BAK1
	ATP8B1	#N/A	1538	PLA2G16	SLC2A2			B3GALNT2				ABCB1	#N/A	104	LOC100157017	SLC2A2			ADNP			DUSP14	PLA2G16	SLC2A2					100525468		100525792	100525792	GABRP						SYNPO2	ATP8B1	SLC2A12					BBX
	ATXN3	#N/A	#N/A	PLN	SLC2A3			B3GNT2				ABCB10	#N/A	105	BAMBI	SLC2A3			ADNP2			LOC100513133	PLN	SLC2A3					100621915		100526118	100526118	LOC100526118						TAC1	ATXN3	SLC2A2					BCAR1
	ATXN7	#N/A	#N/A	PMCH	SLC37A2			B4GALNT3				ABCB6	#N/A	106	IPO8	SLC37A2			ADPGK			LOC100510904	PMCH	SLC37A2					100525039		100526158	100526158	SNX24						TAF7L	ATXN7	SLC2A3					BCAS2
	AZI2	#N/A	#N/A	POT1	SMAD3			BAD				ABCB7	#N/A	107	PLN	SMAD3			ADPRH			LOC100519934	POT1	SMAD3					110261663		100620753	100620753	PGAP1						TAZ	AZI2	SLC37A2					BCL2L11
	B3GALNT1	#N/A	#N/A	PPIG	SMC1A			BAK1				ABCB8	#N/A	108	DHCR24	SMC1A			ADPRM			ZDBF2	PPIG	SMC1A					100621901		100620823	100620823	YPEL5						TBX6	B3GALNT1	SMAD3					BCLAF1
	B3GALNT2	#N/A	#N/A	PRKRA	SNRNP40			BBX				ABCC10	#N/A	109	CFAP97	SNRNP40			ADRM1			EPHB3	PRKRA	SNRNP40					100627332		100621234	100621234	MAP3K2						TCEAL7	B3GALNT2	SMC1A					BCLAF3
	B3GNT2	#N/A	#N/A	PSRC1	SNX24			BCAR1				ABCC2	#N/A	110	DGKE	SNX24			ADSL			DRAP1	PSRC1	SNX24					100738744		100621460	100621460	CCDC126						TCTA	B3GNT2	SNRNP40					BEND3
	B4GALNT3	#N/A	1621	RAPGEF1	SRXN1			BCAS2				ABCC4	#N/A	111	PMCH	SRXN1			ADSS2			OAT	RAPGEF1	SRXN1					100522201		100621584	100621584	ZMAT3						TERB1	B4GALNT3	SNX24					BET1L
	BAD	#N/A	#N/A	RBL1	ST6GAL1			BCL2L11				ABCC5	#N/A	#N/A	NSD1	ST6GAL1			AEBP2			CTSC	RBL1	ST6GAL1					110261480		100621866	100621866	TCP11L1						TGM5	BAD	SRXN1					BID
	BAK1	#N/A	#N/A	RENBP	SULT4A1			BCLAF1				ABCD1	#N/A	#N/A	AKAP7	SULT4A1			AEN			LOC100523244	RENBP	SULT4A1					100628166		100622133	100622133	VGLL1						TLR2	BAK1	ST6GAL1					BIRC5
	BBX	#N/A	#N/A	RGS2	SYTL4			BCLAF3				ABCD3	#N/A	#N/A	HOOK1	SYTL4			AFAP1L2			TFE3	RGS2	SYTL4					110261666		100622246	100622246	LOC100622246						TLR4	BBX	SULT4A1					BNIP3
	BCAR1	#N/A	1665	RNPC3	TCEA3			BEND3				ABCD4	#N/A	112	MSMO1	TCEA3			AFDN			NOCT	RNPC3	TCEA3					100337666		100622793	100622793	PHLDA3						TMC1	BCAR1	SYTL4					BRD2
	BCAS2	#N/A	#N/A	SCRN1	TCP11L1			BET1L				ABCE1	#N/A	113	MYC	TCP11L1			AFF1			PFKFB2	SCRN1	TCP11L1					110261675		100622968	100622968	DUSP6						TMEM139	BCAS2	TCEA3					BRD9
	BCL2L11	#N/A	1680	SEPTIN10	TGFB1			BHLHE40				ABCF1	#N/A	114	RBL1	TGFB1			AFF4			EPHA4	SEPTIN10	TGFB1					100525283		100623352	100623352	TPP1						TNN	BCL2L11	TCP11L1					BRI3BP
	BCLAF1	#N/A	#N/A	SLC11A2	THG1L			BID				ABCF2	#N/A	115	ADO	THG1L			AFG1L			HNF1B	SLC11A2	THG1L					397172		100624383	100624383	TCEA3						TPM2	BCLAF1	TGFB1					BRIX1
	BCLAF3	#N/A	1733	SLC2A12	TP53INP1			BIRC5				ABCF3	#N/A	116	PCOLCE2	TP53INP1			AFG3L2			YPEL5	SLC2A12	TP53INP1					100158117		100624568	discontinued							TRIM29	BCLAF3	THG1L					BRMS1L
	BEND3	#N/A	#N/A	SLC2A2	TPP1			BNIP3				ABCG2	#N/A	117	DYNLL2	TPP1			AFTPH			ACADM	SLC2A2	TPP1					110261152		100624679	100624679	NKAIN2						TSC22D3	BEND3	TP53INP1					BSDC1
	BET1L	#N/A	#N/A	SLC37A2	TRIM21			BRD2				ABHD10	#N/A	118	PRKRA	TRIM21			AGA			SEPTIN9	SLC37A2	TRIM21					100512826		100624754	100624754	SNRNP40						TSPAN2	BET1L	TPP1					BTBD1
	BHLHE40	#N/A	#N/A	SNRNP40	TTC13			BRD9				ABHD11	#N/A	#N/A	SLC11A2	TTC13			AGAP1			CNN2	SNRNP40	TTC13					110261488		100624957	100624957	ZNF786						TXNIP	BHLHE40	TRIM21					BTBD2
	BID	#N/A	#N/A	ST6GAL1	TUT4			BRI3BP				ABHD12	#N/A	119	THG1L	TUT4			AGAP3			LAMA1	ST6GAL1	TUT4					100525821		100625338	100625338	VPS4B						UBE2S	BID	TTC13					BTBD3
	BIRC5	#N/A	#N/A	SYTL4	TXNDC16			BRIX1				ABHD12B	#N/A	120	CELSR1	TXNDC16			AGBL5			GDI1	SYTL4	TXNDC16					100170651		100625946	100625946	MAP2K6						UCHL1	BIRC5	TUT4					BTF3L4
	BMPR1B	30	#N/A	TCP11L1	UBA3			BRMS1L				ABHD13	#N/A	121	METAP1	UBA3			AGFG1			FLNA	TCP11L1	UBA3					595121		100626468	100626468	SLC2A3						UOX	BMPR1B	TXNDC16					BTG2
	BNIP3	#N/A	#N/A	TGFB1	UBE2D2			BSDC1				ABHD14B	#N/A	122	MSMO1	UBE2D2			AGGF1			HNF4A	TGFB1	UBE2D2					110261671		100627123	100627123	PDGFRA						WNT10B	BNIP3	UBA3					BTG3
	BRD2	#N/A	1810	THG1L	VGLL1			BTBD1				ABHD16A	#N/A	123	CELA2A	VGLL1			AGK			CPD	THG1L	VGLL1					100738859		100627572	100627572	KLHL41						ZFP36L1	BRD2	UBE2D2					BTRC
	BRD9	#N/A	#N/A	TP53INP1	VIT			BTBD2				ABHD17A	#N/A	#N/A	SLC37A2	VIT			AGL			CRIM1	TP53INP1	VIT					100520763		100627785	100627785	LTBP4						ZNF287	BRD9	VGLL1					BZW1
	BRI3BP	#N/A	#N/A	TPP1	VLDLR			BTBD3				ABHD17B	#N/A	#N/A	SLC37A2	VLDLR			AGO1			ANXA1	TPP1	VLDLR					100155151		100628197	100628197	DHCR24						ZNF461	BRI3BP	VIT					C14H1orf198
	BRIX1	#N/A	#N/A	TTC13	VPS4B			BTF3L4				ABHD17C	#N/A	124	CFL2	VPS4B			AGO2			SLC20A1	TTC13	VPS4B					396983		100737077	100737077	ALDH1A2						ZPBP	BRIX1	VLDLR					C1QBP
	BRMS1L	#N/A	1835	TXNDC16	YPEL5			BTG2				ABHD18	#N/A	125	HDAC3	YPEL5			AGO3			TTC3	TXNDC16	YPEL5					100517535		100737852	100511313	PPIC						ZPBP2	BRMS1L	VPS4B					C2CD2
	BSDC1	#N/A	#N/A	UBA3	ZC3HAV1			BTG3				ABHD2	#N/A	126	LOC100624568	ZC3HAV1			AGPAT2			DGKA	UBA3	ZC3HAV1					100515515		100739163	100739163	LOC100739163						ZSCAN30	BSDC1	YPEL5					C3AR1
	BTBD1	#N/A	1863	UBE2D2	ZMAT3			BTRC				ABHD4	#N/A	127	ITPR1	ZMAT3			AGPAT4			F2R	UBE2D2	ZMAT3					100515447		100739401	100516586	TXNDC16							BTBD1	ZC3HAV1					C3H16orf72
	BTBD2	#N/A	#N/A	VGLL1	ZNF280C			BZW1				ABHD5	#N/A	128	TXNDC16	ZNF280C			AGPAT5			OTUD1	VGLL1	ZNF280C					110261673		102163937	102163937	GPR137C							BTBD2	ZMAT3					C4BPA
	BTBD3	#N/A	#N/A	VLDLR	ZNF385D			C14H1orf198				ABHD6	#N/A	129	ENPP4	ZNF385D			AGPS			STK17A	VLDLR	ZNF385D					100521593		102165344	102165344	LOC102165344							BTBD3	ZNF280C					C4H1orf226
	BTF3L4	#N/A	#N/A	ZC3HAV1	ZNF786			C1QBP				ABI1	#N/A	#N/A	UBE2D2	ZNF786			AGRN			DMXL1	ZC3HAV1	ZNF786					106506226		102166486	100627365	CPNE2							BTF3L4	ZNF385D					C5H12orf66
	BTG2	#N/A		ZCCHC11				C2CD2				ABITRAM	#N/A		LOC100519524				AGTPBP1			YBX3	ZCCHC11						102166244		106504097	106504097	RASAL2							BTG2	ZNF786					C5H12orf73
	BTG3	#N/A		ZNF280C				C3AR1				ABL1	#N/A		KLHL41				AGTRAP			MYO1D	ZNF280C						100153858		106504194	discontinued								BTG3						C6H16orf70
	BTRC	#N/A		ZNF385D				C3H16orf72				ABL2	#N/A		SYTL4				AHCTF1			CDC42EP4	ZNF385D						100738372		106504470	106504470	PPP1R3E							BTRC						C6H18orf21
	BZW1	#N/A		ZNF786				C4BPA				ABR	#N/A		PPIG				AHCY			FN1	ZNF786						100515363		106508970	100157196	CSNK1G1							BZW1						C6H19orf33
	C14H1orf198	#N/A						C4H1orf226				ABRACL	#N/A		HORMAD1				AHCYL1			APOA2							100512360											C14H1orf198						C7H15orf39
	C1QBP	#N/A						C5H12orf66				ABRAXAS1	#N/A		LOC100519345				AHCYL2			LPGAT1							396676											C1QBP						C7H6orf132
	C2CD2	#N/A						C5H12orf73				ABRAXAS2	#N/A		HINT3				AHDC1			STAT3							102158609											C2CD2						C8H4orf19
	C3AR1	#N/A						C6H16orf70				ABT1	#N/A		PGM5				AHI1			FGD6							594852											C3AR1						C9H11orf54
	C3H16orf72	#N/A						C6H18orf21				ABTB1	#N/A		LOC100517855				AHNAK			AHCYL2							110261477											C3H16orf72						C9H11orf87
	C4BPA	#N/A						C6H19orf33				ABTB2	#N/A		LCP1				AHR			CKMT1A							100526083											C4BPA						CAB39
	C4H1orf226	#N/A						C7H15orf39				ACAA1	#N/A		VLDLR				AHSA1			FGFR4							110261482											C4H1orf226						CACNA2D4
	C5H12orf66	#N/A						C7H6orf132				ACAA2	#N/A		GPR137C				AIDA			PAPPA							110260966											C5H12orf66						CACYBP
	C5H12orf73	#N/A						C8H4orf19				ACAD10	#N/A		DNAJC10				AIF1L			ULK1							100627492											C5H12orf73						CALCOCO1
	C6H16orf70	#N/A						C9H11orf54				ACAD11	#N/A		ZNF786				AIFM1			LOC100519166							100524518											C6H16orf70						CALCRL
	C6H18orf21	#N/A						C9H11orf87				ACAD8	#N/A		ACACA				AIMP1			IL6							100626434											C6H18orf21						CALR
	C6H19orf33	#N/A						CAB39				ACAD9	#N/A		MRPL15				AIMP2			PEAK1							100312978											C6H19orf33						CAMK2D
	C7H15orf39	#N/A						CACNA2D4				ACADL	#N/A		HTR2B				AK2			TMSB4X							100516047											C7H15orf39						CAMKK1
	C7H6orf132	#N/A						CACYBP				ACADM	#N/A		IPO8				AK3			CTSK							100515227											C7H6orf132						CAMKK2
	C8H4orf19	#N/A						CALCOCO1				ACADS	#N/A		ART3				AK4			FAM111A							100157763											C8H4orf19						CANT1
	C9H11orf54	#N/A						CALCRL				ACADSB	#N/A		KCNK1				AK6			PITPNM1							100514581											C9H11orf54						CANX
	C9H11orf87	#N/A						CALR				ACADVL	#N/A		PAIP1				AKAP1			CD99							100621476											C9H11orf87						CAP1
	CAB39	#N/A						CAMK2D				ACAP2	#N/A		ART3				AKAP10			DDIT3							100624915											CAB39						CAPNS1
	CACNA2D4	#N/A						CAMKK1				ACAT1	#N/A		ADAM17				AKAP11			CACNB2							100627075											CACNA2D4						CARNMT1
	CACYBP	#N/A						CAMKK2				ACAT2	#N/A						AKAP13			CTSB							100518128											CACYBP						CASD1
	CALCOCO1	#N/A						CANT1				ACBD3	#N/A						AKAP17A			RHBDF1							100621764											CALCOCO1						CASP10
	CALCRL	#N/A						CANX				ACBD5	#N/A						AKAP17B			MBOAT1							492279											CALCRL						CASP8
	CALR	#N/A						CAP1				ACBD6	#N/A						AKAP5			PPP1R18							494463											CALR						CASQ2
	CAMK2D	#N/A						CAPNS1				ACD	#N/A						AKAP6			LOC100525572							100622890											CAMK2D						CASS4
	CAMKK1	#N/A						CARNMT1				ACER3	#N/A						AKAP8			LOC100514323							396924											CAMKK1						CAST
	CAMKK2	#N/A						CASD1				ACIN1	#N/A						AKAP8L			SLC34A2							110261669											CAMKK2						CATSPERG
	CANT1	#N/A						CASP10				ACLY	#N/A						AKAP9			CASP10							110261485											CANT1						CAVIN1
	CANX	#N/A						CASP8				ACO1	#N/A						AKIP1			ITGB5							733698											CANX						CBFA2T2
	CAP1	#N/A						CASQ2				ACO2	#N/A						AKIRIN1			NUPR1							100156932											CAP1						CBLL1
	CAPNS1	#N/A						CASS4				ACOT13	#N/A						AKIRIN2			SQSTM1							100623873											CAPNS1						CCDC112
	CARNMT1	#N/A						CAST				ACOT6	#N/A						AKNA			DENND2D							100525263											CARNMT1						CCDC14
	CASD1	#N/A						CATSPERG				ACOT7	#N/A						AKR1A1			ACTA1							110259261											CASD1						CCDC15
	CASP10	#N/A						CAVIN1				ACOT9	#N/A						AKR1B1			FAM151A							100523947											CASP10						CCDC151
	CASP8	#N/A						CBFA2T2				ACOX1	#N/A						AKR7A2			EFNA1							100625699											CASP8						CCDC58
	CASQ2	#N/A						CBLL1				ACOX3	#N/A						AKT1S1			PPP1R16B							396949											CASQ2						CCDC68
	CASS4	#N/A						CCDC112				ACP1	#N/A						AKT2			PAPSS1							100522283											CASS4						CCDC85C
	CAST	#N/A						CCDC14				ACP2	#N/A						AKT3			PEA15							100526005											CAST						CCNA2
	CATSPERG	#N/A						CCDC15				ACP6	#N/A						AKTIP			CDKN1A							100153630											CATSPERG						CCNB1
	CAVIN1	#N/A						CCDC151				ACSL1	#N/A						ALAD			MADD							100156192											CAVIN1						CCNB2
	CBFA2T2	#N/A						CCDC58				ACSL3	#N/A						ALAS1			HSPA5							110259871											CBFA2T2						CCNI
	CBLL1	#N/A						CCDC68				ACSL6	#N/A						ALCAM			SLC13A4							100522792											CBLL1						CCNT2
	CCDC112	#N/A						CCDC85C				ACSS2	#N/A						ALDH16A1			MAP1A							100152019											CCDC112						CD109
	CCDC14	#N/A						CCNA2				ACTA1	#N/A						ALDH18A1			DUSP5							414915											CCDC14						CD200R1
	CCDC15	#N/A						CCNB1				ACTB	#N/A						ALDH1L2			KATNAL1							100157189											CCDC15						CD47
	CCDC151	#N/A						CCNB2				ACTG1	#N/A						ALDH2			SEMA5A							100621034											CCDC151						CD55
	CCDC58	#N/A						CCNI				ACTL6A	#N/A						ALDH3A2			RND3							100515393											CCDC58						CD81
	CCDC68	#N/A						CCNT2				ACTN1	#N/A						ALDH4A1			LOC102163816							397662											CCDC68						CD86
	CCDC85C	#N/A						CD109				ACTN4	#N/A						ALDH5A1			CPLANE1							100738612											CCDC85C						CDC27
	CCNA2	#N/A						CD200R1				ACTR10	#N/A						ALDH6A1			SLC40A1							100620304											CCNA2						CDC42BPB
	CCNB1	#N/A						CD47				ACTR1A	#N/A						ALDH7A1			BMPR1B							110258364											CCNB1						CDC42EP1
	CCNB2	#N/A						CD55				ACTR1B	#N/A						ALDH9A1			ALS2							100511937											CCNB2						CDC42SE2
	CCNI	#N/A						CD81				ACTR2	#N/A						ALDOA			DUSP1							100512926											CCNI						CDC6
	CCNT2	#N/A						CD86				ACTR3	#N/A						ALG1			SLC2A3							100153442											CCNT2						CDCA8
	CCSER2	33						CDC27				ACTR5	#N/A						ALG10			IFFO2							100533549											CCSER2						CDCP1
	CD109	#N/A						CDC42BPB				ACTR6	#N/A						ALG11			CASP8							100621753											CD109						CDK12
	CD200R1	#N/A						CDC42EP1				ACTR8	#N/A						ALG13			LOC110256390							100514115											CD200R1						CDK4
	CD47	#N/A						CDC42SE2				ACVR1	#N/A						ALG14			ADAP2							100525789											CD47						CDK6
	CD55	#N/A						CDC6				ACVR1B	#N/A						ALG2			HBEGF							100153171											CD55						CDS2
	CD81	#N/A						CDCA8				ACVR2A	#N/A						ALG3			LOC102166060							574051											CD81						CDSN
	CD86	#N/A						CDCP1				ACVR2B	#N/A						ALG5			RAB31							110261486											CD86						CDT1
	CDC27	#N/A						CDK12				ACYP1	#N/A						ALG6			MYCL							100511709											CDC27						CDV3
	CDC42BPB	#N/A						CDK4				ADAL	#N/A						ALG8			IER3							397543											CDC42BPB						CDYL2
	CDC42EP1	#N/A						CDK6				ADAM10	#N/A						ALG9			LOC110255500							100521146											CDC42EP1						CEBPD
	CDC42SE2	#N/A						CDS2				ADAM19	#N/A						ALKBH1			SAT1							100154835											CDC42SE2						CEBPZ
	CDC6	#N/A						CDSN				ADAM33	#N/A						ALKBH3			GCNT3							100151940											CDC6						CEMIP
	CDCA8	#N/A						CDT1				ADAM8	#N/A						ALKBH5			NIPAL1							100624903											CDCA8						CEP290
	CDCP1	#N/A						CDV3				ADAM9	#N/A						ALKBH6			REL							100513970											CDCP1						CEP68
	CDK12	#N/A						CDYL2				ADAMTS1	#N/A						ALKBH7			PPP1R15A							100154449											CDK12						CEP85
	CDK4	#N/A						CEBPD				ADAMTS6	#N/A						ALKBH8			FTL							100151745											CDK4						CERS2
	CDK6	#N/A						CEBPZ				ADAMTS7	#N/A						ALMS1			TRIB1							100155412											CDK6						CERS3
	CDKN1A	34						CEMIP				ADAMTS9	#N/A						ALPK3			CXCR4							100155608											CDKN1A						CERS5
	CDS2	#N/A						CEP290				ADAP2	#N/A						ALPL			ARHGEF2							110261670											CDS2						CERS6
	CDSN	#N/A						CEP68				ADAR	#N/A						ALS2			ADAMTS1							100157687											CDSN						CHAF1A
	CDT1	#N/A						CEP85				ADAT1	#N/A						ALYREF			LOC100525692							100627868											CDT1						CHCHD4
	CDV3	#N/A						CERS2				ADCK1	#N/A						AMBRA1			HSP70.2							100518944											CDV3						CHCHD7
	CDYL2	#N/A						CERS3				ADCK2	#N/A						AMD1			CACNA1E							100517640											CDYL2						CHD1L
	CEBPD	#N/A						CERS5				ADCK5	#N/A						AMDHD2			LOC100522455							100524302											CEBPD						CHD3
	CEBPZ	#N/A						CERS6				ADCY6	#N/A						AMER1			PLOD1							100624868											CEBPZ						CHD7
	CEMIP	#N/A						CHAC1				ADCY9	#N/A						AMER2			GBX1							110261672											CEMIP						CHD9
	CEP290	#N/A						CHAF1A				ADD1	#N/A						AMFR			PLK3							100739768											CEP290						CHEK1
	CEP68	#N/A						CHCHD4				ADD2	#N/A						AMIGO2			TGFB1							100155201											CEP68						CHERP
	CEP85	#N/A						CHCHD7				ADD3	#N/A						AMMECR1			GABARAPL1							100524607											CEP85						CHMP2B
	CERS2	#N/A						CHD1L				ADGRA3	#N/A						AMMECR1L			RUSC2							100511570											CERS2						CHMP3
	CERS3	#N/A						CHD3				ADGRD1	#N/A						AMOT			COL17A1							102160784											CERS3						CHP1
	CERS5	#N/A						CHD7				ADGRG6	#N/A						AMOTL2			ATF3							100525011											CERS5						CHRM2
	CERS6	#N/A						CHD9				ADH4	#N/A						AMPD1			CCN1							100520112											CERS6						CHRM4
	CHAC1	#N/A						CHEK1				ADH5	#N/A						AMPD3			KIF3C							654327											CHAC1						CHST14
	CHAF1A	#N/A						CHERP				ADI1	#N/A						AMY2			MAP3K5							100620238											CHAF1A						CIB2
	CHCHD4	#N/A						CHMP2B				ADIPOR1	#N/A						AMZ2			ARID5B							100156710											CHCHD4						CITED4
	CHCHD7	#N/A						CHMP3				ADIPOR2	#N/A						ANAPC1			BHLHE40							100154411											CHCHD7						CKAP4
	CHD1L	#N/A						CHP1				ADK	#N/A						ANAPC10			SERPINE1							100521837											CHD1L						CKB
	CHD3	#N/A						CHRM2				ADM	#N/A						ANAPC11			C3AR1							100516784											CHD3						CKMT1A
	CHD7	#N/A						CHRM4				ADNP	#N/A						ANAPC13			CCDC112							397390											CHD7						CKS1B
	CHD9	#N/A						CHST14				ADNP2	#N/A						ANAPC15			MACC1							100518224											CHD9						CKS2
	CHEK1	#N/A						CIB2				ADPGK	#N/A						ANAPC16			PLET1							100519408											CHEK1						CLCN5
	CHERP	#N/A						CITED4				ADPRH	#N/A						ANAPC2			MAML2							100521761											CHERP						CLDN8
	CHMP2B	#N/A						CKAP4				ADPRM	#N/A						ANAPC4			TG							100522493											CHMP2B						CLDND1
	CHMP3	#N/A						CKB				ADRM1	#N/A						ANAPC5			DKK3							100524999											CHMP3						CLIC4
	CHP1	#N/A						CKMT1A				ADSL	#N/A						ANAPC7			ENC1							100517749											CHP1						CLIC6
	CHRM2	#N/A						CKS1B				ADSS2	#N/A						ANGEL1			BTG2							100516116											CHRM2						CLK1
	CHRM4	#N/A						CKS2				AEBP2	#N/A						ANK3			PDE2A							100156398											CHRM4						CLSTN1
	CHST14	#N/A						CLCN5				AEN	#N/A						ANKFY1			SCEL							100155348											CHST14						CLTA
	CIB2	#N/A						CLDN8				AFAP1L2	#N/A						ANKHD1			LOC102166944							100518827											CIB2						CLUH
	CITED4	#N/A						CLDND1				AFDN	#N/A						ANKIB1			EMP1							100514809											CITED4						CMC2
	CKAP4	#N/A						CLIC4				AFF1	#N/A						ANKLE2			ATP1B1							100517443											CKAP4						CNBP
	CKB	#N/A						CLIC6				AFF4	#N/A						ANKMY2			PLAGL1							100302021											CKB						CNIH1
	CKMT1A	#N/A						CLK1				AFG1L	#N/A						ANKRA2			SRXN1							100514410											CKMT1A						CNKSR3
	CKS1B	#N/A						CLSTN1				AFG3L2	#N/A						ANKRD1			LOC100622811							102160472											CKS1B						CNN2
	CKS2	#N/A						CLTA				AFTPH	#N/A						ANKRD10			GPR143							100627512											CKS2						CNOT1
	CLCN5	#N/A						CLUH				AGA	#N/A						ANKRD11			CCN2							100513375											CLCN5						CNOT9
	CLDN6	38						CMC2				AGAP1	#N/A						ANKRD12			ZBTB20							100520385											CLDN6						CNTFR
	CLDN8	#N/A						CNBP				AGAP3	#N/A						ANKRD13A			CYP1A1							100152372											CLDN8						COA7
	CLDND1	#N/A						CNIH1				AGBL5	#N/A						ANKRD13C			CAVIN1							100517856											CLDND1						COASY
	CLIC4	#N/A						CNKSR3				AGFG1	#N/A						ANKRD17			NKAIN2							100514707											CLIC4						COL17A1
	CLIC6	#N/A						CNN2				AGGF1	#N/A						ANKRD27			OCIAD2							100620574											CLIC6						COL4A1
	CLK1	#N/A						CNOT1				AGK	#N/A						ANKRD28			MBNL2							100522785											CLK1						COLGALT1
	CLSTN1	#N/A						CNOT9				AGL	#N/A						ANKRD29			UBTFL1							100329128											CLSTN1						COPG2
	CLTA	#N/A						CNTFR				AGO1	#N/A						ANKRD31			ANKRD1							100302638											CLTA						COPZ1
	CLUH	#N/A						COA7				AGO2	#N/A						ANKRD40			LOC102164431							100620365											CLUH						COQ10B
	CMC2	#N/A						COASY				AGO3	#N/A						ANKRD42			MT1D							100627178											CMC2						COX7A2L
	CNBP	#N/A						COL17A1				AGPAT2	#N/A						ANKRD44			LOC110257686							414404											CNBP						CPD
	CNIH1	#N/A						COL4A1				AGPAT4	#N/A						ANKRD46			LOC110256583							100517773											CNIH1						CPEB2
	CNKSR3	#N/A						COLGALT1				AGPAT5	#N/A						ANKRD49			CDSN							100520169											CNKSR3						CPEB3
	CNN2	#N/A						COPG2				AGPS	#N/A						ANKRD50			ANXA8							100519863											CNN2						CPPED1
	CNOT1	#N/A						COPZ1				AGRN	#N/A						ANKRD52			UCHL1							100127136											CNOT1						CPSF2
	CNOT9	#N/A						COQ10B				AGTPBP1	#N/A						ANKRD6			TM4SF1							100511341											CNOT9						CPT1A
	CNTFR	#N/A						COX7A2L				AGTRAP	#N/A						ANKRD9			FOSL1							100152117											CNTFR						CPXM1
	COA7	#N/A						CPD				AHCTF1	#N/A						ANKS1A			LOC110257742							100156658											COA7						CRABP2
	COASY	#N/A						CPEB2				AHCY	#N/A						ANKS3			LOC110256649							100623478											COASY						CREB3L1
	COL17A1	#N/A						CPEB3				AHCYL1	#N/A						ANKZF1			ETS1							102161427											COL17A1						CRIM1
	COL4A1	#N/A						CPPED1				AHCYL2	#N/A						ANLN			GABRP							100519876											COL4A1						CRISPLD2
	COLGALT1	#N/A						CPS1				AHDC1	#N/A						ANO10			LY6G6C							100157796											COLGALT1						CRKL
	COPG2	#N/A						CPSF2				AHI1	#N/A						ANO5			PKD2							100522775											COPG2						CROT
	COPZ1	#N/A						CPT1A				AHNAK	#N/A						ANO6			SPP1							100156815											COPZ1						CRYAB
	COQ10B	#N/A						CPXM1				AHR	#N/A						ANOS1			CRYAB							397246											COQ10B						CSPG4B
	COX7A2L	#N/A						CRABP2				AHSA1	#N/A						ANP32A										100155709											COX7A2L						CSRNP1
	CPD	#N/A						CREB3L1				AIDA	#N/A						ANP32B										110260403											CPD						CSRP1
	CPEB2	#N/A						CRIM1				AIF1L	#N/A						ANP32E										100155479											CPEB2						CSRP2
	CPEB3	#N/A						CRISPLD2				AIFM1	#N/A						ANTKMT										397463											CPEB3						CSTF3
	CPPED1	#N/A						CRKL				AIMP1	#N/A						ANXA1										100171387											CPPED1						CTDSP2
	CPS1	#N/A						CROT				AIMP2	#N/A						ANXA11										100511328											CPS1						CTSB
	CPSF2	#N/A						CRYAB				AK2	#N/A						ANXA2										100155620											CPSF2						CTSD
	CPT1A	#N/A						CSPG4B				AK3	#N/A						ANXA3										414411											CPT1A						CTSK
	CPXM1	#N/A						CSRNP1				AK4	#N/A						ANXA4										100525148											CPXM1						CTSV
	CRABP2	#N/A						CSRP1				AK6	#N/A						ANXA5										110261260											CRABP2						CUBN
	CREB3L1	#N/A						CSRP2				AKAP1	#N/A						ANXA6										100511891											CREB3L1						CYBRD1
	CRIM1	#N/A						CSTF3				AKAP10	#N/A						ANXA7										100152303											CRIM1						CYP2R1
	CRISPLD2	#N/A						CTDSP2				AKAP11	#N/A						ANXA9										100154650											CRISPLD2						DAB2
	CRKL	#N/A						CTSB				AKAP13	#N/A						AOPEP										733607											CRKL						DAB2IP
	CROT	#N/A						CTSD				AKAP17A	#N/A						AP1AR										100622095											CROT						DACT1
	CRYAB	#N/A						CTSK				AKAP17B	#N/A						AP1B1										100512802											CRYAB						DARS2
	CSPG4B	#N/A						CTSV				AKAP5	#N/A						AP1G1										100626376											CSPG4B						DAZL
	CSRNP1	#N/A						CUBN				AKAP6	#N/A						AP1G2										100523777											CSRNP1						DBT
	CSRP1	#N/A						CYBRD1				AKAP8	#N/A						AP1M1										100037965											CSRP1						DCLK2
	CSRP2	#N/A						CYP2R1				AKAP8L	#N/A						AP1M2										100152632											CSRP2						DCTPP1
	CSTF3	#N/A						DAB2				AKAP9	#N/A						AP1S1										100155883											CSTF3						DCUN1D3
	CTDSP2	#N/A						DAB2IP				AKIP1	#N/A						AP1S2										100521281											CTDSP2						DDHD2
	CTSB	#N/A						DACT1				AKIRIN1	#N/A						AP2A1										100620922											CTSB						DDOST
	CTSD	#N/A						DARS2				AKIRIN2	#N/A						AP2A2										110261092											CTSD						DDX18
	CTSK	#N/A						DAZL				AKNA	#N/A						AP2B1										100522116											CTSK						DDX19A
	CTSV	#N/A						DBT				AKR1A1	#N/A						AP2M1										474165											CTSV						DDX39A
	CUBN	#N/A						DCLK2				AKR1B1	#N/A						AP2S1										100516124											CUBN						DDX39B
	CYBRD1	#N/A						DCTPP1				AKR7A2	#N/A						AP3B1										100312976											CYBRD1						DDX3X
	CYP2R1	#N/A						DCUN1D3				AKT1S1	#N/A						AP3D1										100523570											CYP2R1						DDX42
	DAB2	#N/A						DDHD2				AKT2	#N/A						AP3M1										100620536											DAB2						DEF8
	DAB2IP	#N/A						DDOST				AKT3	#N/A						AP3S1										100523497											DAB2IP						DEGS2
	DACT1	#N/A						DDX18				AKTIP	#N/A						AP3S2										110261061											DACT1						DENND2D
	DARS2	#N/A						DDX19A				ALAD	#N/A						AP4B1										100627052											DARS2						DENND4A
	DAZL	#N/A						DDX39A				ALAS1	#N/A						AP4E1										100621462											DAZL						DENND5A
	DBT	#N/A						DDX39B				ALCAM	#N/A						AP4S1										110261487											DBT						DENND5B
	DCLK2	#N/A						DDX3X				ALDH16A1	#N/A						AP5M1										100522261											DCLK2						DEPDC5
	DCTPP1	#N/A						DDX42				ALDH18A1	#N/A						AP5S1										100512350											DCTPP1						DEPDC7
	DCUN1D3	#N/A						DEF8				ALDH1L2	#N/A						AP5Z1										100525693											DCUN1D3						DGKH
	DDHD2	#N/A						DEGS2				ALDH2	#N/A						APAF1										100520434											DDHD2						DHFR
	DDOST	#N/A						DENND2D				ALDH3A2	#N/A						APBA3										595111											DDOST						DHRS1
	DDX18	#N/A						DENND4A				ALDH4A1	#N/A						APBB2										407246											DDX18						DHRS11
	DDX19A	#N/A						DENND5A				ALDH5A1	#N/A						APBB3										100621540											DDX19A						DHRS4
	DDX39A	#N/A						DENND5B				ALDH6A1	#N/A						APC										100512472											DDX39A						DHX15
	DDX39B	#N/A						DEPDC5				ALDH7A1	#N/A						APEH										100622200											DDX39B						DHX9
	DDX3X	#N/A						DEPDC7				ALDH9A1	#N/A						APELA										751859											DDX3X						DIAPH2
	DDX42	#N/A						DGKH				ALDOA	#N/A						APEX1										100134984											DDX42						DIP2B
	DEF8	#N/A						DHFR				ALG1	#N/A						APEX2										100517665											DEF8						DIS3L
	DEGS2	#N/A						DHRS1				ALG10	#N/A						APH1A										100625538											DEGS2						DKC1
	DENND2D	#N/A						DHRS11				ALG11	#N/A						APH1B										100620652											DENND2D						DKKL1
	DENND4A	#N/A						DHRS4				ALG13	#N/A						API5										654407											DENND4A						DLC1
	DENND5A	#N/A						DHX15				ALG14	#N/A						APIP										100151845											DENND5A						DLG3
	DENND5B	#N/A						DHX9				ALG2	#N/A						APITD1										100523287											DENND5B						DLGAP5
	DEPDC5	#N/A						DIAPH2				ALG3	#N/A						APLF										100144418											DEPDC5						DMAC2
	DEPDC7	#N/A						DIP2B				ALG5	#N/A						APLP2										100523638											DEPDC7						DNA2
	DGKA	46						DIS3L				ALG6	#N/A						APMAP										100621750											DGKA						DNAH10
	DGKH	#N/A						DKC1				ALG8	#N/A						APOA1										100170145											DGKH						DNAH9
	DHFR	#N/A						DKKL1				ALG9	#N/A						APOC3										448816											DHFR						DNAJA1
	DHRS1	#N/A						DLC1				ALKBH1	#N/A						APOE										100525363											DHRS1						DNAJB9
	DHRS11	#N/A						DLG3				ALKBH3	#N/A						APOO										110258087											DHRS11						DNAJC11
	DHRS4	#N/A						DLGAP5				ALKBH5	#N/A						APOOL										100626111											DHRS4						DNAJC16
	DHX15	#N/A						DMAC2				ALKBH6	#N/A						APOPT1										100515071											DHX15						DNMT3B
	DHX9	#N/A						DNA2				ALKBH7	#N/A						APP										100126279											DHX9						DNPEP
	DIAPH2	#N/A						DNAH10				ALKBH8	#N/A						APPBP2										768102											DIAPH2						DOCK11
	DIP2B	#N/A						DNAH9				ALMS1	#N/A						APPL1										396912											DIP2B						DOCK5
	DIS3L	#N/A						DNAJA1				ALPK3	#N/A						APPL2										100524645											DIS3L						DOCK6
	DKC1	#N/A						DNAJB9				ALPL	#N/A						APRT										100286877											DKC1						DOCK7
	DKK3	49						DNAJC11				ALS2	#N/A						APTX										110261262											DKK3						DOCK8
	DKKL1	#N/A						DNAJC16				ALYREF	#N/A						AQP3										100512008											DKKL1						DOCK9
	DLC1	#N/A						DNMT3B				AMBRA1	#N/A						AQP9										100739759											DLC1						DOP1A
	DLG3	#N/A						DNPEP				AMD1	#N/A						AQR										100157842											DLG3						DPAGT1
	DLGAP5	#N/A						DOCK11				AMDHD2	#N/A						ARAF										100522453											DLGAP5						DPH2
	DMAC2	#N/A						DOCK5				AMER1	#N/A						ARAP1										100622780											DMAC2						DPM1
	DNA2	#N/A						DOCK6				AMER2	#N/A						ARAP2										100519887											DNA2						DPPA2
	DNAH10	#N/A						DOCK7				AMFR	#N/A						ARCN1										397186											DNAH10						DPPA3
	DNAH9	#N/A						DOCK8				AMIGO2	#N/A						AREL1										100513826											DNAH9						DPRX
	DNAJA1	#N/A						DOCK9				AMMECR1	#N/A						ARF1										100625925											DNAJA1						DSC3
	DNAJB9	#N/A						DOP1A				AMMECR1L	#N/A						ARF2										397634											DNAJB9						DSG3
	DNAJC10	50						DPAGT1				AMOT	#N/A						ARF3										100522126											DNAJC10						DUSP10
	DNAJC11	#N/A						DPH2				AMOTL2	#N/A						ARF4										110260661											DNAJC11						DUSP11
	DNAJC16	#N/A						DPM1				AMPD1	#N/A						ARF5										414385											DNAJC16						DUT
	DNMT3B	#N/A						DPPA2				AMPD3	#N/A						ARF6										397591											DNMT3B						DYNC1H1
	DNPEP	#N/A						DPPA3				AMY2	#N/A						ARFGAP1										100622986											DNPEP						DYNC1I2
	DOCK11	#N/A						DPRX				AMZ2	#N/A						ARFGAP2										100511116											DOCK11						DYNLRB1
	DOCK5	#N/A						DSC3				ANAPC1	#N/A						ARFGEF1										494561											DOCK5						DYRK2
	DOCK6	#N/A						DSG3				ANAPC10	#N/A						ARFGEF2										110255222											DOCK6						DZIP3
	DOCK7	#N/A						DUSP10				ANAPC11	#N/A						ARFIP1										100157847											DOCK7						EBNA1BP2
	DOCK8	#N/A						DUSP11				ANAPC13	#N/A						ARFIP2										100627162											DOCK8						ECE1
	DOCK9	#N/A						DUT				ANAPC15	#N/A						ARFRP1										100520746											DOCK9						ECHDC1
	DOP1A	#N/A						DYNC1H1				ANAPC16	#N/A						ARG1										100519746											DOP1A						ECPAS
	DPAGT1	#N/A						DYNC1I2				ANAPC2	#N/A						ARG2										100153977											DPAGT1						EDEM1
	DPH2	#N/A						DYNLRB1				ANAPC4	#N/A						ARGLU1										106508594											DPH2						EED
	DPM1	#N/A						DYRK2				ANAPC5	#N/A						ARHGAP1										100620983											DPM1						EEF2K
	DPPA2	#N/A						DZIP3				ANAPC7	#N/A						ARHGAP10										100156392											DPPA2						EGLN1
	DPPA3	#N/A						E2F8				ANGEL1	#N/A						ARHGAP11A										100037972											DPPA3						EGLN3
	DPRX	#N/A						EBNA1BP2				ANK3	#N/A						ARHGAP12										102164419											DPRX						EI24
	DSC3	#N/A						ECE1				ANKFY1	#N/A						ARHGAP17										100515097											DSC3						EIF1
	DSG3	#N/A						ECHDC1				ANKHD1	#N/A						ARHGAP18										100154117											DSG3						EIF2AK1
	DUSP10	#N/A						ECPAS				ANKIB1	#N/A						ARHGAP19										100512277											DUSP10						EIF2B5
	DUSP11	#N/A						EDEM1				ANKLE2	#N/A						ARHGAP21										100154744											DUSP11						EIF3A
	DUSP6	51						EED				ANKMY2	#N/A						ARHGAP23										110261137											DUSP6						EIF3B
	DUT	#N/A						EEF2K				ANKRA2	#N/A						ARHGAP26										100627585											DUT						EIF4A1
	DYNC1H1	#N/A						EGLN1				ANKRD1	#N/A						ARHGAP27										100518046											DYNC1H1						EIF4E3
	DYNC1I2	#N/A						EGLN3				ANKRD10	#N/A						ARHGAP28										100736914											DYNC1I2						EIF4G1
	DYNLRB1	#N/A						EI24				ANKRD11	#N/A						ARHGAP29										100152257											DYNLRB1						EIF4G2
	DYRK2	#N/A						EIF1				ANKRD12	#N/A						ARHGAP32										100153078											DYRK2						EIF4H
	DZIP3	#N/A						EIF2AK1				ANKRD13A	#N/A						ARHGAP33										100620496											DZIP3						EIF5A
	E2F8	#N/A						EIF2B5				ANKRD13C	#N/A						ARHGAP35										100154565											E2F8						ELF1
	EBNA1BP2	#N/A						EIF3A				ANKRD17	#N/A						ARHGAP42										110260428											EBNA1BP2						ELF3
	ECE1	#N/A						EIF3B				ANKRD27	#N/A						ARHGAP44										100144417											ECE1						ELL2
	ECHDC1	#N/A						EIF4A1				ANKRD28	#N/A						ARHGAP5										100152368											ECHDC1						ELMO2
	ECPAS	#N/A						EIF4E3				ANKRD29	#N/A						ARHGAP8										100524487											ECPAS						EMG1
	EDEM1	#N/A						EIF4G1				ANKRD31	#N/A						ARHGDIA										450248											EDEM1						EML2
	EED	#N/A						EIF4G2				ANKRD40	#N/A						ARHGEF1										100037274											EED						ENC1
	EEF2K	#N/A						EIF4H				ANKRD42	#N/A						ARHGEF11										100627504											EEF2K						ENGASE
	EGLN1	#N/A						EIF5A				ANKRD44	#N/A						ARHGEF12										397461											EGLN1						ENOPH1
	EGLN3	#N/A						ELF1				ANKRD46	#N/A						ARHGEF16										100154113											EGLN3						EPB41L4A
	EI24	#N/A						ELF3				ANKRD49	#N/A						ARHGEF18										100518606											EI24						EPC2
	EIF1	#N/A						ELL2				ANKRD50	#N/A						ARHGEF2										100525912											EIF1						EPHB4
	EIF2AK1	#N/A						ELMO2				ANKRD52	#N/A						ARHGEF26										100627258											EIF2AK1						EPPK1
	EIF2B5	#N/A						EMG1				ANKRD6	#N/A						ARHGEF39										397590											EIF2B5						EPS15
	EIF3A	#N/A						EML2				ANKRD9	#N/A						ARHGEF5										102162472											EIF3A						EPS15L1
	EIF3B	#N/A						EMP1				ANKS1A	#N/A						ARHGEF7										100512614											EIF3B						ERBB4
	EIF4A1	#N/A						ENC1				ANKS3	#N/A						ARID1A										396917											EIF4A1						ERC1
	EIF4E3	#N/A						ENGASE				ANKZF1	#N/A						ARID1B										100154824											EIF4E3						ERF
	EIF4G1	#N/A						ENOPH1				ANLN	#N/A						ARID2										100511890											EIF4G1						ERH
	EIF4G2	#N/A						EPB41L4A				ANO10	#N/A						ARID3A										100515845											EIF4G2						ERMP1
	EIF4H	#N/A						EPC2				ANO5	#N/A						ARID3B										100620673											EIF4H						ESCO2
	EIF5A	#N/A						EPHB4				ANO6	#N/A						ARID3C										100620787											EIF5A						ESRRB
	ELF1	#N/A						EPHX1				ANOS1	#N/A						ARID4A										100522031											ELF1						ESRRG
	ELF3	#N/A						EPPK1				ANP32A	#N/A						ARID4B										100621155											ELF3						ESYT1
	ELL2	#N/A						EPS15				ANP32B	#N/A						ARID5B										397028											ELL2						ESYT2
	ELMO2	#N/A						EPS15L1				ANP32E	#N/A						ARIH1										100513670											ELMO2						ETF1
	EMG1	#N/A						ERBB4				ANTKMT	#N/A						ARIH2										110260406											EMG1						ETS1
	EML2	#N/A						ERC1				ANXA1	#N/A						ARL1										100513342											EML2						ETS2
	EMP1	#N/A						ERF				ANXA11	#N/A						ARL10										574054											EMP1						ETV3
	ENC1	#N/A						ERH				ANXA2	#N/A						ARL13B										100157624											ENC1						EVI5
	ENGASE	#N/A						ERMP1				ANXA3	#N/A						ARL14EP										100515940											ENGASE						EVPL
	ENOPH1	#N/A						ESCO2				ANXA4	#N/A						ARL14EPL										100515118											ENOPH1						EWSR1
	ENPP4	53						ESRRB				ANXA5	#N/A						ARL15										100622040											ENPP4						EXOC1
	EPB41L4A	#N/A						ESRRG				ANXA6	#N/A						ARL16										110256599											EPB41L4A						EXOG
	EPC2	#N/A						ESYT1				ANXA7	#N/A						ARL2										100524902											EPC2						EZH1
	EPHB4	#N/A						ESYT2				ANXA9	#N/A						ARL2BP										100625739											EPHB4						EZR
	EPHX1	#N/A						ETF1				AOPEP	#N/A						ARL4A										100521494											EPHX1						FAAH
	EPPK1	#N/A						ETNPPL				AP1AR	#N/A						ARL4C										100515035											EPPK1						FADS1
	EPS15	#N/A						ETS1				AP1B1	#N/A						ARL5A										100620849											EPS15						FADS2
	EPS15L1	#N/A						ETS2				AP1G1	#N/A						ARL5B										100519688											EPS15L1						FAF1
	ERBB4	#N/A						ETV3				AP1G2	#N/A						ARL6IP1										100513812											ERBB4						FAM111A
	ERC1	#N/A						EVI5				AP1M1	#N/A						ARL6IP4										100621123											ERC1						FAM118B
	ERF	#N/A						EVPL				AP1M2	#N/A						ARL6IP6										100153151											ERF						FAM126A
	ERH	#N/A						EWSR1				AP1S1	#N/A						ARL8A										100511004											ERH						FAM136A
	ERMP1	#N/A						EXOC1				AP1S2	#N/A						ARL8B										100156121											ERMP1						FAM13B
	ESCO2	#N/A						EXOG				AP2A1	#N/A						ARMC1										100522640											ESCO2						FAM169A
	ESRRB	#N/A						EZH1				AP2A2	#N/A						ARMC10										100515752											ESRRB						FAM185A
	ESRRG	#N/A						EZR				AP2B1	#N/A						ARMC6										110256626											ESRRG						FAM204A
	ESYT1	#N/A						FAAH				AP2M1	#N/A						ARMC7										100233172											ESYT1						FAM20C
	ESYT2	#N/A						FADS1				AP2S1	#N/A						ARMC8										780411											ESYT2						FAM210A
	ETF1	#N/A						FADS2				AP3B1	#N/A						ARMCX1										100514935											ETF1						FAM214A
	ETNPPL	#N/A						FAF1				AP3D1	#N/A						ARMCX4										100517646											ETNPPL						FAM3C
	ETS1	#N/A						FAM111A				AP3M1	#N/A						ARMCX5										100739651											ETS1						FAM81A
	ETS2	#N/A						FAM118B				AP3S1	#N/A						ARMH1										100152647											ETS2						FAM8A1
	ETV3	#N/A						FAM126A				AP3S2	#N/A						ARMH3										100520933											ETV3						FAR1
	EVI5	#N/A						FAM136A				AP4B1	#N/A						ARMT1										100521067											EVI5						FAXDC2
	EVPL	#N/A						FAM13B				AP4E1	#N/A						ARNT										100518870											EVPL						FBLN2
	EWSR1	#N/A						FAM169A				AP4S1	#N/A						ARNTL										100516748											EWSR1						FBXO25
	EXOC1	#N/A						FAM185A				AP5M1	#N/A						ARNTL2										399654											EXOC1						FBXO42
	EXOG	#N/A						FAM189A2				AP5S1	#N/A						ARPC1B										100216430											EXOG						FBXO5
	EZH1	#N/A						FAM204A				AP5Z1	#N/A						ARPC2										100524105											EZH1						FBXW7
	EZR	#N/A						FAM20C				APAF1	#N/A						ARPC3										100624982											EZR						FCHO2
	FAAH	#N/A						FAM210A				APBA3	#N/A						ARPC4										100157673											FAAH						FEN1
	FADS1	#N/A						FAM214A				APBB2	#N/A						ARPC5										100157666											FADS1						FERMT1
	FADS2	#N/A						FAM3C				APBB3	#N/A						ARPC5L										100152815											FADS2						FEZ1
	FAF1	#N/A						FAM81A				APC	#N/A						ARPIN										100625212											FAF1						FGD4
	FAM102B	55						FAM8A1				APEH	#N/A						ARPP19										100621415											FAM102B						FGF2
	FAM111A	#N/A						FAR1				APELA	#N/A						ARPP21										100524293											FAM111A						FGFR2
	FAM118B	#N/A						FAXDC2				APEX1	#N/A						ARRB1										100154626											FAM118B						FGFR3
	FAM126A	#N/A						FBLIM1				APEX2	#N/A						ARRDC1										399527											FAM126A						FH
	FAM136A	#N/A						FBLN2				APH1A	#N/A						ARRDC2										100621486											FAM136A						FHL3
	FAM13B	#N/A						FBXO25				APH1B	#N/A						ARRDC3										100515808											FAM13B						FMR1NB
	FAM169A	#N/A						FBXO42				API5	#N/A						ARRDC4										100736981											FAM169A						FN1
	FAM185A	#N/A						FBXO5				APIP	#N/A						ARSB										768117											FAM185A						FNDC3B
	FAM189A2	#N/A						FBXW7				APITD1	#N/A						ARSJ										100154006											FAM189A2						FOLR1
	FAM204A	#N/A						FCHO2				APLF	#N/A						ARV1										100515580											FAM204A						FOXP1
	FAM20C	#N/A						FEN1				APLP2	#N/A						ASAH1										100519792											FAM20C						FRAT2
	FAM210A	#N/A						FERMT1				APMAP	#N/A						ASAP1										100739296											FAM210A						FRMD4A
	FAM214A	#N/A						FEZ1				APOA1	#N/A						ASAP2										100521974											FAM214A						FSIP2
	FAM3C	#N/A						FGD4				APOC3	#N/A						ASB1										100157573											FAM3C						FTL
	FAM81A	#N/A						FGF2				APOE	#N/A						ASB13										100738623											FAM81A						FTSJ3
	FAM8A1	#N/A						FGFR2				APOO	#N/A						ASB3										100144450											FAM8A1						FUCA2
	FAR1	#N/A						FGFR3				APOOL	#N/A						ASB4										100620107											FAR1						FURIN
	FAXDC2	#N/A						FH				APOPT1	#N/A						ASB7										100520950											FAXDC2						FUS
	FBLIM1	#N/A						FHL3				APP	#N/A						ASB8										100519174											FBLIM1						FYB1
	FBLN2	#N/A						FMR1NB				APPBP2	#N/A						ASCC1										100511084											FBLN2						FYCO1
	FBXO25	#N/A						FN1				APPL1	#N/A						ASCC2										100525749											FBXO25						FZD3
	FBXO42	#N/A						FNDC3B				APPL2	#N/A						ASCC3										100520175											FBXO42						G3BP2
	FBXO5	#N/A						FOLR1				APRT	#N/A						ASCL2										399538											FBXO5						G6PD
	FBXW7	#N/A						FOXP1				APTX	#N/A						ASF1A										100526080											FBXW7						GABBR1
	FCER1G	57						FRAT2				AQP3	#N/A						ASF1B										100523886											FCER1G						GABPA
	FCHO2	#N/A						FRMD4A				AQP9	#N/A						ASH1L										100517643											FCHO2						GADD45B
	FEN1	#N/A						FSIP2				AQR	#N/A						ASH2L										100519001											FEN1						GADD45GIP1
	FERMT1	#N/A						FTL				ARAF	#N/A						ASIC3										110260639											FERMT1						GALNT11
	FEZ1	#N/A						FTSJ3				ARAP1	#N/A						ASIP										100519056											FEZ1						GALNT3
	FGD4	#N/A						FUCA2				ARAP2	#N/A						ASMTL										100514361											FGD4						GAR1
	FGF2	#N/A						FURIN				ARCN1	#N/A						ASNS										100519099											FGF2						GART
	FGFR2	#N/A						FUS				AREL1	#N/A						ASNSD1										397648											FGFR2						GATA2
	FGFR3	#N/A						FYB1				ARF1	#N/A						ASPG										100511221											FGFR3						GBX1
	FH	#N/A						FYCO1				ARF2	#N/A						ASPH										100523718											FH						GCA
	FHL3	#N/A						FZD3				ARF3	#N/A						ASPM										100312959											FHL3						GCLM
	FMR1NB	#N/A						G3BP2				ARF4	#N/A						ASPRV1										396986											FMR1NB						GCSH
	FN1	#N/A						G6PD				ARF5	#N/A						ASPSCR1										100157216											FN1						GDPD5
	FNDC3B	#N/A						GABBR1				ARF6	#N/A						ASRGL1										100516847											FNDC3B						GGCX
	FOLR1	#N/A						GABPA				ARFGAP1	#N/A						ASS1										100037984											FOLR1						GHITM
	FOXP1	#N/A						GADD45B				ARFGAP2	#N/A						ASTN1										100156530											FOXP1						GIGYF1
	FRAT2	#N/A						GADD45GIP1				ARFGEF1	#N/A						ASXL1										100624574											FRAT2						GINM1
	FRMD4A	#N/A						GALNT11				ARFGEF2	#N/A						ASXL2										100511394											FRMD4A						GINS3
	FSIP2	#N/A						GALNT3				ARFIP1	#N/A						ASZ1										110256943											FSIP2						GJB3
	FTL	#N/A						GAR1				ARFIP2	#N/A						ATAD1										100157340											FTL						GK
	FTSJ3	#N/A						GART				ARFRP1	#N/A						ATAD2										110261149											FTSJ3						GLA
	FUCA2	#N/A						GATA2				ARG1	#N/A						ATAD2B										100524949											FUCA2						GLMP
	FURIN	#N/A						GBX1				ARG2	#N/A						ATAD5										100620966											FURIN						GLO1
	FUS	#N/A						GCA				ARGLU1	#N/A						ATE1										397184											FUS						GLRX
	FYB1	#N/A						GCLM				ARHGAP1	#N/A						ATF1										100156132											FYB1						GLRX5
	FYCO1	#N/A						GCSH				ARHGAP10	#N/A						ATF2										595116											FYCO1						GLT8D1
	FZD3	#N/A						GDPD5				ARHGAP11A	#N/A						ATF3										100519740											FZD3						GLUL
	G3BP2	#N/A						GGCX				ARHGAP12	#N/A						ATF4										100141311											G3BP2						GMNN
	G6PD	#N/A						GHITM				ARHGAP17	#N/A						ATF5										100525876											G6PD						GNB2
	GABBR1	#N/A						GIGYF1				ARHGAP18	#N/A						ATF6										100518262											GABBR1						GOLGA1
	GABPA	#N/A						GINM1				ARHGAP19	#N/A						ATF6B										110257220											GABPA						GOLGB1
	GABRP	62						GINS3				ARHGAP21	#N/A						ATF7										100153567											GABRP						GOLT1B
	GADD45B	#N/A						GJB3				ARHGAP23	#N/A						ATF7IP										100621757											GADD45B						GPATCH2
	GADD45GIP1	#N/A						GK				ARHGAP26	#N/A						ATF7IP2										100156854											GADD45GIP1						GPCPD1
	GALNT11	#N/A						GLA				ARHGAP27	#N/A						ATG101										100622814											GALNT11						GPD1L
	GALNT3	#N/A						GLMP				ARHGAP28	#N/A						ATG12										100737210											GALNT3						GPI
	GAR1	#N/A						GLO1				ARHGAP29	#N/A						ATG13										397575											GAR1						GPR137B
	GART	#N/A						GLRX				ARHGAP32	#N/A						ATG14										100156630											GART						GPR143
	GATA2	#N/A						GLRX5				ARHGAP33	#N/A						ATG16L1										100621145											GATA2						GPR160
	GBX1	#N/A						GLT8D1				ARHGAP35	#N/A						ATG2A										102160012											GBX1						GPRC5B
	GCA	#N/A						GLUL				ARHGAP42	#N/A						ATG2B										100736901											GCA						GRAMD1B
	GCLM	#N/A						GMNN				ARHGAP44	#N/A						ATG3										100512804											GCLM						GRAMD2B
	GCNT3	63						GNB2				ARHGAP5	#N/A						ATG4B										100217386											GCNT3						GRB10
	GCSH	#N/A						GOLGA1				ARHGAP8	#N/A						ATG4C										100520976											GCSH						GRK2
	GDPD5	#N/A						GOLGB1				ARHGDIA	#N/A						ATG4D										397205											GDPD5						GSPT1
	GGCX	#N/A						GOLT1B				ARHGEF1	#N/A						ATG5										100157625											GGCX						GSR
	GHITM	#N/A						GPATCH2				ARHGEF11	#N/A						ATG7										100523834											GHITM						GTF3C3
	GIGYF1	#N/A						GPCPD1				ARHGEF12	#N/A						ATG9A										100316853											GIGYF1						GTPBP2
	GINM1	#N/A						GPD1L				ARHGEF16	#N/A						ATG9B										445540											GINM1						H1-1
	GINS3	#N/A						GPI				ARHGEF18	#N/A						ATIC										100170854											GINS3						H1-2
	GJA1	64						GPR137B				ARHGEF2	#N/A						ATL2										100156184											GJA1						H1-5
	GJB3	#N/A						GPR143				ARHGEF26	#N/A						ATL3										100517974											GJB3						H2AFZ
	GK	#N/A						GPR160				ARHGEF39	#N/A						ATM										100624347											GK						HABP4
	GLA	#N/A						GPRC5B				ARHGEF5	#N/A						ATMIN										100519266											GLA						HBE1
	GLMP	#N/A						GRAMD1B				ARHGEF7	#N/A						ATN1										100037999											GLMP						HBEGF
	GLO1	#N/A						GRAMD2B				ARID1A	#N/A						ATOX1										100144769											GLO1						HBP1
	GLRX	#N/A						GRB10				ARID1B	#N/A						ATP10D										100515361											GLRX						HCFC1
	GLRX5	#N/A						GRK2				ARID2	#N/A						ATP11A										100516629											GLRX5						HDAC1
	GLT8D1	#N/A						GSPT1				ARID3A	#N/A						ATP11B										100153333											GLT8D1						HDAC5
	GLUL	#N/A						GSR				ARID3B	#N/A						ATP11C										100517813											GLUL						HDAC7
	GMNN	#N/A						GTF3C3				ARID3C	#N/A						ATP12A										100524984											GMNN						HEATR3
	GNB2	#N/A						GTPBP2				ARID4A	#N/A						ATP13A1										404694											GNB2						HEBP2
	GOLGA1	#N/A						H1-1				ARID4B	#N/A						ATP13A2										100739680											GOLGA1						HECA
	GOLGB1	#N/A						H1-2				ARID5B	#N/A						ATP13A3										100514493											GOLGB1						HENMT1
	GOLT1B	#N/A						H1-5				ARIH1	#N/A						ATP1A1										102159115											GOLT1B						HERC5
	GPATCH2	#N/A						H2AFZ				ARIH2	#N/A						ATP1B1										100517041											GPATCH2						HERPUD1
	GPCPD1	#N/A						HABP4				ARL1	#N/A						ATP1B3										100523423											GPCPD1						HEXIM1
	GPD1L	#N/A						HBE1				ARL10	#N/A						ATP2A2										100516683											GPD1L						HIBADH
	GPI	#N/A						HBEGF				ARL13B	#N/A						ATP2B1										100152736											GPI						HIGD1A
	GPR137B	#N/A						HBP1				ARL14EP	#N/A						ATP2B4										100154663											GPR137B						HIGD2A
	GPR137C	67						HCFC1				ARL14EPL	#N/A						ATP2C1										110260758											GPR137C						HIP1R
	GPR143	#N/A						HDAC1				ARL15	#N/A						ATP5F1A										100156695											GPR143						HIPK3
	GPR160	#N/A						HDAC5				ARL16	#N/A						ATP5F1B										397579											GPR160						HIST1H2BD
	GPRC5B	#N/A						HDAC7				ARL2	#N/A						ATP5F1C										100515025											GPRC5B						HIST1H3E
	GRAMD1B	#N/A						HEATR3				ARL2BP	#N/A						ATP5F1D										100415929											GRAMD1B						HK2
	GRAMD2B	#N/A						HEBP2				ARL4A	#N/A						ATP5F1E										100626496											GRAMD2B						HMGA1
	GRB10	#N/A						HECA				ARL4C	#N/A						ATP5IF1										110261332											GRB10						HMGB3
	GRK2	#N/A						HENMT1				ARL5A	#N/A						ATP5MC1										100144492											GRK2						HMGN2
	GSPT1	#N/A						HERC5				ARL5B	#N/A						ATP5MC2										110260948											GSPT1						HNF1B
	GSR	#N/A						HERPUD1				ARL6IP1	#N/A						ATP5MC3										100518921											GSR						HNRNPA2B1
	GSS	69						HEXIM1				ARL6IP4	#N/A						ATP5MD										397619											GSS						HNRNPA3
	GTF3C3	#N/A						HIBADH				ARL6IP6	#N/A						ATP5ME										100513629											GTF3C3						HNRNPC
	GTPBP2	#N/A						HIGD1A				ARL8A	#N/A						ATP5MF										100155306											GTPBP2						HNRNPF
	H1-1	#N/A						HIGD2A				ARL8B	#N/A						ATP5MG										100737787											H1-1						HNRNPH2
	H1-2	#N/A						HIP1R				ARMC1	#N/A						ATP5MPL										100157057											H1-2						HNRNPK
	H1-5	#N/A						HIPK3				ARMC10	#N/A						ATP5PB										733612											H1-5						HNRNPL
	H2AFZ	#N/A						HIST1H2BD				ARMC6	#N/A						ATP5PD										100037987											H2AFZ						HNRNPM
	HABP4	#N/A						HIST1H3E				ARMC7	#N/A						ATP5PF										100628213											HABP4						HOOK2
	HBE1	#N/A						HK2				ARMC8	#N/A						ATP5PO										100515709											HBE1						HOOK3
	HBEGF	#N/A						HMGA1				ARMCX1	#N/A						ATP6AP1										100517116											HBEGF						HOXD1
	HBP1	#N/A						HMGB3				ARMCX4	#N/A						ATP6AP1L										100620885											HBP1						HP1BP3
	HCFC1	#N/A						HMGN2				ARMCX5	#N/A						ATP6AP2										100623936											HCFC1						HPRT1
	HDAC1	#N/A						HNF1B				ARMH1	#N/A						ATP6V0A2										100152525											HDAC1						HSD17B10
	HDAC5	#N/A						HNRNPA2B1				ARMH3	#N/A						ATP6V0A4										100154945											HDAC5						HSD17B12
	HDAC7	#N/A						HNRNPA3				ARMT1	#N/A						ATP6V0B										100154676											HDAC7						HSP90AA1
	HEATR3	#N/A						HNRNPC				ARNT	#N/A						ATP6V0C										100136902											HEATR3						HSPA12A
	HEBP2	#N/A						HNRNPF				ARNTL	#N/A						ATP6V0D1										100513606											HEBP2						HSPA8
	HECA	#N/A						HNRNPH2				ARNTL2	#N/A						ATP6V0D2										106504110											HECA						HSPD1
	HENMT1	#N/A						HNRNPK				ARPC1B	#N/A						ATP6V0E1										448813											HENMT1						HSPE1
	HERC5	#N/A						HNRNPL				ARPC2	#N/A						ATP6V1A										100518845											HERC5						HSPH1
	HERPUD1	#N/A						HNRNPM				ARPC3	#N/A						ATP6V1B2										100153939											HERPUD1						HTATIP2
	HEXIM1	#N/A						HOOK2				ARPC4	#N/A						ATP6V1C1										100513274											HEXIM1						ICMT
	HIBADH	#N/A						HOOK3				ARPC5	#N/A						ATP6V1C2										100620959											HIBADH						IDH3A
	HIGD1A	#N/A						HOXD1				ARPC5L	#N/A						ATP6V1D										110256129											HIGD1A						IDH3G
	HIGD2A	#N/A						HP1BP3				ARPIN	#N/A						ATP6V1E1										106507058											HIGD2A						IER2
	HIP1R	#N/A						HPRT1				ARPP19	#N/A						ATP6V1F										100623278											HIP1R						IER3
	HIPK3	#N/A						HSD17B10				ARPP21	#N/A						ATP6V1G1										100337661											HIPK3						IFFO2
	HIST1H2BD	#N/A						HSD17B12				ARRB1	#N/A						ATP6V1G3										100523751											HIST1H2BD						IGF2BP1
	HIST1H3E	#N/A						HSP90AA1				ARRDC1	#N/A						ATP6V1H										100524195											HIST1H3E						IKZF2
	HK2	#N/A						HSPA12A				ARRDC2	#N/A						ATP7A										100511381											HK2						IL17RD
	HMGA1	#N/A						HSPA8				ARRDC3	#N/A						ATP7B										100519991											HMGA1						ILDR1
	HMGB3	#N/A						HSPD1				ARRDC4	#N/A						ATP8A1										100737254											HMGB3						ILF2
	HMGN2	#N/A						HSPE1				ARSB	#N/A						ATP8B1										110259314											HMGN2						INAFM2
	HNF1B	#N/A						HSPH1				ARSJ	#N/A						ATP8B2										100514317											HNF1B						INCENP
	HNRNPA2B1	#N/A						HTATIP2				ARV1	#N/A						ATP8B3										100517509											HNRNPA2B1						INO80
	HNRNPA3	#N/A						ICMT				ASAH1	#N/A						ATP9A										100623482											HNRNPA3						INPP5D
	HNRNPC	#N/A						IDH3A				ASAP1	#N/A						ATP9B										100524873											HNRNPC						INPP5F
	HNRNPF	#N/A						IDH3G				ASAP2	#N/A						ATPAF1										494568											HNRNPF						INTS3
	HNRNPH2	#N/A						IER2				ASB1	#N/A						ATPAF2										100312965											HNRNPH2						INTS6
	HNRNPK	#N/A						IER3				ASB13	#N/A						ATR										100622177											HNRNPK						IPMK
	HNRNPL	#N/A						IFFO2				ASB3	#N/A						ATRAID										100312972											HNRNPL						IPPK
	HNRNPM	#N/A						IGF2BP1				ASB4	#N/A						ATRIP										100514336											HNRNPM						IQGAP1
	HOOK2	#N/A						IKZF2				ASB7	#N/A						ATRN										100520005											HOOK2						IQGAP2
	HOOK3	#N/A						IL17RD				ASB8	#N/A						ATRNL1										100152165											HOOK3						IQSEC1
	HOXD1	#N/A						ILDR1				ASCC1	#N/A						ATRX										100621111											HOXD1						IRF2BP2
	HP1BP3	#N/A						ILF2				ASCC2	#N/A						ATXN10										100628018											HP1BP3						IRF6
	HPRT1	#N/A						INAFM2				ASCC3	#N/A						ATXN1L										100505460											HPRT1						ISG20L2
	HSD17B10	#N/A						INCENP				ASCL2	#N/A						ATXN2										100620910											HSD17B10						ISOC1
	HSD17B12	#N/A						INO80				ASF1A	#N/A						ATXN2L										102163392											HSD17B12						ITGA5
	HSP90AA1	#N/A						INPP5D				ASF1B	#N/A						ATXN3										100520446											HSP90AA1						ITGB5
	HSPA12A	#N/A						INPP5F				ASH1L	#N/A						ATXN7										780427											HSPA12A						ITPR3
	HSPA8	#N/A						INTS3				ASH2L	#N/A						ATXN7L1										100513328											HSPA8						ITPRIPL2
	HSPD1	#N/A						INTS6				ASIC3	#N/A						ATXN7L3										100415928											HSPD1						ITSN2
	HSPE1	#N/A						IPMK				ASIP	#N/A						ATXN7L3B										100516656											HSPE1						IVL
	HSPH1	#N/A						IPPK				ASMTL	#N/A						AUH										102167684											HSPH1						IVNS1ABP
	HTATIP2	#N/A						IQGAP1				ASNS	#N/A						AUNIP										100512979											HTATIP2						JADE1
	ICMT	#N/A						IQGAP2				ASNSD1	#N/A						AUP1										100522017											ICMT						JAK1
	ID4	76						IQSEC1				ASPG	#N/A						AURKA										100624815											ID4						JAKMIP3
	IDH3A	#N/A						IRF2BP2				ASPH	#N/A						AURKAIP1										100738127											IDH3A						JMJD6
	IDH3G	#N/A						IRF6				ASPM	#N/A						AURKB										100158122											IDH3G						JPT2
	IER2	#N/A						ISG20L2				ASPRV1	#N/A						AURKC										100512158											IER2						JUND
	IER3	#N/A						ISOC1				ASPSCR1	#N/A						AUTS2										100141471											IER3						JUP
	IFFO2	#N/A						ITGA5				ASRGL1	#N/A						AVIL										110260781											IFFO2						KANSL3
	IGF2BP1	#N/A						ITGB5				ASS1	#N/A						AVL9										100512746											IGF2BP1						KATNAL1
	IKBIP	77						ITPR3				ASTN1	#N/A						AVPI1										397001											IKBIP						KATNBL1
	IKZF2	#N/A						ITPRIPL2				ASXL1	#N/A						AXIN1										768108											IKZF2						KCNG3
	IL17RD	#N/A						ITSN2				ASXL2	#N/A						AXIN2										100512366											IL17RD						KCTD10
	ILDR1	#N/A						IVL				ASZ1	#N/A						AZI2										100049658											ILDR1						KCTD6
	ILF2	#N/A						IVNS1ABP				ATAD1	#N/A						AZIN1										100155112											ILF2						KDM1B
	INAFM2	#N/A						JADE1				ATAD2	#N/A						B3GALNT1										100522073											INAFM2						KDM5B
	INCENP	#N/A						JAK1				ATAD2B	#N/A						B3GALNT2										100155015											INCENP						KDM7A
	INO80	#N/A						JAKMIP3				ATAD5	#N/A						B3GNT2										100523071											INO80						KDSR
	INPP5D	#N/A						JMJD6				ATE1	#N/A						B3GNT3										100623550											INPP5D						KHNYN
	INPP5F	#N/A						JPT2				ATF1	#N/A						B3GNT5										100627762											INPP5F						KIAA0100
	INTS3	#N/A						JUND				ATF2	#N/A						B4GALNT3										100048931											INTS3						KIAA0319L
	INTS6	#N/A						JUP				ATF3	#N/A						B4GALT1										100135668											INTS6						KIAA0753
	IPMK	#N/A						KANSL3				ATF4	#N/A						B4GALT3										100524846											IPMK						KIAA0754
	IPPK	#N/A						KATNAL1				ATF5	#N/A						B4GALT4										100737056											IPPK						KIAA0895
	IQGAP1	#N/A						KATNBL1				ATF6	#N/A						B4GALT5										100524669											IQGAP1						KIAA1109
	IQGAP2	#N/A						KCNG3				ATF6B	#N/A						B4GALT6										100153811											IQGAP2						KIAA1522
	IQSEC1	#N/A						KCTD10				ATF7	#N/A						B4GALT7										110256624											IQSEC1						KIDINS220
	IRF2BP2	#N/A						KCTD6				ATF7IP	#N/A						BABAM1										100519184											IRF2BP2						KIF11
	IRF6	#N/A						KDM1B				ATF7IP2	#N/A						BABAM2										100512572											IRF6						KIF13A
	ISG20L2	#N/A						KDM5B				ATG101	#N/A						BACE2										100154147											ISG20L2						KIF1A
	ISOC1	#N/A						KDM7A				ATG12	#N/A						BACH1										100517791											ISOC1						KIF1B
	ITGA5	#N/A						KDSR				ATG13	#N/A						BAD										397351											ITGA5						KIF1C
	ITGB5	#N/A						KHNYN				ATG14	#N/A						BAG1										100520533											ITGB5						KIF21A
	ITPR1	81						KIAA0100				ATG16L1	#N/A						BAG2										100513056											ITPR1						KIF23
	ITPR3	#N/A						KIAA0319L				ATG2A	#N/A						BAG4										100622787											ITPR3						KIF3A
	ITPRIPL2	#N/A						KIAA0753				ATG2B	#N/A						BAG5										100515640											ITPRIPL2						KIF3C
	ITSN2	#N/A						KIAA0754				ATG3	#N/A						BAG6										100521788											ITSN2						KIFC1
	IVL	#N/A						KIAA0895				ATG4B	#N/A						BAHD1										100154146											IVL						KIT
	IVNS1ABP	#N/A						KIAA1109				ATG4C	#N/A						BAIAP2										100517191											IVNS1ABP						KLF16
	JADE1	#N/A						KIAA1522				ATG4D	#N/A						BAIAP2L1										397010											JADE1						KLF17
	JAK1	#N/A						KIDINS220				ATG5	#N/A						BAK1										100624586											JAK1						KLF4
	JAKMIP3	#N/A						KIF11				ATG7	#N/A						BANF1										110260964											JAKMIP3						KLF7
	JMJD6	#N/A						KIF13A				ATG9A	#N/A						BANP										100621287											JMJD6						KLHL8
	JPT2	#N/A						KIF1A				ATG9B	#N/A						BAP1										100511268											JPT2						KLK12
	JUND	#N/A						KIF1B				ATIC	#N/A						BARD1										102165927											JUND						KMT2A
	JUP	#N/A						KIF1C				ATL2	#N/A						BASP1										396978											JUP						KMT2D
	KANSL3	#N/A						KIF21A				ATL3	#N/A						BAX										100622056											KANSL3						KPNB1
	KATNAL1	#N/A						KIF23				ATM	#N/A						BAZ1A										100152890											KATNAL1						KRIT1
	KATNBL1	#N/A						KIF3A				ATMIN	#N/A						BAZ1B										100511136											KATNBL1						KRT19
	KCNG3	#N/A						KIF3C				ATN1	#N/A						BAZ2A										100516270											KCNG3						KYAT1
	KCTD10	#N/A						KIFC1				ATOX1	#N/A						BAZ2B										100157246											KCTD10						LACC1
	KCTD6	#N/A						KIT				ATP10D	#N/A						BBIP1										100515840											KCTD6						LAMA1
	KDM1B	#N/A						KLF10				ATP11A	#N/A						BBS12										100642182											KDM1B						LAMA5
	KDM5B	#N/A						KLF16				ATP11B	#N/A						BBX										100519111											KDM5B						LAMB1
	KDM7A	#N/A						KLF17				ATP11C	#N/A						BCAM										100625549											KDM7A						LAMB2
	KDSR	#N/A						KLF4				ATP12A	#N/A						BCAP29										100154627											KDSR						LAMB3
	KHNYN	#N/A						KLF7				ATP13A1	#N/A						BCAP31										100628208											KHNYN						LAMC1
	KIAA0100	#N/A						KLHL8				ATP13A2	#N/A						BCAR1										100524613											KIAA0100						LAMC3
	KIAA0319L	#N/A						KLK12				ATP13A3	#N/A						BCAR3										110261143											KIAA0319L						LARGE2
	KIAA0753	#N/A						KMT2A				ATP1A1	#N/A						BCAS2										100141307											KIAA0753						LARP1B
	KIAA0754	#N/A						KMT2D				ATP1B1	#N/A						BCAS3										100522805											KIAA0754						LARP4
	KIAA0895	#N/A						KPNB1				ATP1B3	#N/A						BCAT1										100521078											KIAA0895						LARP7
	KIAA1109	#N/A						KRIT1				ATP2A2	#N/A						BCCIP										397594											KIAA1109						LASP1
	KIAA1522	#N/A						KRT19				ATP2B1	#N/A						BCDIN3D										100516083											KIAA1522						LAT
	KIDINS220	#N/A						KRT7				ATP2B4	#N/A						BCKDHA										100521354											KIDINS220						LATS1
	KIF11	#N/A						KYAT1				ATP2C1	#N/A						BCKDHB										100517992											KIF11						LCT
	KIF13A	#N/A						LACC1				ATP5F1A	#N/A						BCKDK										100154949											KIF13A						LDHA
	KIF1A	#N/A						LAMA1				ATP5F1B	#N/A						BCL10										110257060											KIF1A						LENG8
	KIF1B	#N/A						LAMA5				ATP5F1C	#N/A						BCL2L1										100626970											KIF1B						LGALS1
	KIF1C	#N/A						LAMB1				ATP5F1D	#N/A						BCL2L11										100521760											KIF1C						LGALS3
	KIF21A	#N/A						LAMB2				ATP5F1E	#N/A						BCL2L13										100124379											KIF21A						LGALS8
	KIF23	#N/A						LAMB3				ATP5IF1	#N/A						BCL2L15										100156993											KIF23						LGALSL
	KIF3A	#N/A						LAMC1				ATP5MC1	#N/A						BCL7A										100623620											KIF3A						LGR4
	KIF3C	#N/A						LAMC3				ATP5MC2	#N/A						BCL7B										100624971											KIF3C						LIG1
	KIFC1	#N/A						LARGE2				ATP5MC3	#N/A						BCL7C										100525209											KIFC1						LIPE
	KIT	#N/A						LARP1B				ATP5MD	#N/A						BCL9										100525983											KIT						LITAF
	KLF10	#N/A						LARP4				ATP5ME	#N/A						BCL9L										100511273											KLF10						LMAN2
	KLF16	#N/A						LARP7				ATP5MF	#N/A						BCLAF1										100521029											KLF16						LMNB1
	KLF17	#N/A						LASP1				ATP5MG	#N/A						BCLAF3										100525850											KLF17						LMNB2
	KLF4	#N/A						LAT				ATP5MPL	#N/A						BCOR										100462716											KLF4						LMO4
	KLF7	#N/A						LATS1				ATP5PB	#N/A						BCORL1										100736590											KLF7						LMTK2
	KLHL8	#N/A						LCT				ATP5PD	#N/A						BCR										100524308											KLHL8						LOC100152428
	KLK12	#N/A						LDHA				ATP5PF	#N/A						BCS1L										100736618											KLK12						LOC100152619
	KMT2A	#N/A						LDHB				ATP5PO	#N/A						BDH1										100623923											KMT2A						LOC100154071
	KMT2D	#N/A						LDHB				ATP6AP1	#N/A						BDP1										100520932											KMT2D						LOC100154415
	KPNB1	#N/A						LENG8				ATP6AP1L	#N/A						BECN1										100153062											KPNB1						LOC100154508
	KRIT1	#N/A						LGALS1				ATP6AP2	#N/A						BEND3										100522509											KRIT1						LOC100155734
	KRT19	#N/A						LGALS3				ATP6V0A2	#N/A						BEST2										100516080											KRT19						LOC100156127
	KRT7	#N/A						LGALS8				ATP6V0A4	#N/A						BET1										100518988											KRT7						LOC100156248
	KYAT1	#N/A						LGALSL				ATP6V0B	#N/A						BET1L										100622196											KYAT1						LOC100156741
	LACC1	#N/A						LGR4				ATP6V0C	#N/A						BEX4										100515275											LACC1						LOC100156854
	LAMA1	#N/A						LHFPL2				ATP6V0D1	#N/A						BFAR										396670											LAMA1						LOC100156932
	LAMA5	#N/A						LIG1				ATP6V0D2	#N/A						BHLHE40										100627450											LAMA5						LOC100156937
	LAMB1	#N/A						LIMA1				ATP6V0E1	#N/A						BICD2										100737779											LAMB1						LOC100157391
	LAMB2	#N/A						LIPE				ATP6V1A	#N/A						BICRA										397266											LAMB2						LOC100157763
	LAMB3	#N/A						LITAF				ATP6V1B2	#N/A						BICRAL										100152687											LAMB3						LOC100158117
	LAMC1	#N/A						LMAN2				ATP6V1C1	#N/A						BID										100525622											LAMC1						LOC100158121
	LAMC3	#N/A						LMNB1				ATP6V1C2	#N/A						BIN1										100515941											LAMC3						LOC100510904
	LARGE2	#N/A						LMNB2				ATP6V1D	#N/A						BIN2										100524144											LARGE2						LOC100511884
	LARP1B	#N/A						LMO4				ATP6V1E1	#N/A						BIN3										100519143											LARP1B						LOC100511891
	LARP4	#N/A						LMTK2				ATP6V1F	#N/A						BIRC3										100153840											LARP4						LOC100511937
	LARP7	#N/A						LOC100152428				ATP6V1G1	#N/A						BIRC5										100153553											LARP7						LOC100512420
	LASP1	#N/A						LOC100152619				ATP6V1G3	#N/A						BIRC6										100157347											LASP1						LOC100512926
	LAT	#N/A						LOC100154071				ATP6V1H	#N/A						BIVM										100522573											LAT						LOC100513133
	LATS1	#N/A						LOC100154415				ATP7A	#N/A						BLCAP										100625917											LATS1						LOC100514912
	LCT	#N/A						LOC100154508				ATP7B	#N/A						BLM										100158015											LCT						LOC100514982
	LDHA	#N/A						LOC100155734				ATP8A1	#N/A						BLMH										100620940											LDHA						LOC100515118
	LDHB	#N/A						LOC100156127				ATP8B1	#N/A						BLOC1S1										102162035											LDHB						LOC100516308
	LDHB	#N/A						LOC100156248				ATP8B2	#N/A						BLOC1S2										100513542											LDHB						LOC100516480
	LENG8	#N/A						LOC100156741				ATP8B3	#N/A						BLOC1S4										100511986											LENG8						LOC100516643
	LGALS1	#N/A						LOC100156854				ATP9A	#N/A						BLOC1S6										100294678											LGALS1						LOC100517116
	LGALS3	#N/A						LOC100156932				ATP9B	#N/A						BLVRB										100154509											LGALS3						LOC100517161
	LGALS8	#N/A						LOC100156937				ATPAF1	#N/A						BLZF1										100514462											LGALS8						LOC100517213
	LGALSL	#N/A						LOC100157391				ATPAF2	#N/A						BMF										100738275											LGALSL						LOC100518827
	LGR4	#N/A						LOC100157763				ATR	#N/A						BMI1										100156570											LGR4						LOC100519166
	LHFPL2	#N/A						LOC100158117				ATRAID	#N/A						BMP2K										100155304											LHFPL2						LOC100521600
	LIG1	#N/A						LOC100158121				ATRIP	#N/A						BMPER										100511390											LIG1						LOC100522201
	LIMA1	#N/A						LOC100510904				ATRN	#N/A						BMPR1A										100627794											LIMA1						LOC100522267
	LIPE	#N/A						LOC100511884				ATRNL1	#N/A						BMPR2										100627558											LIPE						LOC100522455
	LITAF	#N/A						LOC100511891				ATRX	#N/A						BMS1										100153581											LITAF						LOC100523624
	LMAN2	#N/A						LOC100511937				ATXN10	#N/A						BMT2										100623333											LMAN2						LOC100523672
	LMNB1	#N/A						LOC100512420				ATXN1L	#N/A						BNIP1										100620894											LMNB1						LOC100524873
	LMNB2	#N/A						LOC100512926				ATXN2	#N/A						BNIP2										100174945											LMNB2						LOC100524999
	LMO4	#N/A						LOC100513133				ATXN2L	#N/A						BNIP3										100517567											LMO4						LOC100525229
	LMTK2	#N/A						LOC100514912				ATXN3	#N/A						BNIP3L										100152389											LMTK2						LOC100525433
	LOC100152428	#N/A						LOC100514982				ATXN7	#N/A						BOD1										106504051											LOC100152428						LOC100525821
	LOC100152619	#N/A						LOC100515118				ATXN7L1	#N/A						BOD1L1										100152505											LOC100152619						LOC100525876
	LOC100154071	#N/A						LOC100516308				ATXN7L3	#N/A						BOLA1										102160861											LOC100154071						LOC100526059
	LOC100154415	#N/A						LOC100516480				ATXN7L3B	#N/A						BOLA2B										100153448											LOC100154415						LOC100620089
	LOC100154508	#N/A						LOC100516643				AUH	#N/A						BOLA3										100156598											LOC100154508						LOC100620238
	LOC100155734	#N/A						LOC100517116				AUNIP	#N/A						BOP1										100520703											LOC100155734						LOC100621287
	LOC100156127	#N/A						LOC100517161				AUP1	#N/A						BORA										595122											LOC100156127						LOC100621915
	LOC100156248	#N/A						LOC100517213				AURKA	#N/A						BORCS5										100512671											LOC100156248						LOC100622387
	LOC100156741	#N/A						LOC100518827				AURKAIP1	#N/A						BORCS6										100155023											LOC100156741						LOC100622780
	LOC100156854	#N/A						LOC100519166				AURKB	#N/A						BORCS7										396950											LOC100156854						LOC100624086
	LOC100156932	#N/A						LOC100521600				AURKC	#N/A						BPGM										100156324											LOC100156932						LOC100624113
	LOC100156937	#N/A						LOC100522201				AUTS2	#N/A						BPHL										100523641											LOC100156937						LOC100624495
	LOC100157017	87						LOC100522267				AVIL	#N/A						BPNT1										100517095											LOC100157017						LOC100624785
	LOC100157391	#N/A						LOC100522455				AVL9	#N/A						BPNT2										100513815											LOC100157391						LOC100625662
	LOC100157763	#N/A						LOC100523624				AVPI1	#N/A						BPTF										100513412											LOC100157763						LOC100625897
	LOC100158117	#N/A						LOC100523672				AXIN1	#N/A						BRAF										100153395											LOC100158117						LOC100625971
	LOC100158121	#N/A						LOC100524873				AXIN2	#N/A						BRAP										100523623											LOC100158121						LOC100626097
	LOC100510904	#N/A						LOC100524999				AZI2	#N/A						BRAT1										100533196											LOC100510904						LOC100626731
	LOC100511884	#N/A						LOC100525229				AZIN1	#N/A						BRCA1										100153461											LOC100511884						LOC100627241
	LOC100511891	#N/A						LOC100525433				B3GALNT1	#N/A						BRCA2										100153098											LOC100511891						LOC100627868
	LOC100511937	#N/A						LOC100525821				B3GALNT2	#N/A						BRCC3										100152360											LOC100511937						LOC100736666
	LOC100512420	#N/A						LOC100525876				B3GNT2	#N/A						BRD1										396994											LOC100512420						LOC100737142
	LOC100512926	#N/A						LOC100526059				B3GNT3	#N/A						BRD2										100625408											LOC100512926						LOC100738134
	LOC100513133	#N/A						LOC100620089				B3GNT5	#N/A						BRD4										100518876											LOC100513133						LOC100738653
	LOC100514912	#N/A						LOC100620238				B4GALNT3	#N/A						BRD7										100516520											LOC100514912						LOC100738744
	LOC100514982	#N/A						LOC100621287				B4GALT1	#N/A						BRD8										100157638											LOC100514982						LOC100738859
	LOC100515118	#N/A						LOC100621915				B4GALT3	#N/A						BRD9										100625983											LOC100515118						LOC100739688
	LOC100516308	#N/A						LOC100622387				B4GALT4	#N/A						BRDT										100512335											LOC100516308						LOC100739719
	LOC100516480	#N/A						LOC100622780				B4GALT5	#N/A						BRF1										100626466											LOC100516480						LOC102158553
	LOC100516643	#N/A						LOC100624086				B4GALT6	#N/A						BRF2										100517138											LOC100516643						LOC102158609
	LOC100517116	#N/A						LOC100624113				B4GALT7	#N/A						BRI3										100622482											LOC100517116						LOC102158906
	LOC100517161	#N/A						LOC100624495				BABAM1	#N/A						BRI3BP										100623159											LOC100517161						LOC102159591
	LOC100517213	#N/A						LOC100624785				BABAM2	#N/A						BRIP1										397345											LOC100517213						LOC102159655
	LOC100518827	#N/A						LOC100625662				BACE2	#N/A						BRIX1										733605											LOC100518827						LOC102159902
	LOC100519166	#N/A						LOC100625897				BACH1	#N/A						BRK1										100152330											LOC100519166						LOC102160336
	LOC100521600	#N/A						LOC100625971				BAD	#N/A						BRMS1										100525716											LOC100521600						LOC102160748
	LOC100522201	#N/A						LOC100626097				BAG1	#N/A						BRMS1L										100049700											LOC100522201						LOC102161480
	LOC100522267	#N/A						LOC100626731				BAG2	#N/A						BROX										100626098											LOC100522267						LOC102161782
	LOC100522455	#N/A						LOC100627241				BAG4	#N/A						BRPF1										100158042											LOC100522455						LOC102162202
	LOC100523624	#N/A						LOC100627868				BAG5	#N/A						BRPF3										100627169											LOC100523624						LOC102163398
	LOC100523672	#N/A						LOC100736666				BAG6	#N/A						BRWD1										100155110											LOC100523672						LOC102163438
	LOC100524873	#N/A						LOC100737142				BAHD1	#N/A						BRWD3										100627807											LOC100524873						LOC102163816
	LOC100524999	#N/A						LOC100738134				BAIAP2	#N/A						BSCL2										100156737											LOC100524999						LOC102164445
	LOC100525229	#N/A						LOC100738653				BAIAP2L1	#N/A						BSDC1										692192											LOC100525229						LOC102164606
	LOC100525433	#N/A						LOC100738744				BAK1	#N/A						BSG										100628001											LOC100525433						LOC102164640
	LOC100525821	#N/A						LOC100738859				BANF1	#N/A						BTAF1										100520256											LOC100525821						LOC102165359
	LOC100525876	#N/A						LOC100739688				BANP	#N/A						BTBD1										100621774											LOC100525876						LOC102166060
	LOC100526059	#N/A						LOC100739719				BAP1	#N/A						BTBD10										449528											LOC100526059						LOC102166270
	LOC100620089	#N/A						LOC102158553				BARD1	#N/A						BTBD2										397592											LOC100620089						LOC102166536
	LOC100620238	#N/A						LOC102158609				BASP1	#N/A						BTBD3										100156794											LOC100620238						LOC102166869
	LOC100621287	#N/A						LOC102158906				BAX	#N/A						BTBD6										100519402											LOC100621287						LOC102166944
	LOC100621915	#N/A						LOC102159591				BAZ1A	#N/A						BTBD7										100517185											LOC100621915						LOC102167454
	LOC100622387	#N/A						LOC102159655				BAZ1B	#N/A						BTBD9										100151896											LOC100622387						LOC106504121
	LOC100622780	#N/A						LOC102159902				BAZ2A	#N/A						BTD										100153874											LOC100622780						LOC106504593
	LOC100624086	#N/A						LOC102160336				BAZ2B	#N/A						BTF3										100156882											LOC100624086						LOC106504825
	LOC100624113	#N/A						LOC102160748				BBIP1	#N/A						BTF3L4										100627768											LOC100624113						LOC106505679
	LOC100624495	#N/A						LOC102161480				BBS12	#N/A						BTG1										100511173											LOC100624495						LOC106505749
	LOC100624785	#N/A						LOC102161782				BBX	#N/A						BTG2										100622998											LOC100624785						LOC106506226
	LOC100625662	#N/A						LOC102162202				BCAM	#N/A						BTG3										100627165											LOC100625662						LOC106507125
	LOC100625897	#N/A						LOC102163398				BCAP29	#N/A						BTK										100154517											LOC100625897						LOC106507707
	LOC100625971	#N/A						LOC102163438				BCAP31	#N/A						BTRC										100621816											LOC100625971						LOC106507887
	LOC100626097	#N/A						LOC102163816				BCAR1	#N/A						BUB1										396703											LOC100626097						LOC106509536
	LOC100626731	#N/A						LOC102164445				BCAR3	#N/A						BUB1B										100514153											LOC100626731						LOC106510170
	LOC100627241	#N/A						LOC102164606				BCAS2	#N/A						BUB3										100158185											LOC100627241						LOC106510288
	LOC100627868	#N/A						LOC102164640				BCAS3	#N/A						BUD13										100523052											LOC100627868						LOC106510601
	LOC100736666	#N/A						LOC102165359				BCAT1	#N/A						BUD23										100525262											LOC100736666						LOC110255209
	LOC100737142	#N/A						LOC102166060				BCCIP	#N/A						BUD31										100521516											LOC100737142						LOC110255273
	LOC100738134	#N/A						LOC102166270				BCDIN3D	#N/A						BYSL										100518016											LOC100738134						LOC110255331
	LOC100738653	#N/A						LOC102166536				BCKDHA	#N/A						BZW1										595115											LOC100738653						LOC110255408
	LOC100738744	#N/A						LOC102166869				BCKDHB	#N/A						BZW2										100621612											LOC100738744						LOC110255410
	LOC100738859	#N/A						LOC102166944				BCKDK	#N/A						C10H1orf115										100157391											LOC100738859						LOC110255500
	LOC100739163	91						LOC102167454				BCL10	#N/A						C10H9orf64										100519285											LOC100739163						LOC110255628
	LOC100739688	#N/A						LOC106504121				BCL2L1	#N/A						C10H9orf72										397637											LOC100739688						LOC110255732
	LOC100739719	#N/A						LOC106504593				BCL2L11	#N/A						C12H17orf100										100157709											LOC100739719						LOC110255743
	LOC102158553	#N/A						LOC106504825				BCL2L13	#N/A						C12H17orf75										100522185											LOC102158553						LOC110255799
	LOC102158609	#N/A						LOC106505679				BCL2L15	#N/A						C12H17orf80										100522828											LOC102158609						LOC110255833
	LOC102158906	#N/A						LOC106505749				BCL7A	#N/A						C13H21orf91										100153892											LOC102158906						LOC110255935
	LOC102159591	#N/A						LOC106506226				BCL7B	#N/A						C13H3orf38										100513502											LOC102159591						LOC110255985
	LOC102159655	#N/A						LOC106507125				BCL7C	#N/A						C13H3orf52										100153560											LOC102159655						LOC110256070
	LOC102159902	#N/A						LOC106507707				BCL9	#N/A						C13H3orf62										100513013											LOC102159902						LOC110256390
	LOC102160336	#N/A						LOC106507887				BCL9L	#N/A						C14H12orf43										100514037											LOC102160336						LOC110256607
	LOC102160748	#N/A						LOC106509536				BCLAF1	#N/A						C14H1orf131										100329222											LOC102160748						LOC110256626
	LOC102161480	#N/A						LOC106510170				BCLAF3	#N/A						C14H1orf198										100738285											LOC102161480						LOC110256637
	LOC102161782	#N/A						LOC106510288				BCOR	#N/A						C14H22orf39										100152415											LOC102161782						LOC110257166
	LOC102162202	#N/A						LOC106510601				BCORL1	#N/A						C16H5orf22										100514171											LOC102162202						LOC110257274
	LOC102163398	#N/A						LOC110255209				BCR	#N/A						C16H5orf34										102160336											LOC102163398						LOC110257314
	LOC102163438	#N/A						LOC110255273				BCS1L	#N/A						C16H5orf51										100157672											LOC102163438						LOC110257327
	LOC102163816	#N/A						LOC110255331				BDH1	#N/A						C16H5orf58										100620726											LOC102163816						LOC110257546
	LOC102164445	#N/A						LOC110255408				BDP1	#N/A						C17H20orf194										100521108											LOC102164445						LOC110257686
	LOC102164606	#N/A						LOC110255410				BECN1	#N/A						C17H20orf27										102164931											LOC102164606						LOC110257929
	LOC102164640	#N/A						LOC110255500				BEND3	#N/A						C1D										100514066											LOC102164640						LOC110257936
	LOC102165359	#N/A						LOC110255628				BEST2	#N/A						C1GALT1										102167536											LOC102165359						LOC110258051
	LOC102166060	#N/A						LOC110255732				BET1	#N/A						C1GALT1C1										100520896											LOC102166060						LOC110258060
	LOC102166270	#N/A						LOC110255743				BET1L	#N/A						C1H14orf28										100623328											LOC102166270						LOC110258087
	LOC102166536	#N/A						LOC110255799				BEX4	#N/A						C1H18orf25										100737962											LOC102166536						LOC110258364
	LOC102166869	#N/A						LOC110255833				BFAR	#N/A						C1H18orf32										100517745											LOC102166869						LOC110258480
	LOC102166944	#N/A						LOC110255935				BHLHE40	#N/A						C1H18orf54										100523455											LOC102166944						LOC110258925
	LOC102167454	#N/A						LOC110255985				BICD2	#N/A						C1H6orf120										100517450											LOC102167454						LOC110259104
	LOC106504121	#N/A						LOC110256070				BICRA	#N/A						C1H9orf16										100625904											LOC106504121						LOC110259371
	LOC106504593	#N/A						LOC110256390				BICRAL	#N/A						C1H9orf40										100736651											LOC106504593						LOC110259662
	LOC106504825	#N/A						LOC110256607				BID	#N/A						C1H9orf78										100151814											LOC106504825						LOC110259959
	LOC106505679	#N/A						LOC110256626				BIN1	#N/A						C1H9orf85										100156406											LOC106505679						LOC110259960
	LOC106505749	#N/A						LOC110256637				BIN2	#N/A						C1QBP										100513605											LOC106505749						LOC110259961
	LOC106506226	#N/A						LOC110257166				BIN3	#N/A						C2CD2										100521253											LOC106506226						LOC110259962
	LOC106507125	#N/A						LOC110257274				BIRC3	#N/A						C2CD3										100517970											LOC106507125						LOC110259963
	LOC106507707	#N/A						LOC110257314				BIRC5	#N/A						C2CD5										100737559											LOC106507707						LOC110260060
	LOC106507887	#N/A						LOC110257327				BIRC6	#N/A						C2H11orf24										100519080											LOC106507887						LOC110260073
	LOC106509536	#N/A						LOC110257546				BIVM	#N/A						C2H11orf58										100626645											LOC106509536						LOC110260108
	LOC106510170	#N/A						LOC110257686				BLCAP	#N/A						C2H11orf98										396956											LOC106510170						LOC110260610
	LOC106510288	#N/A						LOC110257929				BLM	#N/A						C2H19orf53										100518712											LOC106510288						LOC110260769
	LOC106510601	#N/A						LOC110257936				BLMH	#N/A						C2H1orf35										100038009											LOC106510601						LOC110260966
	LOC110255209	#N/A						LOC110258051				BLOC1S1	#N/A						C2H5orf15										100152909											LOC110255209						LOC110260979
	LOC110255273	#N/A						LOC110258060				BLOC1S2	#N/A						C2H5orf24										100622547											LOC110255273						LOC110261048
	LOC110255331	#N/A						LOC110258087				BLOC1S4	#N/A						C2H5orf63										100739621											LOC110255331						LOC110261104
	LOC110255408	#N/A						LOC110258364				BLOC1S6	#N/A						C3AR1										110256103											LOC110255408						LOC110261264
	LOC110255410	#N/A						LOC110258480				BLVRB	#N/A						C3H16orf72										100625186											LOC110255410						LOC110261293
	LOC110255500	#N/A						LOC110258925				BLZF1	#N/A						C3H16orf91										100520635											LOC110255500						LOC110261313
	LOC110255628	#N/A						LOC110259104				BMF	#N/A						C3H2orf42										100623818											LOC110255628						LOC110261320
	LOC110255732	#N/A						LOC110259371				BMI1	#N/A						C3H2orf49										100621975											LOC110255732						LOC110261324
	LOC110255743	#N/A						LOC110259662				BMP2K	#N/A						C3H2orf68										100511459											LOC110255743						LOC110261477
	LOC110255799	#N/A						LOC110259959				BMPER	#N/A						C3H7orf26										100524500											LOC110255799						LOC110261480
	LOC110255833	#N/A						LOC110259960				BMPR1A	#N/A						C3H7orf50										100738028											LOC110255833						LOC110261482
	LOC110255935	#N/A						LOC110259961				BMPR2	#N/A						C4BPA										100525547											LOC110255935						LOC110261483
	LOC110255985	#N/A						LOC110259962				BMS1	#N/A						C4H1orf112										100627128											LOC110255985						LOC110261485
	LOC110256070	#N/A						LOC110259963				BMT2	#N/A						C4H1orf226										733683											LOC110256070						LOC110261486
	LOC110256390	#N/A						LOC110260060				BNIP1	#N/A						C4H1orf43										100523501											LOC110256390						LOC110261487
	LOC110256607	#N/A						LOC110260073				BNIP2	#N/A						C4H1orf52										100153343											LOC110256607						LOC110261488
	LOC110256626	#N/A						LOC110260108				BNIP3	#N/A						C4H8orf33										100152028											LOC110256626						LOC110261489
	LOC110256637	#N/A						LOC110260610				BNIP3L	#N/A						C4H8orf76										100518405											LOC110256637						LOC110261663
	LOC110257166	#N/A						LOC110260769				BOD1	#N/A						C5H12orf29										100516975											LOC110257166						LOC110261664
	LOC110257274	#N/A						LOC110260966				BOD1L1	#N/A						C5H12orf4										100174962											LOC110257274						LOC110261665
	LOC110257314	#N/A						LOC110260979				BOLA1	#N/A						C5H12orf40										100526009											LOC110257314						LOC110261666
	LOC110257327	#N/A						LOC110261048				BOLA2B	#N/A						C5H12orf45										100157473											LOC110257327						LOC110261668
	LOC110257546	#N/A						LOC110261104				BOLA3	#N/A						C5H12orf66										100737442											LOC110257546						LOC110261669
	LOC110257686	#N/A						LOC110261264				BOP1	#N/A						C5H12orf73										100514303											LOC110257686						LOC110261670
	LOC110257929	#N/A						LOC110261293				BORA	#N/A						C6H16orf70										100524219											LOC110257929						LOC110261671
	LOC110257936	#N/A						LOC110261313				BORCS5	#N/A						C6H16orf87										100623323											LOC110257936						LOC110261672
	LOC110258051	#N/A						LOC110261320				BORCS6	#N/A						C6H18orf21										100157758											LOC110258051						LOC110261673
	LOC110258060	#N/A						LOC110261324				BORCS7	#N/A						C6H19orf12										100155475											LOC110258060						LOC110261674
	LOC110258087	#N/A						LOC110261477				BPGM	#N/A						C6H19orf33										100152189											LOC110258087						LOC110261675
	LOC110258364	#N/A						LOC110261480				BPHL	#N/A						C6H19orf54										100156765											LOC110258364						LOC110261735
	LOC110258480	#N/A						LOC110261482				BPNT1	#N/A						C6H1orf109										100156911											LOC110258480						LOC110262006
	LOC110258925	#N/A						LOC110261483				BPNT2	#N/A						C6H1orf141										100517710											LOC110258925						LOC110262090
	LOC110259104	#N/A						LOC110261485				BPTF	#N/A						C6H1orf174										397655											LOC110259104						LOC110262140
	LOC110259371	#N/A						LOC110261486				BRAF	#N/A						C6H1orf210										414388											LOC110259371						LOC407246
	LOC110259662	#N/A						LOC110261487				BRAP	#N/A						C6H1orf50										102163404											LOC110259662						LOC595122
	LOC110259959	#N/A						LOC110261488				BRAT1	#N/A						C7H14orf119										100520245											LOC110259959						LPGAT1
	LOC110259960	#N/A						LOC110261489				BRCA1	#N/A						C7H15orf39										100516480											LOC110259960						LPP
	LOC110259961	#N/A						LOC110261663				BRCA2	#N/A						C7H15orf40										100512190											LOC110259961						LRATD2
	LOC110259962	#N/A						LOC110261664				BRCC3	#N/A						C7H6orf125										110256073											LOC110259962						LRIG1
	LOC110259963	#N/A						LOC110261665				BRD1	#N/A						C7H6orf132										100157880											LOC110259963						LRIG2
	LOC110260060	#N/A						LOC110261666				BRD2	#N/A						C7H6orf136										100520826											LOC110260060						LRP1
	LOC110260073	#N/A						LOC110261668				BRD4	#N/A						C7H6orf62										100518449											LOC110260073						LRP2
	LOC110260108	#N/A						LOC110261669				BRD7	#N/A						C7H6orf89										100152361											LOC110260108						LRPAP1
	LOC110260610	#N/A						LOC110261670				BRD8	#N/A						C8H4orf19										100518974											LOC110260610						LRRC58
	LOC110260769	#N/A						LOC110261671				BRD9	#N/A						C8H4orf33										100736833											LOC110260769						LRRC59
	LOC110260966	#N/A						LOC110261672				BRDT	#N/A						C9H11orf54										102161719											LOC110260966						LRRC8E
	LOC110260979	#N/A						LOC110261673				BRF1	#N/A						C9H11orf87										100517817											LOC110260979						LSM11
	LOC110261048	#N/A						LOC110261674				BRF2	#N/A						C9H1orf116										100515893											LOC110261048						LSM8
	LOC110261104	#N/A						LOC110261675				BRI3	#N/A						CAAP1										100522555											LOC110261104						LY6G6C
	LOC110261264	#N/A						LOC110261735				BRI3BP	#N/A						CAB39										100513438											LOC110261264						LYAR
	LOC110261293	#N/A						LOC110262006				BRIP1	#N/A						CAB39L										100511993											LOC110261293						LYN
	LOC110261313	#N/A						LOC110262090				BRIX1	#N/A						CABIN1										100381266											LOC110261313						LYRM7
	LOC110261320	#N/A						LOC110262140				BRK1	#N/A						CABLES2										100157649											LOC110261320						LZIC
	LOC110261324	#N/A						LOC407246				BRMS1	#N/A						CACNA1E										100518587											LOC110261324						LZTS2
	LOC110261477	#N/A						LOC595122				BRMS1L	#N/A						CACNA2D1										100462726											LOC110261477						M6PR
	LOC110261480	#N/A						LPGAT1				BROX	#N/A						CACNA2D2										397385											LOC110261480						MACC1
	LOC110261482	#N/A						LPP				BRPF1	#N/A						CACNA2D4										100736670											LOC110261482						MAD2L1
	LOC110261483	#N/A						LRATD2				BRPF3	#N/A						CACNB2										100153199											LOC110261483						MAGED1
	LOC110261485	#N/A						LRIG1				BRWD1	#N/A						CACTIN										100157848											LOC110261485						MAGEF1
	LOC110261486	#N/A						LRIG2				BRWD3	#N/A						CACUL1										100153485											LOC110261486						MAGI1
	LOC110261487	#N/A						LRP1				BSCL2	#N/A						CACYBP										397606											LOC110261487						MAML2
	LOC110261488	#N/A						LRP2				BSDC1	#N/A						CAD										100101929											LOC110261488						MAN1A2
	LOC110261489	#N/A						LRPAP1				BSG	#N/A						CADPS2										100513359											LOC110261489						MAN2A2
	LOC110261663	#N/A						LRRC58				BTAF1	#N/A						CALCOCO1										100154734											LOC110261663						MAN2C1
	LOC110261664	#N/A						LRRC59				BTBD1	#N/A						CALCOCO2										100153332											LOC110261664						MANEAL
	LOC110261665	#N/A						LRRC8E				BTBD10	#N/A						CALCRL										100621371											LOC110261665						MANF
	LOC110261666	#N/A						LSM11				BTBD2	#N/A						CALHM5										100516192											LOC110261666						MAP1B
	LOC110261668	#N/A						LSM8				BTBD3	#N/A						CALM1										100156879											LOC110261668						MAP2K5
	LOC110261669	#N/A						LY6G6C				BTBD6	#N/A						CALM2										100187581											LOC110261669						MAP3K20
	LOC110261670	#N/A						LYAR				BTBD7	#N/A						CALM3										100625964											LOC110261670						MAP3K4
	LOC110261671	#N/A						LYN				BTBD9	#N/A						CALR										100157242											LOC110261671						MAP3K5
	LOC110261672	#N/A						LYRM7				BTD	#N/A						CALU										100301914											LOC110261672						MAP4K4
	LOC110261673	#N/A						LZIC				BTF3	#N/A						CAMK1										397279											LOC110261673						MAP7D1
	LOC110261674	#N/A						LZTS2				BTF3L4	#N/A						CAMK2D										100302698											LOC110261674						MAPK14
	LOC110261675	#N/A						M6PR				BTG1	#N/A						CAMK2G										100512446											LOC110261675						MAPK3
	LOC110261735	#N/A						MACC1				BTG2	#N/A						CAMK2N1										100511668											LOC110261735						MAPK6
	LOC110262006	#N/A						MAD2L1				BTG3	#N/A						CAMK4										100622191											LOC110262006						MAPK8IP1
	LOC110262090	#N/A						MAGED1				BTK	#N/A						CAMKK1										110260283											LOC110262090						MAPRE2
	LOC110262140	#N/A						MAGEF1				BTRC	#N/A						CAMKK2										100512624											LOC110262140						MARCHF5
	LOC407246	#N/A						MAGI1				BUB1	#N/A						CAMLG										100521762											LOC407246						MARCHF8
	LOC595122	#N/A						MAML2				BUB1B	#N/A						CAMSAP1										397481											LOC595122						MARCKS
	LPGAT1	#N/A						MAN1A2				BUB3	#N/A						CAMSAP2										100233201											LPGAT1						MARCKSL1
	LPP	#N/A						MAN2A2				BUD13	#N/A						CAMSAP3										110256017											LPP						MARF1
	LRATD2	#N/A						MAN2C1				BUD23	#N/A						CAMTA1										100627717											LRATD2						MARK4
	LRIG1	#N/A						MANEAL				BUD31	#N/A						CAMTA2										100628178											LRIG1						MASTL
	LRIG2	#N/A						MANF				BYSL	#N/A						CAND1										100156112											LRIG2						MBNL1
	LRP1	#N/A						MAP1B				BZW1	#N/A						CANT1										100170851											LRP1						MCCC2
	LRP2	#N/A						MAP2K5				BZW2	#N/A						CANX										100037291											LRP2						MCFD2
	LRPAP1	#N/A						MAP3K20				C10H1orf115	#N/A						CAP1										100620457											LRPAP1						MCL1
	LRRC58	#N/A						MAP3K4				C10H9orf64	#N/A						CAPG										100154566											LRRC58						MCM10
	LRRC59	#N/A						MAP3K5				C10H9orf72	#N/A						CAPN1										100621359											LRRC59						MCM2
	LRRC8E	#N/A						MAP4K4				C12H17orf100	#N/A						CAPN15										396807											LRRC8E						MCM3
	LSM11	#N/A						MAP7D1				C12H17orf75	#N/A						CAPN2										100156588											LSM11						MCM4
	LSM8	#N/A						MAPK14				C12H17orf80	#N/A						CAPN5										110260656											LSM8						MCM5
	LY6G6C	#N/A						MAPK3				C13H21orf91	#N/A						CAPN7										100519155											LY6G6C						MCM7
	LYAR	#N/A						MAPK6				C13H3orf38	#N/A						CAPNS1										100620316											LYAR						MCPH1
	LYN	#N/A						MAPK8IP1				C13H3orf52	#N/A						CAPRIN1										100154555											LYN						MCRIP2
	LYRM7	#N/A						MAPRE2				C13H3orf62	#N/A						CAPZA1										100628075											LYRM7						MDK
	LZIC	#N/A						MARCHF5				C14H12orf43	#N/A						CAPZA2										396833											LZIC						MDM2
	LZTS2	#N/A						MARCHF8				C14H1orf131	#N/A						CAPZB										100516506											LZTS2						ME1
	M6PR	#N/A						MARCKS				C14H1orf198	#N/A						CARD19										106507753											M6PR						MEAK7
	MACC1	#N/A						MARCKSL1				C14H22orf39	#N/A						CARF										100514455											MACC1						MEP1B
	MAD2L1	#N/A						MARF1				C16H5orf22	#N/A						CARHSP1										100156458											MAD2L1						MEPCE
	MAGED1	#N/A						MARK4				C16H5orf34	#N/A						CARM1										100620337											MAGED1						MESD
	MAGEF1	#N/A						MASTL				C16H5orf51	#N/A						CARMIL1										100154520											MAGEF1						METAP2
	MAGI1	#N/A						MBNL1				C16H5orf58	#N/A						CARNMT1										100517810											MAGI1						METRNL
	MAML2	#N/A						MCCC2				C17H20orf194	#N/A						CARS1										100513988											MAML2						METTL21A
	MAN1A2	#N/A						MCFD2				C17H20orf27	#N/A						CARS2										100522019											MAN1A2						METTL2A
	MAN2A2	#N/A						MCL1				C1D	#N/A						CASC3										100521678											MAN2A2						MGAT2
	MAN2C1	#N/A						MCM10				C1GALT1	#N/A						CASD1										100518076											MAN2C1						MGAT4B
	MANEAL	#N/A						MCM2				C1GALT1C1	#N/A						CASK										110256877											MANEAL						MGAT5
	MANF	#N/A						MCM3				C1H14orf28	#N/A						CASKIN2										100518698											MANF						MGST3
	MAP1B	#N/A						MCM4				C1H18orf25	#N/A						CASP10										100523466											MAP1B						MIA3
	MAP2K5	#N/A						MCM5				C1H18orf32	#N/A						CASP2										100521277											MAP2K5						MIB1
	MAP3K20	#N/A						MCM7				C1H18orf54	#N/A						CASP3										100520655											MAP3K20						MICALL2
	MAP3K4	#N/A						MCPH1				C1H6orf120	#N/A						CASP6										102165918											MAP3K4						MICU3
	MAP3K5	#N/A						MCRIP2				C1H9orf16	#N/A						CASP8										100157143											MAP3K5						MID1IP1
	MAP4K4	#N/A						MDK				C1H9orf40	#N/A						CASP8AP2										100157647											MAP4K4						MIEF1
	MAP7D1	#N/A						MDM2				C1H9orf78	#N/A						CASQ2										100049699											MAP7D1						MIPOL1
	MAPK14	#N/A						ME1				C1H9orf85	#N/A						CASS4										100738209											MAPK14						MKNK2
	MAPK3	#N/A						MEAK7				C1QBP	#N/A						CAST										494457											MAPK3						MLLT10
	MAPK6	#N/A						MEP1B				C2CD2	#N/A						CASTOR2										100737861											MAPK6						MLLT6
	MAPK8IP1	#N/A						MEPCE				C2CD3	#N/A						CAT										664652											MAPK8IP1						MMP14
	MAPRE2	#N/A						MESD				C2CD5	#N/A						CATSPERG										100517893											MAPRE2						MMS22L
	MARCHF5	#N/A						METAP2				C2H11orf24	#N/A						CAVIN1										100511906											MARCHF5						MOCS1
	MARCHF8	#N/A						METRNL				C2H11orf58	#N/A						CBFA2T2										397587											MARCHF8						MON1B
	MARCKS	#N/A						METTL21A				C2H11orf98	#N/A						CBFB										100737296											MARCKS						MOSMO
	MARCKSL1	#N/A						METTL2A				C2H19orf53	#N/A						CBL										100518724											MARCKSL1						MPC1
	MARF1	#N/A						MGAT2				C2H1orf35	#N/A						CBLB										100516548											MARF1						MPP1
	MARK4	#N/A						MGAT4B				C2H5orf15	#N/A						CBLL1										503667											MARK4						MPP6
	MASTL	#N/A						MGAT5				C2H5orf24	#N/A						CBR4										100621192											MASTL						MPZL1
	MBNL1	#N/A						MGST3				C2H5orf63	#N/A						CBWD1										100623617											MBNL1						MRM2
	MBOAT1	99						MIA3				C3AR1	#N/A						CBX1										100154830											MBOAT1						MRM3
	MCCC2	#N/A						MIB1				C3H16orf72	#N/A						CBX3										100524759											MCCC2						MROH1
	MCFD2	#N/A						MICALL2				C3H16orf91	#N/A						CBX4										100513435											MCFD2						MRPL10
	MCL1	#N/A						MICU3				C3H2orf42	#N/A						CBX5										397023											MCL1						MRPL12
	MCM10	#N/A						MID1IP1				C3H2orf49	#N/A						CBY1										100621770											MCM10						MRPL18
	MCM2	#N/A						MIEF1				C3H2orf68	#N/A						CC2D1A										100524896											MCM2						MRPL51
	MCM3	#N/A						MIPOL1				C3H7orf26	#N/A						CC2D1B										100625022											MCM3						MRPS12
	MCM4	#N/A						MKNK2				C3H7orf50	#N/A						CCAR1										100737278											MCM4						MRPS22
	MCM5	#N/A						MLLT10				C4BPA	#N/A						CCAR2										100154074											MCM5						MRPS23
	MCM7	#N/A						MLLT6				C4H1orf112	#N/A						CCDC112										100624215											MCM7						MRPS30
	MCPH1	#N/A						MMP14				C4H1orf226	#N/A						CCDC115										100135659											MCPH1						MRPS36
	MCRIP2	#N/A						MMS22L				C4H1orf43	#N/A						CCDC117										100512621											MCRIP2						MRPS6
	MDK	#N/A						MOCS1				C4H1orf52	#N/A						CCDC12										100514518											MDK						MRTO4
	MDM2	#N/A						MON1B				C4H8orf33	#N/A						CCDC124										100144503											MDM2						MSH2
	ME1	#N/A						MOSMO				C4H8orf76	#N/A						CCDC127										100512336											ME1						MSH3
	MEAK7	#N/A						MPC1				C5H12orf29	#N/A						CCDC130										100512557											MEAK7						MSL1
	MEP1B	#N/A						MPP1				C5H12orf4	#N/A						CCDC134										100514094											MEP1B						MSN
	MEPCE	#N/A						MPP6				C5H12orf40	#N/A						CCDC137										100626498											MEPCE						MSRB1
	MESD	#N/A						MPZL1				C5H12orf45	#N/A						CCDC138										100307125											MESD						MST1R
	METAP1	100						MRM2				C5H12orf66	#N/A						CCDC14										110260716											METAP1						MSX2
	METAP2	#N/A						MRM3				C5H12orf73	#N/A						CCDC142										100514021											METAP2						MT1D
	METRNL	#N/A						MROH1				C6H16orf70	#N/A						CCDC15										100515770											METRNL						MTA2
	METTL21A	#N/A						MRPL10				C6H16orf87	#N/A						CCDC150										100516044											METTL21A						MTA3
	METTL2A	#N/A						MRPL12				C6H18orf21	#N/A						CCDC151										100157762											METTL2A						MTCH2
	MFAP5	101						MRPL18				C6H19orf12	#N/A						CCDC159										100517077											MFAP5						MTFP1
	MGAT2	#N/A						MRPL51				C6H19orf33	#N/A						CCDC168										100515390											MGAT2						MTFR1L
	MGAT4B	#N/A						MRPS12				C6H19orf54	#N/A						CCDC174										100517250											MGAT4B						MTHFSD
	MGAT5	#N/A						MRPS22				C6H1orf109	#N/A						CCDC18										100521692											MGAT5						MYADM
	MGMT	103						MRPS23				C6H1orf141	#N/A						CCDC186										100523593											MGMT						MYBBP1A
	MGST3	#N/A						MRPS30				C6H1orf174	#N/A						CCDC22										100523758											MGST3						MYCL
	MIA3	#N/A						MRPS36				C6H1orf210	#N/A						CCDC25										100519481											MIA3						MYEF2
	MIB1	#N/A						MRPS6				C6H1orf50	#N/A						CCDC28A										396904											MIB1						MYH14
	MICALL2	#N/A						MRTO4				C7H14orf119	#N/A						CCDC34										100620515											MICALL2						MYH9
	MICU3	#N/A						MSH2				C7H15orf39	#N/A						CCDC43										100516606											MICU3						MYL3
	MID1IP1	#N/A						MSH3				C7H15orf40	#N/A						CCDC47										110259979											MID1IP1						MYL6
	MIEF1	#N/A						MSL1				C7H6orf125	#N/A						CCDC50										100156638											MIEF1						MYL9
	MIPOL1	#N/A						MSN				C7H6orf132	#N/A						CCDC51										100152585											MIPOL1						MYNN
	MKNK2	#N/A						MSRB1				C7H6orf136	#N/A						CCDC58										100518302											MKNK2						MYO1D
	MLLT10	#N/A						MST1R				C7H6orf62	#N/A						CCDC59										100523109											MLLT10						MYO6
	MLLT6	#N/A						MSX2				C7H6orf89	#N/A						CCDC6										100521104											MLLT6						MYOF
	MMP14	#N/A						MT1D				C8H4orf19	#N/A						CCDC62										100520849											MMP14						MYRF
	MMS22L	#N/A						MTA2				C8H4orf33	#N/A						CCDC66										100154005											MMS22L						NAA10
	MOCS1	#N/A						MTA3				C9H11orf54	#N/A						CCDC68										100511865											MOCS1						NAA50
	MON1B	#N/A						MTCH2				C9H11orf87	#N/A						CCDC7										100739314											MON1B						NAGA
	MOSMO	#N/A						MTFP1				C9H1orf116	#N/A						CCDC71										100515927											MOSMO						NANOS1
	MPC1	#N/A						MTFR1L				CAAP1	#N/A						CCDC71L										100513283											MPC1						NANS
	MPP1	#N/A						MTHFSD				CAB39	#N/A						CCDC77										494458											MPP1						NARS1
	MPP6	#N/A						MYADM				CAB39L	#N/A						CCDC82										110259283											MPP6						NASP
	MPZL1	#N/A						MYBBP1A				CABIN1	#N/A						CCDC85C										100157083											MPZL1						NAT8L
	MRM2	#N/A						MYBL1				CABLES2	#N/A						CCDC86										100624752											MRM2						NAV2
	MRM3	#N/A						MYCL				CACNA1E	#N/A						CCDC88A										100621788											MRM3						NCAPG
	MROH1	#N/A						MYEF2				CACNA2D1	#N/A						CCDC9										100157302											MROH1						NCK1
	MRPL10	#N/A						MYH14				CACNA2D2	#N/A						CCDC90B										100155091											MRPL10						NCL
	MRPL12	#N/A						MYH9				CACNA2D4	#N/A						CCDC91										100626751											MRPL12						NCOA3
	MRPL15	105						MYL3				CACNB2	#N/A						CCDC93										100518629											MRPL15						NCOA4
	MRPL18	#N/A						MYL6				CACTIN	#N/A						CCDC97										100154153											MRPL18						NCOR1
	MRPL51	#N/A						MYL9				CACUL1	#N/A						CCHCR1										100156416											MRPL51						NDC1
	MRPS12	#N/A						MYNN				CACYBP	#N/A						CCM2										100516137											MRPS12						NDFIP2
	MRPS22	#N/A						MYO1D				CAD	#N/A						CCN1										100157920											MRPS22						NDUFA12
	MRPS23	#N/A						MYO6				CADPS2	#N/A						CCN2										100622559											MRPS23						NDUFA2
	MRPS30	#N/A						MYOF				CALCOCO1	#N/A						CCNA2										100156104											MRPS30						NDUFAB1
	MRPS36	#N/A						MYRF				CALCOCO2	#N/A						CCNB1										100157656											MRPS36						NDUFAF4
	MRPS6	#N/A						NAA10				CALCRL	#N/A						CCNB1IP1										100625881											MRPS6						NDUFB10
	MRTO4	#N/A						NAA50				CALHM5	#N/A						CCNB2										396665											MRTO4						NDUFB11
	MSH2	#N/A						NAGA				CALM1	#N/A						CCNB3										110256637											MSH2						NDUFB5
	MSH3	#N/A						NANOS1				CALM2	#N/A						CCNC										100627158											MSH3						NDUFB6
	MSL1	#N/A						NANS				CALM3	#N/A						CCND3										100513615											MSL1						NECAB3
	MSN	#N/A						NARS1				CALR	#N/A						CCNDBP1										100519625											MSN						NEDD4L
	MSRB1	#N/A						NASP				CALU	#N/A						CCNE1										100625272											MSRB1						NEURL1
	MST1R	#N/A						NAT8L				CAMK1	#N/A						CCNF										100516328											MST1R						NFAT5
	MSX2	#N/A						NAV2				CAMK2D	#N/A						CCNG1										100620381											MSX2						NFKB1
	MT1D	#N/A						NCAPG				CAMK2G	#N/A						CCNG2										100157435											MT1D						NFKB2
	MTA2	#N/A						NCK1				CAMK2N1	#N/A						CCNH										100621541											MTA2						NFKBIB
	MTA3	#N/A						NCL				CAMK4	#N/A						CCNI										100514867											MTA3						NFU1
	MTCH2	#N/A						NCOA3				CAMKK1	#N/A						CCNJ										100144591											MTCH2						NFYA
	MTFP1	#N/A						NCOA4				CAMKK2	#N/A						CCNK										100526252											MTFP1						NICN1
	MTFR1L	#N/A						NCOR1				CAMLG	#N/A						CCNL1										100515534											MTFR1L						NID1
	MTHFSD	#N/A						NDC1				CAMSAP1	#N/A						CCNL2										100524397											MTHFSD						NIPA2
	MYADM	#N/A						NDFIP2				CAMSAP2	#N/A						CCNQ										100522629											MYADM						NIPAL1
	MYBBP1A	#N/A						NDUFA12				CAMSAP3	#N/A						CCNT1										100157387											MYBBP1A						NME2
	MYBL1	#N/A						NDUFA2				CAMTA1	#N/A						CCNT2										100624229											MYBL1						NME6
	MYC	107						NDUFAB1				CAMTA2	#N/A						CCNY										100517353											MYC						NOB1
	MYCL	#N/A						NDUFAF4				CAND1	#N/A						CCNYL1										100521615											MYCL						NOLC1
	MYEF2	#N/A						NDUFB10				CANT1	#N/A						CCP110										100736696											MYEF2						NOP14
	MYH14	#N/A						NDUFB11				CANX	#N/A						CCPG1										733606											MYH14						NOP2
	MYH9	#N/A						NDUFB5				CAP1	#N/A						CCSAP										397581											MYH9						NOP53
	MYL3	#N/A						NDUFB6				CAPG	#N/A						CCSER1										100628179											MYL3						NOP56
	MYL6	#N/A						NECAB3				CAPN1	#N/A						CCT2										397042											MYL6						NOP58
	MYL9	#N/A						NEDD4L				CAPN15	#N/A						CCT3										100625926											MYL9						NOS3
	MYNN	#N/A						NEURL1				CAPN2	#N/A						CCT4										100738726											MYNN						NOSTRIN
	MYO1D	#N/A						NFAT5				CAPN5	#N/A						CCT5										397040											MYO1D						NOTCH2
	MYO6	#N/A						NFKB1				CAPN7	#N/A						CCT6A										100621740											MYO6						NOTCH3
	MYOF	#N/A						NFKB2				CAPNS1	#N/A						CCT7										100513172											MYOF						NPAS2
	MYRF	#N/A						NFKBIB				CAPRIN1	#N/A						CCT8										100512563											MYRF						NPC1
	NAA10	#N/A						NFU1				CAPZA1	#N/A						CCZ1										100153906											NAA10						NPHP3
	NAA50	#N/A						NFYA				CAPZA2	#N/A						CD109										106507125											NAA50						NRP1
	NAGA	#N/A						NICN1				CAPZB	#N/A						CD151										100626940											NAGA						NSA2
	NANOS1	#N/A						NID1				CARD19	#N/A						CD164										100622516											NANOS1						NSUN2
	NANS	#N/A						NIPA2				CARF	#N/A						CD200R1										106504094											NANS						NT5DC1
	NARS1	#N/A						NIPAL1				CARHSP1	#N/A						CD2AP										100151798											NARS1						NTNG1
	NASP	#N/A						NME2				CARM1	#N/A						CD2BP2										100626322											NASP						NTPCR
	NAT8L	#N/A						NME6				CARMIL1	#N/A						CD46										100523014											NAT8L						NUAK2
	NAV2	#N/A						NOB1				CARNMT1	#N/A						CD47										100515138											NAV2						NUB1
	NCAPG	#N/A						NOLC1				CARS1	#N/A						CD55										100513307											NCAPG						NUCB2
	NCK1	#N/A						NOP14				CARS2	#N/A						CD59										100152287											NCK1						NUCKS1
	NCL	#N/A						NOP2				CASC3	#N/A						CD63										100521836											NCL						NUDT3
	NCOA3	#N/A						NOP53				CASD1	#N/A						CD81										100522463											NCOA3						NUMB
	NCOA4	#N/A						NOP56				CASK	#N/A						CD82										100511414											NCOA4						NUP153
	NCOR1	#N/A						NOP58				CASKIN2	#N/A						CD86										100513044											NCOR1						NUP62
	NDC1	#N/A						NOS3				CASP10	#N/A						CD9										397602											NDC1						NUTF2
	NDFIP2	#N/A						NOSTRIN				CASP2	#N/A						CD99										100627475											NDFIP2						NXF1
	NDUFA12	#N/A						NOTCH2				CASP3	#N/A						CDA										100153530											NDUFA12						OAS2
	NDUFA2	#N/A						NOTCH3				CASP6	#N/A						CDADC1										100520445											NDUFA2						OAT
	NDUFAB1	#N/A						NPAS2				CASP8	#N/A						CDAN1										110261139											NDUFAB1						OCIAD2
	NDUFAF4	#N/A						NPC1				CASP8AP2	#N/A						CDC123										100621373											NDUFAF4						OGA
	NDUFB10	#N/A						NPHP3				CASQ2	#N/A						CDC14B										110257346											NDUFB10						OGT
	NDUFB11	#N/A						NRP1				CASS4	#N/A						CDC16										397202											NDUFB11						OPLAH
	NDUFB5	#N/A						NSA2				CAST	#N/A						CDC20										397535											NDUFB5						OPTN
	NDUFB6	#N/A						NSUN2				CASTOR2	#N/A						CDC23										100157067											NDUFB6						ORC1
	NECAB3	#N/A						NT5DC1				CAT	#N/A						CDC25A										100626969											NECAB3						ORC4
	NEDD4L	#N/A						NTNG1				CATSPERG	#N/A						CDC25B										100157063											NEDD4L						OSBPL10
	NEURL1	#N/A						NTPCR				CAVIN1	#N/A						CDC25C										100512083											NEURL1						OSBPL1A
	NFAT5	#N/A						NUAK2				CBFA2T2	#N/A						CDC26										100625101											NFAT5						OSBPL6
	NFKB1	#N/A						NUB1				CBFB	#N/A						CDC27										100739199											NFKB1						OSTC
	NFKB2	#N/A						NUCB2				CBL	#N/A						CDC34										100628020											NFKB2						OTUD4
	NFKBIB	#N/A						NUCKS1				CBLB	#N/A						CDC37										100525394											NFKBIB						OTULIN
	NFU1	#N/A						NUDT3				CBLL1	#N/A						CDC37L1										100520674											NFU1						OVOL2
	NFYA	#N/A						NUMB				CBR4	#N/A						CDC40										100524069											NFYA						OXCT1
	NICN1	#N/A						NUP153				CBWD1	#N/A						CDC42										100520617											NICN1						OXR1
	NID1	#N/A						NUP62				CBX1	#N/A						CDC42BPA										100523347											NID1						P2RY2
	NIPA2	#N/A						NUTF2				CBX3	#N/A						CDC42BPB										110259315											NIPA2						PA2G4
	NIPAL1	#N/A						NXF1				CBX4	#N/A						CDC42BPG										100524693											NIPAL1						PABPC4
	NKAIN2	110						OAS2				CBX5	#N/A						CDC42EP1										100625757											NKAIN2						PACS1
	NME2	#N/A						OAT				CBY1	#N/A						CDC42EP3										100627213											NME2						PAICS
	NME6	#N/A						OCIAD2				CC2D1A	#N/A						CDC42EP4										100525152											NME6						PANK1
	NOB1	#N/A						OGA				CC2D1B	#N/A						CDC42SE1										100152307											NOB1						PANK3
	NOLC1	#N/A						OGT				CCAR1	#N/A						CDC42SE2										100515577											NOLC1						PANX2
	NOP14	#N/A						OPLAH				CCAR2	#N/A						CDC45										100511042											NOP14						PAPLN
	NOP2	#N/A						OPTN				CCDC112	#N/A						CDC5L										396603											NOP2						PAPPA
	NOP53	#N/A						ORC1				CCDC115	#N/A						CDC6										100302027											NOP53						PARP1
	NOP56	#N/A						ORC4				CCDC117	#N/A						CDC7										100517932											NOP56						PARP4
	NOP58	#N/A						OSBPL10				CCDC12	#N/A						CDC73										100156707											NOP58						PARP9
	NOS3	#N/A						OSBPL1A				CCDC124	#N/A						CDCA2										100519485											NOS3						PARVB
	NOSTRIN	#N/A						OSBPL6				CCDC127	#N/A						CDCA3										110261556											NOSTRIN						PAWR
	NOTCH2	#N/A						OSTC				CCDC130	#N/A						CDCA4										100157748											NOTCH2						PBLD
	NOTCH3	#N/A						OTUD4				CCDC134	#N/A						CDCA5										100624883											NOTCH3						PCDH1
	NPAS2	#N/A						OTULIN				CCDC137	#N/A						CDCA7										100620395											NPAS2						PCF11
	NPC1	#N/A						OVOL2				CCDC138	#N/A						CDCA8										100519313											NPC1						PCGF3
	NPHP3	#N/A						OXCT1				CCDC14	#N/A						CDCP1										100517207											NPHP3						PCGF5
	NRP1	#N/A						OXR1				CCDC142	#N/A						CDH1										100514237											NRP1						PCK2
	NSA2	#N/A						P2RY2				CCDC15	#N/A						CDH2										100516546											NSA2						PCNA
	NSD1	112						PA2G4				CCDC150	#N/A						CDH22										414852											NSD1						PCYOX1
	NSUN2	#N/A						PABPC4				CCDC151	#N/A						CDH23										100154796											NSUN2						PDE2A
	NT5DC1	#N/A						PACS1				CCDC159	#N/A						CDIN1										100620255											NT5DC1						PDHA1
	NTNG1	#N/A						PAICS				CCDC168	#N/A						CDIP1										100144588											NTNG1						PDK3
	NTPCR	#N/A						PAIP2B				CCDC174	#N/A						CDIPT										100153484											NTPCR						PDSS1
	NUAK2	#N/A						PANK1				CCDC18	#N/A						CDK1										100155278											NUAK2						PDXK
	NUB1	#N/A						PANK3				CCDC186	#N/A						CDK10										397388											NUB1						PEA15
	NUCB2	#N/A						PANX2				CCDC22	#N/A						CDK11B										100153197											NUCB2						PEAK1
	NUCKS1	#N/A						PAPLN				CCDC25	#N/A						CDK12										100521805											NUCKS1						PELI2
	NUDT3	#N/A						PAPPA				CCDC28A	#N/A						CDK13										110257398											NUDT3						PEPD
	NUMB	#N/A						PARP1				CCDC34	#N/A						CDK14										100525306											NUMB						PEX10
	NUP153	#N/A						PARP4				CCDC43	#N/A						CDK16										100520777											NUP153						PFKFB3
	NUP62	#N/A						PARP9				CCDC47	#N/A						CDK17										396944											NUP62						PFKL
	NUTF2	#N/A						PARVB				CCDC50	#N/A						CDK18										100522877											NUTF2						PGBD5
	NXF1	#N/A						PAWR				CCDC51	#N/A						CDK19										100154202											NXF1						PGM2
	OAS2	#N/A						PBLD				CCDC58	#N/A						CDK2										110262090											OAS2						PGPEP1
	OAT	#N/A						PCDH1				CCDC59	#N/A						CDK20										100621842											OAT						PHF11
	OCIAD2	#N/A						PCF11				CCDC6	#N/A						CDK2AP1										100518663											OCIAD2						PHF21A
	OGA	#N/A						PCGF3				CCDC62	#N/A						CDK2AP2										100519560											OGA						PHF3
	OGT	#N/A						PCGF5				CCDC66	#N/A						CDK4										100157791											OGT						PHGDH
	OPLAH	#N/A						PCK2				CCDC68	#N/A						CDK5R1										100154452											OPLAH						PHKA1
	OPTN	#N/A						PCNA				CCDC7	#N/A						CDK5RAP1										100521564											OPTN						PHKB
	ORC1	#N/A						PCYOX1				CCDC71	#N/A						CDK5RAP2										100620186											ORC1						PHOSPHO1
	ORC4	#N/A						PDE2A				CCDC71L	#N/A						CDK5RAP3										100523679											ORC4						PHOX2A
	OSBPL10	#N/A						PDHA1				CCDC77	#N/A						CDK6										102159591											OSBPL10						PHYH
	OSBPL1A	#N/A						PDK3				CCDC82	#N/A						CDK7										100152572											OSBPL1A						PI4K2B
	OSBPL6	#N/A						PDSS1				CCDC85C	#N/A						CDK8										100624662											OSBPL6						PI4KA
	OSTC	#N/A						PDXK				CCDC86	#N/A						CDK9										397011											OSTC						PIAS4
	OTUD4	#N/A						PEA15				CCDC88A	#N/A						CDKAL1										100624596											OTUD4						PIGH
	OTULIN	#N/A						PEAK1				CCDC9	#N/A						CDKL2										100155832											OTULIN						PIH1D1
	OVOL2	#N/A						PECR				CCDC90B	#N/A						CDKN1B										100517653											OVOL2						PIK3CB
	OXCT1	#N/A						PELI2				CCDC91	#N/A						CDKN2AIP										100151740											OXCT1						PIKFYVE
	OXR1	#N/A						PEPD				CCDC93	#N/A						CDKN2AIPNL										100519950											OXR1						PIM2
	P2RY2	#N/A						PEX10				CCDC97	#N/A						CDKN3										100525723											P2RY2						PIP4K2A
	PA2G4	#N/A						PFKFB3				CCHCR1	#N/A						CDO1										110257482											PA2G4						PJA2
	PABPC4	#N/A						PFKL				CCM2	#N/A						CDON										100156824											PABPC4						PKD1
	PACS1	#N/A						PGBD5				CCN1	#N/A						CDR2										100523707											PACS1						PKN1
	PAICS	#N/A						PGM2				CCN2	#N/A						CDR2L										100625473											PAICS						PKP4
	PAIP2B	#N/A						PGPEP1				CCNA2	#N/A						CDS1										100623115											PAIP2B						PLA2G15
	PANK1	#N/A						PHF11				CCNB1	#N/A						CDS2										100513214											PANK1						PLA2G4A
	PANK3	#N/A						PHF21A				CCNB1IP1	#N/A						CDSN										100626097											PANK3						PLA2G4F
	PANX2	#N/A						PHF3				CCNB2	#N/A						CDT1										654326											PANX2						PLAGL1
	PAPLN	#N/A						PHGDH				CCNB3	#N/A						CDV3										100620153											PAPLN						PLBD1
	PAPPA	#N/A						PHKA1				CCNC	#N/A						CDX2										100152540											PAPPA						PLBD2
	PARP1	#N/A						PHKB				CCND3	#N/A						CDYL										397674											PARP1						PLCB3
	PARP4	#N/A						PHOSPHO1				CCNDBP1	#N/A						CDYL2										106504183											PARP4						PLCD1
	PARP9	#N/A						PHOX2A				CCNE1	#N/A						CEBPB										102165384											PARP9						PLCG2
	PARVB	#N/A						PHYH				CCNF	#N/A						CEBPD										100157885											PARVB						PLD3
	PAWR	#N/A						PI4K2B				CCNG1	#N/A						CEBPG										100624420											PAWR						PLEC
	PBLD	#N/A						PI4KA				CCNG2	#N/A						CEBPZ										110255209											PBLD						PLEKHA1
	PCDH1	#N/A						PIAS4				CCNH	#N/A						CEBPZOS										414369											PCDH1						PLEKHG2
	PCF11	#N/A						PIGH				CCNI	#N/A						CECR2										100156865											PCF11						PLOD3
	PCGF3	#N/A						PIH1D1				CCNJ	#N/A						CELF1										100623420											PCGF3						PLRG1
	PCGF5	#N/A						PIK3CB				CCNK	#N/A						CELF2										100188906											PCGF5						PMEPA1
	PCK2	#N/A						PIKFYVE				CCNL1	#N/A						CELSR3										100153251											PCK2						PMM2
	PCNA	#N/A						PIM2				CCNL2	#N/A						CEMIP										664651											PCNA						PNPLA6
	PCYOX1	#N/A						PIP4K2A				CCNQ	#N/A						CEMIP2										100525927											PCYOX1						PNPT1
	PDE2A	#N/A						PJA2				CCNT1	#N/A						CENPA										100154898											PDE2A						POLB
	PDGFRA	119						PKD1				CCNT2	#N/A						CENPB										100628069											PDGFRA						POLD2
	PDHA1	#N/A						PKN1				CCNY	#N/A						CENPC										100625306											PDHA1						POLE
	PDK3	#N/A						PKP4				CCNYL1	#N/A						CENPE										100512042											PDK3						POLE3
	PDSS1	#N/A						PLA2G15				CCP110	#N/A						CENPF										100522981											PDSS1						POLE4
	PDXK	#N/A						PLA2G4A				CCPG1	#N/A						CENPH										110261144											PDXK						POLK
	PEA15	#N/A						PLA2G4F				CCSAP	#N/A						CENPI										100512084											PEA15						POLR2B
	PEAK1	#N/A						PLAGL1				CCSER1	#N/A						CENPJ										110261313											PEAK1						POLR2E
	PECR	#N/A						PLBD1				CCT2	#N/A						CENPK										100627014											PECR						PON2
	PELI2	#N/A						PLBD2				CCT3	#N/A						CENPL										100625224											PELI2						PORCN
	PEPD	#N/A						PLCB3				CCT4	#N/A						CENPN										100157872											PEPD						POU2F2
	PEX10	#N/A						PLCD1				CCT5	#N/A						CENPO										100526021											PEX10						POU5F2
	PFKFB3	#N/A						PLCG2				CCT6A	#N/A						CENPP										100625322											PFKFB3						PPA1
	PFKL	#N/A						PLD3				CCT7	#N/A						CENPQ										100738984											PFKL						PPDPF
	PGBD5	#N/A						PLEC				CCT8	#N/A						CENPT										100736958											PGBD5						PPIA
	PGM2	#N/A						PLEKHA1				CCZ1	#N/A						CENPU										100523827											PGM2						PPIP5K2
	PGPEP1	#N/A						PLEKHG2				CD109	#N/A						CENPW										100188977											PGPEP1						PPM1F
	PHF11	#N/A						PLOD3				CD151	#N/A						CEP104										100521472											PHF11						PPM1H
	PHF21A	#N/A						PLRG1				CD164	#N/A						CEP120										100154013											PHF21A						PPP1CC
	PHF3	#N/A						PMEPA1				CD200R1	#N/A						CEP128										100738134											PHF3						PPP1R10
	PHGDH	#N/A						PMM2				CD2AP	#N/A						CEP135										100512869											PHGDH						PPP1R12B
	PHKA1	#N/A						PNPLA6				CD2BP2	#N/A						CEP152										100049668											PHKA1						PPP1R14B
	PHKB	#N/A						PNPT1				CD46	#N/A						CEP162										100624495											PHKB						PPP1R15B
	PHLDA3	123						POLB				CD47	#N/A						CEP164										102164641											PHLDA3						PPP1R18
	PHOSPHO1	#N/A						POLD2				CD55	#N/A						CEP170										100512509											PHOSPHO1						PPP1R26
	PHOX2A	#N/A						POLE				CD59	#N/A						CEP170B										100144587											PHOX2A						PPP3CB
	PHYH	#N/A						POLE3				CD63	#N/A						CEP192										110255959											PHYH						PPP4R1L
	PI4K2B	#N/A						POLE4				CD81	#N/A						CEP20										100154619											PI4K2B						PPP4R3A
	PI4KA	#N/A						POLK				CD82	#N/A						CEP250										100515524											PI4KA						PPP5C
	PIAS4	#N/A						POLR2B				CD86	#N/A						CEP290										100524423											PIAS4						PPRC1
	PIGH	#N/A						POLR2E				CD9	#N/A						CEP295										102166060											PIGH						PQBP1
	PIH1D1	#N/A						PON2				CD99	#N/A						CEP350										100625589											PIH1D1						PRDX6
	PIK3CB	#N/A						PORCN				CDA	#N/A						CEP43										100522249											PIK3CB						PRELID1
	PIKFYVE	#N/A						POU2F2				CDADC1	#N/A						CEP44										100512547											PIKFYVE						PRELID3B
	PIM2	#N/A						POU5F2				CDAN1	#N/A						CEP55										100525832											PIM2						PREP
	PIP4K2A	#N/A						PPA1				CDC123	#N/A						CEP57										397363											PIP4K2A						PRKAB2
	PJA2	#N/A						PPDPF				CDC14B	#N/A						CEP63										100625286											PJA2						PRKCA
	PKD1	#N/A						PPIA				CDC16	#N/A						CEP68										102164606											PKD1						PRKCB
	PKIA	124						PPIP5K2				CDC20	#N/A						CEP70										397104											PKIA						PRKCI
	PKN1	#N/A						PPM1F				CDC23	#N/A						CEP78										100517301											PKN1						PRKD2
	PKP4	#N/A						PPM1H				CDC25A	#N/A						CEP83										100152811											PKP4						PRMT1
	PLA2G15	#N/A						PPP1CC				CDC25B	#N/A						CEP85										100515165											PLA2G15						PROS1
	PLA2G4A	#N/A						PPP1R10				CDC25C	#N/A						CEP85L										110257666											PLA2G4A						PRPF19
	PLA2G4F	#N/A						PPP1R12B				CDC26	#N/A						CEP89										110255208											PLA2G4F						PRRG4
	PLAGL1	#N/A						PPP1R14B				CDC27	#N/A						CEP95										100739425											PLAGL1						PRTG
	PLBD1	#N/A						PPP1R15B				CDC34	#N/A						CEP97										102160748											PLBD1						PSEN1
	PLBD2	#N/A						PPP1R18				CDC37	#N/A						CEPT1										100517036											PLBD2						PSPH
	PLCB3	#N/A						PPP1R26				CDC37L1	#N/A						CERS2										100517908											PLCB3						PTAR1
	PLCD1	#N/A						PPP3CB				CDC40	#N/A						CERS3										102168153											PLCD1						PTBP1
	PLCG2	#N/A						PPP4R1L				CDC42	#N/A						CERS5										100152646											PLCG2						PTCH1
	PLD3	#N/A						PPP4R3A				CDC42BPA	#N/A						CERS6										100621141											PLD3						PTGES
	PLEC	#N/A						PPP5C				CDC42BPB	#N/A						CERT1										100514982											PLEC						PTGFRN
	PLEKHA1	#N/A						PPRC1				CDC42BPG	#N/A						CETN2										100156043											PLEKHA1						PTGS2
	PLEKHG2	#N/A						PQBP1				CDC42EP1	#N/A						CETN3										100153489											PLEKHG2						PTI
	PLOD3	#N/A						PRDX6				CDC42EP3	#N/A						CFAP20										102157824											PLOD3						PTMS
	PLRG1	#N/A						PRELID1				CDC42EP4	#N/A						CFAP20DC										100621118											PLRG1						PTPDC1
	PMEPA1	#N/A						PRELID3B				CDC42SE1	#N/A						CFAP298										102162270											PMEPA1						PTPMT1
	PMM2	#N/A						PREP				CDC42SE2	#N/A						CFAP44										100517332											PMM2						PTPN11
	PNPLA6	#N/A						PRKAB2				CDC45	#N/A						CFAP47										100517495											PNPLA6						PTPN13
	PNPT1	#N/A						PRKCA				CDC5L	#N/A						CFAP53										100627099											PNPT1						PTPN9
	PODXL	129						PRKCB				CDC6	#N/A						CFDP1										100520587											PODXL						PTPRF
	POLB	#N/A						PRKCI				CDC7	#N/A						CFL1										100513842											POLB						PURA
	POLD2	#N/A						PRKD2				CDC73	#N/A						CFLAR										100144422											POLD2						PUS3
	POLE	#N/A						PRMT1				CDCA2	#N/A						CFTR										396810											POLE						PXDC1
	POLE3	#N/A						PROS1				CDCA3	#N/A						CGGBP1										100157220											POLE3						PXK
	POLE4	#N/A						PRPF19				CDCA4	#N/A						CGN										100511265											POLE4						PXMP4
	POLK	#N/A						PRRG4				CDCA5	#N/A						CGNL1										100154778											POLK						PXYLP1
	POLR2B	#N/A						PRTG				CDCA7	#N/A						CGRRF1										110261324											POLR2B						PYCR1
	POLR2E	#N/A						PSEN1				CDCA8	#N/A						CHAC1										100514413											POLR2E						PYGL
	PON2	#N/A						PSPH				CDCP1	#N/A						CHAF1A										100522412											PON2						QDPR
	PORCN	#N/A						PTAR1				CDH1	#N/A						CHAF1B										100153069											PORCN						R3HDM2
	POU2F2	#N/A						PTBP1				CDH2	#N/A						CHCHD1										407245											POU2F2						R3HDM4
	POU5F2	#N/A						PTCH1				CDH22	#N/A						CHCHD10										100627715											POU5F2						RAB11FIP1
	PPA1	#N/A						PTGES				CDH23	#N/A						CHCHD2										100155997											PPA1						RAB11FIP4
	PPDPF	#N/A						PTGFRN				CDIN1	#N/A						CHCHD3										397569											PPDPF						RAB1A
	PPIA	#N/A						PTGS2				CDIP1	#N/A						CHCHD4										100158126											PPIA						RAB21
	PPIP5K2	#N/A						PTI				CDIPT	#N/A						CHCHD5										100521094											PPIP5K2						RAB24
	PPM1F	#N/A						PTMS				CDK1	#N/A						CHCHD7										100622361											PPM1F						RAB31
	PPM1H	#N/A						PTPDC1				CDK10	#N/A						CHD1										100624785											PPM1H						RAB32
	PPP1CC	#N/A						PTPMT1				CDK11B	#N/A						CHD1L										100519994											PPP1CC						RAB38
	PPP1R10	#N/A						PTPN11				CDK12	#N/A						CHD2										110255799											PPP1R10						RAB3B
	PPP1R12B	#N/A						PTPN13				CDK13	#N/A						CHD3										110255408											PPP1R12B						RAB3D
	PPP1R14B	#N/A						PTPN9				CDK14	#N/A						CHD4										397269											PPP1R14B						RAB3GAP2
	PPP1R15B	#N/A						PTPRF				CDK16	#N/A						CHD6										100628163											PPP1R15B						RAB3IL1
	PPP1R18	#N/A						PURA				CDK17	#N/A						CHD7										100511331											PPP1R18						RAB6A
	PPP1R26	#N/A						PUS3				CDK18	#N/A						CHD8										100521566											PPP1R26						RAB7B
	PPP3CB	#N/A						PXDC1				CDK19	#N/A						CHD9										100515030											PPP3CB						RABGGTB
	PPP4R1L	#N/A						PXK				CDK2	#N/A						CHEK1										396625											PPP4R1L						RAI14
	PPP4R3A	#N/A						PXMP4				CDK20	#N/A						CHEK2										100523596											PPP4R3A						RALB
	PPP5C	#N/A						PXYLP1				CDK2AP1	#N/A						CHERP										100517663											PPP5C						RALBP1
	PPRC1	#N/A						PYCR1				CDK2AP2	#N/A						CHFR										100737870											PPRC1						RALGAPA2
	PQBP1	#N/A						PYGL				CDK4	#N/A						CHIC2										100524005											PQBP1						RALGDS
	PRDX6	#N/A						QDPR				CDK5R1	#N/A						CHID1										100523348											PRDX6						RAN
	PRELID1	#N/A						R3HDM2				CDK5RAP1	#N/A						CHKB										100523443											PRELID1						RANBP1
	PRELID3B	#N/A						R3HDM4				CDK5RAP2	#N/A						CHL1										100154116											PRELID3B						RANGAP1
	PREP	#N/A						RAB11FIP1				CDK5RAP3	#N/A						CHM										100513810											PREP						RAP1A
	PRKAB2	#N/A						RAB11FIP4				CDK6	#N/A						CHML										100152619											PRKAB2						RASA2
	PRKCA	#N/A						RAB1A				CDK7	#N/A						CHMP1A										100523899											PRKCA						RASGRF2
	PRKCB	#N/A						RAB21				CDK8	#N/A						CHMP1B										106510592											PRKCB						RASGRP1
	PRKCI	#N/A						RAB24				CDK9	#N/A						CHMP2A										100521674											PRKCI						RASSF4
	PRKD2	#N/A						RAB31				CDKAL1	#N/A						CHMP2B										100153782											PRKD2						RBBP7
	PRMT1	#N/A						RAB32				CDKL2	#N/A						CHMP3										100517457											PRMT1						RBL2
	PROS1	#N/A						RAB38				CDKN1B	#N/A						CHMP4A										397082											PROS1						RBM10
	PRPF19	#N/A						RAB3B				CDKN2AIP	#N/A						CHMP4B										406192											PRPF19						RBM19
	PRRG4	#N/A						RAB3D				CDKN2AIPNL	#N/A						CHMP5										110261156											PRRG4						RBM25
	PRTG	#N/A						RAB3GAP2				CDKN3	#N/A						CHMP6										100624209											PRTG						RBM3
	PSEN1	#N/A						RAB3IL1				CDO1	#N/A						CHMP7										102161951											PSEN1						RBM39
	PSPH	#N/A						RAB6A				CDON	#N/A						CHORDC1										100155899											PSPH						RBM4
	PTAR1	#N/A						RAB7B				CDR2	#N/A						CHP1										100737907											PTAR1						RBM47
	PTBP1	#N/A						RABGGTB				CDR2L	#N/A						CHPF										100359358											PTBP1						RBM4B
	PTCH1	#N/A						RAI14				CDS1	#N/A						CHPT1										396707											PTCH1						RBM7
	PTGES	#N/A						RALB				CDS2	#N/A						CHRAC1										100520910											PTGES						RBMX
	PTGFRN	#N/A						RALBP1				CDSN	#N/A						CHRD										100518924											PTGFRN						RBPJ
	PTGS2	#N/A						RALGAPA2				CDT1	#N/A						CHRM2										100620865											PTGS2						RC3H1
	PTI	#N/A						RALGDS				CDV3	#N/A						CHRM4										100523493											PTI						RCAN1
	PTMS	#N/A						RAN				CDX2	#N/A						CHRNA4										100521839											PTMS						RCAN3
	PTPDC1	#N/A						RANBP1				CDYL	#N/A						CHST14										100623892											PTPDC1						RCN2
	PTPMT1	#N/A						RANGAP1				CDYL2	#N/A						CHST9										100620112											PTPMT1						RCSD1
	PTPN11	#N/A						RAP1A				CEBPB	#N/A						CHSY1										397512											PTPN11						RDH10
	PTPN13	#N/A						RASA2				CEBPD	#N/A						CHTF18										100156007											PTPN13						RDH11
	PTPN9	#N/A						RASGRF2				CEBPG	#N/A						CHTF8										100522271											PTPN9						RDX
	PTPRF	#N/A						RASGRP1				CEBPZ	#N/A						CHTOP										100515055											PTPRF						REL
	PURA	#N/A						RASSF4				CEBPZOS	#N/A						CHUK										110260954											PURA						RELCH
	PUS3	#N/A						RBBP7				CECR2	#N/A						CHURC1										100514251											PUS3						REPS2
	PXDC1	#N/A						RBL2				CELF1	#N/A						CIAO1										100525739											PXDC1						REXO2
	PXK	#N/A						RBM10				CELF2	#N/A						CIAO2A										100155257											PXK						REXO5
	PXMP4	#N/A						RBM19				CELSR3	#N/A						CIAO2B										102163666											PXMP4						RFESD
	PXYLP1	#N/A						RBM25				CEMIP	#N/A						CIAO3										100625971											PXYLP1						RFFL
	PYCR1	#N/A						RBM3				CEMIP2	#N/A						CIAPIN1										100157797											PYCR1						RFWD3
	PYGL	#N/A						RBM39				CENPA	#N/A						CIB1										100522125											PYGL						RGN
	QDPR	#N/A						RBM4				CENPB	#N/A						CIB2										397135											QDPR						RHBDD1
	R3HDM2	#N/A						RBM47				CENPC	#N/A						CIC										110255743											R3HDM2						RHNO1
	R3HDM4	#N/A						RBM4B				CENPE	#N/A						CIDEB										100522340											R3HDM4						RHOB
	RAB11FIP1	#N/A						RBM7				CENPF	#N/A						CILK1										397035											RAB11FIP1						RHOBTB2
	RAB11FIP4	#N/A						RBMX				CENPH	#N/A						CINP										110257314											RAB11FIP4						RHOD
	RAB1A	#N/A						RBPJ				CENPI	#N/A						CIP2A										110260073											RAB1A						RHOG
	RAB21	#N/A						RC3H1				CENPJ	#N/A						CIPC										106510560											RAB21						RHOT1
	RAB24	#N/A						RCAN1				CENPK	#N/A						CIR1										100620301											RAB24						RHOU
	RAB31	#N/A						RCAN3				CENPL	#N/A						CIRBP										110255179											RAB31						RHOV
	RAB32	#N/A						RCN2				CENPN	#N/A						CISD1										100516225											RAB32						RHPN2
	RAB38	#N/A						RCSD1				CENPO	#N/A						CISD2										100510951											RAB38						RIN3
	RAB3B	#N/A						RDH10				CENPP	#N/A						CIT										110261068											RAB3B						RIOX1
	RAB3D	#N/A						RDH11				CENPQ	#N/A						CITED2										100517213											RAB3D						RIPK4
	RAB3GAP2	#N/A						RDX				CENPT	#N/A						CITED4										110259371											RAB3GAP2						RIPOR1
	RAB3IL1	#N/A						REL				CENPU	#N/A						CIZ1										397085											RAB3IL1						RMND5B
	RAB6A	#N/A						RELCH				CENPW	#N/A						CKAP2										100152765											RAB6A						RNF103
	RAB7B	#N/A						REPS2				CEP104	#N/A						CKAP2L										100154292											RAB7B						RNF122
	RABGGTB	#N/A						REXO2				CEP120	#N/A						CKAP4										100518681											RABGGTB						RNF130
	RAI14	#N/A						REXO5				CEP128	#N/A						CKAP5										100316854											RAI14						RNF157
	RALB	#N/A						RFESD				CEP135	#N/A						CKB										100154684											RALB						RNF19A
	RALBP1	#N/A						RFFL				CEP152	#N/A						CKMT1A										100515888											RALBP1						RNPS1
	RALGAPA2	#N/A						RFWD3				CEP162	#N/A						CKS1B										100151872											RALGAPA2						RORA
	RALGDS	#N/A						RGN				CEP164	#N/A						CKS2										100158093											RALGDS						RPAP2
	RAN	#N/A						RHBDD1				CEP170	#N/A						CLASP1										100145886											RAN						RPN1
	RANBP1	#N/A						RHNO1				CEP170B	#N/A						CLASP2										100514278											RANBP1						RPRD1B
	RANGAP1	#N/A						RHOB				CEP192	#N/A						CLASRP										100144461											RANGAP1						RRBP1
	RAP1A	#N/A						RHOBTB2				CEP20	#N/A						CLCC1										100515414											RAP1A						RREB1
	RASA2	#N/A						RHOD				CEP250	#N/A						CLCN2										100516848											RASA2						RRM2
	RASAL2	137						RHOG				CEP290	#N/A						CLCN3										100737107											RASAL2						RRP1B
	RASGRF2	#N/A						RHOT1				CEP295	#N/A						CLCN5										100520369											RASGRF2						RRP8
	RASGRP1	#N/A						RHOU				CEP350	#N/A						CLCN6										100154795											RASGRP1						RRS1
	RASSF4	#N/A						RHOV				CEP43	#N/A						CLCN7										100621029											RASSF4						RSL24D1
	RBBP7	#N/A						RHPN2				CEP44	#N/A						CLDN12										100517024											RBBP7						RSU1
	RBL2	#N/A						RIN3				CEP55	#N/A						CLDN4										100151920											RBL2						RTL6
	RBM10	#N/A						RIOX1				CEP57	#N/A						CLDN7										100523624											RBM10						RTRAF
	RBM19	#N/A						RIPK4				CEP63	#N/A						CLDN8										100525433											RBM19						RUFY2
	RBM25	#N/A						RIPOR1				CEP68	#N/A						CLDND1										100157783											RBM25						RUFY3
	RBM3	#N/A						RMND5B				CEP70	#N/A						CLEC16A										100152988											RBM3						RWDD1
	RBM39	#N/A						RNF103				CEP78	#N/A						CLIC1										110258060											RBM39						S100A10
	RBM4	#N/A						RNF122				CEP83	#N/A						CLIC4										102158906											RBM4						S100A11
	RBM47	#N/A						RNF130				CEP85	#N/A						CLIC6										100523234											RBM47						SACM1L
	RBM4B	#N/A						RNF157				CEP85L	#N/A						CLINT1										100156538											RBM4B						SALL4
	RBM7	#N/A						RNF19A				CEP89	#N/A						CLIP1										100512932											RBM7						SAR1A
	RBMX	#N/A						RNPS1				CEP95	#N/A						CLIP2										100625733											RBMX						SART1
	RBPJ	#N/A						RORA				CEP97	#N/A						CLK1										100157295											RBPJ						SATB2
	RC3H1	#N/A						RPAP2				CEPT1	#N/A						CLK2										100153856											RC3H1						SCAF4
	RCAN1	#N/A						RPN1				CERS2	#N/A						CLK3										100512305											RCAN1						SCAMP2
	RCAN3	#N/A						RPRD1B				CERS3	#N/A						CLK4										100125959											RCAN3						SCARB1
	RCN2	#N/A						RRBP1				CERS5	#N/A						CLMN										100620722											RCN2						SCD
	RCSD1	#N/A						RREB1				CERS6	#N/A						CLN3										100521910											RCSD1						SCEL
	RDH10	#N/A						RRM2				CERT1	#N/A						CLN5										106504593											RDH10						SCNN1A
	RDH11	#N/A						RRP1B				CETN2	#N/A						CLN6										100157742											RDH11						SCOC
	RDX	#N/A						RRP8				CETN3	#N/A						CLN8										100622761											RDX						SDF2L1
	REL	#N/A						RRS1				CFAP20	#N/A						CLNS1A										403165											REL						SEC23A
	RELCH	#N/A						RSL24D1				CFAP20DC	#N/A						CLOCK										100127155											RELCH						SEC24A
	REPS2	#N/A						RSU1				CFAP298	#N/A						CLP1										100431099											REPS2						SEC61A1
	REXO2	#N/A						RTL6				CFAP44	#N/A						CLPB										100155363											REXO2						SELENOF
	REXO5	#N/A						RTRAF				CFAP47	#N/A						CLPP										100627241											REXO5						SELENOS
	RFESD	#N/A						RUFY2				CFAP53	#N/A						CLPTM1										100512105											RFESD						SEMA3G
	RFFL	#N/A						RUFY3				CFDP1	#N/A						CLPTM1L										100511037											RFFL						SEMA4C
	RFWD3	#N/A						RWDD1				CFL1	#N/A						CLPX										100522144											RFWD3						SEMA5A
	RGN	#N/A						S100A10				CFLAR	#N/A						CLSPN										100522721											RGN						SEPTIN11
	RHBDD1	#N/A						S100A11				CFTR	#N/A						CLSTN1										100192438											RHBDD1						SERP1
	RHNO1	#N/A						SACM1L				CGGBP1	#N/A						CLTA										100521982											RHNO1						SERPINB1
	RHOB	#N/A						SALL4				CGN	#N/A						CLTB										110260610											RHOB						SERPINB5
	RHOBTB2	#N/A						SAR1A				CGNL1	#N/A						CLTC										100152774											RHOBTB2						SERPINE1
	RHOD	#N/A						SART1				CGRRF1	#N/A						CLTRN										100158029											RHOD						SERTAD2
	RHOG	#N/A						SATB2				CHAC1	#N/A						CLUAP1										100156612											RHOG						SESN2
	RHOT1	#N/A						SCAF4				CHAF1A	#N/A						CLUH										100520542											RHOT1						SETDB1
	RHOU	#N/A						SCAMP2				CHAF1B	#N/A						CLYBL										397016											RHOU						SETDB2
	RHOV	#N/A						SCARB1				CHCHD1	#N/A						CMAS										396762											RHOV						SF1
	RHPN2	#N/A						SCD				CHCHD10	#N/A						CMBL										100517241											RHPN2						SF3B5
	RIN3	#N/A						SCEL				CHCHD2	#N/A						CMC1										397062											RIN3						SFPQ
	RIOX1	#N/A						SCNN1A				CHCHD3	#N/A						CMC2										100155460											RIOX1						SFT2D2
	RIPK4	#N/A						SCOC				CHCHD4	#N/A						CMIP										100520394											RIPK4						SFXN1
	RIPOR1	#N/A						SDF2L1				CHCHD5	#N/A						CMPK1										100620396											RIPOR1						SGF29
	RMND5B	#N/A						SEC23A				CHCHD7	#N/A						CMSS1										396942											RMND5B						SGK1
	RNF103	#N/A						SEC24A				CHD1	#N/A						CMTM3										100627912											RNF103						SH3BGRL3
	RNF122	#N/A						SEC61A1				CHD1L	#N/A						CMTM4										100523845											RNF122						SH3BP4
	RNF130	#N/A						SELENOF				CHD2	#N/A						CMTM7										397608											RNF130						SH3BP5
	RNF157	#N/A						SELENOS				CHD3	#N/A						CMTM8										100154266											RNF157						SH3D19
	RNF19A	#N/A						SEMA3G				CHD4	#N/A						CMTR1										100526059											RNF19A						SH3GL1
	RNPS1	#N/A						SEMA4C				CHD6	#N/A						CMTR2										595128											RNPS1						SH3PXD2A
	RORA	#N/A						SEMA5A				CHD7	#N/A						CNBP										100520193											RORA						SH3RF1
	RPAP2	#N/A						SEPTIN11				CHD8	#N/A						CNDP1										102163220											RPAP2						SH3RF2
	RPN1	#N/A						SERP1				CHD9	#N/A						CNDP2										110255935											RPN1						SHCBP1
	RPRD1B	#N/A						SERPINB1				CHEK1	#N/A						CNEP1R1										100520441											RPRD1B						SINHCAF
	RRBP1	#N/A						SERPINB5				CHEK2	#N/A						CNIH1										100518042											RRBP1						SIPA1L1
	RREB1	#N/A						SERPINE1				CHERP	#N/A						CNIH2										100515629											RREB1						SIRT1
	RRM2	#N/A						SERTAD2				CHFR	#N/A						CNIH4										100152321											RRM2						SIX4
	RRP1B	#N/A						SESN2				CHIC2	#N/A						CNKSR1										100152352											RRP1B						SKIL
	RRP8	#N/A						SETDB1				CHID1	#N/A						CNKSR3										100134977											RRP8						SKP2
	RRS1	#N/A						SETDB2				CHKB	#N/A						CNN2										100517078											RRS1						SLBP
	RSL24D1	#N/A						SF1				CHL1	#N/A						CNN3										100515937											RSL24D1						SLC12A6
	RSU1	#N/A						SF3B5				CHM	#N/A						CNNM2										100152734											RSU1						SLC12A7
	RTL6	#N/A						SFPQ				CHML	#N/A						CNNM3										100516180											RTL6						SLC13A4
	RTRAF	#N/A						SFT2D2				CHMP1A	#N/A						CNNM4										100624262											RTRAF						SLC13A5
	RUFY2	#N/A						SFXN1				CHMP1B	#N/A						CNOT1										445534											RUFY2						SLC16A14
	RUFY3	#N/A						SGF29				CHMP2A	#N/A						CNOT10										100519845											RUFY3						SLC19A2
	RWDD1	#N/A						SGK1				CHMP2B	#N/A						CNOT11										100517706											RWDD1						SLC19A3
	S100A10	#N/A						SH3BGRL3				CHMP3	#N/A						CNOT2										100627470											S100A10						SLC1A3
	S100A11	#N/A						SH3BP4				CHMP4A	#N/A						CNOT3										100519603											S100A11						SLC20A1
	SACM1L	#N/A						SH3BP5				CHMP4B	#N/A						CNOT4										100521142											SACM1L						SLC20A2
	SALL4	#N/A						SH3D19				CHMP5	#N/A						CNOT6										100518487											SALL4						SLC22A5
	SAR1A	#N/A						SH3GL1				CHMP6	#N/A						CNOT6L										110255732											SAR1A						SLC25A10
	SART1	#N/A						SH3PXD2A				CHMP7	#N/A						CNOT7										100520835											SART1						SLC25A11
	SATB2	#N/A						SH3RF1				CHORDC1	#N/A						CNOT8										100525092											SATB2						SLC25A13
	SCAF4	#N/A						SH3RF2				CHP1	#N/A						CNOT9										396688											SCAF4						SLC25A3
	SCAMP2	#N/A						SHCBP1				CHPF	#N/A						CNP										100141417											SCAMP2						SLC25A30
	SCARB1	#N/A						SINHCAF				CHPT1	#N/A						CNPPD1										100124375											SCARB1						SLC25A44
	SCD	#N/A						SIPA1L1				CHRAC1	#N/A						CNPY2										100515860											SCD						SLC25A5
	SCEL	#N/A						SIRT1				CHRD	#N/A						CNST										100154397											SCEL						SLC26A4
	SCNN1A	#N/A						SIX4				CHRM2	#N/A						CNTFR										100157716											SCNN1A						SLC26A6
	SCOC	#N/A						SKIL				CHRM4	#N/A						CNTRL										100157793											SCOC						SLC28A3
	SDF2L1	#N/A						SKP2				CHRNA4	#N/A						COA1										100625806											SDF2L1						SLC2A1
	SEC23A	#N/A						SLBP				CHST14	#N/A						COA7										100511902											SEC23A						SLC30A1
	SEC24A	#N/A						SLC10A1				CHST9	#N/A						COASY										100038033											SEC24A						SLC30A2
	SEC61A1	#N/A						SLC12A6				CHSY1	#N/A						COBLL1										100137084											SEC61A1						SLC31A1
	SELENOF	#N/A						SLC12A7				CHTF18	#N/A						COG1										100624343											SELENOF						SLC34A2
	SELENOS	#N/A						SLC13A4				CHTF8	#N/A						COG2										100525001											SELENOS						SLC35A4
	SEMA3G	#N/A						SLC13A5				CHTOP	#N/A						COG3										100625324											SEMA3G						SLC37A1
	SEMA4C	#N/A						SLC16A14				CHUK	#N/A						COG4										100525029											SEMA4C						SLC37A4
	SEMA5A	#N/A						SLC19A2				CHURC1	#N/A						COG5										397002											SEMA5A						SLC38A2
	SEPTIN11	#N/A						SLC19A3				CIAO1	#N/A						COG6										100624113											SEPTIN11						SLC39A1
	SERP1	#N/A						SLC1A3				CIAO2A	#N/A						COG7										106504047											SERP1						SLC39A4
	SERPINB1	#N/A						SLC20A1				CIAO2B	#N/A						COG8										110260769											SERPINB1						SLC39A8
	SERPINB5	#N/A						SLC20A2				CIAO3	#N/A						COIL										102165359											SERPINB5						SLC3A1
	SERPINE1	#N/A						SLC22A5				CIAPIN1	#N/A						COL17A1										100513521											SERPINE1						SLC40A1
	SERTAD2	#N/A						SLC25A10				CIB1	#N/A						COL4A1										100622868											SERTAD2						SLC41A2
	SESN2	#N/A						SLC25A11				CIB2	#N/A						COLGALT1										397471											SESN2						SLC43A3
	SETDB1	#N/A						SLC25A13				CIC	#N/A						COMMD1										100525805											SETDB1						SLC46A1
	SETDB2	#N/A						SLC25A3				CIDEB	#N/A						COMMD2										102166536											SETDB2						SLC66A2
	SF1	#N/A						SLC25A30				CILK1	#N/A						COMMD3										100523074											SF1						SLC6A8
	SF3B5	#N/A						SLC25A44				CINP	#N/A						COMMD4										100520064											SF3B5						SLC6A9
	SFPQ	#N/A						SLC25A5				CIP2A	#N/A						COMMD5										100517669											SFPQ						SLC7A3
	SFT2D2	#N/A						SLC26A4				CIPC	#N/A						COMMD6										100154793											SFT2D2						SLC7A6
	SFXN1	#N/A						SLC26A6				CIR1	#N/A						COMMD7										100516258											SFXN1						SLC7A7
	SGF29	#N/A						SLC28A3				CIRBP	#N/A						COMMD8										100519396											SGF29						SLC9A3R1
	SGK1	#N/A						SLC2A1				CISD1	#N/A						COMMD9										100620532											SGK1						SLC9A3R2
	SH3BGRL3	#N/A						SLC30A1				CISD2	#N/A						COMT										100513834											SH3BGRL3						SLCO2B1
	SH3BP4	#N/A						SLC30A2				CIT	#N/A						COP1										100515702											SH3BP4						SLF1
	SH3BP5	#N/A						SLC31A1				CITED2	#N/A						COPA										100515859											SH3BP5						SLIRP
	SH3D19	#N/A						SLC34A2				CITED4	#N/A						COPB1										100153946											SH3D19						SLU7
	SH3GL1	#N/A						SLC35A4				CIZ1	#N/A						COPB2										397620											SH3GL1						SMAD1
	SH3PXD2A	#N/A						SLC36A2				CKAP2	#N/A						COPE										100518650											SH3PXD2A						SMAD2
	SH3RF1	#N/A						SLC37A1				CKAP2L	#N/A						COPG1										100625284											SH3RF1						SMAD5
	SH3RF2	#N/A						SLC37A4				CKAP4	#N/A						COPG2										100516141											SH3RF2						SMARCA2
	SHCBP1	#N/A						SLC38A2				CKAP5	#N/A						COPS2										100737127											SHCBP1						SMC2
	SINHCAF	#N/A						SLC39A1				CKB	#N/A						COPS3										100525229											SINHCAF						SMC4
	SIPA1L1	#N/A						SLC39A4				CKMT1A	#N/A						COPS4										110258051											SIPA1L1						SMCR8
	SIRT1	#N/A						SLC39A8				CKS1B	#N/A						COPS5										100510904											SIRT1						SMG1
	SIX4	#N/A						SLC3A1				CKS2	#N/A						COPS6										100524162											SIX4						SMIM1
	SKIL	#N/A						SLC40A1				CLASP1	#N/A						COPS7A										100514255											SKIL						SMIM10L1
	SKP2	#N/A						SLC41A2				CLASP2	#N/A						COPS7B										100510921											SKP2						SMIM13
	SLBP	#N/A						SLC43A3				CLASRP	#N/A						COPS8										100513144											SLBP						SMPD3
	SLC10A1	#N/A						SLC46A1				CLCC1	#N/A						COPS9										100521528											SLC10A1						SMPDL3A
	SLC11A2	147						SLC66A2				CLCN2	#N/A						COPZ1										100157760											SLC11A2						SMTN
	SLC12A6	#N/A						SLC6A8				CLCN3	#N/A						COQ10B										100623006											SLC12A6						SMURF1
	SLC12A7	#N/A						SLC6A9				CLCN5	#N/A						COQ2										497236											SLC12A7						SND1
	SLC13A4	#N/A						SLC7A3				CLCN6	#N/A						COQ3										445013											SLC13A4						SNRPB
	SLC13A5	#N/A						SLC7A5				CLCN7	#N/A						COQ4										100620089											SLC13A5						SNX12
	SLC15A2	148						SLC7A6				CLDN12	#N/A						COQ5										100621443											SLC15A2						SNX18
	SLC16A14	#N/A						SLC7A7				CLDN4	#N/A						COQ6										100155766											SLC16A14						SNX2
	SLC19A2	#N/A						SLC9A3R1				CLDN7	#N/A						COQ7										100625206											SLC19A2						SNX7
	SLC19A3	#N/A						SLC9A3R2				CLDN8	#N/A						COQ8A										751869											SLC19A3						SNX8
	SLC1A3	#N/A						SLCO2B1				CLDND1	#N/A						COQ8B										100049650											SLC1A3						SNX9
	SLC20A1	#N/A						SLF1				CLEC16A	#N/A						COQ9										100519316											SLC20A1						SOAT1
	SLC20A2	#N/A						SLIRP				CLIC1	#N/A						CORO1B										100156602											SLC20A2						SON
	SLC22A5	#N/A						SLU7				CLIC4	#N/A						CORO1C										100623382											SLC22A5						SORBS1
	SLC25A10	#N/A						SMAD1				CLIC6	#N/A						COTL1										100518394											SLC25A10						SORT1
	SLC25A11	#N/A						SMAD2				CLINT1	#N/A						COX10										110259344											SLC25A11						SOS2
	SLC25A13	#N/A						SMAD5				CLIP1	#N/A						COX11										100621416											SLC25A13						SOX17
	SLC25A3	#N/A						SMARCA2				CLIP2	#N/A						COX15										100144459											SLC25A3						SPART
	SLC25A30	#N/A						SMC2				CLK1	#N/A						COX16										110261320											SLC25A30						SPECC1L
	SLC25A44	#N/A						SMC4				CLK2	#N/A						COX17										100144504											SLC25A44						SPG11
	SLC25A5	#N/A						SMCR8				CLK3	#N/A						COX18										100514839											SLC25A5						SPINT1
	SLC26A4	#N/A						SMG1				CLK4	#N/A						COX19										110255985											SLC26A4						SPIRE1
	SLC26A6	#N/A						SMIM1				CLMN	#N/A						COX4I1										106507707											SLC26A6						SPNS1
	SLC28A3	#N/A						SMIM10L1				CLN3	#N/A						COX5A										100621853											SLC28A3						SPOPL
	SLC2A1	#N/A						SMIM13				CLN5	#N/A						COX5B										100520059											SLC2A1						SPP1
	SLC2A2	150						SMPD3				CLN6	#N/A						COX6A1										100624052											SLC2A2						SPRTN
	SLC30A1	#N/A						SMPDL3A				CLN8	#N/A						COX6A2										100515755											SLC30A1						SPRY4
	SLC30A2	#N/A						SMTN				CLNS1A	#N/A						COX6B										100153747											SLC30A2						SPSB1
	SLC31A1	#N/A						SMURF1				CLOCK	#N/A						COX6C										100153621											SLC31A1						SPTBN1
	SLC34A2	#N/A						SND1				CLP1	#N/A						COX7A2										100512891											SLC34A2						SPTSSA
	SLC35A4	#N/A						SNRPB				CLPB	#N/A						COX7A2L										100520659											SLC35A4						SPTY2D1
	SLC36A2	#N/A						SNX12				CLPP	#N/A						COX7C										100522048											SLC36A2						SRC
	SLC37A1	#N/A						SNX18				CLPTM1	#N/A						COX8A										100511815											SLC37A1						SRD5A1
	SLC37A4	#N/A						SNX2				CLPTM1L	#N/A						CPD										397441											SLC37A4						SRM
	SLC38A2	#N/A						SNX7				CLPX	#N/A						CPEB2										100520422											SLC38A2						SRSF1
	SLC39A1	#N/A						SNX8				CLSPN	#N/A						CPEB3										100154289											SLC39A1						SRSF10
	SLC39A4	#N/A						SNX9				CLSTN1	#N/A						CPEB4										106505749											SLC39A4						SRSF12
	SLC39A8	#N/A						SOAT1				CLTA	#N/A						CPLANE1										100515336											SLC39A8						SRSF2
	SLC3A1	#N/A						SON				CLTB	#N/A						CPNE1										100739688											SLC3A1						SRSF5
	SLC40A1	#N/A						SORBS1				CLTC	#N/A						CPNE3										100512023											SLC40A1						SRSF6
	SLC41A2	#N/A						SORT1				CLTRN	#N/A						CPNE7										100625662											SLC41A2						SSB
	SLC43A3	#N/A						SOS2				CLUAP1	#N/A						CPNE8										100157334											SLC43A3						SSR3
	SLC46A1	#N/A						SOX17				CLUH	#N/A						CPOX										100518421											SLC46A1						ST6GALNAC4
	SLC66A2	#N/A						SPART				CLYBL	#N/A						CPPED1										397550											SLC66A2						STAT5A
	SLC6A8	#N/A						SPECC1L				CMAS	#N/A						CPS1										100152436											SLC6A8						STAT5B
	SLC6A9	#N/A						SPG11				CMBL	#N/A						CPSF1										100626537											SLC6A9						STIP1
	SLC7A3	#N/A						SPINT1				CMC1	#N/A						CPSF2										100624439											SLC7A3						STK36
	SLC7A5	#N/A						SPIRE1				CMC2	#N/A						CPSF3										100521600											SLC7A5						STMN1
	SLC7A6	#N/A						SPNS1				CMIP	#N/A						CPSF4										396632											SLC7A6						STS
	SLC7A7	#N/A						SPOPL				CMPK1	#N/A						CPSF4L										106510288											SLC7A7						STT3B
	SLC9A3R1	#N/A						SPP1				CMSS1	#N/A						CPSF6										100737194											SLC9A3R1						STX17
	SLC9A3R2	#N/A						SPRTN				CMTM3	#N/A						CPSF7										100515137											SLC9A3R2						STX6
	SLCO2B1	#N/A						SPRY4				CMTM4	#N/A						CPT1A										100513583											SLCO2B1						STXBP2
	SLF1	#N/A						SPSB1				CMTM7	#N/A						CPT2										100516429											SLF1						STXBP3
	SLIRP	#N/A						SPTBN1				CMTM8	#N/A						CPXM1										396926											SLIRP						STXBP4
	SLU7	#N/A						SPTSSA				CMTR1	#N/A						CRABP2										100302109											SLU7						STYX
	SMAD1	#N/A						SPTY2D1				CMTR2	#N/A						CRACD										102160361											SMAD1						SUFU
	SMAD2	#N/A						SRC				CNBP	#N/A						CRAMP1										110255331											SMAD2						SUGP2
	SMAD5	#N/A						SRD5A1				CNDP1	#N/A						CRAT										100523687											SMAD5						SULT1E1
	SMARCA2	#N/A						SRM				CNDP2	#N/A						CRB3										100513924											SMARCA2						SUOX
	SMC2	#N/A						SRSF1				CNEP1R1	#N/A						CRBN										106510533											SMC2						SUPT4H1
	SMC4	#N/A						SRSF10				CNIH1	#N/A						CRCP										100155145											SMC4						SURF4
	SMCR8	#N/A						SRSF12				CNIH2	#N/A						CREB1										100518397											SMCR8						SUSD2
	SMG1	#N/A						SRSF2				CNIH4	#N/A						CREB3										100511863											SMG1						SUV39H2
	SMIM1	#N/A						SRSF5				CNKSR1	#N/A						CREB3L1										100151752											SMIM1						SWT1
	SMIM10L1	#N/A						SRSF6				CNKSR3	#N/A						CREB5										100736805											SMIM10L1						SYCP1
	SMIM13	#N/A						SSB				CNN2	#N/A						CREBBP										100737060											SMIM13						SYNE2
	SMPD3	#N/A						SSR3				CNN3	#N/A						CREBL2										100521073											SMPD3						SYNGR2
	SMPDL3A	#N/A						ST6GALNAC4				CNNM2	#N/A						CREBZF										100523026											SMPDL3A						TACC1
	SMTN	#N/A						STAT5A				CNNM3	#N/A						CREG1										100158028											SMTN						TAF11
	SMURF1	#N/A						STAT5B				CNNM4	#N/A						CRELD2										100524720											SMURF1						TAF4B
	SND1	#N/A						STIP1				CNOT1	#N/A						CREM										100154604											SND1						TAGLN2
	SNRPB	#N/A						STK36				CNOT10	#N/A						CRHR1										100625970											SNRPB						TAMM41
	SNX12	#N/A						STMN1				CNOT11	#N/A						CRIM1										100048957											SNX12						TASOR
	SNX18	#N/A						STS				CNOT2	#N/A						CRIPT										100517028											SNX18						TATDN3
	SNX2	#N/A						STT3B				CNOT3	#N/A						CRISPLD2										100156637											SNX2						TBC1D13
	SNX7	#N/A						STX17				CNOT4	#N/A						CRK										100155478											SNX7						TBC1D15
	SNX8	#N/A						STX6				CNOT6	#N/A						CRKL										100513133											SNX8						TBC1D16
	SNX9	#N/A						STXBP2				CNOT6L	#N/A						CRLF3										100153803											SNX9						TBC1D2
	SOAT1	#N/A						STXBP3				CNOT7	#N/A						CRLS1										100523451											SOAT1						TBC1D8
	SON	#N/A						STXBP4				CNOT8	#N/A						CRNKL1										100154896											SON						TBC1D9B
	SORBS1	#N/A						STYX				CNOT9	#N/A						CROCC										100512497											SORBS1						TBCA
	SORT1	#N/A						SUFU				CNP	#N/A						CROT										397500											SORT1						TCF7L1
	SOS2	#N/A						SUGP2				CNPPD1	#N/A						CRPPA										100518446											SOS2						TCN2
	SOX17	#N/A						SULT1E1				CNPY2	#N/A						CRTAP										110256607											SOX17						TCP1
	SPART	#N/A						SUOX				CNST	#N/A						CRTC1										100518001											SPART						TCP11
	SPECC1L	#N/A						SUPT4H1				CNTFR	#N/A						CRTC2										110257274											SPECC1L						TECR
	SPG11	#N/A						SURF4				CNTRL	#N/A						CRTC3										100626455											SPG11						TENT2
	SPINT1	#N/A						SUSD2				COA1	#N/A						CRY1										102166869											SPINT1						TENT5B
	SPIRE1	#N/A						SUV39H2				COA7	#N/A						CRY2										100626731											SPIRE1						TEP1
	SPNS1	#N/A						SVIL				COASY	#N/A						CRYAB										100157958											SPNS1						TFAM
	SPOPL	#N/A						SWT1				COBLL1	#N/A						CRYBG2										100156085											SPOPL						TFAP2A
	SPP1	#N/A						SYCP1				COG1	#N/A						CRYZ										102161480											SPP1						TFRC
	SPRTN	#N/A						SYNE2				COG2	#N/A						CRYZL1										100623950											SPRTN						TG
	SPRY4	#N/A						SYNGR2				COG3	#N/A						CS										100517488											SPRY4						TGDS
	SPSB1	#N/A						TACC1				COG4	#N/A						CSDE1										396608											SPSB1						TGFBR1
	SPTBN1	#N/A						TAF11				COG5	#N/A						CSE1L										100517161											SPTBN1						TGFBR3
	SPTSSA	#N/A						TAF4B				COG6	#N/A						CSGALNACT2										110261293											SPTSSA						THAP5
	SPTY2D1	#N/A						TAGLN2				COG7	#N/A						CSK										106504065											SPTY2D1						THBD
	SRC	#N/A						TAMM41				COG8	#N/A						CSNK1A1										100620323											SRC						THNSL1
	SRD5A1	#N/A						TASOR				COIL	#N/A						CSNK1D										100518276											SRD5A1						TIMD4
	SRM	#N/A						TATDN3				COL17A1	#N/A						CSNK1G2										100153072											SRM						TIMM13
	SRSF1	#N/A						TBC1D13				COL4A1	#N/A						CSNK1G3										100522138											SRSF1						TIMM21
	SRSF10	#N/A						TBC1D15				COLGALT1	#N/A						CSNK2A1										100152480											SRSF10						TIMM50
	SRSF12	#N/A						TBC1D16				COMMD1	#N/A						CSNK2A2										100157961											SRSF12						TIMM8A
	SRSF2	#N/A						TBC1D2				COMMD2	#N/A						CSNK2B										100516308											SRSF2						TIMM8B
	SRSF5	#N/A						TBC1D8				COMMD3	#N/A						CSPG4B										396945											SRSF5						TINAGL1
	SRSF6	#N/A						TBC1D9B				COMMD4	#N/A						CSPP1										397557											SRSF6						TIPARP
	SRXN1	157						TBCA				COMMD5	#N/A						CSRNP1										100158047											SRXN1						TJP3
	SSB	#N/A						TCF7L1				COMMD6	#N/A						CSRNP2										100510985											SSB						TKTL1
	SSR3	#N/A						TCN2				COMMD7	#N/A						CSRP1										100738653											SSR3						TLN1
	ST6GALNAC4	#N/A						TCP1				COMMD8	#N/A						CSRP2										100521603											ST6GALNAC4						TM4SF1
	STAT5A	#N/A						TCP11				COMMD9	#N/A						CST3										100188978											STAT5A						TMBIM1
	STAT5B	#N/A						TECR				COMT	#N/A						CST6										100519916											STAT5B						TMCC3
	STIP1	#N/A						TENT2				COP1	#N/A						CSTB										100517416											STIP1						TMED10
	STK36	#N/A						TENT5B				COPA	#N/A						CSTF1										100514638											STK36						TMED2
	STMN1	#N/A						TEP1				COPB1	#N/A						CSTF2										100518065											STMN1						TMED4
	STS	#N/A						TERB1				COPB2	#N/A						CSTF2T										100155493											STS						TMED8
	STT3B	#N/A						TFAM				COPE	#N/A						CSTF3										101101688											STT3B						TMEFF1
	STX17	#N/A						TFAP2A				COPG1	#N/A						CTBP1										100142663											STX17						TMEM106B
	STX6	#N/A						TFRC				COPG2	#N/A						CTBP2										397498											STX6						TMEM109
	STXBP2	#N/A						TG				COPS2	#N/A						CTBS										100519641											STXBP2						TMEM115
	STXBP3	#N/A						TGDS				COPS3	#N/A						CTC1										100514873											STXBP3						TMEM165
	STXBP4	#N/A						TGFBR1				COPS4	#N/A						CTCF										100154415											STXBP4						TMEM268
	STYX	#N/A						TGFBR3				COPS5	#N/A						CTDP1										100518697											STYX						TMEM33
	SUFU	#N/A						THAP5				COPS6	#N/A						CTDSP1										100515411											SUFU						TMEM63B
	SUGP2	#N/A						THBD				COPS7A	#N/A						CTDSP2										100152265											SUGP2						TMEM65
	SULT1E1	#N/A						THNSL1				COPS7B	#N/A						CTDSPL2										110255628											SULT1E1						TMEM86A
	SUOX	#N/A						TIMD4				COPS8	#N/A						CTH										100513481											SUOX						TMEM87B
	SUPT4H1	#N/A						TIMM13				COPS9	#N/A						CTIF										100519964											SUPT4H1						TMLHE
	SURF4	#N/A						TIMM21				COPZ1	#N/A						CTNNA1										100626722											SURF4						TMPO
	SUSD2	#N/A						TIMM50				COQ10B	#N/A						CTNNA3										100515632											SUSD2						TMSB4X
	SUV39H2	#N/A						TIMM8A				COQ2	#N/A						CTNNAL1										100738488											SUV39H2						TMX2
	SVIL	#N/A						TIMM8B				COQ3	#N/A						CTNNB1										100157653											SVIL						TNFAIP1
	SWT1	#N/A						TINAGL1				COQ4	#N/A						CTNNBL1										102161608											SWT1						TNFRSF19
	SYCP1	#N/A						TIPARP				COQ5	#N/A						CTNND1										100515528											SYCP1						TNFRSF21
	SYNE2	#N/A						TJP3				COQ6	#N/A						CTNS										100622470											SYNE2						TNKS2
	SYNGR2	#N/A						TKTL1				COQ7	#N/A						CTPS1										110261104											SYNGR2						TOMM40
	TACC1	#N/A						TLN1				COQ8A	#N/A						CTR9										397521											TACC1						TOMM5
	TAF11	#N/A						TM4SF1				COQ8B	#N/A						CTSA										100154503											TAF11						TOMM70
	TAF4B	#N/A						TMBIM1				COQ9	#N/A						CTSB										102163816											TAF4B						TOP1
	TAGLN2	#N/A						TMCC3				CORO1B	#N/A						CTSC										110261264											TAGLN2						TOP2A
	TAMM41	#N/A						TMED10				CORO1C	#N/A						CTSD										100157416											TAMM41						TOP3A
	TASOR	#N/A						TMED2				COTL1	#N/A						CTSF										110255500											TASOR						TOPBP1
	TATDN3	#N/A						TMED4				COX10	#N/A						CTSH										100515104											TATDN3						TOPORS
	TBC1D13	#N/A						TMED8				COX11	#N/A						CTSK										100154460											TBC1D13						TP53BP1
	TBC1D15	#N/A						TMEFF1				COX15	#N/A						CTSL										100037961											TBC1D15						TP53BP2
	TBC1D16	#N/A						TMEM106B				COX16	#N/A						CTSV										100514284											TBC1D16						TPBG
	TBC1D2	#N/A						TMEM109				COX17	#N/A						CTSZ										100157315											TBC1D2						TPM1
	TBC1D8	#N/A						TMEM115				COX18	#N/A						CTTN										397576											TBC1D8						TPM3
	TBC1D9B	#N/A						TMEM165				COX19	#N/A						CTTNBP2NL										397583											TBC1D9B						TPM4
	TBCA	#N/A						TMEM268				COX4I1	#N/A						CTU1										100624908											TBCA						TRA2B
	TCEA3	161						TMEM33				COX5A	#N/A						CTU2										100516737											TCEA3						TRAF3IP2
	TCF7L1	#N/A						TMEM63B				COX5B	#N/A						CUBN										100521403											TCF7L1						TRAM2
	TCN2	#N/A						TMEM65				COX6A1	#N/A						CUEDC2										102157615											TCN2						TRIAP1
	TCP1	#N/A						TMEM86A				COX6A2	#N/A						CUL1										397446											TCP1						TRIB1
	TCP11	#N/A						TMEM87B				COX6B	#N/A						CUL2										100462674											TCP11						TRIM10
	TECR	#N/A						TMLHE				COX6C	#N/A						CUL3										100519060											TECR						TRIM15
	TENT2	#N/A						TMPO				COX7A2	#N/A						CUL4A										102158177											TENT2						TRIM28
	TENT5B	#N/A						TMSB4X				COX7A2L	#N/A						CUL4B										100154770											TENT5B						TRIM33
	TEP1	#N/A						TMX2				COX7C	#N/A						CUL5										397340											TEP1						TRIO
	TERB1	#N/A						TNFAIP1				COX8A	#N/A						CUL7										102158157											TERB1						TRIP11
	TFAM	#N/A						TNFRSF19				CPD	#N/A						CUL9										100513161											TFAM						TRPC1
	TFAP2A	#N/A						TNFRSF21				CPEB2	#N/A						CUTA										110258480											TFAP2A						TRPV2
	TFRC	#N/A						TNKS2				CPEB3	#N/A						CUTC										100737003											TFRC						TSC22D2
	TG	#N/A						TOMM40				CPEB4	#N/A						CUX1										397565											TG						TSR1
	TGDS	#N/A						TOMM5				CPLANE1	#N/A						CUX2										110261019											TGDS						TSR2
	TGFB1	163						TOMM70				CPNE1	#N/A						CWC15										100515779											TGFB1						TTI2
	TGFBR1	#N/A						TOP1				CPNE3	#N/A						CWC22										100144496											TGFBR1						TTK
	TGFBR3	#N/A						TOP2A				CPNE7	#N/A						CWC25										100737142											TGFBR3						TTN
	THAP5	#N/A						TOP3A				CPNE8	#N/A						CWC27										100153356											THAP5						TUBB2B
	THBD	#N/A						TOPBP1				CPOX	#N/A						CWF19L1										110260108											THBD						TUBB4A
	THNSL1	#N/A						TOPORS				CPPED1	#N/A						CWF19L2										100520761											THNSL1						TWNK
	TIMD4	#N/A						TP53BP1				CPS1	#N/A						CXADR										100626864											TIMD4						TXLNA
	TIMM13	#N/A						TP53BP2				CPSF1	#N/A						CXCR4										100156193											TIMM13						TXN
	TIMM21	#N/A						TPBG				CPSF2	#N/A						CXH4orf3										100522963											TIMM21						TXNDC11
	TIMM50	#N/A						TPM1				CPSF3	#N/A						CXHXorf56										100524748											TIMM50						TYK2
	TIMM8A	#N/A						TPM3				CPSF4	#N/A						CXXC1										396887											TIMM8A						U2AF2
	TIMM8B	#N/A						TPM4				CPSF4L	#N/A						CXXC5										100739719											TIMM8B						UACA
	TINAGL1	#N/A						TRA2B				CPSF6	#N/A						CYB561A3										100156248											TINAGL1						UBA6
	TIPARP	#N/A						TRAF3IP2				CPSF7	#N/A						CYB561D1										100739766											TIPARP						UBALD2
	TJP3	#N/A						TRAM2				CPT1A	#N/A						CYB5A										397538											TJP3						UBAP2L
	TKTL1	#N/A						TRIAP1				CPT2	#N/A						CYB5B										100737417											TKTL1						UBASH3B
	TLN1	#N/A						TRIB1				CPXM1	#N/A						CYB5R1										397436											TLN1						UBE2G1
	TM4SF1	#N/A						TRIM10				CRABP2	#N/A						CYBC1										100152846											TM4SF1						UBE2I
	TMBIM1	#N/A						TRIM15				CRACD	#N/A						CYBRD1										100621722											TMBIM1						UBE2M
	TMCC3	#N/A						TRIM28				CRAMP1	#N/A						CYC1										100518646											TMCC3						UBE2Q2
	TMED10	#N/A						TRIM33				CRAT	#N/A						CYCS										100519262											TMED10						UBE3B
	TMED2	#N/A						TRIO				CRB3	#N/A						CYFIP1										100521990											TMED2						UBE3C
	TMED4	#N/A						TRIP11				CRBN	#N/A						CYLD										100524661											TMED4						UBE4B
	TMED8	#N/A						TRPC1				CRCP	#N/A						CYP1A1										100151743											TMED8						UBQLN2
	TMEFF1	#N/A						TRPV2				CREB1	#N/A						CYP20A1										106504120											TMEFF1						UBR5
	TMEM106B	#N/A						TSC22D2				CREB3	#N/A						CYP2D25										110261686											TMEM106B						UBR7
	TMEM109	#N/A						TSR1				CREB3L1	#N/A						CYP2R1										102164640											TMEM109						UEVLD
	TMEM115	#N/A						TSR2				CREB5	#N/A						CYP51										100518125											TMEM115						UFD1
	TMEM165	#N/A						TTI2				CREBBP	#N/A						CYRIB										102159902											TMEM165						UFM1
	TMEM268	#N/A						TTK				CREBL2	#N/A						CYSTM1										100512960											TMEM268						UGP2
	TMEM33	#N/A						TTN				CREBZF	#N/A						CYTH2										100153665											TMEM33						UHRF1BP1
	TMEM63B	#N/A						TUBB2B				CREG1	#N/A						CYTH3										100511401											TMEM63B						UNC119B
	TMEM65	#N/A						TUBB4A				CRELD2	#N/A						CZIB										100511522											TMEM65						UPRT
	TMEM86A	#N/A						TWNK				CREM	#N/A						D2HGDH										100519519											TMEM86A						UPTI
	TMEM87B	#N/A						TXLNA				CRHR1	#N/A						DAAM1										397564											TMEM87B						UQCC3
	TMLHE	#N/A						TXN				CRIM1	#N/A						DAB2										100512302											TMLHE						UQCRC1
	TMPO	#N/A						TXNDC11				CRIPT	#N/A						DAB2IP										100520218											TMPO						UQCRC2
	TMSB4X	#N/A						TXNIP				CRISPLD2	#N/A						DACT1										100152428											TMSB4X						UQCRQ
	TMX2	#N/A						TYK2				CRK	#N/A						DAD1										396743											TMX2						USP1
	TNFAIP1	#N/A						U2AF2				CRKL	#N/A						DAG1										100526019											TNFAIP1						USP10
	TNFRSF19	#N/A						UACA				CRLF3	#N/A						DAGLA										100156463											TNFRSF19						USP30
	TNFRSF21	#N/A						UBA6				CRLS1	#N/A						DALRD3										100142667											TNFRSF21						USP36
	TNKS2	#N/A						UBALD2				CRNKL1	#N/A						DAP										100737517											TNKS2						USP42
	TOMM40	#N/A						UBAP2L				CROCC	#N/A						DAP3										100153829											TOMM40						USP43
	TOMM5	#N/A						UBASH3B				CROT	#N/A						DAPK1										100519720											TOMM5						USP48
	TOMM70	#N/A						UBE2G1				CRPPA	#N/A						DAPK2										110260060											TOMM70						USP53
	TOP1	#N/A						UBE2I				CRTAP	#N/A						DAPK3										100623340											TOP1						USP54
	TOP2A	#N/A						UBE2M				CRTC1	#N/A						DARS1										100620898											TOP2A						VANGL1
	TOP3A	#N/A						UBE2Q2				CRTC2	#N/A						DARS2										100153006											TOP3A						VAT1
	TOPBP1	#N/A						UBE2S				CRTC3	#N/A						DAXX										100154940											TOPBP1						VCPIP1
	TOPORS	#N/A						UBE3B				CRY1	#N/A						DAZAP1										100620951											TOPORS						VDAC1
	TP53BP1	#N/A						UBE3C				CRY2	#N/A						DAZAP2										733596											TP53BP1						VEGFB
	TP53BP2	#N/A						UBE4B				CRYAB	#N/A						DAZL										100157652											TP53BP2						VEZT
	TP53INP1	165						UBQLN2				CRYBG2	#N/A						DBF4										100522267											TP53INP1						VIM
	TPBG	#N/A						UBR5				CRYZ	#N/A						DBF4B										100520234											TPBG						VNN1
	TPM1	#N/A						UBR7				CRYZL1	#N/A						DBI										102166713											TPM1						VPS13A
	TPM3	#N/A						UCHL1				CS	#N/A						DBN1										100513248											TPM3						VPS13D
	TPM4	#N/A						UEVLD				CSDE1	#N/A						DBNL										102166270											TPM4						VPS33B
	TRA2B	#N/A						UFD1				CSE1L	#N/A						DBR1										100518083											TRA2B						VPS36
	TRAF3IP2	#N/A						UFM1				CSGALNACT2	#N/A						DBT										110257327											TRAF3IP2						VWA5A
	TRAM2	#N/A						UGP2				CSK	#N/A						DCAF1										100286859											TRAM2						WARS1
	TRIAP1	#N/A						UHRF1BP1				CSNK1A1	#N/A						DCAF10										100153985											TRIAP1						WDR11
	TRIB1	#N/A						UNC119B				CSNK1D	#N/A						DCAF11										100127153											TRIB1						WDR48
	TRIM10	#N/A						UPRT				CSNK1G2	#N/A						DCAF12										100516118											TRIM10						WDR7
	TRIM15	#N/A						UPTI				CSNK1G3	#N/A						DCAF13										100512144											TRIM15						WDR72
	TRIM28	#N/A						UQCC3				CSNK2A1	#N/A						DCAF15										100624297											TRIM28						WDR76
	TRIM33	#N/A						UQCRC1				CSNK2A2	#N/A						DCAF17										110257546											TRIM33						WSB2
	TRIO	#N/A						UQCRC2				CSNK2B	#N/A						DCAF4										100513377											TRIO						WWC3
	TRIP11	#N/A						UQCRQ				CSPG4B	#N/A						DCAF5										100514785											TRIP11						WWTR1
	TRPC1	#N/A						USP1				CSPP1	#N/A						DCAF6										100625706											TRPC1						XBP1
	TRPV2	#N/A						USP10				CSRNP1	#N/A						DCAF7										100625773											TRPV2						XPC
	TSC22D2	#N/A						USP30				CSRNP2	#N/A						DCAF8										100737653											TSC22D2						XPNPEP3
	TSR1	#N/A						USP36				CSRP1	#N/A						DCBLD1										397663											TSR1						XRN1
	TSR2	#N/A						USP42				CSRP2	#N/A						DCK										100038003											TSR2						YAE1
	TTI2	#N/A						USP43				CST3	#N/A						DCLK2										110260979											TTI2						YBX3
	TTK	#N/A						USP48				CST6	#N/A						DCLRE1A										100516643											TTK						YPEL2
	TTN	#N/A						USP53				CSTB	#N/A						DCLRE1B										100514585											TTN						YPEL3
	TUBB2B	#N/A						USP54				CSTF1	#N/A						DCLRE1C										100518918											TUBB2B						YTHDF2
	TUBB4A	#N/A						VANGL1				CSTF2	#N/A						DCP1A										100625259											TUBB4A						YY1
	TWNK	#N/A						VAT1				CSTF2T	#N/A						DCP2										100523723											TWNK						ZBED5
	TXLNA	#N/A						VCPIP1				CSTF3	#N/A						DCPS										100738366											TXLNA						ZBTB2
	TXN	#N/A						VDAC1				CTBP1	#N/A						DCTD										110259104											TXN						ZBTB20
	TXNDC11	#N/A						VEGFB				CTBP2	#N/A						DCTN1										110262140											TXNDC11						ZBTB25
	TXNIP	#N/A						VEZT				CTBS	#N/A						DCTN2										100627054											TXNIP						ZBTB26
	TYK2	#N/A						VIM				CTC1	#N/A						DCTN3										407067											TYK2						ZBTB34
	U2AF2	#N/A						VNN1				CTCF	#N/A						DCTN4										100515913											U2AF2						ZBTB37
	UACA	#N/A						VPS13A				CTDP1	#N/A						DCTN5										100157312											UACA						ZBTB38
	UBA6	#N/A						VPS13D				CTDSP1	#N/A						DCTN6										100153369											UBA6						ZBTB39
	UBALD2	#N/A						VPS33B				CTDSP2	#N/A						DCTPP1										102164445											UBALD2						ZBTB8A
	UBAP2L	#N/A						VPS36				CTDSPL2	#N/A						DCUN1D1										100627559											UBAP2L						ZC3H6
	UBASH3B	#N/A						VWA5A				CTH	#N/A						DCUN1D2										100514962											UBASH3B						ZCCHC14
	UBE2G1	#N/A						WARS1				CTIF	#N/A						DCUN1D3										100157642											UBE2G1						ZDBF2
	UBE2I	#N/A						WDR11				CTNNA1	#N/A						DCUN1D4										100738638											UBE2I						ZDHHC2
	UBE2M	#N/A						WDR48				CTNNA3	#N/A						DCUN1D5										100517950											UBE2M						ZDHHC21
	UBE2Q2	#N/A						WDR7				CTNNAL1	#N/A						DDA1										100522455											UBE2Q2						ZDHHC4
	UBE2S	#N/A						WDR72				CTNNB1	#N/A						DDB1										106507887											UBE2S						ZDHHC5
	UBE3B	#N/A						WDR76				CTNNBL1	#N/A						DDHD1										100519166											UBE3B						ZDHHC9
	UBE3C	#N/A						WSB2				CTNND1	#N/A						DDHD2										397219											UBE3C						ZFAT
	UBE4B	#N/A						WWC3				CTNS	#N/A						DDIAS										110261048											UBE4B						ZFP30
	UBQLN2	#N/A						WWTR1				CTPS1	#N/A						DDIT3										100625804											UBQLN2						ZFP42
	UBR5	#N/A						XBP1				CTR9	#N/A						DDIT4										100627455											UBR5						ZFP62
	UBR7	#N/A						XPC				CTSA	#N/A						DDOST										100627428											UBR7						ZFP90
	UCHL1	#N/A						XPNPEP3				CTSB	#N/A						DDR1										110255833											UCHL1						ZFPM1
	UEVLD	#N/A						XRN1				CTSC	#N/A						DDRGK1										100337656											UEVLD						ZIM2
	UFD1	#N/A						YAE1				CTSD	#N/A						DDT										100048932											UFD1						ZMYM6
	UFM1	#N/A						YBX3				CTSF	#N/A						DDX1										100337675											UFM1						ZMYND11
	UGP2	#N/A						YPEL2				CTSH	#N/A						DDX10										106510601											UGP2						ZNF114
	UHRF1BP1	#N/A						YPEL3				CTSK	#N/A						DDX11										100154254											UHRF1BP1						ZNF142
	UNC119B	#N/A						YTHDF2				CTSL	#N/A						DDX17										397018											UNC119B						ZNF182
	UPRT	#N/A						YY1				CTSV	#N/A						DDX18										100524927											UPRT						ZNF184
	UPTI	#N/A						ZBED5				CTSZ	#N/A						DDX19A										397105											UPTI						ZNF185
	UQCC3	#N/A						ZBTB2				CTTN	#N/A						DDX19B										100515339											UQCC3						ZNF197
	UQCRC1	#N/A						ZBTB20				CTTNBP2NL	#N/A						DDX20										100521442											UQCRC1						ZNF207
	UQCRC2	#N/A						ZBTB25				CTU1	#N/A						DDX21										106504229											UQCRC2						ZNF236
	UQCRQ	#N/A						ZBTB26				CTU2	#N/A						DDX23										100523672											UQCRQ						ZNF239
	USP1	#N/A						ZBTB34				CUBN	#N/A						DDX24										396910											USP1						ZNF24
	USP10	#N/A						ZBTB37				CUEDC2	#N/A						DDX27										100153602											USP10						ZNF248
	USP30	#N/A						ZBTB38				CUL1	#N/A						DDX31										100302363											USP30						ZNF260
	USP36	#N/A						ZBTB39				CUL2	#N/A						DDX39A										100519062											USP36						ZNF277
	USP42	#N/A						ZBTB8A				CUL3	#N/A						DDX39B										102167454											USP42						ZNF296
	USP43	#N/A						ZC3H6				CUL4A	#N/A						DDX3X										100522906											USP43						ZNF318
	USP48	#N/A						ZCCHC14				CUL4B	#N/A						DDX41										100517459											USP48						ZNF322
	USP53	#N/A						ZDBF2				CUL5	#N/A						DDX42										102166944											USP53						ZNF33B
	USP54	#N/A						ZDHHC2				CUL7	#N/A						DDX46										100512445											USP54						ZNF354A
	VANGL1	#N/A						ZDHHC21				CUL9	#N/A						DDX47										100134962											VANGL1						ZNF384
	VAT1	#N/A						ZDHHC4				CUTA	#N/A						DDX49										100621090											VAT1						ZNF462
	VCPIP1	#N/A						ZDHHC5				CUTC	#N/A						DDX5										100516914											VCPIP1						ZNF470
	VDAC1	#N/A						ZDHHC9				CUX1	#N/A						DDX50										110259918											VDAC1						ZNF484
	VEGFB	#N/A						ZFAT				CUX2	#N/A						DDX51										110256390											VEGFB						ZNF514
	VEZT	#N/A						ZFP30				CWC15	#N/A						DDX52										100737978											VEZT						ZNF518A
	VGLL1	173						ZFP42				CWC22	#N/A						DDX54										100155006											VGLL1						ZNF529
	VIM	#N/A						ZFP62				CWC25	#N/A						DDX55										100737701											VIM						ZNF592
	VNN1	#N/A						ZFP90				CWC27	#N/A						DDX56										100626292											VNN1						ZNF644
	VPS13A	#N/A						ZFPM1				CWF19L1	#N/A						DDX59										102158403											VPS13A						ZNF674
	VPS13D	#N/A						ZIM2				CWF19L2	#N/A						DDX6										100518432											VPS13D						ZNF703
	VPS33B	#N/A						ZMYM6				CXADR	#N/A						DEDD										100624736											VPS33B						ZNF76
	VPS36	#N/A						ZMYND11				CXCR4	#N/A						DEDD2										100625616											VPS36						ZNF764
	VWA5A	#N/A						ZNF114				CXH4orf3	#N/A						DEF8										100157000											VWA5A						ZNF792
	WARS1	#N/A						ZNF142				CXHXorf56	#N/A						DEGS1										102166512											WARS1						ZNF800
	WDR11	#N/A						ZNF182				CXXC1	#N/A						DEGS2										100625359											WDR11						ZNHIT1
	WDR48	#N/A						ZNF184				CXXC5	#N/A						DEK										100738461											WDR48						ZNRF2
	WDR7	#N/A						ZNF185				CYB561A3	#N/A						DELE1										100521893											WDR7						ZYX
	WDR72	#N/A						ZNF197				CYB561D1	#N/A						DENND10										102158881											WDR72
	WDR76	#N/A						ZNF207				CYB5A	#N/A						DENND11										100627693											WDR76
	WSB2	#N/A						ZNF236				CYB5B	#N/A						DENND1A										595105											WSB2
	WWC3	#N/A						ZNF239				CYB5R1	#N/A						DENND1B										100517574											WWC3
	WWTR1	#N/A						ZNF24				CYBC1	#N/A						DENND2D										106505427											WWTR1
	XBP1	#N/A						ZNF248				CYBRD1	#N/A						DENND3										406187											XBP1
	XPC	#N/A						ZNF260				CYC1	#N/A						DENND4A										100141306											XPC
	XPNPEP3	#N/A						ZNF277				CYCS	#N/A						DENND4B										100739654											XPNPEP3
	XRN1	#N/A						ZNF296				CYFIP1	#N/A						DENND4C										100525104											XRN1
	YAE1	#N/A						ZNF318				CYLD	#N/A						DENND5A										100157399											YAE1
	YBX3	#N/A						ZNF322				CYP1A1	#N/A						DENND5B										100626991											YBX3
	YPEL2	#N/A						ZNF33B				CYP20A1	#N/A						DENND6A										100622769											YPEL2
	YPEL3	#N/A						ZNF354A				CYP2D25	#N/A						DENR										397691											YPEL3
	YPEL5	177						ZNF384				CYP2R1	#N/A						DEPDC1										397639											YPEL5
	YTHDF2	#N/A						ZNF462				CYP51	#N/A						DEPDC1B										100154578											YTHDF2
	YY1	#N/A						ZNF470				CYRIB	#N/A						DEPDC5										100624503											YY1
	ZBED5	#N/A						ZNF484				CYSTM1	#N/A						DEPDC7										100516289											ZBED5
	ZBTB2	#N/A						ZNF514				CYTH2	#N/A						DEPTOR										100153302											ZBTB2
	ZBTB20	#N/A						ZNF518A				CYTH3	#N/A						DERA										110259960											ZBTB20
	ZBTB25	#N/A						ZNF529				CZIB	#N/A						DERL1										110261031											ZBTB25
	ZBTB26	#N/A						ZNF592				D2HGDH	#N/A						DERL2										100525891											ZBTB26
	ZBTB34	#N/A						ZNF644				DAAM1	#N/A						DESI1										100511351											ZBTB34
	ZBTB37	#N/A						ZNF674				DAB2	#N/A						DESI2										110257686											ZBTB37
	ZBTB38	#N/A						ZNF703				DAB2IP	#N/A						DET1										414914											ZBTB38
	ZBTB39	#N/A						ZNF76				DACT1	#N/A						DFFA										100736666											ZBTB39
	ZBTB8A	#N/A						ZNF764				DAD1	#N/A						DGAT1										100519315											ZBTB8A
	ZC3H6	#N/A						ZNF792				DAG1	#N/A						DGCR2										100153507											ZC3H6
	ZCCHC14	#N/A						ZNF800				DAGLA	#N/A						DGCR6L										106505679											ZCCHC14
	ZDBF2	#N/A						ZNHIT1				DALRD3	#N/A						DGCR8										100623437											ZDBF2
	ZDHHC2	#N/A						ZNRF2				DAP	#N/A						DGKD										106510529											ZDHHC2
	ZDHHC21	#N/A						ZYX				DAP3	#N/A						DGKH										100270690											ZDHHC21
	ZDHHC4	#N/A						KIF1A				DAPK1	#N/A						DGKZ										100156938											ZDHHC4
	ZDHHC5	#N/A										DAPK2	#N/A						DHCR7										100736584											ZDHHC5
	ZDHHC9	#N/A										DAPK3	#N/A						DHDDS										100155860											ZDHHC9
	ZFAT	#N/A										DARS1	#N/A						DHFR										100620656											ZFAT
	ZFP30	#N/A										DARS2	#N/A						DHODH										100525833											ZFP30
	ZFP42	#N/A										DAXX	#N/A						DHPS										100155836											ZFP42
	ZFP62	#N/A										DAZAP1	#N/A						DHRS1										106506757											ZFP62
	ZFP90	#N/A										DAZAP2	#N/A						DHRS11										100037920											ZFP90
	ZFPM1	#N/A										DAZL	#N/A						DHRS3										110260937											ZFPM1
	ZIM2	#N/A										DBF4	#N/A						DHRS4										100152364											ZIM2
	ZMAT3	179										DBF4B	#N/A						DHRS7										100145887											ZMAT3
	ZMYM6	#N/A										DBI	#N/A						DHTKD1										100739170											ZMYM6
	ZMYND11	#N/A										DBN1	#N/A						DHX15										110259959											ZMYND11
	ZNF114	#N/A										DBNL	#N/A						DHX16										102158553											ZNF114
	ZNF142	#N/A										DBR1	#N/A						DHX29										397643											ZNF142
	ZNF182	#N/A										DBT	#N/A						DHX30										100154877											ZNF182
	ZNF184	#N/A										DCAF1	#N/A						DHX32										100144482											ZNF184
	ZNF185	#N/A										DCAF10	#N/A						DHX33										110259961											ZNF185
	ZNF197	#N/A										DCAF11	#N/A						DHX34										100101477											ZNF197
	ZNF207	#N/A										DCAF12	#N/A						DHX35										100625728											ZNF207
	ZNF236	#N/A										DCAF13	#N/A						DHX36										100156830											ZNF236
	ZNF239	#N/A										DCAF15	#N/A						DHX37										100154087											ZNF239
	ZNF24	#N/A										DCAF17	#N/A						DHX38										102158480											ZNF24
	ZNF248	#N/A										DCAF4	#N/A						DHX40										100620568											ZNF248
	ZNF260	#N/A										DCAF5	#N/A						DHX57										100144529											ZNF260
	ZNF277	#N/A										DCAF6	#N/A						DHX8										100524695											ZNF277
	ZNF296	#N/A										DCAF7	#N/A						DHX9										100522394											ZNF296
	ZNF318	#N/A										DCAF8	#N/A						DIABLO										100736655											ZNF318
	ZNF322	#N/A										DCBLD1	#N/A						DIAPH1										100515294											ZNF322
	ZNF33B	#N/A										DCK	#N/A						DIAPH2										110259962											ZNF33B
	ZNF354A	#N/A										DCLK2	#N/A						DIAPH3										110257166											ZNF354A
	ZNF384	#N/A										DCLRE1A	#N/A						DICER1										100156471											ZNF384
	ZNF462	#N/A										DCLRE1B	#N/A						DIDO1										100519390											ZNF462
	ZNF470	#N/A										DCLRE1C	#N/A						DIMT1										407242											ZNF470
	ZNF484	#N/A										DCP1A	#N/A						DIO2										733688											ZNF484
	ZNF514	#N/A										DCP2	#N/A						DIP2A										396959											ZNF514
	ZNF518A	#N/A										DCPS	#N/A						DIP2B										100520233											ZNF518A
	ZNF529	#N/A										DCTD	#N/A						DIP2C										100626928											ZNF529
	ZNF592	#N/A										DCTN1	#N/A						DIPK1A										100519789											ZNF592
	ZNF644	#N/A										DCTN2	#N/A						DIRAS3										100519114											ZNF644
	ZNF674	#N/A										DCTN3	#N/A						DIS3										110257929											ZNF674
	ZNF703	#N/A										DCTN4	#N/A						DIS3L										396637											ZNF703
	ZNF76	#N/A										DCTN5	#N/A						DIS3L2										100144467											ZNF76
	ZNF764	#N/A										DCTN6	#N/A						DISP1										110261495											ZNF764
	ZNF792	#N/A										DCTPP1	#N/A						DKC1										100522035											ZNF792
	ZNF800	#N/A										DCUN1D1	#N/A						DKKL1										100516663											ZNF800
	ZNHIT1	#N/A										DCUN1D2	#N/A						DLAT										100155895											ZNHIT1
	ZNRF2	#N/A										DCUN1D3	#N/A						DLC1										397087											ZNRF2
	ZYX	#N/A										DCUN1D4	#N/A						DLD										100517246											ZYX
												DCUN1D5	#N/A						DLG1
												DDA1	#N/A						DLG3
												DDB1	#N/A						DLG5
												DDHD1	#N/A						DLGAP4
												DDHD2	#N/A						DLGAP5
												DDIAS	#N/A						DLST
												DDIT3	#N/A						DLX3
												DDIT4	#N/A						DLX4
												DDOST	#N/A						DMAC1
												DDR1	#N/A						DMAC2
												DDRGK1	#N/A						DMAC2L
												DDT	#N/A						DMAP1
												DDX1	#N/A						DMD
												DDX10	#N/A						DMTF1
												DDX11	#N/A						DMWD
												DDX17	#N/A						DMXL1
												DDX18	#N/A						DMXL2
												DDX19A	#N/A						DNA2
												DDX19B	#N/A						DNAAF2
												DDX20	#N/A						DNAAF5
												DDX21	#N/A						DNAH10
												DDX23	#N/A						DNAH12
												DDX24	#N/A						DNAH14
												DDX27	#N/A						DNAH7
												DDX31	#N/A						DNAH9
												DDX39A	#N/A						DNAJA1
												DDX39B	#N/A						DNAJA2
												DDX3X	#N/A						DNAJA3
												DDX41	#N/A						DNAJB1
												DDX42	#N/A						DNAJB11
												DDX46	#N/A						DNAJB12
												DDX47	#N/A						DNAJB14
												DDX49	#N/A						DNAJB4
												DDX5	#N/A						DNAJB6
												DDX50	#N/A						DNAJB9
												DDX51	#N/A						DNAJC1
												DDX52	#N/A						DNAJC11
												DDX54	#N/A						DNAJC13
												DDX55	#N/A						DNAJC14
												DDX56	#N/A						DNAJC15
												DDX59	#N/A						DNAJC16
												DDX6	#N/A						DNAJC17
												DEDD	#N/A						DNAJC18
												DEDD2	#N/A						DNAJC19
												DEF8	#N/A						DNAJC2
												DEGS1	#N/A						DNAJC21
												DEGS2	#N/A						DNAJC24
												DEK	#N/A						DNAJC3
												DELE1	#N/A						DNAJC30
												DENND10	#N/A						DNAJC5
												DENND11	#N/A						DNAJC7
												DENND1A	#N/A						DNAJC8
												DENND1B	#N/A						DNAJC9
												DENND2D	#N/A						DNASE1L1
												DENND3	#N/A						DNHD1
												DENND4A	#N/A						DNM1L
												DENND4B	#N/A						DNM2
												DENND4C	#N/A						DNMT1
												DENND5A	#N/A						DNMT3A
												DENND5B	#N/A						DNMT3B
												DENND6A	#N/A						DNPEP
												DENR	#N/A						DNTTIP1
												DEPDC1	#N/A						DNTTIP2
												DEPDC1B	#N/A						DOCK1
												DEPDC5	#N/A						DOCK11
												DEPDC7	#N/A						DOCK4
												DEPTOR	#N/A						DOCK5
												DERA	#N/A						DOCK6
												DERL1	#N/A						DOCK7
												DERL2	#N/A						DOCK8
												DESI1	#N/A						DOCK9
												DESI2	#N/A						DOHH
												DET1	#N/A						DOLPP1
												DFFA	#N/A						DONSON
												DGAT1	#N/A						DOP1A
												DGCR2	#N/A						DOT1L
												DGCR6L	#N/A						DPAGT1
												DGCR8	#N/A						DPCD
												DGKD	#N/A						DPF2
												DGKH	#N/A						DPF3
												DGKZ	#N/A						DPH1
												DHCR7	#N/A						DPH2
												DHDDS	#N/A						DPH3
												DHFR	#N/A						DPH5
												DHODH	#N/A						DPH6
												DHPS	#N/A						DPH7
												DHRS1	#N/A						DPM1
												DHRS11	#N/A						DPM2
												DHRS3	#N/A						DPP3
												DHRS4	#N/A						DPP4
												DHRS7	#N/A						DPP7
												DHTKD1	#N/A						DPP8
												DHX15	#N/A						DPP9
												DHX16	#N/A						DPPA2
												DHX29	#N/A						DPPA3
												DHX30	#N/A						DPPA4
												DHX32	#N/A						DPPA5
												DHX33	#N/A						DPRX
[truncated: 7,325 more rows]

## Sheet: Table S12. DEG and FC
	DEG VIT_CO	FC2	FC3	FC4	FC5
	Total DEG_VIT_CO	369	106	43	18	536
	Genes Upregulated_VIT	280 (75.88%)	92 (86.79%)	41 (93.18%)	18 (100%)
	Genes Downregulated_VIT	89 (24.72%)	14 (13.21%)	2 (4.54%)	0
	DEG IVC_CO	FC2	FC3	FC4	FC5
	Total DEG_IVC_CO	253	82	26	8
	Genes Upregulated_IVC	154 (60.87%)	49 (59.76%)	15 (57.69%)	7 (87.5%)
	Genes Downregulated__IVC	99 (39.13%)	33 (40.24%)	11 (42.30%)	1 (12.5%)
	DEG VIT_IVC	FC2	FC3	FC4	FC5	FC1.5
	Genes Upregulated_VIT	57 (90.48%)	27 (93.10%)	17(100%)	11 (100%)	97 (90.65%)
	Genes Downregulated_VIT	6 (9.52%)	2 (6.90%)	0 (0%)	0 (0%)	10(9.35%)
	Total DEG_VIT_IVC	63	29	17	11	107
		Downregulated VIT vs. CO	Upregulated VIT vs. CO
	FC2	0.2472	0.7588
	FC3	0.1321	0.8679
	FC4	0.0454	0.9318
	FC5	0	1
		Downregulated IVC vs. CO	Upregulated IVC vs. CO
	FC2	0.3913	0.6087
	FC3	0.4024	0.5976
	FC4	0.423	0.5769
	FC5	0.125	0.875
		Downregulated VIT vs. IVC	Upregulated VIT vs. IVC
	FC2	0.0952	0.9048
	FC3	0.069	0.931
	FC4	0	1
	FC5	0	1
						With FC1.5 additional information
		DEG Downregulated_VIT_IVC	DEG Upregulated_VIT_IVC
	FC1.5	0.0935	0.9065
	FC2	0.0952	0.9048
	FC3	0.069	0.931
	FC4	0	1
	FC5	0	1

## Sheet: Table S13. Ortholog annotation
Ssc Gene ID	Ssc Gene symbol	Chr.	Ssc Gene description	Type of gene	Ssc Ensembl ID	Hsa Gene ID	Hsa gene symbol	Chr.	Hsa gene description	Type of gene	Madb approach	Hsa Ensembl ID
387596	APTX	10	aprataxin	protein-coding		54840	APTX	9	aprataxin	protein-coding	Symbol_match_2019-01-10
396559	PAQR8	7	progestin and adipoQ receptor family member 8	protein-coding		85315	PAQR8	6	progestin and adipoQ receptor family member 8	protein-coding	Symbol_match_2019-01-10
396564	FUNDC2	X	FUN14 domain containing 2	protein-coding		65991	FUNDC2	X	FUN14 domain containing 2	protein-coding	Symbol_match_2019-01-10
396570	PLET1	9	placenta expressed transcript 1	protein-coding		349633	PLET1	11	placenta expressed transcript 1	protein-coding	Symbol_match_2019-01-10
396575	SP1	5	Sp1 transcription factor	protein-coding		6667	SP1	12	Sp1 transcription factor	protein-coding	Symbol_match_2019-01-10
396580	UBE2D2	2	ubiquitin conjugating enzyme E2 D2	protein-coding		7322	UBE2D2	5	ubiquitin conjugating enzyme E2 D2	protein-coding	Symbol_match_2019-01-10
396581	HMBS	9	hydroxymethylbilane synthase	protein-coding		3145	HMBS	11	hydroxymethylbilane synthase	protein-coding	Symbol_match_2019-01-10
396583	SNAI1	17	snail family transcriptional repressor 1	protein-coding		6615	SNAI1	20	snail family transcriptional repressor 1	protein-coding	Symbol_match_2019-01-10
396584	SPAST	3	spastin	protein-coding		6683	SPAST	2	spastin	protein-coding	Symbol_match_2019-01-10
396586	KCNJ3	15	potassium voltage-gated channel subfamily J member 3	protein-coding		3760	KCNJ3	2	potassium voltage-gated channel subfamily J member 3	protein-coding	Symbol_match_2019-01-10
396590	MSMO1	8	methylsterol monooxygenase 1	protein-coding		6307	MSMO1	4	methylsterol monooxygenase 1	protein-coding	Symbol_match_2019-01-10
396597	STAR	15	steroidogenic acute regulatory protein	protein-coding		6770	STAR	8	steroidogenic acute regulatory protein	protein-coding	Symbol_match_2019-01-10
396600	SLC1A4	3	solute carrier family 1 member 4	protein-coding		6509	SLC1A4	2	solute carrier family 1 member 4	protein-coding	Symbol_match_2019-01-10
396603	PPP3CB	14	protein phosphatase 3 catalytic subunit beta	protein-coding		5532	PPP3CB	10	protein phosphatase 3 catalytic subunit beta	protein-coding	Symbol_match_2019-01-10
396606	IRAK1	X	interleukin 1 receptor associated kinase 1	protein-coding		3654	IRAK1	X	interleukin 1 receptor associated kinase 1	protein-coding	Symbol_match_2019-01-10
396608	SCNN1A	5	sodium channel epithelial 1 alpha subunit	protein-coding		6337	SCNN1A	12	sodium channel epithelial 1 alpha subunit	protein-coding	Symbol_match_2019-01-10
396609	MAPK9	2	mitogen-activated protein kinase 9	protein-coding		5601	MAPK9	5	mitogen-activated protein kinase 9	protein-coding	Symbol_match_2019-01-10
396610	MAPK8	14	mitogen-activated protein kinase 8	protein-coding		5599	MAPK8	10	mitogen-activated protein kinase 8	protein-coding	Symbol_match_2019-01-10
396614	ETFB	6	electron transfer flavoprotein subunit beta	protein-coding		2109	ETFB	19	electron transfer flavoprotein subunit beta	protein-coding	Symbol_match_2019-01-10
396615	ETFA	7	electron transfer flavoprotein subunit alpha	protein-coding		2108	ETFA	15	electron transfer flavoprotein subunit alpha	protein-coding	Symbol_match_2019-01-10
396617	MAP3K1	16	mitogen-activated protein kinase kinase kinase 1	protein-coding		4214	MAP3K1	5	mitogen-activated protein kinase kinase kinase 1	protein-coding	Symbol_match_2019-01-10
396622	HMOX2	3	heme oxygenase 2	protein-coding		3163	HMOX2	16	heme oxygenase 2	protein-coding	Symbol_match_2019-01-10
396625	GSR	15	glutathione-disulfide reductase	protein-coding		2936	GSR	8	glutathione-disulfide reductase	protein-coding	Symbol_match_2019-01-10
396626	MRPL32	18	mitochondrial ribosomal protein L32	protein-coding		64983	MRPL32	7	mitochondrial ribosomal protein L32	protein-coding	Symbol_match_2019-01-10
396628	VDR	5	vitamin D receptor	protein-coding		7421	VDR	12	vitamin D receptor	protein-coding	Symbol_match_2019-01-10
396629	TRAF6	2	TNF receptor associated factor 6	protein-coding		7189	TRAF6	11	TNF receptor associated factor 6	protein-coding	Symbol_match_2019-01-10
396631	SLC29A1	7	solute carrier family 29 member 1 (Augustine blood group)	protein-coding		2030	SLC29A1	6	solute carrier family 29 member 1 (Augustine blood group)	protein-coding	Symbol_match_2019-01-10
396632	BCL2L11	3	BCL2 like 11	protein-coding		10018	BCL2L11	2	BCL2 like 11	protein-coding	Symbol_match_2019-01-10
396633	BAX	6	BCL2 associated X, apoptosis regulator	protein-coding		581	BAX	19	BCL2 associated X, apoptosis regulator	protein-coding	Symbol_match_2019-01-10
396637	UCHL1	8	ubiquitin C-terminal hydrolase L1	protein-coding		7345	UCHL1	4	ubiquitin C-terminal hydrolase L1	protein-coding	Symbol_match_2019-01-10
396638	RPS23	2	ribosomal protein S23	protein-coding		6228	RPS23	5	ribosomal protein S23	protein-coding	Symbol_match_2019-01-10
396648	HSP70.2	7	heat shock protein 70.2	protein-coding		3304	HSPA1B	6	heat shock protein family A (Hsp70) member 1B	protein-coding	blastn_2019-01-10
396653	ARNT	4	aryl hydrocarbon receptor nuclear translocator	protein-coding		405	ARNT	1	aryl hydrocarbon receptor nuclear translocator	protein-coding	Symbol_match_2019-01-10
396654	AHR	9	aryl hydrocarbon receptor	protein-coding		196	AHR	7	aryl hydrocarbon receptor	protein-coding	Symbol_match_2019-01-10
396655	STAT1	15	signal transducer and activator of transcription 1	protein-coding		6772	STAT1	2	signal transducer and activator of transcription 1	protein-coding	Symbol_match_2019-01-10
396656	IRF3	6	interferon regulatory factor 3	protein-coding		3661	IRF3	19	interferon regulatory factor 3	protein-coding	Symbol_match_2019-01-10
396658	IFNAR1	13	interferon alpha and beta receptor subunit 1	protein-coding		3454	IFNAR1	21	interferon alpha and beta receptor subunit 1	protein-coding	Symbol_match_2019-01-10
396659	CXCR4	15	C-X-C motif chemokine receptor 4	protein-coding		7852	CXCR4	2	C-X-C motif chemokine receptor 4	protein-coding	Symbol_match_2019-01-10
396665	TGFBR1	1	transforming growth factor beta receptor 1	protein-coding		7046	TGFBR1	9	transforming growth factor beta receptor 1	protein-coding	Symbol_match_2019-01-10
396667	PTPN1	17	protein tyrosine phosphatase, non-receptor type 1	protein-coding		5770	PTPN1	20	protein tyrosine phosphatase, non-receptor type 1	protein-coding	Symbol_match_2019-01-10
396670	SCD	14	stearoyl-CoA desaturase	protein-coding		6319	SCD	10	stearoyl-CoA desaturase	protein-coding	Symbol_match_2019-01-10
396675	SREBF2	5	sterol regulatory element binding transcription factor 2	protein-coding		6721	SREBF2	22	sterol regulatory element binding transcription factor 2	protein-coding	Symbol_match_2019-01-10
396676	ST6GALNAC4	1	ST6 N-acetylgalactosaminide alpha-2,6-sialyltransferase 4	protein-coding		27090	ST6GALNAC4	9	ST6 N-acetylgalactosaminide alpha-2,6-sialyltransferase 4	protein-coding	Symbol_match_2019-01-10
396677	F3	4	coagulation factor III, tissue factor	protein-coding		2152	F3	1	coagulation factor III, tissue factor	protein-coding	Symbol_match_2019-01-10
396679	AMT	13	aminomethyltransferase	protein-coding		275	AMT	3	aminomethyltransferase	protein-coding	Symbol_match_2019-01-10
396681	TXNRD1	5	thioredoxin reductase 1	protein-coding		7296	TXNRD1	12	thioredoxin reductase 1	protein-coding	Symbol_match_2019-01-10
396688	COASY	12	Coenzyme A synthase	protein-coding		80347	COASY	17	Coenzyme A synthase	protein-coding	Symbol_match_2019-01-10
396689	DCPS	9	decapping enzyme, scavenger	protein-coding		28960	DCPS	11	decapping enzyme, scavenger	protein-coding	Symbol_match_2019-01-10
396691	BMPR1B	8	bone morphogenetic protein receptor type 1B	protein-coding		658	BMPR1B	4	bone morphogenetic protein receptor type 1B	protein-coding	Symbol_match_2019-01-10
396696	HIF1A	1	hypoxia inducible factor 1 subunit alpha	protein-coding		3091	HIF1A	14	hypoxia inducible factor 1 subunit alpha	protein-coding	Symbol_match_2019-01-10
396699	RSC1A1	6	regulator of solute carriers 1	protein-coding		6248	RSC1A1	1	regulator of solute carriers 1	protein-coding	Symbol_match_2019-01-10
396703	SON	13	SON DNA binding protein	protein-coding		6651	SON	21	SON DNA binding protein	protein-coding	Symbol_match_2019-01-10
396707	LAMB1	9	laminin subunit beta 1	protein-coding		3912	LAMB1	7	laminin subunit beta 1	protein-coding	Symbol_match_2019-01-10
396711	MYH3	12	myosin-3	protein-coding		4621	MYH3	17	myosin heavy chain 3	protein-coding	Symbol_match_2019-01-10
396715	KPNA3	11	karyopherin subunit alpha 3	protein-coding		3839	KPNA3	13	karyopherin subunit alpha 3	protein-coding	Symbol_match_2019-01-10
396719	SORBS2	15	sorbin and SH3 domain containing 2	protein-coding		8470	SORBS2	4	sorbin and SH3 domain containing 2	protein-coding	Symbol_match_2019-01-10
396733	GGTA1P	1	glycoprotein, alpha-galactosyltransferase 1 pseudogene	protein-coding		2681	GGTA1P	9	glycoprotein, alpha-galactosyltransferase 1 pseudogene	pseudo	Symbol_match_2019-01-10
396738	ACTR3	15	ARP3 actin related protein 3 homolog	protein-coding		10096	ACTR3	2	ARP3 actin related protein 3 homolog	protein-coding	Symbol_match_2019-01-10
396741	DNAJB1	2	DnaJ heat shock protein family (Hsp40) member B1	protein-coding		3337	DNAJB1	19	DnaJ heat shock protein family (Hsp40) member B1	protein-coding	Symbol_match_2019-01-10
396742	HSP90AB1	7	heat shock protein 90 alpha family class B member 1	protein-coding		3326	HSP90AB1	6	heat shock protein 90 alpha family class B member 1	protein-coding	Symbol_match_2019-01-10
396743	CD55	9	CD55 molecule (Cromer blood group)	protein-coding		1604	CD55	1	CD55 molecule (Cromer blood group)	protein-coding	Symbol_match_2019-01-10
396750	ICAM1	2	intercellular adhesion molecule 1	protein-coding		3383	ICAM1	19	intercellular adhesion molecule 1	protein-coding	Symbol_match_2019-01-10
396759	GULO	14	gulonolactone (L-) oxidase	protein-coding
396762	FGFR2	14	fibroblast growth factor receptor 2	protein-coding		2263	FGFR2	10	fibroblast growth factor receptor 2	protein-coding	Symbol_match_2019-01-10
396765	GLTP	14	glycolipid transfer protein	protein-coding		51228	GLTP	12	glycolipid transfer protein	protein-coding	Symbol_match_2019-01-10
396768	RPL3	5	ribosomal protein L3	protein-coding		6122	RPL3	22	ribosomal protein L3	protein-coding	Symbol_match_2019-01-10
396773	SERPINH1	9	serpin family H member 1	protein-coding		871	SERPINH1	11	serpin family H member 1	protein-coding	Symbol_match_2019-01-10
396775	TIMP3	5	TIMP metallopeptidase inhibitor 3	protein-coding		7078	TIMP3	22	TIMP metallopeptidase inhibitor 3	protein-coding	Symbol_match_2019-01-10
396784	FOLR3	9	folate receptor 3 (gamma)	protein-coding		2352	FOLR3	11	folate receptor 3	protein-coding	Symbol_match_2019-01-10
396801	LDLR	2	low density lipoprotein receptor	protein-coding		3949	LDLR	19	low density lipoprotein receptor	protein-coding	Symbol_match_2019-01-10
396807	MYL6	5	myosin light chain 6	protein-coding		4637	MYL6	12	myosin light chain 6	protein-coding	Symbol_match_2019-01-10
396810	KIT	8	KIT proto-oncogene receptor tyrosine kinase	protein-coding		3815	KIT	4	KIT proto-oncogene receptor tyrosine kinase	protein-coding	Symbol_match_2019-01-10
396816	AKR1B1	18	aldo-keto reductase family 1 member B	protein-coding		231	AKR1B1	7	aldo-keto reductase family 1 member B	protein-coding	Symbol_match_2019-01-10
396823	GAPDH	5	glyceraldehyde-3-phosphate dehydrogenase	protein-coding		2597	GAPDH	12	glyceraldehyde-3-phosphate dehydrogenase	protein-coding	Symbol_match_2019-01-10
396826	FAS	14	Fas cell surface death receptor	protein-coding		355	FAS	10	Fas cell surface death receptor	protein-coding	Symbol_match_2019-01-10
396833	MAPK6	1	mitogen-activated protein kinase 6	protein-coding		5597	MAPK6	15	mitogen-activated protein kinase 6	protein-coding	Symbol_match_2019-01-10
396838	CALM3	6	calmodulin 3	protein-coding		808	CALM3	19	calmodulin 3	protein-coding	Symbol_match_2019-01-10
396849	RHOA	13	ras homolog family member A	protein-coding		387	RHOA	3	ras homolog family member A	protein-coding	Symbol_match_2019-01-10
396856	RYR2	14	ryanodine receptor 2	protein-coding		6262	RYR2	1	ryanodine receptor 2	protein-coding	Symbol_match_2019-01-10
396875	ATP2A2	14	ATPase sarcoplasmic/endoplasmic reticulum Ca2+ transporting 2	protein-coding		488	ATP2A2	12	ATPase sarcoplasmic/endoplasmic reticulum Ca2+ transporting 2	protein-coding	Symbol_match_2019-01-10
396887	UPTI	17	plasmin trypsin inhibitor	protein-coding
396894	MDH1	3	malate dehydrogenase 1	protein-coding		4190	MDH1	2	malate dehydrogenase 1	protein-coding	Symbol_match_2019-01-10
396897	MUC19	5	mucin 19, oligomeric	protein-coding		283463	MUC19	12	mucin 19, oligomeric	protein-coding	Symbol_match_2019-01-10
396898	ATP1B1	4	ATPase Na+/K+ transporting subunit beta 1	protein-coding		481	ATP1B1	1	ATPase Na+/K+ transporting subunit beta 1	protein-coding	Symbol_match_2019-01-10
396902	MYO10	16	myosin X	protein-coding		4651	MYO10	5	myosin X	protein-coding	Symbol_match_2019-01-10
396903	MYH10	12	myosin heavy chain 10	protein-coding		4628	MYH10	17	myosin heavy chain 10	protein-coding	Symbol_match_2019-01-10
396904	MYH9	5	myosin heavy chain 9	protein-coding		4627	MYH9	22	myosin heavy chain 9	protein-coding	Symbol_match_2019-01-10
396907	TMBIM6	5	transmembrane BAX inhibitor motif containing 6	protein-coding		7009	TMBIM6	12	transmembrane BAX inhibitor motif containing 6	protein-coding	Symbol_match_2019-01-10
396908	AKAP9	9	A-kinase anchoring protein 9	protein-coding		10142	AKAP9	7	A-kinase anchoring protein 9	protein-coding	Symbol_match_2019-01-10
396910	ABCB1	9	ATP-binding cassette, sub-family B (MDR/TAP), member 1	protein-coding		5243	ABCB1	7	ATP binding cassette subfamily B member 1	protein-coding	Symbol_match_2019-01-10
396912	GATA2	13	GATA binding protein 2	protein-coding		2624	GATA2	3	GATA binding protein 2	protein-coding	Symbol_match_2019-01-10
396913	JUN	6	Jun proto-oncogene, AP-1 transcription factor subunit	protein-coding		3725	JUN	1	Jun proto-oncogene, AP-1 transcription factor subunit	protein-coding	Symbol_match_2019-01-10
396917	TOP2A	12	DNA topoisomerase II alpha	protein-coding		7153	TOP2A	17	DNA topoisomerase II alpha	protein-coding	Symbol_match_2019-01-10
396922	CD46	9	CD46 molecule, complement regulatory protein	protein-coding		4179	CD46	1	CD46 molecule	protein-coding	Symbol_match_2019-01-10
396923	STAT2	5	signal transducer and activator of transcription 2	protein-coding		6773	STAT2	12	signal transducer and activator of transcription 2	protein-coding	Symbol_match_2019-01-10
396924	AKR1A1	6	aldo-keto reductase family 1 member A1	protein-coding		10327	AKR1A1	1	aldo-keto reductase family 1 member A1	protein-coding	Symbol_match_2019-01-10
396926	CTSV	10	cathepsin V	protein-coding		1515	CTSV	9	cathepsin V	protein-coding	Symbol_match_2019-01-10
396931	ACADL	15	acyl-CoA dehydrogenase long chain	protein-coding		33	ACADL	2	acyl-CoA dehydrogenase long chain	protein-coding	Symbol_match_2019-01-10
396932	ACADS	14	acyl-CoA dehydrogenase short chain	protein-coding		35	ACADS	12	acyl-CoA dehydrogenase short chain	protein-coding	Symbol_match_2019-01-10
396933	FUT8	7	fucosyltransferase 8	protein-coding		2530	FUT8	14	fucosyltransferase 8	protein-coding	Symbol_match_2019-01-10
396934	RENBP	X	renin binding protein	protein-coding		5973	RENBP	X	renin binding protein	protein-coding	Symbol_match_2019-01-10
396937	ITIH2	10	inter-alpha-trypsin inhibitor heavy chain 2	protein-coding		3698	ITIH2	10	inter-alpha-trypsin inhibitor heavy chain 2	protein-coding	Symbol_match_2019-01-10
396938	GANAB	2	glucosidase II alpha subunit	protein-coding		23193	GANAB	11	glucosidase II alpha subunit	protein-coding	Symbol_match_2019-01-10
396941	PECAM1	12	platelet and endothelial cell adhesion molecule 1	protein-coding		5175	PECAM1	17	platelet and endothelial cell adhesion molecule 1	protein-coding	Symbol_match_2019-01-10
396942	ANXA1	1	annexin A1	protein-coding		301	ANXA1	9	annexin A1	protein-coding	Symbol_match_2019-01-10
396944	GLUL	9	glutamate-ammonia ligase	protein-coding		2752	GLUL	1	glutamate-ammonia ligase	protein-coding	Symbol_match_2019-01-10
396945	SERPINE1	3	serpin family E member 1	protein-coding		5054	SERPINE1	7	serpin family E member 1	protein-coding	Symbol_match_2019-01-10
396946	PGRMC1	X	progesterone receptor membrane component 1	protein-coding		10857	PGRMC1	X	progesterone receptor membrane component 1	protein-coding	Symbol_match_2019-01-10
396949	FAAH	6	fatty acid amide hydrolase	protein-coding		2166	FAAH	1	fatty acid amide hydrolase	protein-coding	Symbol_match_2019-01-10
396950	ATP5ME	8	ATP synthase membrane subunit e	protein-coding		521	ATP5ME	4	ATP synthase membrane subunit e	protein-coding	Symbol_match_2019-01-10
396952	RPL36AL	1	ribosomal protein L36a like	protein-coding		6166	RPL36AL	14	ribosomal protein L36a like	protein-coding	Symbol_match_2019-01-10
396953	PLK1	3	polo like kinase 1	protein-coding		5347	PLK1	16	polo like kinase 1	protein-coding	Symbol_match_2019-01-10
396955	AURKB	12	aurora kinase B	protein-coding		9212	AURKB	17	aurora kinase B	protein-coding	Symbol_match_2019-01-10
396956	ATP5MG	9	ATP synthase membrane subunit g	protein-coding		10632	ATP5MG	11	ATP synthase membrane subunit g	protein-coding	Symbol_match_2019-01-10
396958	HEXB	2	hexosaminidase subunit beta	protein-coding		3074	HEXB	5	hexosaminidase subunit beta	protein-coding	Symbol_match_2019-01-10
396959	ANKRD1	14	ankyrin repeat domain 1	protein-coding		27063	ANKRD1	10	ankyrin repeat domain 1	protein-coding	Symbol_match_2019-01-10
396961	APEH	13	acylaminoacyl-peptide hydrolase	protein-coding		327	APEH	3	acylaminoacyl-peptide hydrolase	protein-coding	Symbol_match_2019-01-10
396966	UBC	14	ubiquitin C	protein-coding		7316	UBC	12	ubiquitin C	protein-coding	Symbol_match_2019-01-10
396967	GOT1	14	glutamic-oxaloacetic transaminase 1	protein-coding		2805	GOT1	10	glutamic-oxaloacetic transaminase 1	protein-coding	Symbol_match_2019-01-10
396968	GOT2	6	glutamic-oxaloacetic transaminase 2	protein-coding		2806	GOT2	16	glutamic-oxaloacetic transaminase 2	protein-coding	Symbol_match_2019-01-10
396969	CTSH	7	cathepsin H	protein-coding		1512	CTSH	15	cathepsin H	protein-coding	Symbol_match_2019-01-10
396970	H3F3A	10	H3 histone, family 3A	protein-coding		3020	H3F3A	1	H3 histone family member 3A	protein-coding	Symbol_match_2019-01-10
396974	VCL	14	vinculin	protein-coding		7414	VCL	10	vinculin	protein-coding	Symbol_match_2019-01-10
396977	FAU	2	FAU, ubiquitin like and ribosomal protein S30 fusion	protein-coding		2197	FAU	11	FAU, ubiquitin like and ribosomal protein S30 fusion	protein-coding	Symbol_match_2019-01-10
396978	OXCT1	16	3-oxoacid CoA-transferase 1	protein-coding		5019	OXCT1	5	3-oxoacid CoA-transferase 1	protein-coding	Symbol_match_2019-01-10
396980	RPS18	7	ribosomal protein S18	protein-coding		6222	RPS18	6	ribosomal protein S18	protein-coding	Symbol_match_2019-01-10
396983	PDXK	13	pyridoxal kinase	protein-coding		8566	PDXK	21	pyridoxal kinase	protein-coding	Symbol_match_2019-01-10
396984	DAD1	7	defender against cell death 1	protein-coding		1603	DAD1	14	defender against cell death 1	protein-coding	Symbol_match_2019-01-10
396986	FHL3	6	four and a half LIM domains 3	protein-coding		2275	FHL3	1	four and a half LIM domains 3	protein-coding	Symbol_match_2019-01-10
396988	TIMP2	12	TIMP metallopeptidase inhibitor 2	protein-coding		7077	TIMP2	17	TIMP metallopeptidase inhibitor 2	protein-coding	Symbol_match_2019-01-10
396989	RPL19	12	ribosomal protein L19	protein-coding		6143	RPL19	17	ribosomal protein L19	protein-coding	Symbol_match_2019-01-10
396992	SLC12A4	6	solute carrier family 12 member 4	protein-coding		6560	SLC12A4	16	solute carrier family 12 member 4	protein-coding	Symbol_match_2019-01-10
396993	RPL29	13	ribosomal protein L29	protein-coding		6159	RPL29	3	ribosomal protein L29	protein-coding	Symbol_match_2019-01-10
396994	SLC35A4	2	solute carrier family 35 member A4	protein-coding		113829	SLC35A4	5	solute carrier family 35 member A4	protein-coding	Symbol_match_2019-01-10
396999	ACO2	5	aconitase 2	protein-coding		50	ACO2	22	aconitase 2	protein-coding	Symbol_match_2019-01-10
397000	GALNS	6	galactosamine (N-acetyl)-6-sulfatase	protein-coding		2588	GALNS	16	galactosamine (N-acetyl)-6-sulfatase	protein-coding	Symbol_match_2019-01-10
397001	POLR2B	8	RNA polymerase II subunit B	protein-coding		5431	POLR2B	4	RNA polymerase II subunit B	protein-coding	Symbol_match_2019-01-10
397002	HNF1B	12	HNF1 homeobox B	protein-coding		6928	HNF1B	17	HNF1 homeobox B	protein-coding	Symbol_match_2019-01-10
397007	TLR9	13	toll like receptor 9	protein-coding		54106	TLR9	3	toll like receptor 9	protein-coding	Symbol_match_2019-01-10
397010	VDAC1	2	voltage dependent anion channel 1	protein-coding		7416	VDAC1	5	voltage dependent anion channel 1	protein-coding	Symbol_match_2019-01-10
397011	OPTN	10	optineurin	protein-coding		10133	OPTN	10	optineurin	protein-coding	Symbol_match_2019-01-10
397012	HADHA	3	hydroxyacyl-CoA dehydrogenase trifunctional multienzyme complex subunit alpha	protein-coding		3030	HADHA	2	hydroxyacyl-CoA dehydrogenase trifunctional multienzyme complex subunit alpha	protein-coding	Symbol_match_2019-01-10
397014	HTT	8	huntingtin	protein-coding		3064	HTT	4	huntingtin	protein-coding	Symbol_match_2019-01-10
397015	PTTG1	16	pituitary tumor-transforming 1	protein-coding		9232	PTTG1	5	pituitary tumor-transforming 1	protein-coding	Symbol_match_2019-01-10
397016	SMAD1	8	SMAD family member 1	protein-coding		4086	SMAD1	4	SMAD family member 1	protein-coding	Symbol_match_2019-01-10
397017	HADHB	3	hydroxyacyl-CoA dehydrogenase trifunctional multienzyme complex subunit beta	protein-coding		3032	HADHB	2	hydroxyacyl-CoA dehydrogenase trifunctional multienzyme complex subunit beta	protein-coding	Symbol_match_2019-01-10
397018	SCARB1	14	scavenger receptor class B member 1	protein-coding		949	SCARB1	12	scavenger receptor class B member 1	protein-coding	Symbol_match_2019-01-10
397019	ITGB1	10	integrin subunit beta 1	protein-coding		3688	ITGB1	10	integrin subunit beta 1	protein-coding	Symbol_match_2019-01-10
397020	TNFRSF1A	5	TNF receptor superfamily member 1A	protein-coding		7132	TNFRSF1A	12	TNF receptor superfamily member 1A	protein-coding	Symbol_match_2019-01-10
397022	EEF1G	2	eukaryotic translation elongation factor 1 gamma	protein-coding		1937	EEF1G	11	eukaryotic translation elongation factor 1 gamma	protein-coding	Symbol_match_2019-01-10
397023	PTGFRN	4	prostaglandin F2 receptor inhibitor	protein-coding		5738	PTGFRN	1	prostaglandin F2 receptor inhibitor	protein-coding	Symbol_match_2019-01-10
397026	SUCLG2	13	succinate-CoA ligase GDP-forming beta subunit	protein-coding		8801	SUCLG2	3	succinate-CoA ligase GDP-forming beta subunit	protein-coding	Symbol_match_2019-01-10
397027	CAPN1	2	calpain 1	protein-coding		823	CAPN1	11	calpain 1	protein-coding	Symbol_match_2019-01-10
397028	HSP90AA1	7	heat shock protein 90 alpha family class A member 1	protein-coding		3320	HSP90AA1	14	heat shock protein 90 alpha family class A member 1	protein-coding	Symbol_match_2019-01-10
397030	FTH1	2	ferritin heavy chain 1	protein-coding		2495	FTH1	11	ferritin heavy chain 1	protein-coding	Symbol_match_2019-01-10
397034	OAZ1	2	ornithine decarboxylase antizyme 1	protein-coding		4946	OAZ1	19	ornithine decarboxylase antizyme 1	protein-coding	Symbol_match_2019-01-10
397035	FTL	6	ferritin light chain	protein-coding		2512	FTL	19	ferritin light chain	protein-coding	Symbol_match_2019-01-10
397036	SOD1	13	superoxide dismutase 1	protein-coding		6647	SOD1	21	superoxide dismutase 1	protein-coding	Symbol_match_2019-01-10
397039	MDH2	3	malate dehydrogenase 2	protein-coding		4191	MDH2	7	malate dehydrogenase 2	protein-coding	Symbol_match_2019-01-10
397040	UGP2	3	UDP-glucose pyrophosphorylase 2	protein-coding		7360	UGP2	2	UDP-glucose pyrophosphorylase 2	protein-coding	Symbol_match_2019-01-10
397041	LGALS4	6	galectin 4	protein-coding		3960	LGALS4	19	galectin 4	protein-coding	Symbol_match_2019-01-10
397042	CD47	13	CD47 molecule	protein-coding		961	CD47	3	CD47 molecule	protein-coding	Symbol_match_2019-01-10
397043	PSMC5	12	proteasome 26S subunit, ATPase 5	protein-coding		5705	PSMC5	17	proteasome 26S subunit, ATPase 5	protein-coding	Symbol_match_2019-01-10
397044	SUMO2	12	small ubiquitin-like modifier 2	protein-coding		6613	SUMO2	17	small ubiquitin-like modifier 2	protein-coding	Symbol_match_2019-01-10
397047	RPL22	6	ribosomal protein L22	protein-coding		6146	RPL22	1	ribosomal protein L22	protein-coding	Symbol_match_2019-01-10
397052	SULT1E1	8	sulfotransferase family 1E, estrogen-preferring, member 1	protein-coding		6783	SULT1E1	4	sulfotransferase family 1E member 1	protein-coding	Symbol_match_2019-01-10
397054	DLAT	9	dihydrolipoamide S-acetyltransferase	protein-coding		1737	DLAT	11	dihydrolipoamide S-acetyltransferase	protein-coding	Symbol_match_2019-01-10
397058	PSMA4	7	proteasome subunit alpha 4	protein-coding		5685	PSMA4	15	proteasome subunit alpha 4	protein-coding	Symbol_match_2019-01-10
397062	TFRC	13	transferrin receptor	protein-coding		7037	TFRC	3	transferrin receptor	protein-coding	Symbol_match_2019-01-10
397064	IGFBP2	15	insulin like growth factor binding protein 2	protein-coding		3485	IGFBP2	2	insulin like growth factor binding protein 2	protein-coding	Symbol_match_2019-01-10
397066	OSTF1	1	osteoclast stimulating factor 1	protein-coding		26578	OSTF1	9	osteoclast stimulating factor 1	protein-coding	Symbol_match_2019-01-10
397067	CD9	5	CD9 molecule	protein-coding		928	CD9	12	CD9 molecule	protein-coding	Symbol_match_2019-01-10
397070	EGFR	9	epidermal growth factor receptor	protein-coding		1956	EGFR	7	epidermal growth factor receptor	protein-coding	Symbol_match_2019-01-10
397073	ABCG2	8	ATP-binding cassette, sub-family G (WHITE), member 2	protein-coding		9429	ABCG2	4	ATP binding cassette subfamily G member 2 (Junior blood group)	protein-coding	Symbol_match_2019-01-10
397077	FOXO1	11	forkhead box O1	protein-coding		2308	FOXO1	13	forkhead box O1	protein-coding	Symbol_match_2019-01-10
397078	TGFB1	6	transforming growth factor beta 1	protein-coding		7040	TGFB1	19	transforming growth factor beta 1	protein-coding	Symbol_match_2019-01-10
397082	DHRS4	7	dehydrogenase/reductase (SDR family) member 4	protein-coding		10901	DHRS4	14	dehydrogenase/reductase 4	protein-coding	Symbol_match_2019-01-10
397084	TGFB2	10	transforming growth factor beta 2	protein-coding		7042	TGFB2	1	transforming growth factor beta 2	protein-coding	Symbol_match_2019-01-10
397085	MYO6	1	myosin VI	protein-coding		4646	MYO6	6	myosin VI	protein-coding	Symbol_match_2019-01-10
397087	SPP1	8	secreted phosphoprotein 1	protein-coding		6696	SPP1	4	secreted phosphoprotein 1	protein-coding	Symbol_match_2019-01-10
397088	PPP2R1A	6	protein phosphatase 2 scaffold subunit Aalpha	protein-coding		5518	PPP2R1A	19	protein phosphatase 2 scaffold subunit Aalpha	protein-coding	Symbol_match_2019-01-10
397090	PPP2R2A	14	protein phosphatase 2 regulatory subunit Balpha	protein-coding		5520	PPP2R2A	8	protein phosphatase 2 regulatory subunit Balpha	protein-coding	Symbol_match_2019-01-10
397091	PRKAR1A	12	protein kinase cAMP-dependent type I regulatory subunit alpha	protein-coding		5573	PRKAR1A	17	protein kinase cAMP-dependent type I regulatory subunit alpha	protein-coding	Symbol_match_2019-01-10
397097	DGKA	5	diacylglycerol kinase alpha	protein-coding		1606	DGKA	12	diacylglycerol kinase alpha	protein-coding	Symbol_match_2019-01-10
397104	ACADM	6	acyl-CoA dehydrogenase medium chain	protein-coding		34	ACADM	1	acyl-CoA dehydrogenase medium chain	protein-coding	Symbol_match_2019-01-10
397105	POU2F2	6	POU class 2 homeobox 2	protein-coding		5452	POU2F2	19	POU class 2 homeobox 2	protein-coding	Symbol_match_2019-01-10
397107	NTAN1	3	N-terminal asparagine amidase	protein-coding		123803	NTAN1	16	N-terminal asparagine amidase	protein-coding	Symbol_match_2019-01-10
397115	ARG1	1	arginase 1	protein-coding		383	ARG1	6	arginase 1	protein-coding	Symbol_match_2019-01-10
397117	GSTO1	14	glutathione S-transferase omega 1	protein-coding		9446	GSTO1	10	glutathione S-transferase omega 1	protein-coding	Symbol_match_2019-01-10
397118	DGAT1	4	diacylglycerol O-acyltransferase 1	protein-coding		8694	DGAT1	8	diacylglycerol O-acyltransferase 1	protein-coding	Symbol_match_2019-01-10
397127	ESD	11	esterase D	protein-coding		2098	ESD	13	esterase D	protein-coding	Symbol_match_2019-01-10
397129	DLD	9	dihydrolipoamide dehydrogenase	protein-coding		1738	DLD	7	dihydrolipoamide dehydrogenase	protein-coding	Symbol_match_2019-01-10
397130	HMGB2	14	high mobility group box 2	protein-coding		3148	HMGB2	4	high mobility group box 2	protein-coding	Symbol_match_2019-01-10
397133	FDX1	9	ferredoxin 1	protein-coding		2230	FDX1	11	ferredoxin 1	protein-coding	Symbol_match_2019-01-10
397135	CAST	2	calpastatin	protein-coding		831	CAST	5	calpastatin	protein-coding	Symbol_match_2019-01-10
397136	PPP2CB	15	protein phosphatase 2 catalytic subunit beta	protein-coding		5516	PPP2CB	8	protein phosphatase 2 catalytic subunit beta	protein-coding	Symbol_match_2019-01-10
397138	FUT1	6	fucosyltransferase 1 (H blood group)	protein-coding		2523	FUT1	19	fucosyltransferase 1 (H blood group)	protein-coding	Symbol_match_2019-01-10
397141	NPL	9	N-acetylneuraminate pyruvate lyase	protein-coding		80896	NPL	1	N-acetylneuraminate pyruvate lyase	protein-coding	Symbol_match_2019-01-10
397142	SMAD4	1	SMAD family member 4	protein-coding		4089	SMAD4	18	SMAD family member 4	protein-coding	Symbol_match_2019-01-10
397147	CLCN2	13	chloride voltage-gated channel 2	protein-coding		1181	CLCN2	3	chloride voltage-gated channel 2	protein-coding	Symbol_match_2019-01-10
397157	VEGFA	7	vascular endothelial growth factor A	protein-coding		7422	VEGFA	6	vascular endothelial growth factor A	protein-coding	Symbol_match_2019-01-10
397159	ATP7A	X	ATPase copper transporting alpha	protein-coding		538	ATP7A	X	ATPase copper transporting alpha	protein-coding	Symbol_match_2019-01-10
397172	CALCRL	15	calcitonin receptor like receptor	protein-coding		10203	CALCRL	2	calcitonin receptor like receptor	protein-coding	Symbol_match_2019-01-10
397176	TAF1B	3	TATA-box binding protein associated factor, RNA polymerase I subunit B	protein-coding		9014	TAF1B	2	TATA-box binding protein associated factor, RNA polymerase I subunit B	protein-coding	Symbol_match_2019-01-10
397180	MTHFR	6	methylenetetrahydrofolate reductase	protein-coding		4524	MTHFR	1	methylenetetrahydrofolate reductase	protein-coding	Symbol_match_2019-01-10
397184	PRKCA	12	protein kinase C alpha	protein-coding		5578	PRKCA	17	protein kinase C alpha	protein-coding	Symbol_match_2019-01-10
397186	SLC31A1	1	solute carrier family 31 member 1	protein-coding		1317	SLC31A1	9	solute carrier family 31 member 1	protein-coding	Symbol_match_2019-01-10
397189	MIOX	5	myo-inositol oxygenase	protein-coding		55586	MIOX	22	myo-inositol oxygenase	protein-coding	Symbol_match_2019-01-10
397190	PPP1R12A	5	protein phosphatase 1 regulatory subunit 12A	protein-coding		4659	PPP1R12A	12	protein phosphatase 1 regulatory subunit 12A	protein-coding	Symbol_match_2019-01-10
397191	HSP90B1	5	heat shock protein 90 beta family member 1	protein-coding		7184	HSP90B1	12	heat shock protein 90 beta family member 1	protein-coding	Symbol_match_2019-01-10
397195	ADM	2	adrenomedullin	protein-coding		133	ADM	11	adrenomedullin	protein-coding	Symbol_match_2019-01-10
397201	JAK2	1	Janus kinase 2	protein-coding		3717	JAK2	9	Janus kinase 2	protein-coding	Symbol_match_2019-01-10
397202	JAK1	6	Janus kinase 1	protein-coding		3716	JAK1	1	Janus kinase 1	protein-coding	Symbol_match_2019-01-10
397203	SLC4A2	18	solute carrier family 4 member 2	protein-coding		6522	SLC4A2	7	solute carrier family 4 member 2	protein-coding	Symbol_match_2019-01-10
397205	PPP1R14B	2	protein phosphatase 1 regulatory inhibitor subunit 14B	protein-coding		26472	PPP1R14B	11	protein phosphatase 1 regulatory inhibitor subunit 14B	protein-coding	Symbol_match_2019-01-10
397209	GFPT1	3	glutamine--fructose-6-phosphate transaminase 1	protein-coding		2673	GFPT1	2	glutamine--fructose-6-phosphate transaminase 1	protein-coding	Symbol_match_2019-01-10
397211	CSNK2B	7	casein kinase 2 beta	protein-coding		1460	CSNK2B	6	casein kinase 2 beta	protein-coding	Symbol_match_2019-01-10
397212	DBI	15	diazepam binding inhibitor, acyl-CoA binding protein	protein-coding		1622	DBI	2	diazepam binding inhibitor, acyl-CoA binding protein	protein-coding	Symbol_match_2019-01-10
397214	IGF2R	1	insulin like growth factor 2 receptor	protein-coding		3482	IGF2R	6	insulin like growth factor 2 receptor	protein-coding	Symbol_match_2019-01-10
397218	KPNA2	12	karyopherin subunit alpha 2	protein-coding		3838	KPNA2	17	karyopherin subunit alpha 2	protein-coding	Symbol_match_2019-01-10
397219	PAPPA	1	pappalysin 1	protein-coding		5069	PAPPA	9	pappalysin 1	protein-coding	Symbol_match_2019-01-10
397220	KPNA5	1	karyopherin subunit alpha 5	protein-coding		3841	KPNA5	6	karyopherin subunit alpha 5	protein-coding	Symbol_match_2019-01-10
397229	SLC35C1	2	solute carrier family 35 member C1	protein-coding		55343	SLC35C1	11	solute carrier family 35 member C1	protein-coding	Symbol_match_2019-01-10
397235	KPNA1	13	karyopherin subunit alpha 1	protein-coding		3836	KPNA1	3	karyopherin subunit alpha 1	protein-coding	Symbol_match_2019-01-10
397236	OCLN	16	occludin	protein-coding		100506658	OCLN	5	occludin	protein-coding	Symbol_match_2019-01-10
397240	TUFT1	4	tuftelin 1	protein-coding		7286	TUFT1	1	tuftelin 1	protein-coding	Symbol_match_2019-01-10
397241	PPP3CA	8	protein phosphatase 3 catalytic subunit alpha	protein-coding		5530	PPP3CA	4	protein phosphatase 3 catalytic subunit alpha	protein-coding	Symbol_match_2019-01-10
397244	CASP3	15	caspase 3	protein-coding		836	CASP3	4	caspase 3	protein-coding	Symbol_match_2019-01-10
397246	VNN1	1	vanin 1	protein-coding		8876	VNN1	6	vanin 1	protein-coding	Symbol_match_2019-01-10
397250	PLK3	6	polo like kinase 3	protein-coding		1263	PLK3	1	polo like kinase 3	protein-coding	Symbol_match_2019-01-10
397251	PLK2	16	polo like kinase 2	protein-coding		10769	PLK2	5	polo like kinase 2	protein-coding	Symbol_match_2019-01-10
397258	NEK2	9	NIMA related kinase 2	protein-coding		4751	NEK2	1	NIMA related kinase 2	protein-coding	Symbol_match_2019-01-10
397260	SMAD3	1	SMAD family member 3	protein-coding		4088	SMAD3	15	SMAD family member 3	protein-coding	Symbol_match_2019-01-10
397262	AKAP10	12	A-kinase anchoring protein 10	protein-coding		11216	AKAP10	17	A-kinase anchoring protein 10	protein-coding	Symbol_match_2019-01-10
397263	CLCN5	X	chloride voltage-gated channel 5	protein-coding		1184	CLCN5	X	chloride voltage-gated channel 5	protein-coding	Symbol_match_2019-01-10
397266	BIRC5	12	baculoviral IAP repeat containing 5	protein-coding		332	BIRC5	17	baculoviral IAP repeat containing 5	protein-coding	Symbol_match_2019-01-10
397269	ALCAM	13	activated leukocyte cell adhesion molecule	protein-coding		214	ALCAM	3	activated leukocyte cell adhesion molecule	protein-coding	Symbol_match_2019-01-10
397271	AIF1	7	allograft inflammatory factor 1	protein-coding		199	AIF1	6	allograft inflammatory factor 1	protein-coding	Symbol_match_2019-01-10
397273	PRDX5	2	peroxiredoxin 5	protein-coding		25824	PRDX5	11	peroxiredoxin 5	protein-coding	Symbol_match_2019-01-10
397276	TP53	12	tumor protein p53	protein-coding		7157	TP53	17	tumor protein p53	protein-coding	Symbol_match_2019-01-10
397278	PMAIP1	1	phorbol-12-myristate-13-acetate-induced protein 1	protein-coding		5366	PMAIP1	18	phorbol-12-myristate-13-acetate-induced protein 1	protein-coding	Symbol_match_2019-01-10
397279	TFAM	14	transcription factor A, mitochondrial	protein-coding		7019	TFAM	10	transcription factor A, mitochondrial	protein-coding	Symbol_match_2019-01-10
397282	ACVR2A	15	activin A receptor type 2A	protein-coding		92	ACVR2A	2	activin A receptor type 2A	protein-coding	Symbol_match_2019-01-10
397285	ITGAV	15	integrin subunit alpha V	protein-coding		3685	ITGAV	2	integrin subunit alpha V	protein-coding	Symbol_match_2019-01-10
397294	ZFX	X	zinc finger protein X-linked	protein-coding		7543	ZFX	X	zinc finger protein X-linked	protein-coding	Symbol_match_2019-01-10
397297	PPARD	7	peroxisome proliferator activated receptor delta	protein-coding		5467	PPARD	6	peroxisome proliferator activated receptor delta	protein-coding	Symbol_match_2019-01-10
397300	MTR	14	5-methyltetrahydrofolate-homocysteine methyltransferase	protein-coding		4548	MTR	1	5-methyltetrahydrofolate-homocysteine methyltransferase	protein-coding	Symbol_match_2019-01-10
397301	CALU	18	calumenin	protein-coding		813	CALU	7	calumenin	protein-coding	Symbol_match_2019-01-10
397306	RXRA	1	retinoid X receptor alpha	protein-coding		6256	RXRA	9	retinoid X receptor alpha	protein-coding	Symbol_match_2019-01-10
397308	SREBF1	12	sterol regulatory element binding transcription factor 1	protein-coding		6720	SREBF1	17	sterol regulatory element binding transcription factor 1	protein-coding	Symbol_match_2019-01-10
397309	HTR1D	6	5-hydroxytryptamine receptor 1D	protein-coding		3352	HTR1D	1	5-hydroxytryptamine receptor 1D	protein-coding	Symbol_match_2019-01-10
397324	ACACA	12	acetyl-CoA carboxylase alpha	protein-coding		31	ACACA	17	acetyl-CoA carboxylase alpha	protein-coding	Symbol_match_2019-01-10
397328	VCAN	2	versican	protein-coding		1462	VCAN	5	versican	protein-coding	Symbol_match_2019-01-10
397330	XPO1	3	exportin 1	protein-coding		7514	XPO1	2	exportin 1	protein-coding	Symbol_match_2019-01-10
397333	CXADR	13	CXADR, Ig-like cell adhesion molecule	protein-coding		1525	CXADR	21	CXADR, Ig-like cell adhesion molecule	protein-coding	Symbol_match_2019-01-10
397340	STAT5B	12	signal transducer and activator of transcription 5B	protein-coding		6777	STAT5B	17	signal transducer and activator of transcription 5B	protein-coding	Symbol_match_2019-01-10
397342	GSC	7	goosecoid homeobox	protein-coding		145258	GSC	14	goosecoid homeobox	protein-coding	Symbol_match_2019-01-10
397343	ADAM17	3	ADAM metallopeptidase domain 17	protein-coding		6868	ADAM17	2	ADAM metallopeptidase domain 17	protein-coding	Symbol_match_2019-01-10
397344	ADAM9	15	ADAM metallopeptidase domain 9	protein-coding		8754	ADAM9	8	ADAM metallopeptidase domain 9	protein-coding	Symbol_match_2019-01-10
397345	ADAM10	1	ADAM metallopeptidase domain 10	protein-coding		102	ADAM10	15	ADAM metallopeptidase domain 10	protein-coding	Symbol_match_2019-01-10
397346	MMP13	9	matrix metallopeptidase 13	protein-coding		4322	MMP13	11	matrix metallopeptidase 13	protein-coding	Symbol_match_2019-01-10
397347	CD59	2	CD59 molecule (CD59 blood group)	protein-coding		966	CD59	11	CD59 molecule (CD59 blood group)	protein-coding	Symbol_match_2019-01-10
397348	GPD2	15	glycerol-3-phosphate dehydrogenase 2	protein-coding		2820	GPD2	2	glycerol-3-phosphate dehydrogenase 2	protein-coding	Symbol_match_2019-01-10
397350	IGF1R	1	insulin like growth factor 1 receptor	protein-coding		3480	IGF1R	15	insulin like growth factor 1 receptor	protein-coding	Symbol_match_2019-01-10
397351	HPRT1	X	hypoxanthine phosphoribosyltransferase 1	protein-coding		3251	HPRT1	X	hypoxanthine phosphoribosyltransferase 1	protein-coding	Symbol_match_2019-01-10
397360	CEBPB	17	CCAAT enhancer binding protein beta	protein-coding		1051	CEBPB	20	CCAAT enhancer binding protein beta	protein-coding	Symbol_match_2019-01-10
397361	ENSA	4	endosulfine alpha	protein-coding		2029	ENSA	1	endosulfine alpha	protein-coding	Symbol_match_2019-01-10
397362	ARPP19	1	cAMP regulated phosphoprotein 19	protein-coding		10776	ARPP19	15	cAMP regulated phosphoprotein 19	protein-coding	Symbol_match_2019-01-10
397363	TYK2	2	tyrosine kinase 2	protein-coding		7297	TYK2	19	tyrosine kinase 2	protein-coding	Symbol_match_2019-01-10
397367	SLC23A2	17	solute carrier family 23 member 2	protein-coding		9962	SLC23A2	20	solute carrier family 23 member 2	protein-coding	Symbol_match_2019-01-10
397377	CACNA2D1	9	calcium voltage-gated channel auxiliary subunit alpha2delta 1	protein-coding		781	CACNA2D1	7	calcium voltage-gated channel auxiliary subunit alpha2delta 1	protein-coding	Symbol_match_2019-01-10
397378	PPP1CB	3	protein phosphatase 1 catalytic subunit beta	protein-coding		5500	PPP1CB	2	protein phosphatase 1 catalytic subunit beta	protein-coding	Symbol_match_2019-01-10
397379	CDC20	6	cell division cycle 20	protein-coding		991	CDC20	1	cell division cycle 20	protein-coding	Symbol_match_2019-01-10
397380	B4GALT4	13	beta-1,4-galactosyltransferase 4	ncRNA		8702	B4GALT4	3	beta-1,4-galactosyltransferase 4	protein-coding	Symbol_match_2019-01-10
397385	DDOST	6	dolichyl-diphosphooligosaccharide--protein glycosyltransferase non-catalytic subunit	protein-coding		1650	DDOST	1	dolichyl-diphosphooligosaccharide--protein glycosyltransferase non-catalytic subunit	protein-coding	Symbol_match_2019-01-10
397388	PROS1	13	protein S	protein-coding		5627	PROS1	3	protein S	protein-coding	Symbol_match_2019-01-10
[truncated: 9,049 more rows]
