# Supplementary material for: Unveiling how vitrification affects the porcine blastocyst: clues from a transcriptomic study
Source: J Anim Sci Biotechnol. 2022 Mar 15;13:46. doi: 10.1186/s40104-021-00672-1 (PMC8932223; doi:10.1186/s40104-021-00672-1)
Supplement: Supplementary file 7 — Additional file 7. Functional analysis of transcripts altered in vitrified, in vitro culture and control embryos. Contains: Table S1. Annotation of DEG in the three embryo comparisons: VIT vs. CO, IVC vs. CO and VIT vs. IVC. Table S2. Enrichment analysis of DEG in in the three embryo comparisons: VIT vs. CO, IVC vs. CO and VIT vs. IVC. Table S3. Membership data for embryo term by Metascape analysis. Table S4. Membership data for oxidative damage term by Metascape analysis. Table S5. Membership data for cell arrest term by Metascape analysis. Table S6. Membership data for stress response term by Metascape analysis. Table S7. List of genes derived from SOTA clustering analysis VIT vs. IVC comparison. Table S8. Functional analysis from cluster genes 1-4 derived from Metascape. Table S9. Enrichment annotation analysis from cluster genes 1-4 derived from Metascape. Table S10. Gene expression profile across samples for selected genes validated by qPCR. [file 40104_2021_672_MOESM7_ESM.xlsx]

## Sheet: Table S1. AnnotationDEG
Gene	original_id	IVC_CO	VIT_CO	VIT_IVC	Gene Symbol	Description	Gene Summary	Biological Process (GO)	Cellular Component (GO)	Molecular Function (GO)	KEGG Pathway	GO:0030055 cell-substrate junction	GO:0005740 mitochondrial envelope	GO:1903827 regulation of cellular protein	GO:0050839 cell adhesion molecule binding	GO:0080135 regulation of cellular respons	GO:0000323 lytic vacuole	R-HSA-5653656 Vesicle-mediated transport	GO:0009611 response to wounding	GO:0045055 regulated exocytosis	GO:0090407 organophosphate biosynthetic p	GO:0019904 protein domain specific bindin	GO:0007264 small GTPase mediated signal t	GO:0030335 positive regulation of cell mi	GO:0071407 cellular response to organic c	R-HSA-556833 Metabolism of lipids	GO:0016301 kinase activity	GO:0003712 transcription coregulator acti	GO:0019900 kinase binding	GO:0010942 positive regulation of cell de	GO:0043484 regulation of RNA splicing	TotalEvidenceCount
14	AAMP	1	1	0	AAMP	angio associated migratory cell protein	The gene is a member of the immunoglobulin superfamily. The encoded protein is associated with angiogenesis, with potential roles in endothelial tube formation and the migration of endothelial cells. It may also regulate smooth muscle cell migration via the RhoA pathway. The encoded protein can bind to heparin and may mediate heparin-sensitive cell adhesion. [provided by RefSeq, Oct 2014]	GO:0014909 smooth muscle cell migration;GO:0014812 muscle cell migration;GO:0010595 positive regulation of endothelial cell migration	GO:0045171 intercellular bridge;GO:0009986 cell surface;GO:0015630 microtubule cytoskeleton	GO:0008201 heparin binding;GO:0005539 glycosaminoglycan binding;GO:1901681 sulfur compound binding		0	0	0	0	0	0	0	0	0	0	0	0	1	0	0	0	0	0	0	0	2
18	ABAT	1	1	0	ABAT	4-aminobutyrate aminotransferase	4-aminobutyrate aminotransferase (ABAT) is responsible for catabolism of gamma-aminobutyric acid (GABA), an important, mostly inhibitory neurotransmitter in the central nervous system, into succinic semialdehyde. The active enzyme is a homodimer of 50-kD subunits complexed to pyridoxal-5-phosphate. The protein sequence is over 95% similar to the pig protein. GABA is estimated to be present in nea…	GO:0009450 gamma-aminobutyric acid catabolic process;GO:0014053 negative regulation of gamma-aminobutyric acid secretion;GO:0061528 aspartate secretion	GO:0032144 4-aminobutyrate transaminase complex;GO:0005759 mitochondrial matrix;GO:1990234 transferase complex	GO:0003867 4-aminobutyrate transaminase activity;GO:0032145 succinate-semialdehyde dehydrogenase binding;GO:0034386 4-aminobutyrate:2-oxoglutarate transaminase activity	(hsa)GABA (gamma-Aminobutyrate) shunt; (M00027)GABA (gamma-Aminobutyrate) shunt; (ko00650)Butanoate metabolism	0	0	0	0	0	0	0	1	0	1	0	0	0	0	0	0	0	0	0	0	2
29	ABR	1	1	0	ABR	ABR activator of RhoGEF and GTPase	This gene encodes a protein that is similar to the protein encoded by the breakpoint cluster region gene located on chromosome 22. The protein encoded by this gene contains a GTPase-activating protein domain, a domain found in members of the Rho family of GTP-binding proteins. Functional studies in mice determined that this protein plays a role in vestibular morphogenesis. Alternatively spliced t…	GO:0043314 negative regulation of neutrophil degranulation;GO:0060313 negative regulation of blood vessel remodeling;GO:1902564 negative regulation of neutrophil activation	GO:0099092 postsynaptic density, intracellular component;GO:0099091 postsynaptic specialization, intracellular component;GO:0098685 Schaffer collateral - CA1 synapse	GO:0005085 guanyl-nucleotide exchange factor activity;GO:0005096 GTPase activator activity;GO:0030695 GTPase regulator activity		0	0	0	0	0	0	0	0	1	0	0	1	0	0	0	0	0	0	1	0	2
30	ACAA1	1	1	0	ACAA1	acetyl-CoA acyltransferase 1	This gene encodes an enzyme operative in the beta-oxidation system of the peroxisomes. Deficiency of this enzyme leads to pseudo-Zellweger syndrome. Alternative splicing results in multiple transcript variants. [provided by RefSeq, Jul 2008]	GO:0009850 auxin metabolic process;GO:0009852 auxin catabolic process;GO:0010124 phenylacetate catabolic process	GO:0005782 peroxisomal matrix;GO:0031907 microbody lumen;GO:0035580 specific granule lumen	GO:0008775 acetate CoA-transferase activity;GO:0050633 acetyl-CoA C-myristoyltransferase activity;GO:0016401 palmitoyl-CoA oxidase activity	(hsa)beta-Oxidation; (M00087)beta-Oxidation; (ko00592)alpha-Linolenic acid metabolism	0	0	0	0	0	0	0	0	1	1	0	0	0	0	1	0	0	0	0	0	2
34	ACADM	0	1	1	ACADM	acyl-CoA dehydrogenase medium chain	This gene encodes the medium-chain specific (C4 to C12 straight chain) acyl-Coenzyme A dehydrogenase. The homotetramer enzyme catalyzes the initial step of the mitochondrial fatty acid beta-oxidation pathway. Defects in this gene cause medium-chain acyl-CoA dehydrogenase deficiency, a disease characterized by hepatic dysfunction, fasting hypoglycemia, and encephalopathy, which can result in infan…	GO:0019254 carnitine metabolic process, CoA-linked;GO:0045329 carnitine biosynthetic process;GO:0051793 medium-chain fatty acid catabolic process	GO:0005759 mitochondrial matrix;GO:0030424 axon;GO:0031966 mitochondrial membrane	GO:0070991 medium-chain-acyl-CoA dehydrogenase activity;GO:0003995 acyl-CoA dehydrogenase activity;GO:0016627 oxidoreductase activity, acting on the CH-CH group of donors	(hsa)Malonate semialdehyde pathway, propanoyl-CoA => acetyl-CoA; (M00013)Malonate semialdehyde pathway, propanoyl-CoA => acetyl-CoA; (hsa)beta-Oxidation	0	1	0	0	0	0	0	0	0	1	0	0	0	0	1	0	0	0	0	0	2
38	ACAT1	1	0	0	ACAT1	acetyl-CoA acetyltransferase 1	This gene encodes a mitochondrially localized enzyme that catalyzes the reversible formation of acetoacetyl-CoA from two molecules of acetyl-CoA. Defects in this gene are associated with 3-ketothiolase deficiency, an inborn error of isoleucine catabolism characterized by urinary excretion of 2-methyl-3-hydroxybutyric acid, 2-methylacetoacetic acid, tiglylglycine, and butanone. [provided by RefSeq…	GO:0072019 proximal convoluted tubule development;GO:0072229 metanephric proximal convoluted tubule development;GO:1902858 propionyl-CoA metabolic process	GO:0005759 mitochondrial matrix;GO:0044429 mitochondrial part;GO:0005739 mitochondrion	GO:0003985 acetyl-CoA C-acetyltransferase activity;GO:0016453 C-acetyltransferase activity;GO:0003988 acetyl-CoA C-acyltransferase activity	(hsa)C5 isoprenoid biosynthesis, mevalonate pathway; (M00095)C5 isoprenoid biosynthesis, mevalonate pathway; (ko00072)Synthesis and degradation of ketone bodies	0	1	0	0	0	0	0	0	0	1	0	0	0	0	1	0	0	0	0	0	1
39	ACAT2	1	1	0	ACAT2	acetyl-CoA acetyltransferase 2	The product of this gene is an enzyme involved in lipid metabolism, and it encodes cytosolic acetoacetyl-CoA thiolase. This gene shows complementary overlapping with the 3-prime region of the TCP1 gene in both mouse and human. These genes are encoded on opposite strands of DNA, as well as in opposite transcriptional orientation. Alternatively spliced transcript variants encoding different isoform…	GO:0006635 fatty acid beta-oxidation;GO:0006695 cholesterol biosynthetic process;GO:1902653 secondary alcohol biosynthetic process	GO:0005730 nucleolus;GO:0005739 mitochondrion;GO:0070062 extracellular exosome	GO:0003985 acetyl-CoA C-acetyltransferase activity;GO:0016453 C-acetyltransferase activity;GO:0003988 acetyl-CoA C-acyltransferase activity	(hsa)C5 isoprenoid biosynthesis, mevalonate pathway; (M00095)C5 isoprenoid biosynthesis, mevalonate pathway; (ko00072)Synthesis and degradation of ketone bodies	0	0	0	0	0	0	0	0	0	1	0	0	0	0	1	0	0	0	0	0	2
48	ACO1	0	0	1	ACO1	aconitase 1	The protein encoded by this gene is a bifunctional, cytosolic protein that functions as an essential enzyme in the TCA cycle and interacts with mRNA to control the levels of iron inside cells. When cellular iron levels are high, this protein binds to a 4Fe-4S cluster and functions as an aconitase. Aconitases are iron-sulfur proteins that function to catalyze the conversion of citrate to isocitrat…	GO:0010040 response to iron(II) ion;GO:0010039 response to iron ion;GO:0006099 tricarboxylic acid cycle	GO:0005794 Golgi apparatus;GO:0005739 mitochondrion;GO:0005783 endoplasmic reticulum	GO:0030350 iron-responsive element binding;GO:0047780 citrate dehydratase activity;GO:0003994 aconitate hydratase activity	(hsa)Citrate cycle, first carbon oxidation, oxaloacetate => 2-oxoglutarate; (M00010)Citrate cycle, first carbon oxidation, oxaloacetate => 2-oxoglutarate; (hsa01210)2-Oxocarboxylic acid metabolism	0	1	0	0	0	0	0	0	0	0	0	0	0	0	0	0	0	0	0	0	1
58	ACTA1	0	1	1	ACTA1	actin alpha 1, skeletal muscle	The product encoded by this gene belongs to the actin family of proteins, which are highly conserved proteins that play a role in cell motility, structure and integrity. Alpha, beta and gamma actin isoforms have been identified, with alpha actins being a major constituent of the contractile apparatus, while beta and gamma actins are involved in the regulation of cell motility. This actin is an al…	GO:0043503 skeletal muscle fiber adaptation;GO:0090131 mesenchyme migration;GO:0030240 skeletal muscle thin filament assembly	GO:0005869 dynactin complex;GO:0005865 striated muscle thin filament;GO:0036379 myofilament	GO:0043531 ADP binding;GO:0017022 myosin binding;GO:0005200 structural constituent of cytoskeleton		0	0	0	0	0	0	0	0	0	0	0	0	1	0	0	0	0	0	0	0	2
86	ACTL6A	1	1	0	ACTL6A	actin like 6A	This gene encodes a family member of actin-related proteins (ARPs), which share significant amino acid sequence identity to conventional actins. Both actins and ARPs have an actin fold, which is an ATP-binding cleft, as a common feature. The ARPs are involved in diverse cellular processes, including vesicular transport, spindle orientation, nuclear migration and chromatin remodeling. This gene en…	GO:0043968 histone H2A acetylation;GO:0001825 blastocyst formation;GO:0003407 neural retina development	GO:0071564 npBAF complex;GO:0031011 Ino80 complex;GO:0033202 DNA helicase complex	GO:0031492 nucleosomal DNA binding;GO:0031491 nucleosome binding;GO:0031490 chromatin DNA binding	(hsa05225)hepatocellular carcinoma; (hsa04714)thermogenesis	0	1	0	0	0	0	0	0	0	0	0	0	0	0	0	0	1	0	0	0	2
87	ACTN1	0	1	0	ACTN1	actinin alpha 1	Alpha actinins belong to the spectrin gene superfamily which represents a diverse group of cytoskeletal proteins, including the alpha and beta spectrins and dystrophins. Alpha actinin is an actin-binding protein with multiple roles in different cell types. In nonmuscle cells, the cytoskeletal isoform is found along microfilament bundles and adherens-type junctions, where it is involved in binding…	GO:0051639 actin filament network formation;GO:0051764 actin crosslink formation;GO:0030220 platelet formation	GO:0005916 fascia adherens;GO:0031143 pseudopodium;GO:0005913 cell-cell adherens junction	GO:0017166 vinculin binding;GO:0099186 structural constituent of postsynapse;GO:0098918 structural constituent of synapse	(ko04520)Adherens junction; (hsa04520)Adherens junction; (ko05146)Amoebiasis	1	0	0	1	0	0	0	1	1	0	0	0	0	0	0	0	1	0	0	0	1
90	ACVR1	1	1	0	ACVR1	activin A receptor type 1	Activins are dimeric growth and differentiation factors which belong to the transforming growth factor-beta (TGF-beta) superfamily of structurally related signaling proteins. Activins signal through a heteromeric complex of receptor serine kinases which include at least two type I ( I and IB) and two type II (II and IIB) receptors. These receptors are all transmembrane proteins, composed of a lig…	GO:0060957 endocardial cell fate commitment;GO:0061445 endocardial cushion cell fate commitment;GO:0061443 endocardial cushion cell differentiation	GO:0070724 BMP receptor complex;GO:0048179 activin receptor complex;GO:1902554 serine/threonine protein kinase complex	GO:0005025 transforming growth factor beta receptor activity, type I;GO:0016361 activin receptor activity, type I;GO:0017002 activin-activated receptor activity	(ko04350)TGF-beta signaling pathway; (hsa04350)TGF-beta signaling pathway; (ko04550)Signaling pathways regulating pluripotency of stem cells	0	0	0	1	0	0	0	0	0	0	0	0	1	0	0	1	0	1	0	0	2
97	ACYP1	0	1	0	ACYP1	acylphosphatase 1	This gene is a member of the acylphosphatase family. The encoded protein is a small cytosolic enzyme that catalyzes the hydrolysis of the carboxyl-phosphate bond of acylphosphates. Two isoenzymes have been isolated and described based on their tissue localization: erythrocyte (common) type acylphosphatase encoded by this gene, and muscle type acylphosphatase. Alternative splicing results in multi…	GO:0006796 phosphate-containing compound metabolic process;GO:0006793 phosphorus metabolic process;GO:0044237 cellular metabolic process		GO:0003998 acylphosphatase activity;GO:0016817 hydrolase activity, acting on acid anhydrides;GO:0016818 hydrolase activity, acting on acid anhydrides, in phosphorus-containing anhydrides	(ko00620)Pyruvate metabolism; (hsa00620)Pyruvate metabolism	0	0	0	0	0	0	0	0	0	0	0	0	0	0	0	0	0	0	0	0	1
102	ADAM10	0	1	0	ADAM10	ADAM metallopeptidase domain 10	Members of the ADAM family are cell surface proteins with a unique structure possessing both potential adhesion and protease domains. This gene encodes and ADAM family member that cleaves many proteins including TNF-alpha and E-cadherin. Alternate splicing results in multiple transcript variants encoding different proteins that may undergo similar processing. [provided by RefSeq, Feb 2016]	GO:0051089 constitutive protein ectodomain proteolysis;GO:0051088 PMA-inducible membrane protein ectodomain proteolysis;GO:0035333 Notch receptor processing, ligand-dependent	GO:0097197 tetraspanin-enriched microdomain;GO:0097038 perinuclear endoplasmic reticulum;GO:0046930 pore complex	GO:1902945 metalloendopeptidase activity involved in amyloid precursor protein catabolic process;GO:0004222 metalloendopeptidase activity;GO:0017124 SH3 domain binding	(ko05120)Epithelial cell signaling in Helicobacter pylori infection; (hsa05120)Epithelial cell signaling in Helicobacter pylori infection; (ko05010)Alzheimer's disease	1	1	1	1	0	0	0	0	1	0	1	0	1	0	0	0	0	1	1	0	1
118	ADD1	1	1	0	ADD1	adducin 1	Adducins are a family of cytoskeletal proteins encoded by three genes (alpha, beta, and gamma). Adducin acts as a heterodimer of the related alpha, beta, or gamma subunits. The protein encoded by this gene represents the alpha subunit. Alpha- and beta-adducin include a protease-resistant N-terminal region and a protease-sensitive, hydrophilic C-terminal region. Adducin binds with high affinity to…	GO:1901552 positive regulation of endothelial cell development;GO:1903142 positive regulation of establishment of endothelial barrier;GO:0020027 hemoglobin metabolic process	GO:0008290 F-actin capping protein complex;GO:0044853 plasma membrane raft;GO:0045121 membrane raft	GO:0030507 spectrin binding;GO:0005200 structural constituent of cytoskeleton;GO:0005516 calmodulin binding		1	0	0	1	0	0	0	0	0	0	0	0	0	0	0	0	0	0	0	0	2
132	ADK	0	1	0	ADK	adenosine kinase	This gene an enzyme which catalyzes the transfer of the gamma-phosphate from ATP to adenosine, thereby serving as a regulator of concentrations of both extracellular adenosine and intracellular adenine nucleotides. Adenosine has widespread effects on the cardiovascular, nervous, respiratory, and immune systems and inhibitors of the enzyme could play an important pharmacological role in increasing…	GO:0006175 dATP biosynthetic process;GO:0009216 purine deoxyribonucleoside triphosphate biosynthetic process;GO:0044209 AMP salvage	GO:0005654 nucleoplasm;GO:0005829 cytosol;GO:0031981 nuclear lumen	GO:0004001 adenosine kinase activity;GO:0019206 nucleoside kinase activity;GO:0019205 nucleobase-containing compound kinase activity	(ko00230)Purine metabolism; (hsa00230)Purine metabolism; (hsa01100)Metabolic pathways	0	0	0	0	0	0	0	0	0	1	0	0	0	0	0	1	0	0	0	0	1
142	PARP1	1	1	1	PARP1	poly(ADP-ribose) polymerase 1	This gene encodes a chromatin-associated enzyme, poly(ADP-ribosyl)transferase, which modifies various nuclear proteins by poly(ADP-ribosyl)ation. The modification is dependent on DNA and is involved in the regulation of various important cellular processes such as differentiation, proliferation, and tumor transformation and also in the regulation of the molecular events involved in the recovery o…	GO:0018424 peptidyl-glutamic acid poly-ADP-ribosylation;GO:1903518 positive regulation of single strand break repair;GO:1904762 positive regulation of myofibroblast differentiation	GO:0035861 site of double-strand break;GO:0090734 site of DNA damage;GO:0000784 nuclear chromosome, telomeric region	GO:1990404 protein ADP-ribosylase activity;GO:0070412 R-SMAD binding;GO:0003950 NAD+ ADP-ribosyltransferase activity	(ko03410)Base excision repair; (hsa03410)Base excision repair; (ko04064)NF-kappa B signaling pathway	0	1	1	0	1	0	0	0	0	1	0	0	0	1	0	1	0	1	1	0	3
143	PARP4	0	1	0	PARP4	poly(ADP-ribose) polymerase family member 4	This gene encodes poly(ADP-ribosyl)transferase-like 1 protein, which is capable of catalyzing a poly(ADP-ribosyl)ation reaction. This protein has a catalytic domain which is homologous to that of poly (ADP-ribosyl) transferase, but lacks an N-terminal DNA binding domain which activates the C-terminal catalytic domain of poly (ADP-ribosyl) transferase. Since this protein is not capable of binding …	GO:0006471 protein ADP-ribosylation;GO:0051972 regulation of telomerase activity;GO:2000278 regulation of DNA biosynthetic process	GO:0005876 spindle microtubule;GO:0005819 spindle;GO:0005874 microtubule	GO:1990404 protein ADP-ribosylase activity;GO:0003950 NAD+ ADP-ribosyltransferase activity;GO:0016763 transferase activity, transferring pentosyl groups	(ko03410)Base excision repair; (hsa03410)Base excision repair; (ko04210)Apoptosis	0	0	0	0	0	0	0	0	0	0	0	0	0	0	0	0	0	0	0	0	1
156	GRK2	0	1	0	GRK2	G protein-coupled receptor kinase 2	This gene encodes a member of the G protein-coupled receptor kinase family of proteins. The encoded protein phosphorylates the beta-adrenergic receptor as well as a wide range of other substrates including non-GPCR cell surface receptors, and cytoskeletal, mitochondrial, and transcription factor proteins. Data from rodent models supports a role for this gene in embryonic development, heart functi…	GO:0003108 negative regulation of the force of heart contraction by chemical signal;GO:0003057 regulation of the force of heart contraction by chemical signal;GO:0007217 tachykinin receptor signaling pathway	GO:0005929 cilium;GO:0045202 synapse;GO:0120025 plasma membrane bounded cell projection	GO:0031753 endothelial differentiation G protein-coupled receptor binding;GO:0031755 Edg-2 lysophosphatidic acid receptor binding;GO:0047696 beta-adrenergic receptor kinase activity	(ko04340)Hedgehog signaling pathway; (hsa04340)Hedgehog signaling pathway; (hsa05032)Morphine addiction	0	0	0	0	0	0	1	0	0	0	0	0	0	0	0	1	0	0	0	0	1
162	AP1B1	0	1	0	AP1B1	adaptor related protein complex 1 subunit beta 1	Adaptor protein complex 1 is found at the cytoplasmic face of coated vesicles located at the Golgi complex, where it mediates both the recruitment of clathrin to the membrane and the recognition of sorting signals within the cytosolic tails of transmembrane receptors. This complex is a heterotetramer composed of two large, one medium, and one small adaptin subunit. The protein encoded by this gen…	GO:0050690 regulation of defense response to virus by virus;GO:0019886 antigen processing and presentation of exogenous peptide antigen via MHC class II;GO:0002495 antigen processing and presentation of peptide antigen via MHC class II	GO:0030131 clathrin adaptor complex;GO:0030119 AP-type membrane coat adaptor complex;GO:0030118 clathrin coat	GO:0030276 clathrin binding;GO:0019901 protein kinase binding;GO:0019900 kinase binding	(ko04142)Lysosome; (hsa04142)Lysosome; (hsa05170)human immunodeficiency virus 1 infection	0	0	0	0	0	1	1	0	0	0	0	0	0	0	0	0	0	1	0	0	1
163	AP2B1	1	1	0	AP2B1	adaptor related protein complex 2 subunit beta 1	The protein encoded by this gene is one of two large chain components of the assembly protein complex 2, which serves to link clathrin to receptors in coated vesicles. The encoded protein is found on the cytoplasmic face of coated vesicles in the plasma membrane. Two transcript variants encoding different isoforms have been found for this gene. [provided by RefSeq, Jul 2008]	GO:0032802 low-density lipoprotein particle receptor catabolic process;GO:0048268 clathrin coat assembly;GO:0098884 postsynaptic neurotransmitter receptor internalization	GO:0030122 AP-2 adaptor complex;GO:0030128 clathrin coat of endocytic vesicle;GO:0036020 endolysosome membrane	GO:0035615 clathrin adaptor activity;GO:0098748 endocytic adaptor activity;GO:0005048 signal sequence binding	(ko04961)Endocrine and other factor-regulated calcium reabsorption; (hsa04961)Endocrine and other factor-regulated calcium reabsorption; (ko04721)Synaptic vesicle cycle	0	1	1	0	0	1	1	0	0	0	0	0	1	0	0	0	0	0	0	0	2
178	AGL	1	0	0	AGL	amylo-alpha-1, 6-glucosidase, 4-alpha-glucanotransferase	This gene encodes the glycogen debrancher enzyme which is involved in glycogen degradation. This enzyme has two independent catalytic activities which occur at different sites on the protein: a 4-alpha-glucotransferase activity and a amylo-1,6-glucosidase activity. Mutations in this gene are associated with glycogen storage disease although a wide range of enzymatic and clinical variability occur…	GO:0005980 glycogen catabolic process;GO:0009251 glucan catabolic process;GO:0044247 cellular polysaccharide catabolic process	GO:0043033 isoamylase complex;GO:0016529 sarcoplasmic reticulum;GO:0016234 inclusion body	GO:0004133 glycogen debranching enzyme activity;GO:0004134 4-alpha-glucanotransferase activity;GO:0004135 amylo-alpha-1,6-glucosidase activity	(ko00500)Starch and sucrose metabolism; (hsa00500)Starch and sucrose metabolism; (hsa01100)Metabolic pathways	0	1	0	0	0	0	0	0	1	1	0	0	0	0	0	0	0	0	0	0	1
199	AIF1	0	1	0	AIF1	allograft inflammatory factor 1	This gene encodes a protein that binds actin and calcium. This gene is induced by cytokines and interferon and may promote macrophage activation and growth of vascular smooth muscle cells and T-lymphocytes. Polymorphisms in this gene may be associated with systemic sclerosis. Alternative splicing results in multiple transcript variants, but the full-length and coding nature of some of these varia…	GO:0014739 positive regulation of muscle hyperplasia;GO:0014738 regulation of muscle hyperplasia;GO:0071673 positive regulation of smooth muscle cell chemotaxis	GO:0001891 phagocytic cup;GO:0032587 ruffle membrane;GO:0005884 actin filament	GO:0051015 actin filament binding;GO:0003779 actin binding;GO:0005509 calcium ion binding		0	0	0	0	0	0	0	1	1	0	0	1	1	1	0	0	0	0	0	0	1
210	ALAD	1	1	0	ALAD	aminolevulinate dehydratase	The ALAD enzyme is composed of 8 identical subunits and catalyzes the condensation of 2 molecules of delta-aminolevulinate to form porphobilinogen (a precursor of heme, cytochromes and other hemoproteins). ALAD catalyzes the second step in the porphyrin and heme biosynthetic pathway; zinc is essential for enzymatic activity. ALAD enzymatic activity is inhibited by lead and a defect in the ALAD st…	GO:0010266 response to vitamin B1;GO:0070541 response to platinum ion;GO:0010044 response to aluminum ion	GO:1904813 ficolin-1-rich granule lumen;GO:0101002 ficolin-1-rich granule;GO:0034774 secretory granule lumen	GO:0004655 porphobilinogen synthase activity;GO:1904854 proteasome core complex binding;GO:0016836 hydro-lyase activity	(ko00860)Porphyrin and chlorophyll metabolism; (hsa00860)Porphyrin and chlorophyll metabolism; (hsa01100)Metabolic pathways	0	0	0	0	0	0	0	0	1	1	0	0	0	0	0	0	0	0	0	0	2
211	ALAS1	0	1	0	ALAS1	5'-aminolevulinate synthase 1	This gene encodes the mitochondrial enzyme which is catalyzes the rate-limiting step in heme (iron-protoporphyrin) biosynthesis. The enzyme encoded by this gene is the housekeeping enzyme; a separate gene encodes a form of the enzyme that is specific for erythroid tissue. The level of the mature encoded protein is regulated by heme: high levels of heme down-regulate the mature enzyme in mitochond…	GO:0006782 protoporphyrinogen IX biosynthetic process;GO:0042541 hemoglobin biosynthetic process;GO:0046501 protoporphyrinogen IX metabolic process	GO:0005759 mitochondrial matrix;GO:0044429 mitochondrial part;GO:0005739 mitochondrion	GO:0003870 5-aminolevulinate synthase activity;GO:0016749 N-succinyltransferase activity;GO:0016748 succinyltransferase activity	(ko00260)Glycine, serine and threonine metabolism; (ko00860)Porphyrin and chlorophyll metabolism; (hsa00860)Porphyrin and chlorophyll metabolism	0	1	0	0	0	0	0	0	0	1	0	0	0	0	1	0	0	0	0	0	1
214	ALCAM	0	1	0	ALCAM	activated leukocyte cell adhesion molecule	This gene encodes activated leukocyte cell adhesion molecule (ALCAM), also known as CD166 (cluster of differentiation 166), which is a member of a subfamily of immunoglobulin receptors with five immunoglobulin-like domains (VVC2C2C2) in the extracellular domain. This protein binds to T-cell differentiation antigene CD6, and is implicated in the processes of cell adhesion and migration. Multiple a…	GO:0031290 retinal ganglion cell axon guidance;GO:0008045 motor neuron axon guidance;GO:0048846 axon extension involved in axon guidance	GO:0001772 immunological synapse;GO:0042101 T cell receptor complex;GO:0098802 plasma membrane receptor complex	GO:0005102 signaling receptor binding;GO:0042802 identical protein binding;GO:0005515 protein binding	(hsa04514)Cell adhesion molecules; (ko04514)Cell adhesion molecules (CAMs)	1	0	0	0	0	0	0	0	0	0	0	0	0	0	0	0	0	0	0	0	1
275	AMT	0	1	1	AMT	aminomethyltransferase	This gene encodes one of four critical components of the glycine cleavage system. Mutations in this gene have been associated with glycine encephalopathy. Multiple transcript variants encoding different isoforms have been found for this gene. [provided by RefSeq, Sep 2011]	GO:0006546 glycine catabolic process;GO:0019464 glycine decarboxylation via glycine cleavage system;GO:0009071 serine family amino acid catabolic process	GO:0005759 mitochondrial matrix;GO:0044429 mitochondrial part;GO:0005739 mitochondrion	GO:0004047 aminomethyltransferase activity;GO:0008483 transaminase activity;GO:0016769 transferase activity, transferring nitrogenous groups	(ko00670)One carbon pool by folate; (hsa00670)One carbon pool by folate; (ko00630)Glyoxylate and dicarboxylate metabolism	0	0	0	0	0	0	0	0	0	0	0	0	0	0	0	0	0	0	0	0	2
287	ANK2	0	1	0	ANK2	ankyrin 2	This gene encodes a member of the ankyrin family of proteins that link the integral membrane proteins to the underlying spectrin-actin cytoskeleton. Ankyrins play key roles in activities such as cell motility, activation, proliferation, contact and the maintenance of specialized membrane domains. Most ankyrins are typically composed of three structural domains: an amino-terminal domain containing…	GO:0036309 protein localization to M-band;GO:0036371 protein localization to T-tubule;GO:0098907 regulation of SA node cell action potential	GO:0043034 costamere;GO:0031430 M band;GO:0031672 A band	GO:0140031 phosphorylation-dependent protein binding;GO:0008093 cytoskeletal adaptor activity;GO:0030507 spectrin binding	(ko05205)Proteoglycans in cancer; (hsa05205)Proteoglycans in cancer	0	0	0	0	0	1	1	0	0	0	0	0	0	0	0	0	0	1	0	0	1
292	SLC25A5	0	1	0	SLC25A5	solute carrier family 25 member 5	This gene is a member of the mitochondrial carrier subfamily of solute carrier protein genes. The product of this gene functions as a gated pore that translocates ADP from the cytoplasm into the mitochondrial matrix and ATP from the mitochondrial matrix into the cytoplasm. The protein forms a homodimer embedded in the inner mitochondria membrane. Suppressed expression of this gene has been shown …	GO:0015853 adenine transport;GO:0006863 purine nucleobase transport;GO:1901029 negative regulation of mitochondrial outer membrane permeabilization involved in apoptotic signaling pathway	GO:0071817 MMXD complex;GO:0009295 nucleoid;GO:0042645 mitochondrial nucleoid	GO:0015207 adenine transmembrane transporter activity;GO:0005345 purine nucleobase transmembrane transporter activity;GO:0015205 nucleobase transmembrane transporter activity	(ko04022)cGMP-PKG signaling pathway; (hsa04217)necroptosis; (hsa04022)cGMP-PKG signaling pathway	0	1	0	0	0	0	0	0	0	0	0	0	0	0	0	0	0	0	0	0	1
301	ANXA1	0	1	1	ANXA1	annexin A1	This gene encodes a membrane-localized protein that binds phospholipids. This protein inhibits phospholipase A2 and has anti-inflammatory activity. Loss of function or expression of this gene has been detected in multiple tumors. [provided by RefSeq, Dec 2014]	GO:0014839 myoblast migration involved in skeletal muscle regeneration;GO:0033031 positive regulation of neutrophil apoptotic process;GO:0045629 negative regulation of T-helper 2 cell differentiation	GO:0031232 extrinsic component of external side of plasma membrane;GO:0031313 extrinsic component of endosome membrane;GO:0042629 mast cell granule	GO:1990814 DNA/DNA annealing activity;GO:0033676 double-stranded DNA-dependent ATPase activity;GO:0036121 double-stranded DNA-dependent ATP-dependent DNA helicase activity		1	1	0	1	0	1	0	1	1	1	0	0	1	1	1	0	0	0	1	0	2
302	ANXA2	0	1	1	ANXA2	annexin A2	This gene encodes a member of the annexin family. Members of this calcium-dependent phospholipid-binding protein family play a role in the regulation of cellular growth and in signal transduction pathways. This protein functions as an autocrine factor which heightens osteoclast formation and bone resorption. This gene has three pseudogenes located on chromosomes 4, 9 and 10, respectively. Multipl…	GO:0044115 development of symbiont involved in interaction with host;GO:0044145 modulation of development of symbiont involved in interaction with host;GO:0044147 negative regulation of development of symbiont involved in interaction with host	GO:1990665 AnxA2-p11 complex;GO:1990667 PCSK9-AnxA2 complex;GO:0035749 myelin sheath adaxonal region	GO:0044730 bone sialoprotein binding;GO:0019834 phospholipase A2 inhibitor activity;GO:0046790 virion binding		1	0	1	1	0	1	0	1	1	0	0	0	1	0	0	0	0	0	1	0	2
306	ANXA3	1	1	0	ANXA3	annexin A3	This gene encodes a member of the annexin family. Members of this calcium-dependent phospholipid-binding protein family play a role in the regulation of cellular growth and in signal transduction pathways. This protein functions in the inhibition of phopholipase A2 and cleavage of inositol 1,2-cyclic phosphate to form inositol 1-phosphate. This protein may also play a role in anti-coagulation. [p…	GO:0031100 animal organ regeneration;GO:0021766 hippocampus development;GO:0021761 limbic system development	GO:0030670 phagocytic vesicle membrane;GO:0045335 phagocytic vesicle;GO:0042581 specific granule	GO:0019834 phospholipase A2 inhibitor activity;GO:0004859 phospholipase inhibitor activity;GO:0055102 lipase inhibitor activity		0	0	0	0	0	0	0	0	1	0	0	0	1	0	0	0	0	0	0	0	2
307	ANXA4	1	0	1	ANXA4	annexin A4	Annexin IV (ANX4) belongs to the annexin family of calcium-dependent phospholipid binding proteins. Although their functions are still not clearly defined, several members of the annexin family have been implicated in membrane-related events along exocytotic and endocytotic pathways. ANX4 has 45 to 59% identity with other members of its family and shares a similar size and exon-intron organizatio…	GO:0032717 negative regulation of interleukin-8 production;GO:0032088 negative regulation of NF-kappaB transcription factor activity;GO:0032677 regulation of interleukin-8 production	GO:0031965 nuclear membrane;GO:0062023 collagen-containing extracellular matrix;GO:0005635 nuclear envelope	GO:0004859 phospholipase inhibitor activity;GO:0055102 lipase inhibitor activity;GO:0051059 NF-kappaB binding		0	0	0	0	0	0	0	0	0	0	0	0	0	0	0	0	0	0	0	0	2
308	ANXA5	0	1	0	ANXA5	annexin A5	The Annexin 5 gene spans 29 kb containing 13 exons, and encodes a single transcript of approximately 1.6 kb and a protein product with a molecular weight of about 35 kDa.The protein encoded by this gene belongs to the annexin family of calcium-dependent phospholipid binding proteins some of which have been implicated in membrane-related events along exocytotic and endocytotic pathways. Annexin 5 …	GO:0050819 negative regulation of coagulation;GO:0050818 regulation of coagulation;GO:0002576 platelet degranulation	GO:0072563 endothelial microparticle;GO:0072562 blood microparticle;GO:0009897 external side of plasma membrane	GO:0004859 phospholipase inhibitor activity;GO:0055102 lipase inhibitor activity;GO:0005544 calcium-dependent phospholipid binding		1	0	0	0	0	0	0	1	1	0	0	0	0	0	0	0	0	0	0	0	1
310	ANXA7	0	1	0	ANXA7	annexin A7	Annexin VII is a member of the annexin family of calcium-dependent phospholipid binding proteins.The Annexin VII gene contains 14 exons and spans approximately 34 kb of DNA. An alternatively spliced cassette exon results in two mRNA transcripts of 2.0 and 2.4 kb which are predicted to generate two protein isoforms differing in their N-terminal domain. The alternative splicing event is tissue spec…	GO:0009992 cellular water homeostasis;GO:0009651 response to salt stress;GO:0006884 cell volume homeostasis	GO:0042584 chromaffin granule membrane;GO:0042583 chromaffin granule;GO:0030667 secretory granule membrane	GO:0005544 calcium-dependent phospholipid binding;GO:0048306 calcium-dependent protein binding;GO:0005178 integrin binding		0	0	0	1	0	0	0	1	0	0	0	0	0	0	0	0	0	0	0	0	1
317	APAF1	0	1	0	APAF1	apoptotic peptidase activating factor 1	This gene encodes a cytoplasmic protein that initiates apoptosis. This protein contains several copies of the WD-40 domain, a caspase recruitment domain (CARD), and an ATPase domain (NB-ARC). Upon binding cytochrome c and dATP, this protein forms an oligomeric apoptosome. The apoptosome binds and cleaves caspase 9 preproprotein, releasing its mature, activated form. Activated caspase 9 stimulates…	GO:0072414 response to mitotic cell cycle checkpoint signaling;GO:0072432 response to G1 DNA damage checkpoint signaling;GO:0008635 activation of cysteine-type endopeptidase activity involved in apoptotic process by cytochrome c	GO:0043293 apoptosome;GO:1904813 ficolin-1-rich granule lumen;GO:0101002 ficolin-1-rich granule	GO:0008656 cysteine-type endopeptidase activator activity involved in apoptotic process;GO:0016505 peptidase activator activity involved in apoptotic process;GO:0043531 ADP binding	(hsa04215)Apoptosis - multiple species; (ko04215)Apoptosis - multiple species; (ko05014)Amyotrophic lateral sclerosis (ALS)	0	1	0	0	0	0	0	0	1	0	0	0	0	0	0	0	0	0	1	0	1
324	APC	1	1	0	APC	APC regulator of WNT signaling pathway	This gene encodes a tumor suppressor protein that acts as an antagonist of the Wnt signaling pathway. It is also involved in other processes including cell migration and adhesion, transcriptional activation, and apoptosis. Defects in this gene cause familial adenomatous polyposis (FAP), an autosomal dominant pre-malignant disease that usually progresses to malignancy. Mutations in the APC gene ha…	GO:1904885 beta-catenin destruction complex assembly;GO:1904781 positive regulation of protein localization to centrosome;GO:1904779 regulation of protein localization to centrosome	GO:0030877 beta-catenin destruction complex;GO:1990909 Wnt signalosome;GO:0016342 catenin complex	GO:0045295 gamma-catenin binding;GO:0051010 microtubule plus-end binding;GO:0070840 dynein complex binding	(ko05213)Endometrial cancer; (ko05217)Basal cell carcinoma; (ko05210)Colorectal cancer	1	0	1	1	0	0	0	0	0	0	0	0	1	0	0	0	0	1	1	0	2
332	BIRC5	0	1	0	BIRC5	baculoviral IAP repeat containing 5	This gene is a member of the inhibitor of apoptosis (IAP) gene family, which encode negative regulatory proteins that prevent apoptotic cell death. IAP family members usually contain multiple baculovirus IAP repeat (BIR) domains, but this gene encodes proteins with only a single BIR domain. The encoded proteins also lack a C-terminus RING finger domain. Gene expression is high during fetal develo…	GO:0090307 mitotic spindle assembly;GO:0043154 negative regulation of cysteine-type endopeptidase activity involved in apoptotic process;GO:2000117 negative regulation of cysteine-type endopeptidase activity	GO:0032133 chromosome passenger complex;GO:0005876 spindle microtubule;GO:0000777 condensed chromosome kinetochore	GO:0043027 cysteine-type endopeptidase inhibitor activity involved in apoptotic process;GO:0008536 Ran GTPase binding;GO:0043028 cysteine-type endopeptidase regulator activity involved in apoptotic process	(hsa04215)Apoptosis - multiple species; (ko04215)Apoptosis - multiple species; (ko05210)Colorectal cancer	0	0	0	0	0	0	0	0	0	0	0	1	0	0	0	0	0	0	1	0	1
335	APOA1	1	1	0	APOA1	apolipoprotein A1	This gene encodes apolipoprotein A-I, which is the major protein component of high density lipoprotein (HDL) in plasma. The encoded preproprotein is proteolytically processed to generate the mature protein, which promotes cholesterol efflux from tissues to the liver for excretion, and is a cofactor for lecithin cholesterolacyltransferase (LCAT), an enzyme responsible for the formation of most pla…	GO:0010903 negative regulation of very-low-density lipoprotein particle remodeling;GO:1902994 regulation of phospholipid efflux;GO:1902995 positive regulation of phospholipid efflux	GO:0034365 discoidal high-density lipoprotein particle;GO:0034363 intermediate-density lipoprotein particle;GO:0034366 spherical high-density lipoprotein particle	GO:0070653 high-density lipoprotein particle receptor binding;GO:0034191 apolipoprotein A-I receptor binding;GO:0034190 apolipoprotein receptor binding	(ko04977)Vitamin digestion and absorption; (hsa04977)Vitamin digestion and absorption; (ko05143)African trypanosomiasis	0	0	0	0	0	0	1	1	1	1	0	1	1	0	1	0	0	0	0	0	2
336	APOA2	0	0	1	APOA2	apolipoprotein A2	This gene encodes apolipoprotein (apo-) A-II, which is the second most abundant protein of the high density lipoprotein particles. The protein is found in plasma as a monomer, homodimer, or heterodimer with apolipoprotein D. Defects in this gene may result in apolipoprotein A-II deficiency or hypercholesterolemia. [provided by RefSeq, Jul 2008]	GO:0060695 negative regulation of cholesterol transporter activity;GO:0060621 negative regulation of cholesterol import;GO:2000910 negative regulation of sterol import	GO:0034366 spherical high-density lipoprotein particle;GO:0042627 chylomicron;GO:0034361 very-low-density lipoprotein particle	GO:0070653 high-density lipoprotein particle receptor binding;GO:0034190 apolipoprotein receptor binding;GO:0060228 phosphatidylcholine-sterol O-acyltransferase activator activity	(hsa04979)cholesterol metabolism; (ko03320)PPAR signaling pathway; (hsa03320)PPAR signaling pathway	0	0	0	0	0	0	0	0	0	1	0	0	0	0	1	0	0	0	0	0	1
345	APOC3	1	1	0	APOC3	apolipoprotein C3	This gene encodes a protein component of triglyceride (TG)-rich lipoproteins (TRLs) including very low density lipoproteins (VLDL), high density lipoproteins (HDL) and chylomicrons. The encoded protein plays a role in role in the metabolism of these TRLs through multiple modes. This protein has been shown to promote the secretion of VLDL1, inhibit lipoprotein lipase enzyme activity, and delay cat…	GO:0010987 negative regulation of high-density lipoprotein particle clearance;GO:0060621 negative regulation of cholesterol import;GO:2000910 negative regulation of sterol import	GO:0034363 intermediate-density lipoprotein particle;GO:0034366 spherical high-density lipoprotein particle;GO:0042627 chylomicron	GO:0070653 high-density lipoprotein particle receptor binding;GO:0055102 lipase inhibitor activity;GO:0070325 lipoprotein particle receptor binding	(hsa04979)cholesterol metabolism; (ko03320)PPAR signaling pathway; (hsa03320)PPAR signaling pathway	0	0	0	0	0	0	0	0	0	1	0	1	0	0	1	0	0	0	0	0	2
348	APOE	0	1	0	APOE	apolipoprotein E	The protein encoded by this gene is a major apoprotein of the chylomicron. It binds to a specific liver and peripheral cell receptor, and is essential for the normal catabolism of triglyceride-rich lipoprotein constituents. This gene maps to chromosome 19 in a cluster with the related apolipoprotein C1 and C2 genes. Mutations in this gene result in familial dysbetalipoproteinemia, or type III hyp…	GO:0071831 intermediate-density lipoprotein particle clearance;GO:1903000 regulation of lipid transport across blood brain barrier;GO:1903002 positive regulation of lipid transport across blood brain barrier	GO:0034365 discoidal high-density lipoprotein particle;GO:0034363 intermediate-density lipoprotein particle;GO:0042627 chylomicron	GO:0046911 metal chelating activity;GO:0070326 very-low-density lipoprotein particle receptor binding;GO:0060228 phosphatidylcholine-sterol O-acyltransferase activator activity	(hsa04979)cholesterol metabolism; (ko05010)Alzheimer's disease; (hsa05010)Alzheimer disease	0	1	1	0	0	0	1	1	1	1	0	1	1	0	1	0	0	0	1	0	1
351	APP	1	1	0	APP	amyloid beta precursor protein	This gene encodes a cell surface receptor and transmembrane precursor protein that is cleaved by secretases to form a number of peptides. Some of these peptides are secreted and can bind to the acetyltransferase complex APBB1/TIP60 to promote transcriptional activation, while others form the protein basis of the amyloid plaques found in the brains of patients with Alzheimer disease. In addition, …	GO:0071874 cellular response to norepinephrine stimulus;GO:0051563 smooth endoplasmic reticulum calcium ion homeostasis;GO:0071873 response to norepinephrine	GO:1990761 growth cone lamellipodium;GO:1990812 growth cone filopodium;GO:0005641 nuclear envelope lumen	GO:0051425 PTB domain binding;GO:0030546 receptor activator activity;GO:0016504 peptidase activator activity	(hsa04726)Serotonergic synapse; (ko05010)Alzheimer's disease; (hsa05010)Alzheimer disease	0	1	0	0	1	1	1	0	1	1	1	0	1	1	0	1	0	0	1	1	2
366	AQP9	0	1	0	AQP9	aquaporin 9	The aquaporins are a family of water-selective membrane channels. This gene encodes a member of a subset of aquaporins called the aquaglyceroporins. This protein allows passage of a broad range of noncharged solutes and also stimulates urea transport and osmotic water permeability. This protein may also facilitate the uptake of glycerol in hepatic tissue . The encoded protein may also play a role…	GO:0015722 canalicular bile acid transport;GO:1904823 purine nucleobase transmembrane transport;GO:0015855 pyrimidine nucleobase transport	GO:0016323 basolateral plasma membrane;GO:0098590 plasma membrane region;GO:0005887 integral component of plasma membrane	GO:0015265 urea channel activity;GO:0005275 amine transmembrane transporter activity;GO:0005350 pyrimidine nucleobase transmembrane transporter activity	(ko04976)Bile secretion; (hsa04976)Bile secretion	0	0	0	0	0	0	0	0	0	0	0	0	0	1	0	0	0	0	0	0	1
369	ARAF	1	0	0	ARAF	A-Raf proto-oncogene, serine/threonine kinase	This proto-oncogene belongs to the RAF subfamily of the Ser/Thr protein kinase family, and maybe involved in cell growth and development. Alternatively spliced transcript variants encoding different isoforms have been found for this gene.[provided by RefSeq, Jan 2012]	GO:0032006 regulation of TOR signaling;GO:0033138 positive regulation of peptidyl-serine phosphorylation;GO:0031929 TOR signaling	GO:0005739 mitochondrion;GO:0005829 cytosol;GO:0044444 cytoplasmic part	GO:0004674 protein serine/threonine kinase activity;GO:0004672 protein kinase activity;GO:0016773 phosphotransferase activity, alcohol group as acceptor	(ko05219)Bladder cancer; (hsa05219)Bladder cancer; (ko05213)Endometrial cancer	0	0	0	0	0	0	0	0	0	0	0	0	0	0	0	1	0	0	0	0	1
375	ARF1	0	1	0	ARF1	ADP ribosylation factor 1	ADP-ribosylation factor 1 (ARF1) is a member of the human ARF gene family. The family members encode small guanine nucleotide-binding proteins that stimulate the ADP-ribosyltransferase activity of cholera toxin and play a role in vesicular trafficking as activators of phospholipase D. The gene products, including 6 ARF proteins and 11 ARF-like proteins, constitute a family of the RAS superfamily.…	GO:0055108 Golgi to transport vesicle transport;GO:1990386 mitotic cleavage furrow ingression;GO:1902824 positive regulation of late endosome to lysosome transport	GO:0030137 COPI-coated vesicle;GO:0005778 peroxisomal membrane;GO:0031903 microbody membrane	GO:1990583 phospholipase D activator activity;GO:0016004 phospholipase activator activity;GO:0060229 lipase activator activity	(ko05110)Vibrio cholerae infection; (hsa05110)Vibrio cholerae infection; (ko05134)Legionellosis	1	0	1	0	0	1	1	0	1	1	1	0	0	0	1	0	0	0	0	0	1
383	ARG1	1	0	0	ARG1	arginase 1	Arginase catalyzes the hydrolysis of arginine to ornithine and urea. At least two isoforms of mammalian arginase exist (types I and II) which differ in their tissue distribution, subcellular localization, immunologic crossreactivity and physiologic function. The type I isoform encoded by this gene, is a cytosolic enzyme and expressed predominantly in the liver as a component of the urea cycle. In…	GO:0070953 regulation of neutrophil mediated killing of fungus;GO:0070965 positive regulation of neutrophil mediated killing of fungus;GO:0010963 regulation of L-arginine import	GO:0035580 specific granule lumen;GO:0035578 azurophil granule lumen;GO:0005766 primary lysosome	GO:0004053 arginase activity;GO:0016813 hydrolase activity, acting on carbon-nitrogen (but not peptide) bonds, in linear amidines;GO:0030145 manganese ion binding	(hsa)Polyamine biosynthesis, arginine => ornithine => putrescine; (M00134)Polyamine biosynthesis, arginine => ornithine => putrescine; (hsa)Urea cycle	0	1	0	0	0	1	0	1	1	0	0	0	1	1	0	0	0	0	0	0	1
384	ARG2	1	1	0	ARG2	arginase 2	Arginase catalyzes the hydrolysis of arginine to ornithine and urea. At least two isoforms of mammalian arginase exists (types I and II) which differ in their tissue distribution, subcellular localization, immunologic crossreactivity and physiologic function. The type II isoform encoded by this gene, is located in the mitochondria and expressed in extra-hepatic tissues, especially kidney. The phy…	GO:0071606 chemokine (C-C motif) ligand 4 production;GO:0071643 regulation of chemokine (C-C motif) ligand 4 production;GO:0071644 negative regulation of chemokine (C-C motif) ligand 4 production	GO:0005759 mitochondrial matrix;GO:0044429 mitochondrial part;GO:0005739 mitochondrion	GO:0004053 arginase activity;GO:0016813 hydrolase activity, acting on carbon-nitrogen (but not peptide) bonds, in linear amidines;GO:0030145 manganese ion binding	(hsa)Polyamine biosynthesis, arginine => ornithine => putrescine; (M00134)Polyamine biosynthesis, arginine => ornithine => putrescine; (hsa)Urea cycle	0	0	0	0	1	0	0	0	0	0	0	0	0	0	0	0	0	0	0	0	2
388	RHOB	0	1	0	RHOB	ras homolog family member B		GO:0003159 morphogenesis of an endothelium;GO:0061154 endothelial tube morphogenesis;GO:0030865 cortical cytoskeleton organization	GO:0032154 cleavage furrow;GO:0032155 cell division site part;GO:0032153 cell division site	GO:0019003 GDP binding;GO:0003924 GTPase activity;GO:0005525 GTP binding		1	0	0	0	0	1	0	0	0	0	0	1	1	0	0	0	0	1	1	0	1
390	RND3	1	0	1	RND3	Rho family GTPase 3	This gene encodes a protein which is a member of the small GTPase protein superfamily. The encoded protein binds only GTP but has no GTPase activity, and appears to act as a negative regulator of cytoskeletal organization leading to loss of adhesion. Multiple alternatively spliced variants, encoding the same protein, have been identified. [provided by RefSeq, Dec 2011]	GO:0030865 cortical cytoskeleton organization;GO:0008360 regulation of cell shape;GO:0007163 establishment or maintenance of cell polarity	GO:0005938 cell cortex;GO:0005925 focal adhesion;GO:0005924 cell-substrate adherens junction	GO:0003924 GTPase activity;GO:0005525 GTP binding;GO:0032550 purine ribonucleoside binding		1	0	0	0	0	0	0	0	0	0	0	1	0	0	0	0	0	1	0	0	2
391	RHOG	0	1	0	RHOG	ras homolog family member G	This gene encodes a member of the Rho family of small GTPases, which cycle between inactive GDP-bound and active GTP-bound states and function as molecular switches in signal transduction cascades. Rho proteins promote reorganization of the actin cytoskeleton and regulate cell shape, attachment, and motility. The encoded protein facilitates translocation of a functional guanine nucleotide exchang…	GO:0043652 engulfment of apoptotic cell;GO:0008045 motor neuron axon guidance;GO:1900027 regulation of ruffle assembly	GO:0005938 cell cortex;GO:0030667 secretory granule membrane;GO:0005925 focal adhesion	GO:0003924 GTPase activity;GO:0005525 GTP binding;GO:0032550 purine ribonucleoside binding	(hsa05131)Shigellosis; (ko05100)Bacterial invasion of epithelial cells; (ko05132)Salmonella infection	1	0	1	0	0	0	0	0	1	0	0	1	0	0	0	0	0	1	0	0	1
394	ARHGAP5	1	1	0	ARHGAP5	Rho GTPase activating protein 5	Rho GTPase activating protein 5 negatively regulates RHO GTPases, a family which may mediate cytoskeleton changes by stimulating the hydrolysis of bound GTP. Two transcript variants encoding different isoforms have been found for this gene. [provided by RefSeq, Jul 2008]	GO:0007266 Rho protein signal transduction;GO:0030879 mammary gland development;GO:0051056 regulation of small GTPase mediated signal transduction	GO:0005783 endoplasmic reticulum;GO:0012505 endomembrane system;GO:0005829 cytosol	GO:0042169 SH2 domain binding;GO:0005096 GTPase activator activity;GO:0030695 GTPase regulator activity	(ko04670)Leukocyte transendothelial migration; (hsa04670)Leukocyte transendothelial migration; (ko04510)Focal adhesion	0	0	0	0	0	0	0	0	0	0	1	1	0	0	0	0	0	0	0	0	2
401	PHOX2A	1	1	0	PHOX2A	paired like homeobox 2A	The protein encoded by this gene contains a paired-like homeodomain most similar to that of the Drosophila aristaless gene product. The encoded protein plays a central role in development of the autonomic nervous system. It regulates the expression of tyrosine hydroxylase and dopamine beta-hydroxylase, two catecholaminergic biosynthetic enzymes essential for the differentiation and maintenance of…	GO:0021639 trochlear nerve morphogenesis;GO:0021642 trochlear nerve formation;GO:0021703 locus ceruleus development	GO:0000790 nuclear chromatin;GO:0000785 chromatin;GO:0044454 nuclear chromosome part	GO:0000977 RNA polymerase II regulatory region sequence-specific DNA binding;GO:0001012 RNA polymerase II regulatory region DNA binding;GO:0000981 DNA-binding transcription factor activity, RNA polymerase II-specific	(hsa04514)Cell adhesion molecules	0	0	0	0	0	0	0	0	0	0	0	0	0	0	0	0	0	0	0	0	2
411	ARSB	1	0	0	ARSB	arylsulfatase B	Arylsulfatase B encoded by this gene belongs to the sulfatase family. The arylsulfatase B homodimer hydrolyzes sulfate groups of N-Acetyl-D-galactosamine, chondriotin sulfate, and dermatan sulfate. The protein is targeted to the lysozyme. Mucopolysaccharidosis type VI is an autosomal recessive lysosomal storage disorder resulting from a deficiency of arylsulfatase B. Two alternatively spliced tra…	GO:0061580 colon epithelial cell migration;GO:0061582 intestinal epithelial cell migration;GO:0051597 response to methylmercury	GO:0005791 rough endoplasmic reticulum;GO:0035578 azurophil granule lumen;GO:0043202 lysosomal lumen	GO:0003943 N-acetylgalactosamine-4-sulfatase activity;GO:0004065 arylsulfatase activity;GO:0008484 sulfuric ester hydrolase activity	(hsa)Chondroitin sulfate degradation; (hsa)Dermatan sulfate degradation; (M00077)Chondroitin sulfate degradation	0	0	0	0	0	1	0	0	1	0	0	0	1	0	1	0	0	0	0	0	1
412	STS	0	1	0	STS	steroid sulfatase	This gene encodes a multi-pass membrane protein that is localized to the endoplasmic reticulum. It belongs to the sulfatase family and hydrolyzes several 3-beta-hydroxysteroid sulfates, which serve as metabolic precursors for estrogens, androgens, and cholesterol. Mutations in this gene are associated with X-linked ichthyosis (XLI). Alternatively spliced transcript variants resulting from the use…	GO:0006706 steroid catabolic process;GO:0006687 glycosphingolipid metabolic process;GO:0006664 glycolipid metabolic process	GO:0005788 endoplasmic reticulum lumen;GO:0000323 lytic vacuole;GO:0005764 lysosome	GO:0004773 steryl-sulfatase activity;GO:0004065 arylsulfatase activity;GO:0008484 sulfuric ester hydrolase activity	(hsa00140)Steroid hormone biosynthesis; (ko00140)Steroid hormone biosynthesis	0	0	0	0	0	1	0	0	0	0	0	0	0	0	1	0	0	0	0	0	1
427	ASAH1	1	1	0	ASAH1	N-acylsphingosine amidohydrolase 1	This gene encodes a member of the acid ceramidase family of proteins. Alternative splicing results in multiple transcript variants, at least one of which encodes a preproprotein that is proteolytically processed. Processing of this preproprotein generates alpha and beta subunits that heterodimerize to form the mature lysosomal enzyme, which catalyzes the degradation of ceramide into sphingosine a…	GO:0046512 sphingosine biosynthetic process;GO:0046520 sphingoid biosynthetic process;GO:0006670 sphingosine metabolic process	GO:1904724 tertiary granule lumen;GO:0043202 lysosomal lumen;GO:1904813 ficolin-1-rich granule lumen	GO:0102121 ceramidase activity;GO:0017040 N-acylsphingosine amidohydrolase activity;GO:0016811 hydrolase activity, acting on carbon-nitrogen (but not peptide) bonds, in linear amides	(M00099)Sphingosine biosynthesis; (hsa)Sphingosine biosynthesis; (ko00600)Sphingolipid metabolism	0	0	0	0	0	1	0	0	1	0	0	0	0	0	1	0	0	0	0	0	2
430	ASCL2	1	1	0	ASCL2	achaete-scute family bHLH transcription factor 2	This gene is a member of the basic helix-loop-helix (BHLH) family of transcription factors. It activates transcription by binding to the E box (5'-CANNTG-3'). Dimerization with other BHLH proteins is required for efficient DNA binding. Involved in the determination of the neuronal precursors in the peripheral nervous system and the central nervous system. [provided by RefSeq, Jul 2008]	GO:0060712 spongiotrophoblast layer development;GO:0010626 negative regulation of Schwann cell proliferation;GO:0010624 regulation of Schwann cell proliferation	GO:0090575 RNA polymerase II transcription factor complex;GO:0044798 nuclear transcription factor complex;GO:0005667 transcription factor complex	GO:0070888 E-box binding;GO:0001227 DNA-binding transcription repressor activity, RNA polymerase II-specific;GO:0008134 transcription factor binding		0	0	0	0	0	0	0	0	0	0	0	0	0	0	0	0	0	0	0	0	2
445	ASS1	1	1	0	ASS1	argininosuccinate synthase 1	The protein encoded by this gene catalyzes the penultimate step of the arginine biosynthetic pathway. There are approximately 10 to 14 copies of this gene including the pseudogenes scattered across the human genome, among which the one located on chromosome 9 appears to be the only functional gene for argininosuccinate synthetase. Mutations in the chromosome 9 copy of this gene cause citrullinemi…	GO:0000053 argininosuccinate metabolic process;GO:0071418 cellular response to amine stimulus;GO:0071400 cellular response to oleic acid	GO:0070852 cell body fiber;GO:0043204 perikaryon;GO:0005741 mitochondrial outer membrane	GO:0004055 argininosuccinate synthase activity;GO:0015643 toxic substance binding;GO:0016879 ligase activity, forming carbon-nitrogen bonds	(hsa)Urea cycle; (M00029)Urea cycle; (ko00220)Arginine biosynthesis	0	1	0	0	0	1	0	0	0	1	0	0	0	1	0	0	0	0	0	0	2
467	ATF3	1	1	1	ATF3	activating transcription factor 3	This gene encodes a member of the mammalian activation transcription factor/cAMP responsive element-binding (CREB) protein family of transcription factors. This gene is induced by a variety of signals, including many of those encountered by cancer cells, and is involved in the complex process of cellular stress response. Multiple transcript variants encoding different isoforms have been found for…	GO:0061394 regulation of transcription from RNA polymerase II promoter in response to arsenic-containing substance;GO:1903984 positive regulation of TRAIL-activated apoptotic signaling pathway;GO:1903121 regulation of TRAIL-activated apoptotic signaling pathway	GO:1990622 CHOP-ATF3 complex;GO:0000790 nuclear chromatin;GO:0005730 nucleolus	GO:0046982 protein heterodimerization activity;GO:0001227 DNA-binding transcription repressor activity, RNA polymerase II-specific;GO:0001228 DNA-binding transcription activator activity, RNA polymerase II-specific	(ko05166)HTLV-I infection; (hsa05166)Human T-cell leukemia virus 1 infection	0	0	0	0	0	0	0	0	0	0	0	0	0	0	0	0	0	0	1	0	3
468	ATF4	1	0	0	ATF4	activating transcription factor 4	This gene encodes a transcription factor that was originally identified as a widely expressed mammalian DNA binding protein that could bind a tax-responsive enhancer element in the LTR of HTLV-1. The encoded protein was also isolated and characterized as the cAMP-response element binding protein 2 (CREB-2). The protein encoded by this gene belongs to a family of DNA-binding proteins that includes…	GO:0061395 positive regulation of transcription from RNA polymerase II promoter in response to arsenic-containing substance;GO:0070982 L-asparagine metabolic process;GO:0061394 regulation of transcription from RNA polymerase II promoter in response to arsenic-containing substance	GO:1990590 ATF1-ATF4 transcription factor complex;GO:1990589 ATF4-CREB1 transcription factor complex;GO:1990617 CHOP-ATF4 complex	GO:0008140 cAMP response element binding protein binding;GO:0043522 leucine zipper domain binding;GO:0030275 LRR domain binding	(ko05030)Cocaine addiction; (hsa05030)Cocaine addiction; (ko04137)Mitophagy - animal	0	1	0	0	1	0	0	0	0	1	1	0	0	1	0	0	0	1	1	0	1
471	ATIC	0	1	0	ATIC	5-aminoimidazole-4-carboxamide ribonucleotide formyltransferase/IMP cyclohydrolase	This gene encodes a bifunctional protein that catalyzes the last two steps of the de novo purine biosynthetic pathway. The N-terminal domain has phosphoribosylaminoimidazolecarboxamide formyltransferase activity, and the C-terminal domain has IMP cyclohydrolase activity. A mutation in this gene results in AICA-ribosiduria. [provided by RefSeq, Sep 2009]	GO:0046452 dihydrofolate metabolic process;GO:0006189 'de novo' IMP biosynthetic process;GO:0003360 brainstem development	GO:0070062 extracellular exosome;GO:1903561 extracellular vesicle;GO:0043230 extracellular organelle	GO:0003937 IMP cyclohydrolase activity;GO:0004643 phosphoribosylaminoimidazolecarboxamide formyltransferase activity;GO:0019238 cyclohydrolase activity	(hsa)Inosine monophosphate biosynthesis, PRPP + glutamine => IMP; (M00048)Inosine monophosphate biosynthesis, PRPP + glutamine => IMP; (ko00670)One carbon pool by folate	0	0	0	1	0	0	0	0	0	1	0	0	0	0	0	0	0	0	0	0	1
476	ATP1A1	0	1	1	ATP1A1	ATPase Na+/K+ transporting subunit alpha 1	The protein encoded by this gene belongs to the family of P-type cation transport ATPases, and to the subfamily of Na+/K+ -ATPases. Na+/K+ -ATPase is an integral membrane protein responsible for establishing and maintaining the electrochemical gradients of Na and K ions across the plasma membrane. These gradients are essential for osmoregulation, for sodium-coupled transport of a variety of organ…	GO:0031944 negative regulation of glucocorticoid metabolic process;GO:0031947 negative regulation of glucocorticoid biosynthetic process;GO:0090032 negative regulation of steroid hormone biosynthetic process	GO:0060342 photoreceptor inner segment membrane;GO:0005890 sodium:potassium-exchanging ATPase complex;GO:0090533 cation-transporting ATPase complex	GO:1990239 steroid hormone binding;GO:0031402 sodium ion binding;GO:0005391 sodium:potassium-exchanging ATPase activity	(ko04964)Proximal tubule bicarbonate reclamation; (hsa04964)Proximal tubule bicarbonate reclamation; (ko04960)Aldosterone-regulated sodium reabsorption	0	0	0	0	0	0	0	0	0	0	1	0	0	1	1	0	0	1	0	0	2
481	ATP1B1	0	0	1	ATP1B1	ATPase Na+/K+ transporting subunit beta 1	The protein encoded by this gene belongs to the family of Na+/K+ and H+/K+ ATPases beta chain proteins, and to the subfamily of Na+/K+ -ATPases. Na+/K+ -ATPase is an integral membrane protein responsible for establishing and maintaining the electrochemical gradients of Na and K ions across the plasma membrane. These gradients are essential for osmoregulation, for sodium-coupled transport of a var…	GO:0044861 protein transport into plasma membrane raft;GO:1903281 positive regulation of calcium:sodium antiporter activity;GO:1903279 regulation of calcium:sodium antiporter activity	GO:0005890 sodium:potassium-exchanging ATPase complex;GO:0090533 cation-transporting ATPase complex;GO:0098533 ATPase dependent transmembrane transport complex	GO:0031402 sodium ion binding;GO:0005391 sodium:potassium-exchanging ATPase activity;GO:0008556 potassium-transporting ATPase activity	(ko04964)Proximal tubule bicarbonate reclamation; (hsa04964)Proximal tubule bicarbonate reclamation; (ko04960)Aldosterone-regulated sodium reabsorption	0	0	0	0	0	0	0	0	0	1	0	0	0	0	0	0	0	1	0	0	1
483	ATP1B3	0	1	1	ATP1B3	ATPase Na+/K+ transporting subunit beta 3	The protein encoded by this gene belongs to the family of Na+/K+ and H+/K+ ATPases beta chain proteins, and to the subfamily of Na+/K+ -ATPases. Na+/K+ -ATPase is an integral membrane protein responsible for establishing and maintaining the electrochemical gradients of Na and K ions across the plasma membrane. These gradients are essential for osmoregulation, for sodium-coupled transport of a var…	GO:1903276 regulation of sodium ion export across plasma membrane;GO:1903278 positive regulation of sodium ion export across plasma membrane;GO:1903288 positive regulation of potassium ion import	GO:0005890 sodium:potassium-exchanging ATPase complex;GO:0090533 cation-transporting ATPase complex;GO:0098533 ATPase dependent transmembrane transport complex	GO:0005391 sodium:potassium-exchanging ATPase activity;GO:0008556 potassium-transporting ATPase activity;GO:0001671 ATPase activator activity	(ko04964)Proximal tubule bicarbonate reclamation; (hsa04964)Proximal tubule bicarbonate reclamation; (ko04960)Aldosterone-regulated sodium reabsorption	0	0	0	0	0	0	0	0	0	0	0	0	0	0	0	0	0	0	0	0	2
493	ATP2B4	0	1	1	ATP2B4	ATPase plasma membrane Ca2+ transporting 4	The protein encoded by this gene belongs to the family of P-type primary ion transport ATPases characterized by the formation of an aspartyl phosphate intermediate during the reaction cycle. These enzymes remove bivalent calcium ions from eukaryotic cells against very large concentration gradients and play a critical role in intracellular calcium homeostasis. The mammalian plasma membrane calcium…	GO:0098736 negative regulation of the force of heart contraction;GO:1903248 regulation of citrulline biosynthetic process;GO:1903249 negative regulation of citrulline biosynthetic process	GO:0099059 integral component of presynaptic active zone membrane;GO:0098945 intrinsic component of presynaptic active zone membrane;GO:0097228 sperm principal piece	GO:0036487 nitric-oxide synthase inhibitor activity;GO:0030235 nitric-oxide synthase regulator activity;GO:0030346 protein phosphatase 2B binding	(ko04970)Salivary secretion; (hsa04970)Salivary secretion; (ko04972)Pancreatic secretion	0	0	1	0	0	0	0	0	0	1	1	0	1	1	0	1	0	1	0	0	2
498	ATP5F1A	0	1	1	ATP5F1A	ATP synthase F1 subunit alpha	This gene encodes a subunit of mitochondrial ATP synthase. Mitochondrial ATP synthase catalyzes ATP synthesis, using an electrochemical gradient of protons across the inner membrane during oxidative phosphorylation. ATP synthase is composed of two linked multi-subunit complexes: the soluble catalytic core, F1, and the membrane-spanning component, Fo, comprising the proton channel. The catalytic p…	GO:0042776 mitochondrial ATP synthesis coupled proton transport;GO:0015985 energy coupled proton transport, down electrochemical gradient;GO:0015986 ATP synthesis coupled proton transport	GO:0045261 proton-transporting ATP synthase complex, catalytic core F(1);GO:0033178 proton-transporting two-sector ATPase complex, catalytic domain;GO:0005753 mitochondrial proton-transporting ATP synthase complex	GO:0043532 angiostatin binding;GO:0046933 proton-transporting ATP synthase activity, rotational mechanism;GO:0042288 MHC class I protein binding	(ko00190)Oxidative phosphorylation; (hsa00190)Oxidative phosphorylation; (hsa05012)Parkinson disease	0	1	0	0	0	0	0	0	0	1	0	0	1	0	0	0	0	0	0	0	2
501	ALDH7A1	1	1	0	ALDH7A1	aldehyde dehydrogenase 7 family member A1	The protein encoded by this gene is a member of subfamily 7 in the aldehyde dehydrogenase gene family. These enzymes are thought to play a major role in the detoxification of aldehydes generated by alcohol metabolism and lipid peroxidation. This particular member has homology to a previously described protein from the green garden pea, the 26g pea turgor protein. It is also involved in lysine cat…	GO:0019285 glycine betaine biosynthetic process from choline;GO:0031455 glycine betaine metabolic process;GO:0031456 glycine betaine biosynthetic process	GO:0005759 mitochondrial matrix;GO:0044429 mitochondrial part;GO:0005739 mitochondrion	GO:0004043 L-aminoadipate-semialdehyde dehydrogenase activity;GO:0008802 betaine-aldehyde dehydrogenase activity;GO:0043878 glyceraldehyde-3-phosphate dehydrogenase (NAD+) (non-phosphorylating) activity	(ko00300)Lysine biosynthesis; (hsa00300)Lysine biosynthesis; (hsa)GABA biosynthesis, eukaryotes, putrescine => GABA	0	0	0	0	0	0	0	0	0	0	0	0	0	0	0	0	0	0	0	0	2
509	ATP5F1C	0	1	0	ATP5F1C	ATP synthase F1 subunit gamma	This gene encodes a subunit of mitochondrial ATP synthase. Mitochondrial ATP synthase catalyzes ATP synthesis, utilizing an electrochemical gradient of protons across the inner membrane during oxidative phosphorylation. ATP synthase is composed of two linked multi-subunit complexes: the soluble catalytic core, F1, and the membrane-spanning component, Fo, comprising the proton channel. The catalyt…	GO:0042776 mitochondrial ATP synthesis coupled proton transport;GO:0015985 energy coupled proton transport, down electrochemical gradient;GO:0015986 ATP synthesis coupled proton transport	GO:0000275 mitochondrial proton-transporting ATP synthase complex, catalytic core F(1);GO:0045261 proton-transporting ATP synthase complex, catalytic core F(1);GO:0033178 proton-transporting two-sector ATPase complex, catalytic domain	GO:0046933 proton-transporting ATP synthase activity, rotational mechanism;GO:0044769 ATPase activity, coupled to transmembrane movement of ions, rotational mechanism;GO:0019829 cation-transporting ATPase activity	(ko00190)Oxidative phosphorylation; (hsa00190)Oxidative phosphorylation; (hsa05012)Parkinson disease	0	1	0	0	0	0	0	0	0	1	0	0	0	0	0	0	0	0	0	0	1
513	ATP5F1D	1	1	0	ATP5F1D	ATP synthase F1 subunit delta	This gene encodes a subunit of mitochondrial ATP synthase. Mitochondrial ATP synthase catalyzes ATP synthesis, utilizing an electrochemical gradient of protons across the inner membrane during oxidative phosphorylation. ATP synthase is composed of two linked multi-subunit complexes: the soluble catalytic core, F1, and the membrane-spanning component, Fo, comprising the proton channel. The catalyt…	GO:0033615 mitochondrial proton-transporting ATP synthase complex assembly;GO:0043461 proton-transporting ATP synthase complex assembly;GO:0070071 proton-transporting two-sector ATPase complex assembly	GO:0000275 mitochondrial proton-transporting ATP synthase complex, catalytic core F(1);GO:0045261 proton-transporting ATP synthase complex, catalytic core F(1);GO:0033178 proton-transporting two-sector ATPase complex, catalytic domain	GO:0046933 proton-transporting ATP synthase activity, rotational mechanism;GO:0044769 ATPase activity, coupled to transmembrane movement of ions, rotational mechanism;GO:0043531 ADP binding	(ko00190)Oxidative phosphorylation; (hsa00190)Oxidative phosphorylation; (hsa05012)Parkinson disease	0	1	0	0	0	0	0	0	0	1	0	0	0	0	0	0	0	0	0	0	2
516	ATP5MC1	0	1	0	ATP5MC1	ATP synthase membrane subunit c locus 1	This gene encodes a subunit of mitochondrial ATP synthase. Mitochondrial ATP synthase catalyzes ATP synthesis, utilizing an electrochemical gradient of protons across the inner membrane during oxidative phosphorylation. ATP synthase is composed of two linked multi-subunit complexes: the soluble catalytic core, F1, and the membrane-spanning component, Fo, comprising the proton channel. The catalyt…	GO:0042776 mitochondrial ATP synthesis coupled proton transport;GO:0015985 energy coupled proton transport, down electrochemical gradient;GO:0015986 ATP synthesis coupled proton transport	GO:0000276 mitochondrial proton-transporting ATP synthase complex, coupling factor F(o);GO:0045263 proton-transporting ATP synthase complex, coupling factor F(o);GO:0005753 mitochondrial proton-transporting ATP synthase complex	GO:0046933 proton-transporting ATP synthase activity, rotational mechanism;GO:0044769 ATPase activity, coupled to transmembrane movement of ions, rotational mechanism;GO:0019829 cation-transporting ATPase activity	(ko00190)Oxidative phosphorylation; (hsa00190)Oxidative phosphorylation; (hsa05012)Parkinson disease	0	1	0	0	0	0	0	0	0	1	0	0	0	0	0	0	0	0	0	0	1
518	ATP5MC3	0	1	0	ATP5MC3	ATP synthase membrane subunit c locus 3	This gene encodes a subunit of mitochondrial ATP synthase. Mitochondrial ATP synthase catalyzes ATP synthesis, utilizing an electrochemical gradient of protons across the inner membrane during oxidative phosphorylation. ATP synthase is composed of two linked multi-subunit complexes: the soluble catalytic core, F1, and the membrane-spanning component, Fo, comprising the proton channel. The catalyt…	GO:0042776 mitochondrial ATP synthesis coupled proton transport;GO:0015985 energy coupled proton transport, down electrochemical gradient;GO:0015986 ATP synthesis coupled proton transport	GO:0000276 mitochondrial proton-transporting ATP synthase complex, coupling factor F(o);GO:0045263 proton-transporting ATP synthase complex, coupling factor F(o);GO:0005753 mitochondrial proton-transporting ATP synthase complex	GO:0046933 proton-transporting ATP synthase activity, rotational mechanism;GO:0044769 ATPase activity, coupled to transmembrane movement of ions, rotational mechanism;GO:0019829 cation-transporting ATPase activity	(ko00190)Oxidative phosphorylation; (hsa00190)Oxidative phosphorylation; (hsa05012)Parkinson disease	0	1	0	0	0	0	0	0	0	1	0	0	0	0	0	0	0	0	0	0	1
521	ATP5ME	0	1	0	ATP5ME	ATP synthase membrane subunit e	Mitochondrial ATP synthase catalyzes ATP synthesis, utilizing an electrochemical gradient of protons across the inner membrane during oxidative phosphorylation. It is composed of two linked multi-subunit complexes: the soluble catalytic core, F1, and the membrane-spanning component, Fo, which comprises the proton channel. The F1 complex consists of 5 different subunits (alpha, beta, gamma, delta,…	GO:0042776 mitochondrial ATP synthesis coupled proton transport;GO:0015985 energy coupled proton transport, down electrochemical gradient;GO:0015986 ATP synthesis coupled proton transport	GO:0000276 mitochondrial proton-transporting ATP synthase complex, coupling factor F(o);GO:0045263 proton-transporting ATP synthase complex, coupling factor F(o);GO:0005753 mitochondrial proton-transporting ATP synthase complex	GO:0046933 proton-transporting ATP synthase activity, rotational mechanism;GO:0044769 ATPase activity, coupled to transmembrane movement of ions, rotational mechanism;GO:0019829 cation-transporting ATPase activity	(ko00190)Oxidative phosphorylation; (hsa00190)Oxidative phosphorylation; (hsa04714)thermogenesis	0	1	0	0	0	0	0	0	0	1	0	0	0	0	0	0	0	0	0	0	1
523	ATP6V1A	0	0	1	ATP6V1A	ATPase H+ transporting V1 subunit A	This gene encodes a component of vacuolar ATPase (V-ATPase), a multisubunit enzyme that mediates acidification of eukaryotic intracellular organelles. V-ATPase dependent organelle acidification is necessary for such intracellular processes as protein sorting, zymogen activation, receptor-mediated endocytosis, and synaptic vesicle proton gradient generation. V-ATPase is composed of a cytosolic V1 …	GO:0036295 cellular response to increased oxygen levels;GO:0090383 phagosome acidification;GO:0036296 response to increased oxygen levels	GO:0033180 proton-transporting V-type ATPase, V1 domain;GO:0033178 proton-transporting two-sector ATPase complex, catalytic domain;GO:0033176 proton-transporting V-type ATPase complex	GO:0046961 proton-transporting ATPase activity, rotational mechanism;GO:0036442 proton-exporting ATPase activity;GO:0044769 ATPase activity, coupled to transmembrane movement of ions, rotational mechanism	(ko04966)Collecting duct acid secretion; (hsa04966)Collecting duct acid secretion; (ko05110)Vibrio cholerae infection	0	0	0	0	0	1	0	0	0	1	0	0	0	0	0	0	0	0	0	0	1
529	ATP6V1E1	1	1	0	ATP6V1E1	ATPase H+ transporting V1 subunit E1	This gene encodes a component of vacuolar ATPase (V-ATPase), a multisubunit enzyme that mediates acidification of eukaryotic intracellular organelles. V-ATPase dependent organelle acidification is necessary for such intracellular processes as protein sorting, zymogen activation, receptor-mediated endocytosis, and synaptic vesicle proton gradient generation. V-ATPase is composed of a cytosolic V1 …	GO:0090383 phagosome acidification;GO:0015682 ferric iron transport;GO:0033572 transferrin transport	GO:0033178 proton-transporting two-sector ATPase complex, catalytic domain;GO:0016469 proton-transporting two-sector ATPase complex;GO:0005902 microvillus	GO:0008553 proton-exporting ATPase activity, phosphorylative mechanism;GO:0046961 proton-transporting ATPase activity, rotational mechanism;GO:0036442 proton-exporting ATPase activity	(ko04966)Collecting duct acid secretion; (hsa04966)Collecting duct acid secretion; (ko05110)Vibrio cholerae infection	0	1	0	0	0	1	0	0	0	0	0	0	0	0	0	0	0	0	0	0	2
537	ATP6AP1	1	1	0	ATP6AP1	ATPase H+ transporting accessory protein 1	This gene encodes a component of a multisubunit enzyme that mediates acidification of eukaryotic intracellular organelles. Vacuolar ATPase (V-ATPase) is comprised of a cytosolic V1 (site of the ATP catalytic site) and a transmembrane V0 domain. V-ATPase dependent organelle acidification is necessary for such intracellular processes as protein sorting, zymogen activation, and receptor-mediated end…	GO:2001206 positive regulation of osteoclast development;GO:1903012 positive regulation of bone development;GO:2001204 regulation of osteoclast development	GO:0033181 plasma membrane proton-transporting V-type ATPase complex;GO:0033180 proton-transporting V-type ATPase, V1 domain;GO:0033178 proton-transporting two-sector ATPase complex, catalytic domain	GO:0017137 Rab GTPase binding;GO:0017016 Ras GTPase binding;GO:0031267 small GTPase binding	(ko05110)Vibrio cholerae infection; (hsa05110)Vibrio cholerae infection; (ko05120)Epithelial cell signaling in Helicobacter pylori infection	0	1	0	0	0	1	0	0	0	0	0	0	0	0	0	0	0	0	0	0	2
547	KIF1A	1	1	0	KIF1A	kinesin family member 1A	The protein encoded by this gene is a member of the kinesin family and functions as an anterograde motor protein that transports membranous organelles along axonal microtubules. Mutations at this locus have been associated with spastic paraplegia-30 and hereditary sensory neuropathy IIC. Alternatively spliced transcript variants encoding distinct isoforms have been described. [provided by RefSeq,…	GO:0022027 interkinetic nuclear migration;GO:1990049 retrograde neuronal dense core vesicle transport;GO:1990048 anterograde neuronal dense core vesicle transport	GO:0098674 extrinsic component of neuronal dense core vesicle membrane;GO:0098922 extrinsic component of dense core granule membrane;GO:0099012 neuronal dense core vesicle membrane	GO:0008574 ATP-dependent microtubule motor activity, plus-end-directed;GO:1990939 ATP-dependent microtubule motor activity;GO:0003777 microtubule motor activity		0	0	0	0	0	0	1	0	0	0	0	0	0	0	0	0	0	0	0	0	2
572	BAD	1	1	0	BAD	BCL2 associated agonist of cell death	The protein encoded by this gene is a member of the BCL-2 family. BCL-2 family members are known to be regulators of programmed cell death. This protein positively regulates cell apoptosis by forming heterodimers with BCL-xL (B-cell lymphoma-extra large) and BCL-2, and reversing their death repressor activity. Proapoptotic activity of this protein is regulated through its phosphorylation. Protein…	GO:0046687 response to chromate;GO:0071247 cellular response to chromate;GO:1901423 response to benzene	GO:0005741 mitochondrial outer membrane;GO:0031968 organelle outer membrane;GO:0019867 outer membrane	GO:0030346 protein phosphatase 2B binding;GO:0043422 protein kinase B binding;GO:0008656 cysteine-type endopeptidase activator activity involved in apoptotic process	(ko05213)Endometrial cancer; (ko05221)Acute myeloid leukemia; (ko05014)Amyotrophic lateral sclerosis (ALS)	0	1	1	0	1	0	0	0	0	1	0	0	1	1	0	0	0	1	1	0	2
578	BAK1	0	1	0	BAK1	BCL2 antagonist/killer 1	The protein encoded by this gene belongs to the BCL2 protein family. BCL2 family members form oligomers or heterodimers and act as anti- or pro-apoptotic regulators that are involved in a wide variety of cellular activities. This protein localizes to mitochondria, and functions to induce apoptosis. It interacts with and accelerates the opening of the mitochondrial voltage-dependent anion channel,…	GO:0002352 B cell negative selection;GO:0002339 B cell selection;GO:0048597 post-embryonic camera-type eye morphogenesis	GO:0097145 BAK complex;GO:0097136 Bcl-2 family protein complex;GO:0046930 pore complex	GO:0051400 BH domain binding;GO:0051087 chaperone binding;GO:0031072 heat shock protein binding	(hsa04215)Apoptosis - multiple species; (ko04215)Apoptosis - multiple species; (hsa05216)Thyroid cancer	0	1	0	0	1	0	0	0	0	0	1	0	1	0	0	1	0	0	1	0	1
605	BCL7A	1	0	0	BCL7A	BAF chromatin remodeling complex subunit BCL7A	This gene is directly involved, with Myc and IgH, in a three-way gene translocation in a Burkitt lymphoma cell line. As a result of the gene translocation, the N-terminal region of the gene product is disrupted, which is thought to be related to the pathogenesis of a subset of high-grade B cell non-Hodgkin lymphoma. The N-terminal segment involved in the translocation includes the region that sha…	GO:0045892 negative regulation of transcription, DNA-templated;GO:1903507 negative regulation of nucleic acid-templated transcription;GO:1902679 negative regulation of RNA biosynthetic process	GO:0005575 cellular_component	GO:0005515 protein binding;GO:0005488 binding;GO:0003674 molecular_function		0	0	0	0	0	0	0	0	0	0	0	0	0	0	0	0	0	0	0	0	1
637	BID	1	1	0	BID	BH3 interacting domain death agonist	This gene encodes a death agonist that heterodimerizes with either agonist BAX or antagonist BCL2, and thus regulate apoptosis. The encoded protein is a member of the BCL-2 family of cell death regulators. It is a mediator of mitochondrial damage induced by caspase-8 (CASP8); CASP8 cleaves this encoded protein, and the COOH-terminal part translocates to mitochondria where it triggers cytochrome c…	GO:2000271 positive regulation of fibroblast apoptotic process;GO:0010918 positive regulation of mitochondrial membrane potential;GO:0097284 hepatocyte apoptotic process	GO:0032592 integral component of mitochondrial membrane;GO:0098573 intrinsic component of mitochondrial membrane;GO:0005741 mitochondrial outer membrane	GO:0005123 death receptor binding;GO:0032813 tumor necrosis factor receptor superfamily binding;GO:0005126 cytokine receptor binding	(hsa04215)Apoptosis - multiple species; (ko04215)Apoptosis - multiple species; (ko05014)Amyotrophic lateral sclerosis (ALS)	0	1	1	0	1	0	0	0	0	1	0	0	0	0	0	0	0	0	1	0	2
641	BLM	1	0	0	BLM	BLM RecQ like helicase	The Bloom syndrome is an autosomal recessive disorder characterized by growth deficiency, microcephaly and immunodeficiency among others. It is caused by homozygous or compound heterozygous mutation in the gene encoding DNA helicase RecQ protein on chromosome 15q26. This Bloom-associated helicase unwinds a variety of DNA substrates including Holliday junction, and is involved in several pathways …	GO:0072757 cellular response to camptothecin;GO:1901563 response to camptothecin;GO:0044806 G-quadruplex DNA unwinding	GO:0000800 lateral element;GO:0000795 synaptonemal complex;GO:0099086 synaptonemal structure	GO:0061749 forked DNA-dependent helicase activity;GO:0061849 telomeric G-quadruplex DNA binding;GO:1905773 8-hydroxy-2'-deoxyguanosine DNA binding	(ko03440)Homologous recombination; (hsa03440)Homologous recombination; (ko03460)Fanconi anemia pathway	0	0	0	0	0	0	0	0	0	0	0	0	0	1	0	0	0	0	0	0	1
658	BMPR1B	0	1	1	BMPR1B	bone morphogenetic protein receptor type 1B	This gene encodes a member of the bone morphogenetic protein (BMP) receptor family of transmembrane serine/threonine kinases. The ligands of this receptor are BMPs, which are members of the TGF-beta superfamily. BMPs are involved in endochondral bone formation and embryogenesis. These proteins transduce their signals through the formation of heteromeric complexes of 2 different types of serine (t…	GO:0001550 ovarian cumulus expansion;GO:0048165 fused antrum stage;GO:1902731 negative regulation of chondrocyte proliferation	GO:1990712 HFE-transferrin receptor complex;GO:0098802 plasma membrane receptor complex;GO:0043235 receptor complex	GO:0005025 transforming growth factor beta receptor activity, type I;GO:0005024 transforming growth factor beta-activated receptor activity;GO:0004675 transmembrane receptor protein serine/threonine kinase activity	(ko04350)TGF-beta signaling pathway; (hsa04350)TGF-beta signaling pathway; (ko04550)Signaling pathways regulating pluripotency of stem cells	0	0	0	0	0	0	0	0	0	1	0	0	0	0	0	1	0	0	1	0	2
664	BNIP3	1	1	0	BNIP3	BCL2 interacting protein 3	This gene is encodes a mitochondrial protein that contains a BH3 domain and acts as a pro-apoptotic factor. The encoded protein interacts with anti-apoptotic proteins, including the E1B 19 kDa protein and Bcl2. This gene is silenced in tumors by DNA methylation. [provided by RefSeq, Dec 2014]	GO:0071279 cellular response to cobalt ion;GO:1902109 negative regulation of mitochondrial membrane permeability involved in apoptotic process;GO:0008626 granzyme-mediated apoptotic signaling pathway	GO:0031307 integral component of mitochondrial outer membrane;GO:0031306 intrinsic component of mitochondrial outer membrane;GO:0032592 integral component of mitochondrial membrane	GO:0051020 GTPase binding;GO:0042803 protein homodimerization activity;GO:0046983 protein dimerization activity	(ko05134)Legionellosis; (hsa05134)Legionellosis; (ko04137)Mitophagy - animal	0	1	0	0	0	0	0	1	0	1	0	0	0	0	0	0	0	0	1	0	2
676	BRDT	1	0	0	BRDT	bromodomain testis associated	BRDT is similar to the RING3 protein family. It possesses 2 bromodomain motifs and a PEST sequence (a cluster of proline, glutamic acid, serine, and threonine residues), characteristic of proteins that undergo rapid intracellular degradation. The bromodomain is found in proteins that regulate transcription. Several transcript variants encoding multiple isoforms have been found for this gene. [pro…	GO:0001207 histone displacement;GO:0051037 regulation of transcription involved in meiotic cell cycle;GO:0051039 positive regulation of transcription involved in meiotic cell cycle	GO:0005634 nucleus;GO:0043231 intracellular membrane-bounded organelle;GO:0043227 membrane-bounded organelle	GO:0070577 lysine-acetylated histone binding;GO:0140033 acetylation-dependent protein binding;GO:0140030 modification-dependent protein binding		0	0	0	0	0	0	0	0	0	0	0	0	0	0	0	0	1	0	0	1	1
686	BTD	1	0	0	BTD	biotinidase	The protein encoded by this gene functions to recycle protein-bound biotin by cleaving biocytin (biotin-epsilon-lysine), a normal product of carboxylase degradation, resulting in regeneration of free biotin. The encoded protein has also been shown to have biotinyl transferase activity. Mutations in this gene are associated with biotinidase deficiency. Multiple transcript variants encoding differe…	GO:0006768 biotin metabolic process;GO:0006767 water-soluble vitamin metabolic process;GO:0006766 vitamin metabolic process	GO:0005759 mitochondrial matrix;GO:0044429 mitochondrial part;GO:0005739 mitochondrion	GO:0047708 biotinidase activity;GO:0016811 hydrolase activity, acting on carbon-nitrogen (but not peptide) bonds, in linear amides;GO:0016810 hydrolase activity, acting on carbon-nitrogen (but not peptide) bonds	(ko00780)Biotin metabolism; (hsa00780)Biotin metabolism; (ko04977)Vitamin digestion and absorption	0	0	0	0	0	0	0	0	0	1	0	0	0	0	0	0	0	0	0	0	1
708	C1QBP	0	1	0	C1QBP	complement C1q binding protein	The human complement subcomponent C1q associates with C1r and C1s in order to yield the first component of the serum complement system. The protein encoded by this gene is known to bind to the globular heads of C1q molecules and inhibit C1 activation. This protein has also been identified as the p32 subunit of pre-mRNA splicing factor SF2, as well as a hyaluronic acid-binding protein. [provided b…	GO:0039534 negative regulation of MDA-5 signaling pathway;GO:0042256 mature ribosome assembly;GO:1901165 positive regulation of trophoblast cell migration	GO:0098982 GABA-ergic synapse;GO:0048786 presynaptic active zone;GO:0098978 glutamatergic synapse	GO:0030984 kininogen binding;GO:0097177 mitochondrial ribosome binding;GO:0001849 complement component C1q binding	(ko05168)Herpes simplex infection; (hsa05168)Herpes simplex virus 1 infection	0	0	0	0	0	0	0	1	0	0	0	0	1	1	0	0	1	1	1	1	1
719	C3AR1	0	1	1	C3AR1	complement C3a receptor 1	C3a is an anaphylatoxin released during activation of the complement system. The protein encoded by this gene is an orphan G protein-coupled receptor for C3a. Binding of C3a by the encoded receptor activates chemotaxis, granule enzyme release, superoxide anion production, and bacterial opsonization. [provided by RefSeq, May 2016]	GO:0002430 complement receptor mediated signaling pathway;GO:0010759 positive regulation of macrophage chemotaxis;GO:0090023 positive regulation of neutrophil chemotaxis	GO:0035577 azurophil granule membrane;GO:0035579 specific granule membrane;GO:0005766 primary lysosome	GO:0004876 complement component C3a receptor activity;GO:0004875 complement receptor activity;GO:0004930 G protein-coupled receptor activity	(ko05150)Staphylococcus aureus infection; (hsa05150)Staphylococcus aureus infection; (ko04610)Complement and coagulation cascades	0	0	0	0	0	1	0	0	1	0	0	0	1	0	0	0	0	0	0	0	2
722	C4BPA	0	1	0	C4BPA	complement component 4 binding protein alpha	This gene encodes a member of a superfamily of proteins composed predominantly of tandemly arrayed short consensus repeats of approximately 60 amino acids. Along with a single, unique beta-chain, seven identical alpha-chains encoded by this gene assemble into the predominant isoform of C4b-binding protein, a multimeric protein that controls activation of the complement cascade through the classic…	GO:0030450 regulation of complement activation, classical pathway;GO:0045959 negative regulation of complement activation, classical pathway;GO:1903027 regulation of opsonization	GO:0072562 blood microparticle;GO:0005615 extracellular space;GO:0044421 extracellular region part	GO:0003723 RNA binding;GO:0003676 nucleic acid binding;GO:1901363 heterocyclic compound binding	(ko05133)Pertussis; (hsa05133)Pertussis; (ko04610)Complement and coagulation cascades	0	0	0	0	0	0	0	0	0	0	0	0	0	0	0	0	0	0	0	0	1
745	MYRF	0	1	0	MYRF	myelin regulatory factor	This gene encodes a transcription factor that is required for central nervous system myelination and may regulate oligodendrocyte differentiation. It is thought to act by increasing the expression of genes that effect myelin production but may also directly promote myelin gene expression. Loss of a similar gene in mouse models results in severe demyelination. Alternative splicing results in multi…	GO:0032286 central nervous system myelin maintenance;GO:0043217 myelin maintenance;GO:0031643 positive regulation of myelination	GO:0005789 endoplasmic reticulum membrane;GO:0098827 endoplasmic reticulum subcompartment;GO:0042175 nuclear outer membrane-endoplasmic reticulum membrane network	GO:0008233 peptidase activity;GO:0000981 DNA-binding transcription factor activity, RNA polymerase II-specific;GO:0003700 DNA-binding transcription factor activity		0	0	0	0	0	0	0	0	0	0	0	0	0	0	0	0	0	0	0	0	1
777	CACNA1E	0	0	1	CACNA1E	calcium voltage-gated channel subunit alpha1 E	Voltage-dependent calcium channels are multisubunit complexes consisting of alpha-1, alpha-2, beta, and delta subunits in a 1:1:1:1 ratio. These channels mediate the entry of calcium ions into excitable cells, and are also involved in a variety of calcium-dependent processes, including muscle contraction, hormone or neurotransmitter release, gene expression, cell motility, cell division and cell …	GO:0070509 calcium ion import;GO:0051899 membrane depolarization;GO:0050796 regulation of insulin secretion	GO:0005891 voltage-gated calcium channel complex;GO:0034704 calcium channel complex;GO:0034703 cation channel complex	GO:0005245 voltage-gated calcium channel activity;GO:0005262 calcium channel activity;GO:0015085 calcium ion transmembrane transporter activity	(ko04930)Type II diabetes mellitus; (hsa04930)Type II diabetes mellitus; (ko04020)Calcium signaling pathway	0	0	0	0	0	0	0	0	0	0	0	0	0	0	0	0	0	0	0	0	1
783	CACNB2	0	0	1	CACNB2	calcium voltage-gated channel auxiliary subunit beta 2	This gene encodes a subunit of a voltage-dependent calcium channel protein that is a member of the voltage-gated calcium channel superfamily. The gene product was originally identified as an antigen target in Lambert-Eaton myasthenic syndrome, an autoimmune disorder. Mutations in this gene are associated with Brugada syndrome. Alternatively spliced variants encoding different isoforms have been d…	GO:0098912 membrane depolarization during atrial cardiac muscle cell action potential;GO:0099533 positive regulation of presynaptic cytosolic calcium concentration;GO:0099703 induction of synaptic vesicle exocytosis by positive regulation of presynaptic cytosolic calcium ion concentration	GO:0098684 photoreceptor ribbon synapse;GO:0097470 ribbon synapse;GO:1990454 L-type voltage-gated calcium channel complex	GO:0086056 voltage-gated calcium channel activity involved in AV node cell action potential;GO:0099635 voltage-gated calcium channel activity involved in positive regulation of presynaptic cytosolic calcium levels;GO:0086007 voltage-gated calcium channel activity involved in cardiac muscle cell action potential	(ko05412)Arrhythmogenic right ventricular cardiomyopathy (ARVC); (hsa05412)Arrhythmogenic right ventricular cardiomyopathy; (ko04260)Cardiac muscle contraction	0	0	1	0	0	0	0	0	1	0	0	0	0	0	0	0	0	0	0	0	1
800	CALD1	1	0	1	CALD1	caldesmon 1	This gene encodes a calmodulin- and actin-binding protein that plays an essential role in the regulation of smooth muscle and nonmuscle contraction. The conserved domain of this protein possesses the binding activities to Ca(2+)-calmodulin, actin, tropomyosin, myosin, and phospholipids. This protein is a potent inhibitor of the actin-tropomyosin activated myosin MgATPase, and serves as a mediatin…	GO:0006936 muscle contraction;GO:0003012 muscle system process;GO:0003008 system process	GO:0030478 actin cap;GO:0030864 cortical actin cytoskeleton;GO:0030863 cortical cytoskeleton	GO:0005523 tropomyosin binding;GO:0017022 myosin binding;GO:0005516 calmodulin binding	(ko04270)Vascular smooth muscle contraction; (hsa04270)Vascular smooth muscle contraction	0	0	0	1	0	0	0	0	0	0	0	0	0	0	0	0	0	0	0	0	2
811	CALR	1	1	0	CALR	calreticulin	Calreticulin is a highly conserved chaperone protein which resides primarily in the endoplasmic reticulum, and is involved in a variety of cellular processes, among them, cell adhesion. Additionally, it functions in protein folding quality control and calcium homeostasis. Calreticulin is also found in the nucleus, suggesting that it may have a role in transcription regulation. Systemic lupus eryt…	GO:0002397 MHC class I protein complex assembly;GO:0002502 peptide antigen assembly with MHC class I protein complex;GO:0002501 peptide antigen assembly with MHC protein complex	GO:0042824 MHC class I peptide loading complex;GO:0033018 sarcoplasmic reticulum lumen;GO:0071682 endocytic vesicle lumen	GO:0001849 complement component C1q binding;GO:0001846 opsonin binding;GO:0001848 complement binding	(hsa04612)Antigen processing and presentation; (ko04612)Antigen processing and presentation; (ko05142)Chagas disease (American trypanosomiasis)	1	0	1	1	0	0	1	0	1	0	0	0	1	1	0	0	0	0	0	0	2
817	CAMK2D	1	1	0	CAMK2D	calcium/calmodulin dependent protein kinase II delta	The product of this gene belongs to the serine/threonine protein kinase family and to the Ca(2+)/calmodulin-dependent protein kinase subfamily. Calcium signaling is crucial for several aspects of plasticity at glutamatergic synapses. In mammalian cells, the enzyme is composed of four different chains: alpha, beta, gamma, and delta. The product of this gene is a delta chain. Alternative splicing r…	GO:1901897 regulation of relaxation of cardiac muscle;GO:0098909 regulation of cardiac muscle cell action potential involved in regulation of contraction;GO:1901844 regulation of cell communication by electrical coupling involved in cardiac conduction	GO:0005954 calcium- and calmodulin-dependent protein kinase complex;GO:0033017 sarcoplasmic reticulum membrane;GO:0016529 sarcoplasmic reticulum	GO:0019871 sodium channel inhibitor activity;GO:0031432 titin binding;GO:0004683 calmodulin-dependent protein kinase activity	(ko05214)Glioma; (ko04720)Long-term potentiation; (ko05031)Amphetamine addiction	0	0	0	0	1	0	0	0	0	0	0	0	0	0	0	1	0	0	1	0	2
821	CANX	0	1	0	CANX	calnexin	This gene encodes a member of the calnexin family of molecular chaperones. The encoded protein is a calcium-binding, endoplasmic reticulum (ER)-associated protein that interacts transiently with newly synthesized N-linked glycoproteins, facilitating protein folding and assembly. It may also play a central role in the quality control of protein folding by retaining incorrectly folded protein subun…	GO:0034975 protein folding in endoplasmic reticulum;GO:0070106 interleukin-27-mediated signaling pathway;GO:0070757 interleukin-35-mediated signaling pathway	GO:0099059 integral component of presynaptic active zone membrane;GO:0044233 Mitochondria-associated ER Membrane;GO:0098945 intrinsic component of presynaptic active zone membrane	GO:0034185 apolipoprotein binding;GO:0035255 ionotropic glutamate receptor binding;GO:0035254 glutamate receptor binding	(ko04918)Thyroid hormone synthesis; (hsa04918)Thyroid hormone synthesis; (hsa04612)Antigen processing and presentation	0	0	0	0	0	0	1	0	0	0	0	0	0	0	0	0	0	0	0	0	1
822	CAPG	1	0	0	CAPG	capping actin protein, gelsolin like	This gene encodes a member of the gelsolin/villin family of actin-regulatory proteins. The encoded protein reversibly blocks the barbed ends of F-actin filaments in a Ca2+ and phosphoinositide-regulated manner, but does not sever preformed actin filaments. By capping the barbed ends of actin filaments, the encoded protein contributes to the control of actin-based motility in non-muscle cells. Alt…	GO:0071803 positive regulation of podosome assembly;GO:0071801 regulation of podosome assembly;GO:0051014 actin filament severing	GO:0008290 F-actin capping protein complex;GO:0090543 Flemming body;GO:0042470 melanosome	GO:0005546 phosphatidylinositol-4,5-bisphosphate binding;GO:1902936 phosphatidylinositol bisphosphate binding;GO:1901981 phosphatidylinositol phosphate binding		0	0	0	1	0	0	0	0	0	0	1	0	0	0	0	0	0	0	0	0	1
826	CAPNS1	0	1	0	CAPNS1	calpain small subunit 1	This gene is a member of the calpain small subunit family. Calpains are calcium-dependent cysteine proteinases that are widely distributed in mammalian cells. Calpains operate as heterodimers, comprising a specific large catalytic subunit (calpain 1 subunit in Calpain I, and calpain 2 subunit in Calpain II), and a common small regulatory subunit encoded by this gene. This encoded protein is essen…	GO:0022617 extracellular matrix disassembly;GO:0070268 cornification;GO:0016241 regulation of macroautophagy	GO:0070062 extracellular exosome;GO:1903561 extracellular vesicle;GO:0043230 extracellular organelle	GO:0004198 calcium-dependent cysteine-type endopeptidase activity;GO:0004197 cysteine-type endopeptidase activity;GO:0008234 cysteine-type peptidase activity		0	0	0	0	0	0	0	0	0	0	0	0	0	0	0	0	0	0	0	0	1
831	CAST	1	1	0	CAST	calpastatin	The protein encoded by this gene is an endogenous calpain (calcium-dependent cysteine protease) inhibitor. It consists of an N-terminal domain L and four repetitive calpain-inhibition domains (domains 1-4), and it is involved in the proteolysis of amyloid precursor protein. The calpain/calpastatin system is involved in numerous membrane fusion events, such as neural vesicle exocytosis and platele…	GO:2000675 negative regulation of type B pancreatic cell apoptotic process;GO:1990709 presynaptic active zone organization;GO:2000674 regulation of type B pancreatic cell apoptotic process	GO:0005783 endoplasmic reticulum;GO:0012505 endomembrane system;GO:0005829 cytosol	GO:0010859 calcium-dependent cysteine-type endopeptidase inhibitor activity;GO:0004869 cysteine-type endopeptidase inhibitor activity;GO:0004866 endopeptidase inhibitor activity		0	0	0	1	0	0	0	0	0	0	0	0	0	0	0	0	0	0	1	0	2
841	CASP8	0	1	1	CASP8	caspase 8	This gene encodes a member of the cysteine-aspartic acid protease (caspase) family. Sequential activation of caspases plays a central role in the execution-phase of cell apoptosis. Caspases exist as inactive proenzymes composed of a prodomain, a large protease subunit, and a small protease subunit. Activation of caspases requires proteolytic processing at conserved internal aspartic residues to g…	GO:0039513 suppression by virus of host catalytic activity;GO:0039516 modulation by virus of host catalytic activity;GO:0039650 suppression by virus of host cysteine-type endopeptidase activity involved in apoptotic process	GO:0031265 CD95 death-inducing signaling complex;GO:0097342 ripoptosome;GO:0031264 death-inducing signaling complex	GO:0035877 death effector domain binding;GO:0097199 cysteine-type endopeptidase activity involved in apoptotic signaling pathway;GO:0097200 cysteine-type endopeptidase activity involved in execution phase of apoptosis	(hsa04215)Apoptosis - multiple species; (ko04215)Apoptosis - multiple species; (ko05134)Legionellosis	0	1	1	0	0	0	0	0	0	0	1	0	0	1	0	0	0	0	1	0	2
843	CASP10	0	1	1	CASP10	caspase 10	This gene encodes a protein which is a member of the cysteine-aspartic acid protease (caspase) family. Sequential activation of caspases plays a central role in the execution-phase of cell apoptosis. Caspases exist as inactive proenzymes which undergo proteolytic processing at conserved aspartic residues to produce two subunits, large and small, that dimerize to form the active enzyme. This prote…	GO:0006919 activation of cysteine-type endopeptidase activity involved in apoptotic process;GO:0097194 execution phase of apoptosis;GO:0043280 positive regulation of cysteine-type endopeptidase activity involved in apoptotic process	GO:0031265 CD95 death-inducing signaling complex;GO:0097342 ripoptosome;GO:0031264 death-inducing signaling complex	GO:0035877 death effector domain binding;GO:0097199 cysteine-type endopeptidase activity involved in apoptotic signaling pathway;GO:0097200 cysteine-type endopeptidase activity involved in execution phase of apoptosis	(ko04622)RIG-I-like receptor signaling pathway; (hsa04622)RIG-I-like receptor signaling pathway; (ko04668)TNF signaling pathway	0	0	0	0	0	0	0	0	0	0	1	0	0	0	0	0	0	0	1	0	2
845	CASQ2	1	1	0	CASQ2	calsequestrin 2	The protein encoded by this gene specifies the cardiac muscle family member of the calsequestrin family. Calsequestrin is localized to the sarcoplasmic reticulum in cardiac and slow skeletal muscle cells. The protein is a calcium binding protein that stores calcium for muscle function. Mutations in this gene cause stress-induced polymorphic ventricular tachycardia, also referred to as catecholami…	GO:0086029 Purkinje myocyte to ventricular cardiac muscle cell signaling;GO:0086068 Purkinje myocyte to ventricular cardiac muscle cell communication;GO:0071313 cellular response to caffeine	GO:0030314 junctional membrane complex;GO:0033018 sarcoplasmic reticulum lumen;GO:0014701 junctional sarcoplasmic reticulum membrane	GO:0048306 calcium-dependent protein binding;GO:0042803 protein homodimerization activity;GO:0005509 calcium ion binding		0	0	0	0	0	0	0	0	0	0	0	0	0	1	0	0	0	0	0	0	2
847	CAT	0	0	1	CAT	catalase	This gene encodes catalase, a key antioxidant enzyme in the bodies defense against oxidative stress. Catalase is a heme enzyme that is present in the peroxisome of nearly all aerobic cells. Catalase converts the reactive oxygen species hydrogen peroxide to water and oxygen and thereby mitigates the toxic effects of hydrogen peroxide. Oxidative stress is hypothesized to play a role in the developm…	GO:0010193 response to ozone;GO:0080184 response to phenylpropanoid;GO:0033591 response to L-ascorbic acid	GO:0005782 peroxisomal matrix;GO:0031907 microbody lumen;GO:0005778 peroxisomal membrane	GO:0004096 catalase activity;GO:0004046 aminoacylase activity;GO:0000268 peroxisome targeting sequence binding	(ko00630)Glyoxylate and dicarboxylate metabolism; (hsa00630)Glyoxylate and dicarboxylate metabolism; (ko00380)Tryptophan metabolism	1	1	0	0	0	1	0	0	1	1	0	0	0	0	1	0	0	0	0	0	1
862	RUNX1T1	0	0	1	RUNX1T1	RUNX1 partner transcriptional co-repressor 1	This gene encodes a member of the myeloid translocation gene family which interact with DNA-bound transcription factors and recruit a range of corepressors to facilitate transcriptional repression. The t(8;21)(q22;q22) translocation is one of the most frequent karyotypic abnormalities in acute myeloid leukemia. The translocation produces a chimeric gene made up of the 5'-region of the runt-relate…	GO:0045599 negative regulation of fat cell differentiation;GO:0045598 regulation of fat cell differentiation;GO:0045444 fat cell differentiation	GO:0016363 nuclear matrix;GO:0034399 nuclear periphery;GO:0005654 nucleoplasm	GO:0003714 transcription corepressor activity;GO:0003712 transcription coregulator activity;GO:0140110 transcription regulator activity	(ko05221)Acute myeloid leukemia; (hsa05221)Acute myeloid leukemia; (ko05202)Transcriptional misregulation in cancer	0	0	0	0	0	0	0	0	0	0	0	0	0	0	0	0	1	0	0	0	1
883	KYAT1	0	1	0	KYAT1	kynurenine aminotransferase 1	This gene encodes a cytosolic enzyme that is responsible for the metabolism of cysteine conjugates of certain halogenated alkenes and alkanes. This metabolism can form reactive metabolites leading to nephrotoxicity and neurotoxicity. Increased levels of this enzyme have been linked to schizophrenia. Multiple transcript variants that encode different isoforms have been identified for this gene. [p…	GO:0097053 L-kynurenine catabolic process;GO:0097052 L-kynurenine metabolic process;GO:0006569 tryptophan catabolic process	GO:0005739 mitochondrion;GO:0005829 cytosol;GO:0044444 cytoplasmic part	GO:0047316 glutamine-phenylpyruvate transaminase activity;GO:0047804 cysteine-S-conjugate beta-lyase activity;GO:0070548 L-glutamine aminotransferase activity	(ko00450)Selenocompound metabolism; (hsa00450)Selenocompound metabolism; (ko00380)Tryptophan metabolism	0	0	0	0	0	0	0	0	0	1	0	0	0	0	0	0	0	0	0	0	1
889	KRIT1	1	1	0	KRIT1	KRIT1 ankyrin repeat containing	This gene encodes a protein containing four ankyrin repeats, a band 4.1/ezrin/radixin/moesin (FERM) domain, and multiple NPXY sequences. The encoded protein is localized in the nucleus and cytoplasm. It binds to integrin cytoplasmic domain-associated protein-1 alpha (ICAP1alpha), and plays a critical role in beta1-integrin-mediated cell proliferation. It associates with junction proteins and RAS-…	GO:2000114 regulation of establishment of cell polarity;GO:0032878 regulation of establishment or maintenance of cell polarity;GO:2000352 negative regulation of endothelial cell apoptotic process	GO:0005911 cell-cell junction;GO:0030054 cell junction;GO:0005856 cytoskeleton	GO:0005546 phosphatidylinositol-4,5-bisphosphate binding;GO:1902936 phosphatidylinositol bisphosphate binding;GO:1901981 phosphatidylinositol phosphate binding	(ko04015)Rap1 signaling pathway; (hsa04015)Rap1 signaling pathway	0	0	0	0	0	0	0	0	0	0	0	1	1	0	0	0	0	0	0	0	2
890	CCNA2	0	1	1	CCNA2	cyclin A2	The protein encoded by this gene belongs to the highly conserved cyclin family, whose members function as regulators of the cell cycle. This protein binds and activates cyclin-dependent kinase 2 and thus promotes transition through G1/S and G2/M. [provided by RefSeq, Aug 2016]	GO:0071314 cellular response to cocaine;GO:0071373 cellular response to luteinizing hormone stimulus;GO:0034699 response to luteinizing hormone	GO:0097124 cyclin A2-CDK2 complex;GO:0001940 male pronucleus;GO:0001939 female pronucleus	GO:0016538 cyclin-dependent protein serine/threonine kinase regulator activity;GO:0019887 protein kinase regulator activity;GO:0019207 kinase regulator activity	(ko04914)Progesterone-mediated oocyte maturation; (hsa04914)Progesterone-mediated oocyte maturation; (ko04152)AMPK signaling pathway	0	0	0	0	0	0	0	0	0	0	1	1	0	1	0	0	0	1	0	0	2
891	CCNB1	1	1	0	CCNB1	cyclin B1	The protein encoded by this gene is a regulatory protein involved in mitosis. The gene product complexes with p34(cdc2) to form the maturation-promoting factor (MPF). The encoded protein is necessary for proper control of the G2/M transition phase of the cell cycle. [provided by RefSeq, Aug 2017]	GO:0046680 response to DDT;GO:2000775 histone H3-S10 phosphorylation involved in chromosome condensation;GO:0071283 cellular response to iron(III) ion	GO:0097125 cyclin B1-CDK1 complex;GO:0000942 condensed nuclear chromosome outer kinetochore;GO:0000940 condensed chromosome outer kinetochore	GO:0005113 patched binding;GO:0061575 cyclin-dependent protein serine/threonine kinase activator activity;GO:0035173 histone kinase activity	(ko04115)p53 signaling pathway; (hsa04115)p53 signaling pathway; (ko04914)Progesterone-mediated oocyte maturation	0	1	0	0	0	0	0	1	0	1	0	0	0	1	0	1	0	1	0	1	2
905	CCNT2	0	1	0	CCNT2	cyclin T2	The protein encoded by this gene belongs to the highly conserved cyclin family, whose members are characterized by a dramatic periodicity in protein abundance through the cell cycle. Cyclins function as regulators of CDK kinases. Different cyclins exhibit distinct expression and degradation patterns which contribute to the temporal coordination of each mitotic event. This cyclin and its kinase pa…	GO:0019085 early viral transcription;GO:0019086 late viral transcription;GO:0032786 positive regulation of DNA-templated transcription, elongation	GO:0008024 cyclin/CDK positive transcription elongation factor complex;GO:0019908 nuclear cyclin-dependent protein kinase holoenzyme complex;GO:0032806 carboxy-terminal domain protein kinase complex	GO:0097322 7SK snRNA binding;GO:0061575 cyclin-dependent protein serine/threonine kinase activator activity;GO:0001223 transcription coactivator binding	(ko05202)Transcriptional misregulation in cancer; (hsa05202)Transcriptional misregulation in cancer	0	0	0	0	0	0	0	0	0	0	0	0	0	0	0	0	0	0	0	0	1
942	CD86	1	1	0	CD86	CD86 molecule	This gene encodes a type I membrane protein that is a member of the immunoglobulin superfamily. This protein is expressed by antigen-presenting cells, and it is the ligand for two proteins at the cell surface of T cells, CD28 antigen and cytotoxic T-lymphocyte-associated protein 4. Binding of this protein with CD28 antigen is a costimulatory signal for activation of the T-cell. Binding of this pr…	GO:0032681 regulation of lymphotoxin A production;GO:0032761 positive regulation of lymphotoxin A production;GO:0043016 regulation of lymphotoxin A biosynthetic process	GO:0009897 external side of plasma membrane;GO:0098552 side of membrane;GO:0009986 cell surface	GO:0015026 coreceptor activity;GO:0001618 virus receptor activity;GO:0104005 hijacked molecular function	(ko04672)Intestinal immune network for IgA production; (hsa05332)Graft-versus-host disease; (hsa04940)Type I diabetes mellitus	0	0	0	0	0	0	0	0	1	0	0	0	0	1	0	0	0	0	0	0	2
949	SCARB1	1	1	0	SCARB1	scavenger receptor class B member 1	The protein encoded by this gene is a plasma membrane receptor for high density lipoprotein cholesterol (HDL). The encoded protein mediates cholesterol transfer to and from HDL. In addition, this protein is a receptor for hepatitis C virus glycoprotein E2. Several transcript variants encoding different isoforms have been found for this gene.[provided by RefSeq, Jan 2019]	GO:0015920 lipopolysaccharide transport;GO:0010899 regulation of phosphatidylcholine catabolic process;GO:0032497 detection of lipopolysaccharide	GO:0031528 microvillus membrane;GO:0005901 caveola;GO:0005902 microvillus	GO:0070506 high-density lipoprotein particle receptor activity;GO:0034186 apolipoprotein A-I binding;GO:0001875 lipopolysaccharide receptor activity	(ko04977)Vitamin digestion and absorption; (hsa04977)Vitamin digestion and absorption; (ko04975)Fat digestion and absorption	0	0	0	0	0	1	1	1	0	1	0	0	1	1	1	0	0	0	0	0	2
961	CD47	0	1	0	CD47	CD47 molecule	This gene encodes a membrane protein, which is involved in the increase in intracellular calcium concentration that occurs upon cell adhesion to extracellular matrix. The encoded protein is also a receptor for the C-terminal cell binding domain of thrombospondin, and it may play a role in membrane transport and signal transduction. This gene has broad tissue distribution, and is reduced in expres…	GO:1905450 negative regulation of Fc-gamma receptor signaling pathway involved in phagocytosis;GO:0070487 monocyte aggregation;GO:1905449 regulation of Fc-gamma receptor signaling pathway involved in phagocytosis	GO:0070821 tertiary granule membrane;GO:0035579 specific granule membrane;GO:0042581 specific granule	GO:0070053 thrombospondin receptor activity;GO:0086080 protein binding involved in heterotypic cell-cell adhesion;GO:0098632 cell-cell adhesion mediator activity	(ko04512)ECM-receptor interaction; (hsa04512)ECM-receptor interaction	0	0	0	0	0	0	0	0	1	0	0	0	0	0	0	0	0	0	0	0	1
975	CD81	0	1	0	CD81	CD81 molecule	The protein encoded by this gene is a member of the transmembrane 4 superfamily, also known as the tetraspanin family. Most of these members are cell-surface proteins that are characterized by the presence of four hydrophobic domains. The proteins mediate signal transduction events that play a role in the regulation of cell development, activation, growth and motility. This encoded protein is a c…	GO:0043126 regulation of 1-phosphatidylinositol 4-kinase activity;GO:0043128 positive regulation of 1-phosphatidylinositol 4-kinase activity;GO:1905676 positive regulation of adaptive immune memory response	GO:0097197 tetraspanin-enriched microdomain;GO:0001772 immunological synapse;GO:0009925 basal plasma membrane	GO:0042289 MHC class II protein binding;GO:1990459 transferrin receptor binding;GO:0023026 MHC class II protein complex binding	(hsa05144)Malaria; (ko05144)Malaria; (ko04662)B cell receptor signaling pathway	1	0	1	1	0	0	0	1	1	0	0	0	0	0	1	0	0	0	0	0	1
990	CDC6	0	1	0	CDC6	cell division cycle 6	The protein encoded by this gene is highly similar to Saccharomyces cerevisiae Cdc6, a protein essential for the initiation of DNA replication. This protein functions as a regulator at the early steps of DNA replication. It localizes in cell nucleus during cell cyle G1, but translocates to the cytoplasm at the start of S phase. The subcellular translocation of this protein during cell cyle is reg…	GO:1904116 response to vasopressin;GO:1904117 cellular response to vasopressin;GO:0007089 traversing start control point of mitotic cell cycle	GO:0051233 spindle midzone;GO:0000922 spindle pole;GO:0005819 spindle	GO:0003688 DNA replication origin binding;GO:0019900 kinase binding;GO:0005524 ATP binding	(ko04110)Cell cycle; (hsa04110)Cell cycle	0	0	0	0	0	0	0	0	0	0	0	0	0	0	0	0	0	1	0	0	1
996	CDC27	1	1	0	CDC27	cell division cycle 27	The protein encoded by this gene shares strong similarity with Saccharomyces cerevisiae protein Cdc27, and the gene product of Schizosaccharomyces pombe nuc 2. This protein is a component of the anaphase-promoting complex (APC), which is composed of eight protein subunits and is highly conserved in eukaryotic cells. This complex catalyzes the formation of cyclin B-ubiquitin conjugate, which is re…	GO:0045842 positive regulation of mitotic metaphase/anaphase transition;GO:1901970 positive regulation of mitotic sister chromatid separation;GO:1902101 positive regulation of metaphase/anaphase transition of cell cycle	GO:0005680 anaphase-promoting complex;GO:0000152 nuclear ubiquitin ligase complex;GO:0005876 spindle microtubule	GO:0019903 protein phosphatase binding;GO:0019902 phosphatase binding;GO:0019899 enzyme binding	(ko04914)Progesterone-mediated oocyte maturation; (hsa04914)Progesterone-mediated oocyte maturation; (ko04114)Oocyte meiosis	0	0	0	0	0	0	0	0	0	0	0	0	0	0	0	0	0	0	0	0	2
1019	CDK4	1	1	0	CDK4	cyclin dependent kinase 4	The protein encoded by this gene is a member of the Ser/Thr protein kinase family. This protein is highly similar to the gene products of S. cerevisiae cdc28 and S. pombe cdc2. It is a catalytic subunit of the protein kinase complex that is important for cell cycle G1 phase progression. The activity of this kinase is restricted to the G1-S phase, which is controlled by the regulatory subunits D-t…	GO:1904636 response to ionomycin;GO:1904637 cellular response to ionomycin;GO:1904627 response to phorbol 13-acetate 12-myristate	GO:0097129 cyclin D2-CDK4 complex;GO:0016592 mediator complex;GO:0000307 cyclin-dependent protein kinase holoenzyme complex	GO:0008353 RNA polymerase II CTD heptapeptide repeat kinase activity;GO:0004693 cyclin-dependent protein serine/threonine kinase activity;GO:0097472 cyclin-dependent protein kinase activity	(ko05219)Bladder cancer; (hsa05219)Bladder cancer; (ko05223)Non-small cell lung cancer	0	0	0	0	0	0	0	0	0	0	0	0	0	1	1	1	0	0	1	0	2
1021	CDK6	1	1	0	CDK6	cyclin dependent kinase 6	The protein encoded by this gene is a member of the CMGC family of serine/threonine protein kinases. This kinase is a catalytic subunit of the protein kinase complex that is important for cell cycle G1 phase progression and G1/S transition. The activity of this kinase first appears in mid-G1 phase, which is controlled by the regulatory subunits including D-type cyclins and members of INK4 family …	GO:0045656 negative regulation of monocyte differentiation;GO:0021670 lateral ventricle development;GO:0043696 dedifferentiation	GO:0097132 cyclin D2-CDK6 complex;GO:0016592 mediator complex;GO:0000307 cyclin-dependent protein kinase holoenzyme complex	GO:0098770 FBXO family protein binding;GO:0008353 RNA polymerase II CTD heptapeptide repeat kinase activity;GO:0004693 cyclin-dependent protein serine/threonine kinase activity	(ko05223)Non-small cell lung cancer; (ko05212)Pancreatic cancer; (ko05214)Glioma	0	0	0	0	1	0	0	0	0	0	0	0	1	0	0	1	0	0	0	0	2
1026	CDKN1A	0	1	1	CDKN1A	cyclin dependent kinase inhibitor 1A	This gene encodes a potent cyclin-dependent kinase inhibitor. The encoded protein binds to and inhibits the activity of cyclin-cyclin-dependent kinase2 or -cyclin-dependent kinase4 complexes, and thus functions as a regulator of cell cycle progression at G1. The expression of this gene is tightly controlled by the tumor suppressor protein p53, through which this protein mediates the p53-dependent…	GO:1905179 negative regulation of cardiac muscle tissue regeneration;GO:0060574 intestinal epithelial cell maturation;GO:1905178 regulation of cardiac muscle tissue regeneration	GO:0070557 PCNA-p21 complex;GO:0000307 cyclin-dependent protein kinase holoenzyme complex;GO:1902554 serine/threonine protein kinase complex	GO:0019912 cyclin-dependent protein kinase activating kinase activity;GO:0004861 cyclin-dependent protein serine/threonine kinase inhibitor activity;GO:0030332 cyclin binding	(hsa05216)Thyroid cancer; (ko05219)Bladder cancer; (hsa05219)Bladder cancer	0	0	1	0	0	0	0	1	0	0	0	1	0	0	0	1	0	1	1	0	2
1033	CDKN3	1	0	0	CDKN3	cyclin dependent kinase inhibitor 3	The protein encoded by this gene belongs to the dual specificity protein phosphatase family. It was identified as a cyclin-dependent kinase inhibitor, and has been shown to interact with, and dephosphorylate CDK2 kinase, thus prevent the activation of CDK2 kinase. This gene was reported to be deleted, mutated, or overexpressed in several kinds of cancers. Alternatively spliced transcript variants…	GO:0000079 regulation of cyclin-dependent protein serine/threonine kinase activity;GO:0035335 peptidyl-tyrosine dephosphorylation;GO:1904029 regulation of cyclin-dependent protein kinase activity	GO:0048471 perinuclear region of cytoplasm;GO:0005829 cytosol;GO:0044444 cytoplasmic part	GO:0008138 protein tyrosine/serine/threonine phosphatase activity;GO:0004722 protein serine/threonine phosphatase activity;GO:0004725 protein tyrosine phosphatase activity		0	0	0	0	0	0	0	0	0	0	0	0	0	0	0	0	0	0	0	0	1
1036	CDO1	1	0	0	CDO1	cysteine dioxygenase type 1		GO:0042412 taurine biosynthetic process;GO:0046305 alkanesulfonate biosynthetic process;GO:0009093 cysteine catabolic process	GO:0005829 cytosol;GO:0044444 cytoplasmic part;GO:0005737 cytoplasm	GO:0017172 cysteine dioxygenase activity;GO:0016702 oxidoreductase activity, acting on single donors with incorporation of molecular oxygen, incorporation of two atoms of oxygen;GO:0008198 ferrous iron binding	(ko00430)Taurine and hypotaurine metabolism; (hsa00430)Taurine and hypotaurine metabolism; (ko00270)Cysteine and methionine metabolism	0	0	0	0	0	0	0	1	0	1	0	0	0	0	0	0	0	0	0	0	1
1041	CDSN	0	1	1	CDSN	corneodesmosin	This gene encodes a protein found in corneodesmosomes, which localize to human epidermis and other cornified squamous epithelia. The encoded protein undergoes a series of cleavages during corneocyte maturation. This gene is highly polymorphic in human populations, and variation has been associated with skin diseases such as psoriasis, hypotrichosis and peeling skin syndrome. The gene is located i…	GO:0003336 corneocyte desquamation;GO:1905715 regulation of cornification;GO:1905716 negative regulation of cornification	GO:0030057 desmosome;GO:0001533 cornified envelope;GO:0005911 cell-cell junction	GO:0042803 protein homodimerization activity;GO:0046983 protein dimerization activity;GO:0042802 identical protein binding		1	0	0	0	0	0	0	0	0	0	0	0	0	0	0	0	0	0	0	0	2
1051	CEBPB	1	0	0	CEBPB	CCAAT enhancer binding protein beta	This intronless gene encodes a transcription factor that contains a basic leucine zipper (bZIP) domain. The encoded protein functions as a homodimer but can also form heterodimers with CCAAT/enhancer-binding proteins alpha, delta, and gamma. Activity of this protein is important in the regulation of genes involved in immune and inflammatory responses, among other processes. The use of alternative…	GO:2000120 positive regulation of sodium-dependent phosphate transport;GO:1901329 regulation of odontoblast differentiation;GO:2000118 regulation of sodium-dependent phosphate transport	GO:0036488 CHOP-C/EBP complex;GO:0016363 nuclear matrix;GO:0000779 condensed chromosome, centromeric region	GO:0035259 glucocorticoid receptor binding;GO:0000979 RNA polymerase II core promoter sequence-specific DNA binding;GO:0035035 histone acetyltransferase binding	(ko04657)IL-17 signaling pathway; (hsa04657)IL-17 signaling pathway; (ko04668)TNF signaling pathway	0	0	0	0	0	0	0	0	0	0	0	0	1	1	0	0	0	1	0	0	1
1052	CEBPD	0	1	0	CEBPD	CCAAT enhancer binding protein delta	The protein encoded by this intronless gene is a bZIP transcription factor which can bind as a homodimer to certain DNA regulatory regions. It can also form heterodimers with the related protein CEBP-alpha. The encoded protein is important in the regulation of genes involved in immune and inflammatory responses, and may be involved in the regulation of genes associated with activation and/or diff…	GO:0045669 positive regulation of osteoblast differentiation;GO:0045778 positive regulation of ossification;GO:0045667 regulation of osteoblast differentiation	GO:0000790 nuclear chromatin;GO:0000785 chromatin;GO:0044454 nuclear chromosome part	GO:0001228 DNA-binding transcription activator activity, RNA polymerase II-specific;GO:0000978 RNA polymerase II proximal promoter sequence-specific DNA binding;GO:0000987 proximal promoter sequence-specific DNA binding		0	0	0	0	0	0	0	0	0	0	0	0	0	0	0	0	0	0	0	0	1
1062	CENPE	1	0	0	CENPE	centromere protein E	Centrosome-associated protein E (CENPE) is a kinesin-like motor protein that accumulates in the G2 phase of the cell cycle. Unlike other centrosome-associated proteins, it is not present during interphase and first appears at the centromere region of chromosomes during prometaphase. This protein is required for stable spindle microtubule capture at kinetochores which is a necessary step in chromo…	GO:0099606 microtubule plus-end directed mitotic chromosome migration;GO:0099607 lateral attachment of mitotic spindle microtubules to kinetochore;GO:0007079 mitotic chromosome movement towards spindle pole	GO:0005828 kinetochore microtubule;GO:1990023 mitotic spindle midzone;GO:0051233 spindle midzone	GO:0043515 kinetochore binding;GO:0003777 microtubule motor activity;GO:0003774 motor activity		0	0	0	0	0	0	1	0	0	0	0	1	0	0	0	0	0	0	0	0	1
1063	CENPF	0	0	1	CENPF	centromere protein F	This gene encodes a protein that associates with the centromere-kinetochore complex. The protein is a component of the nuclear matrix during the G2 phase of interphase. In late G2 the protein associates with the kinetochore and maintains this association through early anaphase. It localizes to the spindle midzone and the intracellular bridge in late anaphase and telophase, respectively, and is th…	GO:0051382 kinetochore assembly;GO:0051383 kinetochore organization;GO:0021591 ventricular system development	GO:0097539 ciliary transition fiber;GO:0000940 condensed chromosome outer kinetochore;GO:0045120 pronucleus	GO:0070840 dynein complex binding;GO:0008022 protein C-terminus binding;GO:0008017 microtubule binding		0	0	0	0	0	0	0	0	0	0	0	1	0	0	0	0	0	0	0	0	1
1073	CFL2	1	0	0	CFL2	cofilin 2	This gene encodes an intracellular protein that is involved in the regulation of actin-filament dynamics. This protein is a major component of intranuclear and cytoplasmic actin rods. It can bind G- and F-actin in a 1:1 ratio of cofilin to actin, and it reversibly controls actin polymerization and depolymerization in a pH-dependent manner. Mutations in this gene cause nemaline myopathy type 7, a …	GO:0030043 actin filament fragmentation;GO:0030836 positive regulation of actin filament depolymerization;GO:0051014 actin filament severing	GO:0030864 cortical actin cytoskeleton;GO:0030863 cortical cytoskeleton;GO:0016363 nuclear matrix	GO:0051015 actin filament binding;GO:0003779 actin binding;GO:0008092 cytoskeletal protein binding	(ko05133)Pertussis; (hsa05133)Pertussis; (ko04666)Fc gamma R-mediated phagocytosis	0	0	0	0	0	0	0	0	0	0	0	0	0	0	0	0	0	0	0	0	1
1075	CTSC	1	0	1	CTSC	cathepsin C	This gene encodes a member of the peptidase C1 family and lysosomal cysteine proteinase that appears to be a central coordinator for activation of many serine proteinases in cells of the immune system. Alternative splicing results in multiple transcript variants, at least one of which encodes a preproprotein that is proteolytically processed to generate heavy and light chains that form a disulfid…	GO:0031642 negative regulation of myelination;GO:1903980 positive regulation of microglial cell activation;GO:0150078 positive regulation of neuroinflammatory response	GO:0033116 endoplasmic reticulum-Golgi intermediate compartment membrane;GO:0035578 azurophil granule lumen;GO:0030134 COPII-coated ER to Golgi transport vesicle	GO:0031404 chloride ion binding;GO:0016505 peptidase activator activity involved in apoptotic process;GO:0016504 peptidase activator activity	(ko04142)Lysosome; (hsa04142)Lysosome; (ko04210)Apoptosis	0	0	0	0	0	1	1	0	1	0	0	0	0	0	0	0	0	0	1	0	2
1106	CHD2	1	0	0	CHD2	chromodomain helicase DNA binding protein 2	The CHD family of proteins is characterized by the presence of chromo (chromatin organization modifier) domains and SNF2-related helicase/ATPase domains. CHD genes alter gene expression possibly by modification of chromatin structure thus altering access of the transcriptional apparatus to its chromosomal DNA template. Alternatively spliced transcript variants encoding distinct isoforms have been…	GO:0060218 hematopoietic stem cell differentiation;GO:0032508 DNA duplex unwinding;GO:0032392 DNA geometric change	GO:0005730 nucleolus;GO:0005654 nucleoplasm;GO:0031981 nuclear lumen	GO:0003678 DNA helicase activity;GO:0004386 helicase activity;GO:0140097 catalytic activity, acting on DNA		0	0	0	0	0	0	0	0	0	0	0	0	0	0	0	0	0	0	0	0	1
1107	CHD3	1	1	0	CHD3	chromodomain helicase DNA binding protein 3	This gene encodes a member of the CHD family of proteins which are characterized by the presence of chromo (chromatin organization modifier) domains and SNF2-related helicase/ATPase domains. This protein is one of the components of a histone deacetylase complex referred to as the Mi-2/NuRD complex which participates in the remodeling of chromatin by deacetylating histones. Chromatin remodeling is…	GO:0043044 ATP-dependent chromatin remodeling;GO:0032508 DNA duplex unwinding;GO:0032392 DNA geometric change	GO:0016581 NuRD complex;GO:0090545 CHD-type complex;GO:0090568 nuclear transcriptional repressor complex	GO:0033676 double-stranded DNA-dependent ATPase activity;GO:0036121 double-stranded DNA-dependent ATP-dependent DNA helicase activity;GO:0070615 nucleosome-dependent ATPase activity		0	0	0	0	0	0	0	0	0	0	0	0	0	0	0	0	0	0	0	0	2
1111	CHEK1	1	1	0	CHEK1	checkpoint kinase 1	The protein encoded by this gene belongs to the Ser/Thr protein kinase family. It is required for checkpoint mediated cell cycle arrest in response to DNA damage or the presence of unreplicated DNA. This protein acts to integrate signals from ATM and ATR, two cell cycle proteins involved in DNA damage responses, that also associate with chromatin in meiotic prophase I. Phosphorylation of CDC25A p…	GO:0010767 regulation of transcription from RNA polymerase II promoter in response to UV-induced DNA damage;GO:0035407 histone H3-T11 phosphorylation;GO:0035405 histone-threonine phosphorylation	GO:0000794 condensed nuclear chromosome;GO:0000781 chromosome, telomeric region;GO:0000793 condensed chromosome	GO:0035402 histone kinase activity (H3-T11 specific);GO:0035184 histone threonine kinase activity;GO:0035173 histone kinase activity	(ko04115)p53 signaling pathway; (hsa04115)p53 signaling pathway; (ko04110)Cell cycle	0	0	0	0	1	0	0	0	0	0	1	0	0	0	0	1	0	0	0	0	2
1129	CHRM2	0	1	0	CHRM2	cholinergic receptor muscarinic 2	The muscarinic cholinergic receptors belong to a larger family of G protein-coupled receptors. The functional diversity of these receptors is defined by the binding of acetylcholine to these receptors and includes cellular responses such as adenylate cyclase inhibition, phosphoinositide degeneration, and potassium channel mediation. Muscarinic receptors influence many effects of acetylcholine in …	GO:0007207 phospholipase C-activating G protein-coupled acetylcholine receptor signaling pathway;GO:0007197 adenylate cyclase-inhibiting G protein-coupled acetylcholine receptor signaling pathway;GO:0007213 G protein-coupled acetylcholine receptor signaling pathway	GO:0098981 cholinergic synapse;GO:0032280 symmetric synapse;GO:0099056 integral component of presynaptic membrane	GO:0016907 G protein-coupled acetylcholine receptor activity;GO:1990763 arrestin family protein binding;GO:0015464 acetylcholine receptor activity	(hsa04725)Cholinergic synapse; (ko04020)Calcium signaling pathway; (ko04024)cAMP signaling pathway	0	0	1	0	0	0	1	0	1	0	0	0	0	0	0	0	0	0	0	0	1
1132	CHRM4	1	1	0	CHRM4	cholinergic receptor muscarinic 4	The muscarinic cholinergic receptors belong to a larger family of G protein-coupled receptors. The functional diversity of these receptors is defined by the binding of acetylcholine and includes cellular responses such as adenylate cyclase inhibition, phosphoinositide degeneration, and potassium channel mediation. Muscarinic receptors influence many effects of acetylcholine in the central and per…	GO:0007197 adenylate cyclase-inhibiting G protein-coupled acetylcholine receptor signaling pathway;GO:0007213 G protein-coupled acetylcholine receptor signaling pathway;GO:0095500 acetylcholine receptor signaling pathway	GO:0045211 postsynaptic membrane;GO:0097060 synaptic membrane;GO:0098794 postsynapse	GO:0016907 G protein-coupled acetylcholine receptor activity;GO:0015464 acetylcholine receptor activity;GO:0004993 G protein-coupled serotonin receptor activity	(hsa04725)Cholinergic synapse; (ko04810)Regulation of actin cytoskeleton; (hsa04810)Regulation of actin cytoskeleton	0	0	0	0	0	0	0	0	0	0	0	0	0	0	0	0	0	0	0	0	2
1152	CKB	1	1	0	CKB	creatine kinase B	The protein encoded by this gene is a cytoplasmic enzyme involved in energy homeostasis. The encoded protein reversibly catalyzes the transfer of phosphate between ATP and various phosphogens such as creatine phosphate. It acts as a homodimer in brain as well as in other tissues, and as a heterodimer with a similar muscle isozyme in heart. The encoded protein is a member of the ATP:guanido phosph…	GO:0030644 cellular chloride ion homeostasis;GO:0006599 phosphagen metabolic process;GO:0006603 phosphocreatine metabolic process	GO:0043025 neuronal cell body;GO:0044297 cell body;GO:0030425 dendrite	GO:0004111 creatine kinase activity;GO:0016775 phosphotransferase activity, nitrogenous group as acceptor;GO:0031625 ubiquitin protein ligase binding	(M00047)Creatine pathway; (hsa)Creatine pathway; (ko00330)Arginine and proline metabolism	0	0	0	0	0	0	0	0	0	1	0	0	0	0	0	1	0	0	0	0	2
1153	CIRBP	1	0	0	CIRBP	cold inducible RNA binding protein		GO:0034063 stress granule assembly;GO:0048026 positive regulation of mRNA splicing, via spliceosome;GO:0050685 positive regulation of mRNA processing	GO:0010494 cytoplasmic stress granule;GO:0005681 spliceosomal complex;GO:0036464 cytoplasmic ribonucleoprotein granule	GO:0070181 small ribosomal subunit rRNA binding;GO:0030371 translation repressor activity;GO:0045182 translation regulator activity		0	0	0	0	0	0	0	0	0	0	0	0	0	0	0	0	0	0	0	1	1
1163	CKS1B	0	1	0	CKS1B	CDC28 protein kinase regulatory subunit 1B	CKS1B protein binds to the catalytic subunit of the cyclin dependent kinases and is essential for their biological function. The CKS1B mRNA is found to be expressed in different patterns through the cell cycle in HeLa cells, which reflects a specialized role for the encoded protein. At least two transcript variants have been identified for this gene, and it appears that only one of them encodes a…	GO:0045737 positive regulation of cyclin-dependent protein serine/threonine kinase activity;GO:1904031 positive regulation of cyclin-dependent protein kinase activity;GO:0000079 regulation of cyclin-dependent protein serine/threonine kinase activity	GO:0000307 cyclin-dependent protein kinase holoenzyme complex;GO:0019005 SCF ubiquitin ligase complex;GO:1902554 serine/threonine protein kinase complex	GO:0061575 cyclin-dependent protein serine/threonine kinase activator activity;GO:0016538 cyclin-dependent protein serine/threonine kinase regulator activity;GO:0043130 ubiquitin binding	(ko05222)Small cell lung cancer; (hsa05222)Small cell lung cancer; (hsa05200)Pathways in cancer	0	0	0	0	0	0	0	0	0	0	0	0	0	0	0	0	0	1	0	0	1
1164	CKS2	1	1	0	CKS2	CDC28 protein kinase regulatory subunit 2	CKS2 protein binds to the catalytic subunit of the cyclin dependent kinases and is essential for their biological function. The CKS2 mRNA is found to be expressed in different patterns through the cell cycle in HeLa cells, which reflects specialized role for the encoded protein. [provided by RefSeq, Jul 2008]	GO:0045737 positive regulation of cyclin-dependent protein serine/threonine kinase activity;GO:1904031 positive regulation of cyclin-dependent protein kinase activity;GO:0000079 regulation of cyclin-dependent protein serine/threonine kinase activity	GO:0000307 cyclin-dependent protein kinase holoenzyme complex;GO:0019005 SCF ubiquitin ligase complex;GO:1902554 serine/threonine protein kinase complex	GO:0061575 cyclin-dependent protein serine/threonine kinase activator activity;GO:0016538 cyclin-dependent protein serine/threonine kinase regulator activity;GO:0043130 ubiquitin binding	(ko05222)Small cell lung cancer; (hsa05222)Small cell lung cancer; (hsa05200)Pathways in cancer	0	0	0	0	0	0	0	0	0	0	0	0	0	0	0	0	0	1	0	0	2
1184	CLCN5	1	1	0	CLCN5	chloride voltage-gated channel 5	This gene encodes a member of the ClC family of chloride ion channels and ion transporters. The encoded protein is primarily localized to endosomal membranes and may function to facilitate albumin uptake by the renal proximal tubule. Mutations in this gene have been found in Dent disease and renal tubular disorders complicated by nephrolithiasis. Alternatively spliced transcript variants have bee…	GO:0007588 excretion;GO:1902476 chloride transmembrane transport;GO:0006821 chloride transport	GO:0008021 synaptic vesicle;GO:0070382 exocytic vesicle;GO:0005765 lysosomal membrane	GO:0005247 voltage-gated chloride channel activity;GO:0031404 chloride ion binding;GO:0008308 voltage-gated anion channel activity		0	0	0	0	0	1	0	0	0	0	0	0	0	0	0	0	0	0	0	0	2
1195	CLK1	1	1	0	CLK1	CDC like kinase 1	This gene encodes a member of the CDC2-like (or LAMMER) family of dual specificity protein kinases. In the nucleus, the encoded protein phosphorylates serine/arginine-rich proteins involved in pre-mRNA processing, releasing them into the nucleoplasm. The choice of splice sites during pre-mRNA processing may be regulated by the concentration of transacting factors, including serine/arginine rich p…	GO:0018107 peptidyl-threonine phosphorylation;GO:0018210 peptidyl-threonine modification;GO:0043484 regulation of RNA splicing	GO:0005634 nucleus;GO:0043231 intracellular membrane-bounded organelle;GO:0005737 cytoplasm	GO:0004712 protein serine/threonine/tyrosine kinase activity;GO:0004715 non-membrane spanning protein tyrosine kinase activity;GO:0004713 protein tyrosine kinase activity	(ko05134)Legionellosis; (hsa05134)Legionellosis	0	0	0	0	0	0	0	0	0	0	0	0	0	0	0	1	0	0	0	1	2
1211	CLTA	0	1	0	CLTA	clathrin light chain A	Clathrin is a large, soluble protein composed of heavy and light chains. It functions as the main structural component of the lattice-type cytoplasmic face of coated pits and vesicles which entrap specific macromolecules during receptor-mediated endocytosis. This gene encodes one of two clathrin light chain proteins which are believed to function as regulatory elements. Alternative splicing resul…	GO:0032802 low-density lipoprotein particle receptor catabolic process;GO:0048268 clathrin coat assembly;GO:0032799 low-density lipoprotein receptor particle metabolic process	GO:0099631 postsynaptic endocytic zone cytoplasmic component;GO:0098835 presynaptic endocytic zone membrane;GO:0071439 clathrin complex	GO:0032050 clathrin heavy chain binding;GO:0030276 clathrin binding;GO:0042277 peptide binding	(ko04961)Endocrine and other factor-regulated calcium reabsorption; (hsa04961)Endocrine and other factor-regulated calcium reabsorption; (ko04721)Synaptic vesicle cycle	0	1	0	0	0	1	1	0	0	0	0	0	0	0	0	0	0	0	0	0	1
1244	ABCC2	0	1	0	ABCC2	ATP binding cassette subfamily C member 2	The protein encoded by this gene is a member of the superfamily of ATP-binding cassette (ABC) transporters. ABC proteins transport various molecules across extra- and intra-cellular membranes. ABC genes are divided into seven distinct subfamilies (ABC1, MDR/TAP, MRP, ALD, OABP, GCN20, White). This protein is a member of the MRP subfamily which is involved in multi-drug resistance. This protein is…	GO:0015694 mercury ion transport;GO:0015723 bilirubin transport;GO:0030653 beta-lactam antibiotic metabolic process	GO:0046581 intercellular canaliculus;GO:0031526 brush border membrane;GO:0005903 brush border	GO:0015127 bilirubin transmembrane transporter activity;GO:0008559 xenobiotic transmembrane transporting ATPase activity;GO:0042910 xenobiotic transmembrane transporter activity	(ko01523)Antifolate resistance; (hsa01523)Antifolate resistance; (ko02010)ABC transporters	0	0	0	0	0	0	0	0	0	1	1	0	0	1	0	0	0	0	0	0	1
1263	PLK3	0	0	1	PLK3	polo like kinase 3	The protein encoded by this gene is a member of the highly conserved polo-like kinase family of serine/threonine kinases. Members of this family are characterized by an amino-terminal kinase domain and a carboxy-terminal bipartite polo box domain that functions as a substrate-binding motif and a cellular localization signal. Polo-like kinases are important regulators of cell cycle progression. Th…	GO:1904716 positive regulation of chaperone-mediated autophagy;GO:2000777 positive regulation of proteasomal ubiquitin-dependent protein catabolic process involved in cellular response to hypoxia;GO:0007113 endomitotic cell cycle	GO:0005795 Golgi stack;GO:0000922 spindle pole;GO:0005819 spindle	GO:0002039 p53 binding;GO:0004674 protein serine/threonine kinase activity;GO:0004672 protein kinase activity	(hsa04625)c-type lectin receptor signaling pathway; (hsa04068)foxo signaling pathway; (ko05152)Tuberculosis	0	0	1	0	0	0	0	0	0	0	0	0	0	0	0	1	0	0	1	0	1
1265	CNN2	1	1	1	CNN2	calponin 2	The protein encoded by this gene, which can bind actin, calmodulin, troponin C, and tropomyosin, may function in the structural organization of actin filaments. The encoded protein could play a role in smooth muscle contraction and cell adhesion. Several pseudogenes of this gene have been identified, and are present on chromosomes 1, 2, 3, 6, 9, 11, 13, 15, 16, 21 and 22. Alternative splicing res…	GO:0035722 interleukin-12-mediated signaling pathway;GO:0071349 cellular response to interleukin-12;GO:0070671 response to interleukin-12	GO:1904724 tertiary granule lumen;GO:0035580 specific granule lumen;GO:0001725 stress fiber	GO:0005516 calmodulin binding;GO:0045296 cadherin binding;GO:0003779 actin binding		1	0	0	1	0	0	0	0	1	0	0	0	0	0	0	0	0	0	0	0	3
1271	CNTFR	1	1	0	CNTFR	ciliary neurotrophic factor receptor	This gene encodes a member of the type 1 cytokine receptor family. The encoded protein is the ligand-specific component of a tripartite receptor for ciliary neurotrophic factor, which plays a critical role in neuronal cell survival, differentiation and gene expression. Binding of ciliary neurotrophic factor to the encoded protein recruits the transmembrane components of the receptor, gp130 and le…	GO:0070120 ciliary neurotrophic factor-mediated signaling pathway;GO:0003360 brainstem development;GO:0001967 suckling behavior	GO:0097059 CNTFR-CLCF1 complex;GO:0070110 ciliary neurotrophic factor receptor complex;GO:0031225 anchored component of membrane	GO:0004897 ciliary neurotrophic factor receptor activity;GO:0004896 cytokine receptor activity;GO:0019955 cytokine binding	(ko04630)Jak-STAT signaling pathway; (hsa04630)JAK-STAT signaling pathway; (ko04060)Cytokine-cytokine receptor interaction	0	0	0	0	0	0	0	0	0	0	0	0	0	0	0	0	0	0	0	0	2
1282	COL4A1	0	1	0	COL4A1	collagen type IV alpha 1 chain	This gene encodes a type IV collagen alpha protein. Type IV collagen proteins are integral components of basement membranes. This gene shares a bidirectional promoter with a paralogous gene on the opposite strand. The protein consists of an amino-terminal 7S domain, a triple-helix forming collagenous domain, and a carboxy-terminal non-collagenous domain. It functions as part of a heterotrimer and…	GO:0061304 retinal blood vessel morphogenesis;GO:0061299 retina vasculature morphogenesis in camera-type eye;GO:0038063 collagen-activated tyrosine kinase receptor signaling pathway	GO:0005587 collagen type IV trimer;GO:0098642 network-forming collagen trimer;GO:0098645 collagen network	GO:0048407 platelet-derived growth factor binding;GO:0030020 extracellular matrix structural constituent conferring tensile strength;GO:0019838 growth factor binding	(ko04512)ECM-receptor interaction; (ko05222)Small cell lung cancer; (hsa04512)ECM-receptor interaction	0	0	0	0	0	0	1	0	0	0	0	0	1	0	0	0	0	0	0	0	1
1308	COL17A1	0	1	1	COL17A1	collagen type XVII alpha 1 chain	This gene encodes the alpha chain of type XVII collagen. Unlike most collagens, collagen XVII is a transmembrane protein. Collagen XVII is a structural component of hemidesmosomes, multiprotein complexes at the dermal-epidermal basement membrane zone that mediate adhesion of keratinocytes to the underlying membrane. Mutations in this gene are associated with both generalized atrophic benign and j…	GO:0031581 hemidesmosome assembly;GO:0007044 cell-substrate junction assembly;GO:0007160 cell-matrix adhesion	GO:0030056 hemidesmosome;GO:0005581 collagen trimer;GO:0005604 basement membrane	GO:0030020 extracellular matrix structural constituent conferring tensile strength;GO:0005201 extracellular matrix structural constituent;GO:0005198 structural molecule activity	(ko04974)Protein digestion and absorption; (hsa04974)Protein digestion and absorption	1	0	0	0	0	0	0	0	0	0	0	0	0	0	0	0	0	0	0	0	2
1317	SLC31A1	1	1	0	SLC31A1	solute carrier family 31 member 1	The protein encoded by this gene is a high-affinity copper transporter found in the cell membrane. The encoded protein functions as a homotrimer to effect the uptake of dietary copper. [provided by RefSeq, Aug 2011]	GO:0015679 plasma membrane copper ion transport;GO:0098705 copper ion import across plasma membrane;GO:0035434 copper ion transmembrane transport	GO:0055037 recycling endosome;GO:0005770 late endosome;GO:0043025 neuronal cell body	GO:0005375 copper ion transmembrane transporter activity;GO:0046915 transition metal ion transmembrane transporter activity;GO:0046873 metal ion transmembrane transporter activity	(ko04978)Mineral absorption; (hsa04978)Mineral absorption; (hsa01524)Platinum drug resistance	0	0	0	0	0	1	0	0	0	0	0	0	0	0	0	0	0	0	0	0	2
1362	CPD	0	1	1	CPD	carboxypeptidase D	The metallocarboxypeptidase family of enzymes is divided into 2 subfamilies based on sequence similarities. The pancreatic carboxypeptidase-like and the regulatory B-type carboxypeptidase subfamilies. Carboxypeptidase D has been identified as a regulatory B-type carboxypeptidase. CPD is a homolog of duck gp180, a hepatitis B virus-binding protein. Transcript variants utilizing alternative polyade…	GO:0016485 protein processing;GO:0051604 protein maturation;GO:0006518 peptide metabolic process	GO:0070062 extracellular exosome;GO:1903561 extracellular vesicle;GO:0043230 extracellular organelle	GO:0004185 serine-type carboxypeptidase activity;GO:0070008 serine-type exopeptidase activity;GO:0004181 metallocarboxypeptidase activity		0	0	0	0	0	0	1	0	0	0	0	0	0	0	0	0	0	0	0	0	2
1373	CPS1	1	1	0	CPS1	carbamoyl-phosphate synthase 1	The mitochondrial enzyme encoded by this gene catalyzes synthesis of carbamoyl phosphate from ammonia and bicarbonate. This reaction is the first committed step of the urea cycle, which is important in the removal of excess urea from cells. The encoded protein may also represent a core mitochondrial nucleoid protein. Three transcript variants encoding different isoforms have been found for this g…	GO:0070408 carbamoyl phosphate metabolic process;GO:0070409 carbamoyl phosphate biosynthetic process;GO:0071400 cellular response to oleic acid	GO:0009295 nucleoid;GO:0042645 mitochondrial nucleoid;GO:0005759 mitochondrial matrix	GO:0004087 carbamoyl-phosphate synthase (ammonia) activity;GO:0004088 carbamoyl-phosphate synthase (glutamine-hydrolyzing) activity;GO:0016884 carbon-nitrogen ligase activity, with glutamine as amido-N-donor	(hsa)Urea cycle; (M00029)Urea cycle; (ko00910)Nitrogen metabolism	0	1	0	0	0	0	0	0	0	1	0	0	0	1	1	0	0	0	0	0	2
1374	CPT1A	1	1	0	CPT1A	carnitine palmitoyltransferase 1A	The mitochondrial oxidation of long-chain fatty acids is initiated by the sequential action of carnitine palmitoyltransferase I (which is located in the outer membrane and is detergent-labile) and carnitine palmitoyltransferase II (which is located in the inner membrane and is detergent-stable), together with a carnitine-acylcarnitine translocase. CPT I is the key enzyme in the carnitine-dependen…	GO:0032000 positive regulation of fatty acid beta-oxidation;GO:0006853 carnitine shuttle;GO:0009437 carnitine metabolic process	GO:0031307 integral component of mitochondrial outer membrane;GO:0031306 intrinsic component of mitochondrial outer membrane;GO:0032592 integral component of mitochondrial membrane	GO:1990698 palmitoleoyltransferase activity;GO:0004095 carnitine O-palmitoyltransferase activity;GO:0016416 O-palmitoyltransferase activity	(ko00071)Fatty acid degradation; (hsa00071)Fatty acid degradation; (hsa01212)Fatty acid metabolism	0	1	0	0	0	0	0	0	0	1	0	0	0	1	1	0	0	0	0	0	2
1382	CRABP2	0	1	0	CRABP2	cellular retinoic acid binding protein 2	This gene encodes a member of the retinoic acid (RA, a form of vitamin A) binding protein family and lipocalin/cytosolic fatty-acid binding protein family. The protein is a cytosol-to-nuclear shuttling protein, which facilitates RA binding to its cognate receptor complex and transfer to the nucleus. It is involved in the retinoid signaling pathway, and is associated with increased circulating low…	GO:0048672 positive regulation of collateral sprouting;GO:0048385 regulation of retinoic acid receptor signaling pathway;GO:0048670 regulation of collateral sprouting	GO:0005783 endoplasmic reticulum;GO:0070062 extracellular exosome;GO:1903561 extracellular vesicle	GO:0019841 retinol binding;GO:0016918 retinal binding;GO:0001972 retinoic acid binding		0	0	0	0	0	0	0	0	0	1	0	0	0	1	0	0	0	0	0	0	1
1387	CREBBP	1	0	0	CREBBP	CREB binding protein	This gene is ubiquitously expressed and is involved in the transcriptional coactivation of many different transcription factors. First isolated as a nuclear protein that binds to cAMP-response element binding protein (CREB), this gene is now known to play critical roles in embryonic development, growth control, and homeostasis by coupling chromatin remodeling to transcription factor recognition. …	GO:0018076 N-terminal peptidyl-lysine acetylation;GO:1990258 histone glutamine methylation;GO:0018364 peptidyl-glutamine methylation	GO:0000123 histone acetyltransferase complex;GO:0031248 protein acetyltransferase complex;GO:1902493 acetyltransferase complex	GO:0043426 MRF binding;GO:0043425 bHLH transcription factor binding;GO:0001102 RNA polymerase II activating transcription factor binding	(ko04330)Notch signaling pathway; (hsa04330)Notch signaling pathway; (ko04720)Long-term potentiation	0	0	0	0	1	0	0	0	0	0	0	0	0	0	1	0	1	0	0	0	1
1399	CRKL	1	1	0	CRKL	CRK like proto-oncogene, adaptor protein	This gene encodes a protein kinase containing SH2 and SH3 (src homology) domains which has been shown to activate the RAS and JUN kinase signaling pathways and transform fibroblasts in a RAS-dependent fashion. It is a substrate of the BCR-ABL tyrosine kinase, plays a role in fibroblast transformation by BCR-ABL, and may be oncogenic.[provided by RefSeq, Jan 2009]	GO:0035685 helper T cell diapedesis;GO:0035684 helper T cell extravasation;GO:0098749 cerebellar neuron development	GO:0098890 extrinsic component of postsynaptic membrane;GO:0099243 extrinsic component of synaptic membrane;GO:0031594 neuromuscular junction	GO:0001784 phosphotyrosine residue binding;GO:0045309 protein phosphorylated amino acid binding;GO:0051219 phosphoprotein binding	(ko05211)Renal cell carcinoma; (hsa05131)Shigellosis; (ko05220)Chronic myeloid leukemia	0	0	1	1	1	0	0	0	0	0	0	1	1	1	0	0	0	0	0	0	2
1410	CRYAB	0	1	1	CRYAB	crystallin alpha B	Mammalian lens crystallins are divided into alpha, beta, and gamma families. Alpha crystallins are composed of two gene products: alpha-A and alpha-B, for acidic and basic, respectively. Alpha crystallins can be induced by heat shock and are members of the small heat shock protein (HSP20) family. They act as molecular chaperones although they do not renature proteins and release them in the fashi…	GO:1905907 negative regulation of amyloid fibril formation;GO:1905906 regulation of amyloid fibril formation;GO:0007021 tubulin complex assembly	GO:0097512 cardiac myofibril;GO:0031430 M band;GO:0031672 A band	GO:0005212 structural constituent of eye lens;GO:0001540 amyloid-beta binding;GO:0051082 unfolded protein binding	(hsa04213)Longevity regulating pathway - multiple species; (ko04213)Longevity regulating pathway - multiple species; (hsa04211)Longevity regulating pathway	0	0	1	0	1	0	0	0	0	0	0	0	0	0	0	0	0	0	1	0	2
1432	MAPK14	1	1	0	MAPK14	mitogen-activated protein kinase 14	The protein encoded by this gene is a member of the MAP kinase family. MAP kinases act as an integration point for multiple biochemical signals, and are involved in a wide variety of cellular processes such as proliferation, differentiation, transcription regulation and development. This kinase is activated by various environmental stresses and proinflammatory cytokines. The activation requires i…	GO:0099179 regulation of synaptic membrane adhesion;GO:0090400 stress-induced premature senescence;GO:0070391 response to lipoteichoic acid	GO:1904813 ficolin-1-rich granule lumen;GO:0000922 spindle pole;GO:0101002 ficolin-1-rich granule	GO:0048273 mitogen-activated protein kinase p38 binding;GO:0051525 NFAT protein binding;GO:0004708 MAP kinase kinase activity	(ko05014)Amyotrophic lateral sclerosis (ALS); (hsa05014)Amyotrophic lateral sclerosis; (ko04370)VEGF signaling pathway	0	1	1	0	1	0	0	0	1	1	0	1	1	1	0	1	0	1	1	1	2
1465	CSRP1	1	1	0	CSRP1	cysteine and glycine rich protein 1	This gene encodes a member of the cysteine-rich protein (CSRP) family. This gene family includes a group of LIM domain proteins, which may be involved in regulatory processes important for development and cellular differentiation. The LIM/double zinc-finger motif found in this gene product occurs in proteins with critical functions in gene regulation, cell growth, and somatic differentiation. Alt…	GO:0045214 sarcomere organization;GO:0070527 platelet aggregation;GO:0030239 myofibril assembly	GO:0030018 Z disc;GO:0031674 I band;GO:0030017 sarcomere	GO:0042805 actinin binding;GO:0008307 structural constituent of muscle;GO:0005198 structural molecule activity		1	0	0	0	0	0	0	1	0	0	0	0	0	0	0	0	0	0	0	0	2
1466	CSRP2	1	1	1	CSRP2	cysteine and glycine rich protein 2	CSRP2 is a member of the CSRP family of genes, encoding a group of LIM domain proteins, which may be involved in regulatory processes important for development and cellular differentiation. CRP2 contains two copies of the cysteine-rich amino acid sequence motif (LIM) with putative zinc-binding activity, and may be involved in regulating ordered cell growth. Other genes in the family include CSRP1…	GO:0045214 sarcomere organization;GO:0030239 myofibril assembly;GO:0010927 cellular component assembly involved in morphogenesis	GO:0030018 Z disc;GO:0031674 I band;GO:0030017 sarcomere	GO:0042805 actinin binding;GO:0008307 structural constituent of muscle;GO:0005198 structural molecule activity		1	0	0	0	0	0	0	0	0	0	0	0	0	0	0	0	0	0	0	0	3
1468	SLC25A10	0	1	0	SLC25A10	solute carrier family 25 member 10	This gene encodes a member of a family of proteins that translocate small metabolites across the mitochondrial membrane. The encoded protein exchanges dicarboxylates, such as malate and succinate, for phosphate, sulfate, and other small molecules, thereby providing substrates for metabolic processes including the Krebs cycle and fatty acid synthesis. Alternatively spliced transcript variants enco…	GO:0015709 thiosulfate transport;GO:0015729 oxaloacetate transport;GO:0015743 malate transport	GO:0005743 mitochondrial inner membrane;GO:0019866 organelle inner membrane;GO:0031966 mitochondrial membrane	GO:0015117 thiosulfate transmembrane transporter activity;GO:0015131 oxaloacetate transmembrane transporter activity;GO:0015140 malate transmembrane transporter activity	(ko04964)Proximal tubule bicarbonate reclamation; (hsa04964)Proximal tubule bicarbonate reclamation	0	1	0	0	0	0	0	0	0	0	0	0	0	0	0	0	0	0	0	0	1
1479	CSTF3	1	1	0	CSTF3	cleavage stimulation factor subunit 3	The protein encoded by this gene is one of three (including CSTF1 and CSTF2) cleavage stimulation factors that combine to form the cleavage stimulation factor complex (CSTF). This complex is involved in the polyadenylation and 3' end cleavage of pre-mRNAs. The encoded protein functions as a homodimer and interacts directly with both CSTF1 and CSTF2 in the CSTF complex. Alternative splicing result…	GO:0006379 mRNA cleavage;GO:0006369 termination of RNA polymerase II transcription;GO:0006378 mRNA polyadenylation	GO:0005654 nucleoplasm;GO:0031981 nuclear lumen;GO:0044428 nuclear part	GO:0003729 mRNA binding;GO:0003723 RNA binding;GO:0003676 nucleic acid binding	(ko03015)mRNA surveillance pathway; (hsa03015)mRNA surveillance pathway	0	0	0	0	0	0	0	0	0	0	0	0	0	0	0	0	0	0	0	1	2
1490	CCN2	0	0	1	CCN2	cellular communication network factor 2	The protein encoded by this gene is a mitogen that is secreted by vascular endothelial cells. The encoded protein plays a role in chondrocyte proliferation and differentiation, cell adhesion in many cell types, and is related to platelet-derived growth factor. Certain polymorphisms in this gene have been linked with a higher incidence of systemic sclerosis. [provided by RefSeq, Nov 2009]	GO:0034059 response to anoxia;GO:0070318 positive regulation of G0 to G1 transition;GO:0070278 extracellular matrix constituent secretion	GO:0005801 cis-Golgi network;GO:0005938 cell cortex;GO:0062023 collagen-containing extracellular matrix	GO:0001968 fibronectin binding;GO:0005520 insulin-like growth factor binding;GO:0019838 growth factor binding	(hsa04371)Apelin signaling pathway; (ko04390)Hippo signaling pathway; (hsa04390)Hippo signaling pathway	0	0	0	1	1	0	0	1	0	0	0	0	1	0	0	0	0	0	1	0	1
1508	CTSB	0	1	1	CTSB	cathepsin B	This gene encodes a member of the C1 family of peptidases. Alternative splicing of this gene results in multiple transcript variants. At least one of these variants encodes a preproprotein that is proteolytically processed to generate multiple protein products. These products include the cathepsin B light and heavy chains, which can dimerize to form the double chain form of the enzyme. This enzym…	GO:0097067 cellular response to thyroid hormone stimulus;GO:0006590 thyroid hormone generation;GO:0046697 decidualization	GO:0036021 endolysosome lumen;GO:0036019 endolysosome;GO:0031904 endosome lumen	GO:0043394 proteoglycan binding;GO:0005518 collagen binding;GO:0004197 cysteine-type endopeptidase activity	(ko04924)Renin secretion; (hsa04924)Renin secretion; (hsa04612)Antigen processing and presentation	0	0	0	0	0	1	0	0	1	0	0	0	0	0	0	0	0	0	0	0	2
1509	CTSD	0	1	0	CTSD	cathepsin D	This gene encodes a member of the A1 family of peptidases. The encoded preproprotein is proteolytically processed to generate multiple protein products. These products include the cathepsin D light and heavy chains, which heterodimerize to form the mature enzyme. This enzyme exhibits pepsin-like activity and plays a role in protein turnover and in the proteolytic activation of hormones and growth…	GO:0042159 lipoprotein catabolic process;GO:0030574 collagen catabolic process;GO:0019886 antigen processing and presentation of exogenous peptide antigen via MHC class II	GO:1904724 tertiary granule lumen;GO:0035580 specific granule lumen;GO:0043202 lysosomal lumen	GO:0004190 aspartic-type endopeptidase activity;GO:0070001 aspartic-type peptidase activity;GO:0004175 endopeptidase activity	(ko04071)Sphingolipid signaling pathway; (hsa04071)Sphingolipid signaling pathway; (ko04142)Lysosome	0	0	0	0	0	1	0	0	1	0	0	0	0	0	0	0	0	0	1	0	1
1513	CTSK	0	1	1	CTSK	cathepsin K	The protein encoded by this gene is a lysosomal cysteine proteinase involved in bone remodeling and resorption. This protein, which is a member of the peptidase C1 protein family, is predominantly expressed in osteoclasts. However, the encoded protein is also expressed in a significant fraction of human breast cancers, where it could contribute to tumor invasiveness. Mutations in this gene are th…	GO:0001957 intramembranous ossification;GO:0036072 direct ossification;GO:0006590 thyroid hormone generation	GO:0036021 endolysosome lumen;GO:0036019 endolysosome;GO:0031904 endosome lumen	GO:0001968 fibronectin binding;GO:0043394 proteoglycan binding;GO:0005518 collagen binding	(ko05323)Rheumatoid arthritis; (ko04620)Toll-like receptor signaling pathway; (hsa05323)Rheumatoid arthritis	0	1	0	0	0	1	0	0	1	0	0	0	0	0	0	0	0	0	0	0	2
1515	CTSV	1	1	0	CTSV	cathepsin V	The protein encoded by this gene, a member of the peptidase C1 family, is a lysosomal cysteine proteinase that may play an important role in corneal physiology. This gene is expressed in colorectal and breast carcinomas but not in normal colon, mammary gland, or peritumoral tissues, suggesting a possible role for this gene in tumor processes. Alternatively spliced variants, encoding the same prot…	GO:1990834 response to odorant;GO:0048102 autophagic cell death;GO:0060008 Sertoli cell differentiation	GO:0005902 microvillus;GO:0043202 lysosomal lumen;GO:0043204 perikaryon	GO:0030984 kininogen binding;GO:0004177 aminopeptidase activity;GO:0008238 exopeptidase activity	(ko04142)Lysosome; (hsa04142)Lysosome; (ko04210)Apoptosis	0	0	0	0	0	1	0	0	1	0	0	0	0	0	0	0	0	0	0	0	2
1528	CYB5A	0	0	1	CYB5A	cytochrome b5 type A	The protein encoded by this gene is a membrane-bound cytochrome that reduces ferric hemoglobin (methemoglobin) to ferrous hemoglobin, which is required for stearyl-CoA-desaturase activity. Defects in this gene are a cause of type IV hereditary methemoglobinemia. Three transcript variants encoding different isoforms have been found for this gene. [provided by RefSeq, Jun 2010]	GO:0019852 L-ascorbic acid metabolic process;GO:0046686 response to cadmium ion;GO:0006767 water-soluble vitamin metabolic process	GO:0005741 mitochondrial outer membrane;GO:0031968 organelle outer membrane;GO:0019867 outer membrane	GO:0004129 cytochrome-c oxidase activity;GO:0015002 heme-copper terminal oxidase activity;GO:0016676 oxidoreductase activity, acting on a heme group of donors, oxygen as acceptor		0	1	0	0	0	0	0	0	0	1	0	0	0	0	0	0	0	0	0	0	1
1543	CYP1A1	1	0	1	CYP1A1	cytochrome P450 family 1 subfamily A member 1	This gene, CYP1A1, encodes a member of the cytochrome P450 superfamily of enzymes. The cytochrome P450 proteins are monooxygenases which catalyze many reactions involved in drug metabolism and synthesis of cholesterol, steroids and other lipids. This protein localizes to the endoplasmic reticulum and its expression is induced by some polycyclic aromatic hydrocarbons (PAHs), some of which are foun…	GO:0009692 ethylene metabolic process;GO:0019341 dibenzo-p-dioxin catabolic process;GO:0043449 cellular alkene metabolic process	GO:0005743 mitochondrial inner membrane;GO:0019866 organelle inner membrane;GO:0031966 mitochondrial membrane	GO:0016711 flavonoid 3'-monooxygenase activity;GO:0070576 vitamin D 24-hydroxylase activity;GO:0101021 estrogen 2-hydroxylase activity	(ko00380)Tryptophan metabolism; (hsa00380)Tryptophan metabolism; (hsa04913)Ovarian steroidogenesis	0	1	0	0	0	0	0	1	0	1	0	0	0	1	1	0	0	0	0	0	2
1601	DAB2	1	1	0	DAB2	DAB adaptor protein 2	This gene encodes a mitogen-responsive phosphoprotein. It is expressed in normal ovarian epithelial cells, but is down-regulated or absent from ovarian carcinoma cell lines, suggesting its role as a tumor suppressor. This protein binds to the SH3 domains of GRB2, an adaptor protein that couples tyrosine kinase receptors to SOS (a guanine nucleotide exchange factor for Ras), via its C-terminal pro…	GO:0035026 leading edge cell differentiation;GO:2000370 positive regulation of clathrin-dependent endocytosis;GO:2000643 positive regulation of early endosome to late endosome transport	GO:0005905 clathrin-coated pit;GO:0030665 clathrin-coated vesicle membrane;GO:0001650 fibrillar center	GO:0035615 clathrin adaptor activity;GO:0098748 endocytic adaptor activity;GO:0030276 clathrin binding	(hsa04144)Endocytosis; (ko04144)Endocytosis	1	0	1	0	0	1	1	0	0	0	0	0	1	1	0	0	0	0	1	0	2
1604	CD55	1	1	0	CD55	CD55 molecule (Cromer blood group)	This gene encodes a glycoprotein involved in the regulation of the complement cascade. Binding of the encoded protein to complement proteins accelerates their decay, thereby disrupting the cascade and preventing damage to host cells. Antigens present on this protein constitute the Cromer blood group system (CROM). Alternative splicing results in multiple transcript variants. The predominant trans…	GO:2000563 positive regulation of CD4-positive, alpha-beta T cell proliferation;GO:0045916 negative regulation of complement activation;GO:2000258 negative regulation of protein activation cascade	GO:0101003 ficolin-1-rich granule membrane;GO:0033116 endoplasmic reticulum-Golgi intermediate compartment membrane;GO:0005793 endoplasmic reticulum-Golgi intermediate compartment	GO:0001618 virus receptor activity;GO:0104005 hijacked molecular function;GO:0008289 lipid binding	(hsa05416)Viral myocarditis; (ko04610)Complement and coagulation cascades; (hsa04610)Complement and coagulation cascades	0	0	0	0	0	0	1	0	1	0	0	0	0	1	0	0	0	0	0	0	2
1605	DAG1	0	0	1	DAG1	dystroglycan 1	This gene encodes dystroglycan, a central component of dystrophin-glycoprotein complex that links the extracellular matrix and the cytoskeleton in the skeletal muscle. The encoded preproprotein undergoes O- and N-glycosylation, and proteolytic processing to generate alpha and beta subunits. Certain mutations in this gene are known to cause distinct forms of muscular dystrophy. Alternative splicin…	GO:0016203 muscle attachment;GO:0021682 nerve maturation;GO:0016340 calcium-dependent cell-matrix adhesion	GO:0016011 dystroglycan complex;GO:0070938 contractile ring;GO:0033268 node of Ranvier	GO:0043237 laminin-1 binding;GO:0002162 dystroglycan binding;GO:0017166 vinculin binding	(hsa05416)Viral myocarditis; (ko05412)Arrhythmogenic right ventricular cardiomyopathy (ARVC); (hsa05412)Arrhythmogenic right ventricular cardiomyopathy	1	0	1	0	0	0	0	1	0	0	1	0	1	1	0	0	0	0	0	0	1
1606	DGKA	1	1	1	DGKA	diacylglycerol kinase alpha	The protein encoded by this gene belongs to the eukaryotic diacylglycerol kinase family. It acts as a modulator that competes with protein kinase C for the second messenger diacylglycerol in intracellular signaling pathways. It also plays an important role in the resynthesis of phosphatidylinositols and phosphorylating diacylglycerol to phosphatidic acid. Several transcript variants encoding diff…	GO:0046339 diacylglycerol metabolic process;GO:0007205 protein kinase C-activating G protein-coupled receptor signaling pathway;GO:0006654 phosphatidic acid biosynthetic process	GO:0005829 cytosol;GO:0005886 plasma membrane;GO:0071944 cell periphery	GO:0004143 diacylglycerol kinase activity;GO:0003951 NAD+ kinase activity;GO:0005543 phospholipid binding	(ko00561)Glycerolipid metabolism; (hsa00561)Glycerolipid metabolism; (ko00564)Glycerophospholipid metabolism	0	0	0	0	0	0	0	1	0	1	0	0	0	0	1	1	0	0	0	0	3
1618	DAZL	1	1	0	DAZL	deleted in azoospermia like	The DAZ (Deleted in AZoospermia) gene family encodes potential RNA binding proteins that are expressed in prenatal and postnatal germ cells of males and females. The protein encoded by this gene is localized to the nucleus and cytoplasm of fetal germ cells and to the cytoplasm of developing oocytes. In the testis, this protein is localized to the nucleus of spermatogonia but relocates to the cyto…	GO:0007147 female meiosis II;GO:0007135 meiosis II;GO:0061983 meiosis II cell cycle process	GO:0005844 polysome;GO:1990904 ribonucleoprotein complex;GO:0032991 protein-containing complex	GO:0008494 translation activator activity;GO:0090079 translation regulator activity, nucleic acid binding;GO:0045182 translation regulator activity		0	0	0	0	0	0	0	0	0	0	0	0	0	0	0	0	0	0	0	1	2
1629	DBT	0	1	0	DBT	dihydrolipoamide branched chain transacylase E2	The branched-chain alpha-keto acid dehydrogenase complex (BCKD) is an inner-mitochondrial enzyme complex involved in the breakdown of the branched-chain amino acids isoleucine, leucine, and valine. The BCKD complex is thought to be composed of a core of 24 transacylase (E2) subunits, and associated decarboxylase (E1), dehydrogenase (E3), and regulatory subunits. This gene encodes the transacylase…	GO:0009083 branched-chain amino acid catabolic process;GO:0009081 branched-chain amino acid metabolic process;GO:0009063 cellular amino acid catabolic process	GO:0005947 mitochondrial alpha-ketoglutarate dehydrogenase complex;GO:0030062 mitochondrial tricarboxylic acid cycle enzyme complex;GO:0045240 dihydrolipoyl dehydrogenase complex	GO:0031405 lipoic acid binding;GO:0043754 dihydrolipoyllysine-residue (2-methylpropanoyl)transferase activity;GO:0005504 fatty acid binding	(hsa)Leucine degradation, leucine => acetoacetate + acetyl-CoA; (M00036)Leucine degradation, leucine => acetoacetate + acetyl-CoA; (ko00640)Propanoate metabolism	0	1	0	0	0	0	0	0	0	0	0	0	0	0	0	0	0	0	0	0	1
1649	DDIT3	1	0	1	DDIT3	DNA damage inducible transcript 3	This gene encodes a member of the CCAAT/enhancer-binding protein (C/EBP) family of transcription factors. The protein functions as a dominant-negative inhibitor by forming heterodimers with other C/EBP members, such as C/EBP and LAP (liver activator protein), and preventing their DNA binding activity. The protein is implicated in adipogenesis and erythropoiesis, is activated by endoplasmic reticu…	GO:0044324 regulation of transcription involved in anterior/posterior axis specification;GO:2000016 negative regulation of determination of dorsal identity;GO:1990442 intrinsic apoptotic signaling pathway in response to nitrosative stress	GO:1990622 CHOP-ATF3 complex;GO:1990617 CHOP-ATF4 complex;GO:0036488 CHOP-C/EBP complex	GO:0008140 cAMP response element binding protein binding;GO:0043522 leucine zipper domain binding;GO:0030275 LRR domain binding	(ko04210)Apoptosis; (hsa04210)Apoptosis; (ko04932)Non-alcoholic fatty liver disease (NAFLD)	0	1	0	0	1	1	0	0	0	0	1	0	1	0	0	0	1	0	1	0	2
1650	DDOST	0	1	0	DDOST	dolichyl-diphosphooligosaccharide--protein glycosyltransferase non-catalytic subunit	This gene encodes a component of the oligosaccharyltransferase complex which catalyzes the transfer of high-mannose oligosaccharides to asparagine residues on nascent polypeptides in the lumen of the rough endoplasmic reticulum. The protein complex co-purifies with ribosomes. The product of this gene is also implicated in the processing of advanced glycation endproducts (AGEs), which form from no…	GO:0018279 protein N-linked glycosylation via asparagine;GO:0018196 peptidyl-asparagine modification;GO:0006487 protein N-linked glycosylation	GO:0008250 oligosaccharyltransferase complex;GO:0035577 azurophil granule membrane;GO:0005766 primary lysosome	GO:0008047 enzyme activator activity;GO:0030234 enzyme regulator activity;GO:0098772 molecular function regulator	(hsa)N-glycosylation by oligosaccharyltransferase; (M00072)N-glycosylation by oligosaccharyltransferase; (ko00510)N-Glycan biosynthesis	0	0	0	0	0	1	1	0	1	1	0	0	0	0	0	0	0	0	0	0	1
1654	DDX3X	1	1	0	DDX3X	DEAD-box helicase 3 X-linked	The protein encoded by this gene is a member of the large DEAD-box protein family, that is defined by the presence of the conserved Asp-Glu-Ala-Asp (DEAD) motif, and has ATP-dependent RNA helicase activity. This protein has been reported to display a high level of RNA-independent ATPase activity, and unlike most DEAD-box helicases, the ATPase activity is thought to be stimulated by both RNA and D…	GO:0034159 regulation of toll-like receptor 8 signaling pathway;GO:0034161 positive regulation of toll-like receptor 8 signaling pathway;GO:0034158 toll-like receptor 8 signaling pathway	GO:0072559 NLRP3 inflammasome complex;GO:0061702 inflammasome complex;GO:0005852 eukaryotic translation initiation factor 3 complex	GO:0043273 CTPase activity;GO:0033592 RNA strand annealing activity;GO:0008190 eukaryotic initiation factor 4E binding	(ko04622)RIG-I-like receptor signaling pathway; (hsa04622)RIG-I-like receptor signaling pathway; (hsa05161)Hepatitis B	0	0	0	1	0	0	0	0	1	0	0	0	0	0	0	0	0	0	1	0	2
1657	DMXL1	1	0	1	DMXL1	Dmx like 1	The protein encoded by this gene is a member of the WD repeat superfamily of proteins, which have regulatory functions. This gene is expressed in many tissue types including several types of eye tissue, and it has been associated with ocular phenotypes. In addition, it is upregulated in cultured cells that overexpress growth factor independence 1B, a transcription factor that is essential for hem…	GO:0007035 vacuolar acidification;GO:0051452 intracellular pH reduction;GO:0045851 pH reduction	GO:0043291 RAVE complex;GO:0032991 protein-containing complex;GO:0044444 cytoplasmic part			0	0	0	0	0	0	0	0	0	0	0	0	0	0	0	0	0	0	0	0	2
1660	DHX9	0	1	0	DHX9	DExH-box helicase 9	This gene encodes a member of the DEAH-containing family of RNA helicases. The encoded protein is an enzyme that catalyzes the ATP-dependent unwinding of double-stranded RNA and DNA-RNA complexes. This protein localizes to both the nucleus and the cytoplasm and functions as a transcriptional regulator. This protein may also be involved in the expression and nuclear export of retroviral RNAs. Alte…	GO:0039695 DNA-templated viral transcription;GO:1904971 regulation of viral translation;GO:1904973 positive regulation of viral translation	GO:0005726 perichromatin fibrils;GO:0070937 CRD-mediated mRNA stability complex;GO:0097165 nuclear stress granule	GO:0033679 3'-5' DNA/RNA helicase activity;GO:0001069 regulatory region RNA binding;GO:0045142 triplex DNA binding		0	0	1	0	1	0	0	0	0	0	0	0	0	1	0	0	1	0	0	1	1
1665	DHX15	1	1	0	DHX15	DEAH-box helicase 15	The protein encoded by this gene is a putative ATP-dependent RNA helicase implicated in pre-mRNA splicing. [provided by RefSeq, Jul 2008]	GO:0043279 response to alkaloid;GO:0000377 RNA splicing, via transesterification reactions with bulged adenosine as nucleophile;GO:0000398 mRNA splicing, via spliceosome	GO:0071008 U2-type post-mRNA release spliceosomal complex;GO:0071014 post-mRNA release spliceosomal complex;GO:0005689 U12-type spliceosomal complex	GO:0003725 double-stranded RNA binding;GO:0003724 RNA helicase activity;GO:0004386 helicase activity	(hsa04971)Gastric acid secretion; (hsa03040)Spliceosome; (ko03040)Spliceosome	0	0	0	0	0	0	0	0	0	0	0	0	0	0	0	0	0	0	0	1	2
1678	TIMM8A	1	1	1	TIMM8A	translocase of inner mitochondrial membrane 8A	This translocase is involved in the import and insertion of hydrophobic membrane proteins from the cytoplasm into the mitochondrial inner membrane. The gene is mutated in Mohr-Tranebjaerg syndrome/Deafness Dystonia Syndrome (MTS/DDS) and it is postulated that MTS/DDS is a mitochondrial disease caused by a defective mitochondrial protein import system. Defects in this gene also cause Jensen syndro…	GO:0072321 chaperone-mediated protein transport;GO:0015031 protein transport;GO:0015833 peptide transport	GO:0005758 mitochondrial intermembrane space;GO:0031970 organelle envelope lumen;GO:0005743 mitochondrial inner membrane	GO:0046872 metal ion binding;GO:0043169 cation binding;GO:0043167 ion binding		0	1	0	0	0	0	0	0	0	0	0	0	0	0	0	0	0	0	0	0	3
1719	DHFR	1	1	0	DHFR	dihydrofolate reductase	Dihydrofolate reductase converts dihydrofolate into tetrahydrofolate, a methyl group shuttle required for the de novo synthesis of purines, thymidylic acid, and certain amino acids. While the functional dihydrofolate reductase gene has been mapped to chromosome 5, multiple intronless processed pseudogenes or dihydrofolate reductase-like genes have been identified on separate chromosomes. Dihydrof…	GO:0046452 dihydrofolate metabolic process;GO:0031427 response to methotrexate;GO:0046654 tetrahydrofolate biosynthetic process	GO:0005739 mitochondrion;GO:0005829 cytosol;GO:0044444 cytoplasmic part	GO:0004146 dihydrofolate reductase activity;GO:0051870 methotrexate binding;GO:1990825 sequence-specific mRNA binding	(ko00790)Folate biosynthesis; (ko00670)One carbon pool by folate; (hsa00670)One carbon pool by folate	0	0	0	0	1	0	0	1	0	1	0	0	0	0	0	0	0	0	0	0	2
1730	DIAPH2	0	1	0	DIAPH2	diaphanous related formin 2	The product of this gene belongs to the diaphanous subfamily of the formin homology family of proteins. This gene may play a role in the development and normal function of the ovaries. Defects in this gene have been linked to premature ovarian failure 2. Alternatively spliced transcript variants encoding different isoforms have been identified. [provided by RefSeq, Jul 2008]	GO:0048477 oogenesis;GO:0007292 female gamete generation;GO:0007281 germ cell development	GO:0005769 early endosome;GO:0005768 endosome;GO:0005730 nucleolus	GO:0017048 Rho GTPase binding;GO:0017016 Ras GTPase binding;GO:0031267 small GTPase binding	(ko04810)Regulation of actin cytoskeleton; (hsa04810)Regulation of actin cytoskeleton	0	0	0	0	0	0	0	0	0	0	0	1	0	0	0	0	0	0	0	0	1
1736	DKC1	1	1	0	DKC1	dyskerin pseudouridine synthase 1	This gene functions in two distinct complexes. It plays an active role in telomerase stabilization and maintenance, as well as recognition of snoRNAs containing H/ACA sequences which provides stability during biogenesis and assembly into H/ACA small nucleolar RNA ribonucleoproteins (snoRNPs). This gene is highly conserved and widely expressed, and may play additional roles in nucleo-cytoplasmic s…	GO:0000495 box H/ACA snoRNA 3'-end processing;GO:0034964 box H/ACA snoRNA processing;GO:0033979 box H/ACA snoRNA metabolic process	GO:0072589 box H/ACA scaRNP complex;GO:0031429 box H/ACA snoRNP complex;GO:0090661 box H/ACA telomerase RNP complex	GO:0034513 box H/ACA snoRNA binding;GO:0003720 telomerase activity;GO:0003964 RNA-directed DNA polymerase activity	(ko03008)Ribosome biogenesis in eukaryotes; (hsa03008)Ribosome biogenesis in eukaryotes	0	0	1	0	0	0	0	0	0	0	0	0	0	0	0	0	0	0	0	1	2
1741	DLG3	1	1	0	DLG3	discs large MAGUK scaffold protein 3	This gene encodes a member of the membrane-associated guanylate kinase protein family. The encoded protein may play a role in clustering of NMDA receptors at excitatory synapses. It may also negatively regulate cell proliferation through interaction with the C-terminal region of the adenomatosis polyposis coli tumor suppressor protein. Mutations in this gene have been associated with X-linked cog…	GO:0099562 maintenance of postsynaptic density structure;GO:0098880 maintenance of postsynaptic specialization structure;GO:0099558 maintenance of synapse structure	GO:0099092 postsynaptic density, intracellular component;GO:0099091 postsynaptic specialization, intracellular component;GO:0032281 AMPA glutamate receptor complex	GO:0098879 structural constituent of postsynaptic specialization;GO:0098919 structural constituent of postsynaptic density;GO:0099186 structural constituent of postsynapse	(ko04390)Hippo signaling pathway; (ko04530)Tight junction; (hsa04390)Hippo signaling pathway	0	0	0	0	0	0	0	0	0	0	1	0	0	0	0	0	0	1	0	0	2
1763	DNA2	1	1	0	DNA2	DNA replication helicase/nuclease 2	This gene encodes a member of the DNA2/NAM7 helicase family. The encoded protein is a conserved helicase/nuclease involved in the maintenance of mitochondrial and nuclear DNA stability. Mutations in this gene are associated with autosomal dominant progressive external ophthalmoplegia-6 (PEOA6) and Seckel syndrome 8. Alternatively spliced transcript variants have been found for this gene. [provide…	GO:0071932 replication fork reversal;GO:1902990 mitotic telomere maintenance via semi-conservative replication;GO:0043137 DNA replication, removal of RNA primer	GO:0005760 gamma DNA polymerase complex;GO:0042575 DNA polymerase complex;GO:0009295 nucleoid	GO:0016890 site-specific endodeoxyribonuclease activity, specific for altered base;GO:0043139 5'-3' DNA helicase activity;GO:0017108 5'-flap endonuclease activity	(ko03030)DNA replication; (hsa03030)DNA replication	0	1	0	0	0	0	0	0	0	0	0	0	0	0	0	0	0	0	0	0	2
1770	DNAH9	0	1	0	DNAH9	dynein axonemal heavy chain 9	This gene encodes the heavy chain subunit of axonemal dynein, a large multi-subunit molecular motor. Axonemal dynein attaches to microtubules and hydrolyzes ATP to mediate the movement of cilia and flagella. The gene expresses at least two transcript variants; additional variants have been described, but their full length nature has not been determined. [provided by RefSeq, Jul 2008]	GO:0003341 cilium movement;GO:0007018 microtubule-based movement;GO:0007017 microtubule-based process	GO:0120135 distal portion of axoneme;GO:0036157 outer dynein arm;GO:0005858 axonemal dynein complex	GO:0008569 ATP-dependent microtubule motor activity, minus-end-directed;GO:0051959 dynein light intermediate chain binding;GO:0045505 dynein intermediate chain binding	(ko05016)Huntington's disease; (hsa05016)Huntington disease	0	1	0	0	0	0	0	0	0	0	0	0	0	0	0	0	0	0	0	0	1
1778	DYNC1H1	0	1	0	DYNC1H1	dynein cytoplasmic 1 heavy chain 1	Dyneins are a group of microtubule-activated ATPases that function as molecular motors. They are divided into two subgroups of axonemal and cytoplasmic dyneins. The cytoplasmic dyneins function in intracellular motility, including retrograde axonal transport, protein sorting, organelle movement, and spindle dynamics. Molecules of conventional cytoplasmic dynein are comprised of 2 heavy chain poly…	GO:0072382 minus-end-directed vesicle transport along microtubule;GO:0072385 minus-end-directed organelle transport along microtubule;GO:1905832 positive regulation of spindle assembly	GO:0005868 cytoplasmic dynein complex;GO:0030286 dynein complex;GO:1904115 axon cytoplasm	GO:0008569 ATP-dependent microtubule motor activity, minus-end-directed;GO:0051959 dynein light intermediate chain binding;GO:0045505 dynein intermediate chain binding	(ko04962)Vasopressin-regulated water reabsorption; (hsa04962)Vasopressin-regulated water reabsorption; (ko05132)Salmonella infection	0	0	1	0	0	1	1	0	1	0	0	1	0	0	0	0	0	0	0	0	1
1781	DYNC1I2	0	1	0	DYNC1I2	dynein cytoplasmic 1 intermediate chain 2	This gene encodes a member of the dynein intermediate chain family. The encoded protein is a non-catalytic component of the cytoplasmic dynein 1 complex, which acts as a retrograde microtubule motor to transport organelles and vesicles. A pseudogene of this gene is located on chromosome 10. Alternative splicing results in multiple transcript variants. [provided by RefSeq, Nov 2012]	GO:0097711 ciliary basal body-plasma membrane docking;GO:0019886 antigen processing and presentation of exogenous peptide antigen via MHC class II;GO:0002495 antigen processing and presentation of peptide antigen via MHC class II	GO:0005868 cytoplasmic dynein complex;GO:0030286 dynein complex;GO:0005875 microtubule associated complex	GO:0045503 dynein light chain binding;GO:0045504 dynein heavy chain binding;GO:0003777 microtubule motor activity	(ko04962)Vasopressin-regulated water reabsorption; (hsa04962)Vasopressin-regulated water reabsorption; (ko05132)Salmonella infection	0	0	0	0	0	0	1	0	0	0	0	1	0	0	0	0	0	0	0	0	1
1789	DNMT3B	1	1	0	DNMT3B	DNA methyltransferase 3 beta	CpG methylation is an epigenetic modification that is important for embryonic development, imprinting, and X-chromosome inactivation. Studies in mice have demonstrated that DNA methylation is required for mammalian development. This gene encodes a DNA methyltransferase which is thought to function in de novo methylation, rather than maintenance methylation. The protein localizes primarily to the …	GO:0090116 C-5 methylation of cytosine;GO:0032776 DNA methylation on cytosine;GO:0071455 cellular response to hyperoxia	GO:0005654 nucleoplasm;GO:0031981 nuclear lumen;GO:0044428 nuclear part	GO:0003886 DNA (cytosine-5-)-methyltransferase activity;GO:0009008 DNA-methyltransferase activity;GO:0042826 histone deacetylase binding	(M00035)Methionine degradation; (hsa)Methionine degradation; (ko00270)Cysteine and methionine metabolism	0	0	0	0	0	0	0	0	0	0	0	0	0	1	0	0	1	0	0	0	2
1798	DPAGT1	1	1	0	DPAGT1	dolichyl-phosphate N-acetylglucosaminephosphotransferase 1	The protein encoded by this gene is an enzyme that catalyzes the first step in the dolichol-linked oligosaccharide pathway for glycoprotein biosynthesis. This enzyme belongs to the glycosyltransferase family 4. This protein is an integral membrane protein of the endoplasmic reticulum. The congenital disorder of glycosylation type Ij is caused by mutation in the gene encoding this enzyme. [provide…	GO:0019348 dolichol metabolic process;GO:0006489 dolichyl diphosphate biosynthetic process;GO:0046465 dolichyl diphosphate metabolic process	GO:0030176 integral component of endoplasmic reticulum membrane;GO:0031227 intrinsic component of endoplasmic reticulum membrane;GO:0005789 endoplasmic reticulum membrane	GO:0003975 UDP-N-acetylglucosamine-dolichyl-phosphate N-acetylglucosaminephosphotransferase activity;GO:0008963 phospho-N-acetylmuramoyl-pentapeptide-transferase activity;GO:0003976 UDP-N-acetylglucosamine-lysosomal-enzyme N-acetylglucosaminephosphotransferase activity	(M00055)N-glycan precursor biosynthesis; (hsa)N-glycan precursor biosynthesis; (hsa00220)Arginine biosynthesis	0	0	0	0	0	0	1	0	0	1	0	0	0	0	1	0	0	0	0	0	2
1802	DPH2	1	1	0	DPH2	diphthamide biosynthesis 2	This gene is one of two human genes similar to the yeast gene dph2. The yeast gene was identified by its ability to complement a diphthamide mutant strain, and thus probably functions in diphthamide biosynthesis. Diphthamide is a post-translationally modified histidine residue present in elongation factor 2 (EF2) that is the target of diphtheria toxin ADP-ribosylation. Multiple transcript variant…	GO:0017182 peptidyl-diphthamide metabolic process;GO:0017183 peptidyl-diphthamide biosynthetic process from peptidyl-histidine;GO:0002182 cytoplasmic translational elongation	GO:0005829 cytosol;GO:0044444 cytoplasmic part;GO:0005737 cytoplasm	GO:0090560 2-(3-amino-3-carboxypropyl)histidine synthase activity;GO:0016765 transferase activity, transferring alkyl or aryl (other than methyl) groups;GO:0016740 transferase activity		0	0	0	0	0	0	0	0	0	0	0	0	0	0	0	0	0	0	0	0	2
1825	DSC3	0	1	0	DSC3	desmocollin 3	The protein encoded by this gene is a calcium-dependent glycoprotein that is a member of the desmocollin subfamily of the cadherin superfamily. These desmosomal family members, along with the desmogleins, are found primarily in epithelial cells where they constitute the adhesive proteins of the desmosome cell-cell junction and are required for cell adhesion and desmosome formation. The desmosomal…	GO:0070268 cornification;GO:0007156 homophilic cell adhesion via plasma membrane adhesion molecules;GO:0031424 keratinization	GO:0030057 desmosome;GO:0001533 cornified envelope;GO:0005911 cell-cell junction	GO:0045295 gamma-catenin binding;GO:0005509 calcium ion binding;GO:0046872 metal ion binding	(hsa05412)Arrhythmogenic right ventricular cardiomyopathy	1	0	0	0	0	0	0	0	0	0	0	0	0	0	0	0	0	0	0	0	1
1827	RCAN1	0	1	0	RCAN1	regulator of calcineurin 1	The protein encoded by this gene interacts with calcineurin A and inhibits calcineurin-dependent signaling pathways, possibly affecting central nervous system development. This gene is located in the minimal candidate region for the Down syndrome phenotype, and is overexpressed in the brain of Down syndrome fetuses. Chronic overexpression of this gene may lead to neurofibrillary tangles such as t…	GO:0070885 negative regulation of calcineurin-NFAT signaling cascade;GO:0106057 negative regulation of calcineurin-mediated signaling;GO:0050849 negative regulation of calcium-mediated signaling	GO:0005737 cytoplasm;GO:0044424 intracellular part;GO:0005622 intracellular	GO:0008597 calcium-dependent protein serine/threonine phosphatase regulator activity;GO:0019888 protein phosphatase regulator activity;GO:0019208 phosphatase regulator activity	(hsa04919)thyroid hormone signaling pathway; (ko04921)Oxytocin signaling pathway; (hsa04921)Oxytocin signaling pathway	0	0	0	0	0	0	0	0	0	0	0	0	0	0	0	0	0	0	0	0	1
1830	DSG3	1	1	0	DSG3	desmoglein 3	This gene encodes a member of the desmoglein family and cadherin cell adhesion molecule superfamily of proteins. Desmogleins are calcium-binding transmembrane glycoprotein components of desmosomes, cell-cell junctions between epithelial, myocardial, and other cell types. The encoded preproprotein is proteolytically processed to generate the mature glycoprotein. This gene is present in a gene clus…	GO:0070268 cornification;GO:0007156 homophilic cell adhesion via plasma membrane adhesion molecules;GO:0031424 keratinization	GO:0030057 desmosome;GO:0001533 cornified envelope;GO:0005911 cell-cell junction	GO:0005509 calcium ion binding;GO:0046872 metal ion binding;GO:0043169 cation binding		1	0	0	0	0	0	0	0	0	0	0	0	0	0	0	0	0	0	0	0	2
1832	DSP	1	0	0	DSP	desmoplakin	This gene encodes a protein that anchors intermediate filaments to desmosomal plaques and forms an obligate component of functional desmosomes. Mutations in this gene are the cause of several cardiomyopathies and keratodermas, including skin fragility-woolly hair syndrome. Alternative splicing results in multiple transcript variants. [provided by RefSeq, Jan 2016]	GO:0086073 bundle of His cell-Purkinje myocyte adhesion involved in cell communication;GO:0086042 cardiac muscle cell-cardiac muscle cell adhesion;GO:0003223 ventricular compact myocardium morphogenesis	GO:0005916 fascia adherens;GO:0005913 cell-cell adherens junction;GO:0030057 desmosome	GO:0086083 cell adhesive protein binding involved in bundle of His cell-Purkinje myocyte communication;GO:0086080 protein binding involved in heterotypic cell-cell adhesion;GO:0098632 cell-cell adhesion mediator activity	(ko05412)Arrhythmogenic right ventricular cardiomyopathy (ARVC); (hsa05412)Arrhythmogenic right ventricular cardiomyopathy	1	0	0	0	0	0	0	1	1	0	0	0	0	0	0	0	0	1	0	0	1
1839	HBEGF	0	1	1	HBEGF	heparin binding EGF like growth factor		GO:0051543 regulation of elastin biosynthetic process;GO:0051545 negative regulation of elastin biosynthetic process;GO:0051542 elastin biosynthetic process	GO:0030669 clathrin-coated endocytic vesicle membrane;GO:0045334 clathrin-coated endocytic vesicle;GO:0030665 clathrin-coated vesicle membrane	GO:0005154 epidermal growth factor receptor binding;GO:0070851 growth factor receptor binding;GO:0008083 growth factor activity	(ko05219)Bladder cancer; (hsa05219)Bladder cancer; (ko05120)Epithelial cell signaling in Helicobacter pylori infection	0	0	0	0	0	0	1	1	0	1	0	0	1	0	0	0	0	0	0	0	2
1843	DUSP1	1	0	1	DUSP1	dual specificity phosphatase 1	The protein encoded by this gene is a phosphatase with dual specificity for tyrosine and threonine. The encoded protein can dephosphorylate MAP kinase MAPK1/ERK2, which results in its involvement in several cellular processes. This protein appears to play an important role in the human cellular response to environmental stress as well as in the negative regulation of cellular proliferation. Final…	GO:0090027 negative regulation of monocyte chemotaxis;GO:0071676 negative regulation of mononuclear cell migration;GO:1903753 negative regulation of p38MAPK cascade	GO:0005634 nucleus;GO:0043231 intracellular membrane-bounded organelle;GO:0005737 cytoplasm	GO:0008330 protein tyrosine/threonine phosphatase activity;GO:0017017 MAP kinase tyrosine/serine/threonine phosphatase activity;GO:0033549 MAP kinase phosphatase activity	(hsa04726)Serotonergic synapse; (hsa05418)Fluid shear stress and atherosclerosis; (ko05418)Fluid shear stress and atherosclerosis	0	0	0	0	1	0	0	0	0	0	0	0	0	0	0	0	0	1	1	0	2
1847	DUSP5	0	0	1	DUSP5	dual specificity phosphatase 5	The protein encoded by this gene is a member of the dual specificity protein phosphatase subfamily. These phosphatases inactivate their target kinases by dephosphorylating both the phosphoserine/threonine and phosphotyrosine residues. They negatively regulate members of the mitogen-activated protein (MAP) kinase superfamily (MAPK/ERK, SAPK/JNK, p38), which are associated with cellular proliferati…	GO:0035970 peptidyl-threonine dephosphorylation;GO:0000188 inactivation of MAPK activity;GO:0001706 endoderm formation	GO:0005654 nucleoplasm;GO:0031981 nuclear lumen;GO:0044428 nuclear part	GO:0008330 protein tyrosine/threonine phosphatase activity;GO:0017017 MAP kinase tyrosine/serine/threonine phosphatase activity;GO:0033549 MAP kinase phosphatase activity	(ko04010)MAPK signaling pathway; (hsa04010)MAPK signaling pathway	0	0	0	0	0	0	0	0	0	0	0	0	0	0	0	0	0	1	0	0	1
1848	DUSP6	1	1	0	DUSP6	dual specificity phosphatase 6	The protein encoded by this gene is a member of the dual specificity protein phosphatase subfamily. These phosphatases inactivate their target kinases by dephosphorylating both the phosphoserine/threonine and phosphotyrosine residues. They negatively regulate members of the mitogen-activated protein (MAP) kinase superfamily (MAPK/ERK, SAPK/JNK, p38), which are associated with cellular proliferati…	GO:0051409 response to nitrosative stress;GO:0035970 peptidyl-threonine dephosphorylation;GO:0000188 inactivation of MAPK activity	GO:0005654 nucleoplasm;GO:0005829 cytosol;GO:0031981 nuclear lumen	GO:0008330 protein tyrosine/threonine phosphatase activity;GO:0017017 MAP kinase tyrosine/serine/threonine phosphatase activity;GO:0033549 MAP kinase phosphatase activity	(hsa05221)Acute myeloid leukemia; (ko05202)Transcriptional misregulation in cancer; (hsa05202)Transcriptional misregulation in cancer	0	0	0	0	0	0	0	0	0	0	0	0	0	0	0	0	0	1	1	0	2
1854	DUT	0	1	0	DUT	deoxyuridine triphosphatase	This gene encodes an essential enzyme of nucleotide metabolism. The encoded protein forms a ubiquitous, homotetrameric enzyme that hydrolyzes dUTP to dUMP and pyrophosphate. This reaction serves two cellular purposes: providing a precursor (dUMP) for the synthesis of thymine nucleotides needed for DNA replication, and limiting intracellular pools of dUTP. Elevated levels of dUTP lead to increased…	GO:0046080 dUTP metabolic process;GO:0046081 dUTP catabolic process;GO:0006226 dUMP biosynthetic process	GO:0005739 mitochondrion;GO:0070062 extracellular exosome;GO:1903561 extracellular vesicle	GO:0004170 dUTP diphosphatase activity;GO:0047429 nucleoside-triphosphate diphosphatase activity;GO:0000287 magnesium ion binding	(ko00240)Pyrimidine metabolism; (hsa00240)Pyrimidine metabolism; (hsanan01)drug metabolism	0	0	0	0	0	0	0	0	0	1	0	0	0	0	0	0	0	0	0	0	1
1855	DVL1	1	0	0	DVL1	dishevelled segment polarity protein 1	DVL1, the human homolog of the Drosophila dishevelled gene (dsh) encodes a cytoplasmic phosphoprotein that regulates cell proliferation, acting as a transducer molecule for developmental processes, including segmentation and neuroblast specification. DVL1 is a candidate gene for neuroblastomatous transformation. The Schwartz-Jampel syndrome and Charcot-Marie-Tooth disease type 2A have been mapped…	GO:1905384 regulation of protein localization to presynapse;GO:1905386 positive regulation of protein localization to presynapse;GO:0014022 neural plate elongation	GO:1990909 Wnt signalosome;GO:0016328 lateral plasma membrane;GO:0098685 Schaffer collateral - CA1 synapse	GO:0005109 frizzled binding;GO:0048365 Rac GTPase binding;GO:0008013 beta-catenin binding	(ko04330)Notch signaling pathway; (hsa04330)Notch signaling pathway; (ko05217)Basal cell carcinoma	0	0	1	0	0	0	0	0	1	0	0	1	0	0	0	0	0	1	1	0	1
1889	ECE1	0	1	0	ECE1	endothelin converting enzyme 1	The protein encoded by this gene is involved in proteolytic processing of endothelin precursors to biologically active peptides. Mutations in this gene are associated with Hirschsprung disease, cardiac defects and autonomic dysfunction. Alternatively spliced transcript variants encoding different isoforms have been noted for this gene.[provided by RefSeq, Sep 2009]	GO:0010814 substance P catabolic process;GO:0010816 calcitonin catabolic process;GO:0034959 endothelin maturation	GO:0031302 intrinsic component of endosome membrane;GO:0033093 Weibel-Palade body;GO:0030136 clathrin-coated vesicle	GO:0017046 peptide hormone binding;GO:0042562 hormone binding;GO:0004222 metalloendopeptidase activity		0	0	0	0	0	1	0	0	0	0	0	0	0	0	0	0	0	0	0	0	1
1942	EFNA1	1	0	1	EFNA1	ephrin A1	This gene encodes a member of the ephrin (EPH) family. The ephrins and EPH-related receptors comprise the largest subfamily of receptor protein-tyrosine kinases and have been implicated in mediating developmental events, especially in the nervous system and in erythropoiesis. Based on their structures and sequence relationships, ephrins are divided into the ephrin-A (EFNA) class, which are anchor…	GO:0003199 endocardial cushion to mesenchymal transition involved in heart valve formation;GO:0014028 notochord formation;GO:0090500 endocardial cushion to mesenchymal transition	GO:0046658 anchored component of plasma membrane;GO:0031225 anchored component of membrane;GO:0031226 intrinsic component of plasma membrane	GO:0046875 ephrin receptor binding;GO:0005102 signaling receptor binding;GO:0005515 protein binding	(hsa03008)Ribosome biogenesis in eukaryotes; (ko04360)Axon guidance; (hsa04360)Axon guidance	0	0	0	0	0	0	0	0	0	0	0	0	1	0	0	0	0	0	1	0	2
1973	EIF4A1	0	1	0	EIF4A1	eukaryotic translation initiation factor 4A1		GO:0002183 cytoplasmic translational initiation;GO:0002181 cytoplasmic translation;GO:0006413 translational initiation	GO:0016281 eukaryotic translation initiation factor 4F complex;GO:0070062 extracellular exosome;GO:1903561 extracellular vesicle	GO:0000339 RNA cap binding;GO:0003743 translation initiation factor activity;GO:0003725 double-stranded RNA binding	(ko03013)RNA transport; (hsa03013)RNA transport	0	0	0	0	0	0	0	0	0	0	0	0	0	0	0	0	0	0	0	1	1
1979	EIF4EBP2	1	0	0	EIF4EBP2	eukaryotic translation initiation factor 4E binding protein 2	This gene encodes a member of the eukaryotic translation initiation factor 4E binding protein family. The gene products of this family bind eIF4E and inhibit translation initiation. However, insulin and other growth factors can release this inhibition via a phosphorylation-dependent disruption of their binding to eIF4E. Regulation of protein production through these gene products have been implic…	GO:0045947 negative regulation of translational initiation;GO:0035176 social behavior;GO:0051703 intraspecies interaction between organisms	GO:0098794 postsynapse;GO:0044456 synapse part;GO:0045202 synapse	GO:0008190 eukaryotic initiation factor 4E binding;GO:0030371 translation repressor activity;GO:0031369 translation initiation factor binding	(hsa04213)Longevity regulating pathway - multiple species; (ko04213)Longevity regulating pathway - multiple species; (hsa04211)Longevity regulating pathway	0	0	0	0	0	0	0	0	0	0	0	0	0	0	0	0	0	0	0	0	1
1981	EIF4G1	1	1	0	EIF4G1	eukaryotic translation initiation factor 4 gamma 1	The protein encoded by this gene is a component of the multi-subunit protein complex EIF4F. This complex facilitates the recruitment of mRNA to the ribosome, which is a rate-limiting step during the initiation phase of protein synthesis. The recognition of the mRNA cap and the ATP-dependent unwinding of 5'-terminal secondary structure is catalyzed by factors in this complex. The subunit encoded b…	GO:1905535 regulation of eukaryotic translation initiation factor 4F complex assembly;GO:1905537 positive regulation of eukaryotic translation initiation factor 4F complex assembly;GO:1905610 regulation of mRNA cap binding	GO:0016281 eukaryotic translation initiation factor 4F complex;GO:0005844 polysome;GO:0010494 cytoplasmic stress granule	GO:0008190 eukaryotic initiation factor 4E binding;GO:0031369 translation initiation factor binding;GO:0003743 translation initiation factor activity	(hsa05416)Viral myocarditis; (ko03013)RNA transport; (hsa03013)RNA transport	0	0	0	0	1	0	0	0	0	0	0	0	0	0	0	1	0	0	1	1	2
1982	EIF4G2	1	1	0	EIF4G2	eukaryotic translation initiation factor 4 gamma 2	Translation initiation is mediated by specific recognition of the cap structure by eukaryotic translation initiation factor 4F (eIF4F), which is a cap binding protein complex that consists of three subunits: eIF4A, eIF4E and eIF4G. The protein encoded by this gene shares similarity with the C-terminal region of eIF4G that contains the binding sites for eIF4A and eIF3; eIF4G, in addition, contains…	GO:0006446 regulation of translational initiation;GO:0010507 negative regulation of autophagy;GO:0030307 positive regulation of cell growth	GO:0016281 eukaryotic translation initiation factor 4F complex;GO:0005912 adherens junction;GO:0070161 anchoring junction	GO:0003743 translation initiation factor activity;GO:0008135 translation factor activity, RNA binding;GO:0045296 cadherin binding	(hsa00232)Caffeine metabolism; (hsa05416)Viral myocarditis; (hsa05204)Chemical carcinogenesis	1	0	0	1	0	0	0	0	0	0	0	0	0	0	0	0	0	0	0	0	2
1984	EIF5A	1	1	0	EIF5A	eukaryotic translation initiation factor 5A		GO:0045905 positive regulation of translational termination;GO:0045901 positive regulation of translational elongation;GO:0006449 regulation of translational termination	GO:0005642 annulate lamellae;GO:0005643 nuclear pore;GO:0098589 membrane region	GO:0017070 U6 snRNA binding;GO:0003746 translation elongation factor activity;GO:0017069 snRNA binding		0	0	0	0	0	0	0	0	0	0	0	0	0	0	0	0	0	0	0	0	2
1992	SERPINB1	0	1	0	SERPINB1	serpin family B member 1	The protein encoded by this gene is a member of the serpin family of proteinase inhibitors. Members of this family maintain homeostasis by neutralizing overexpressed proteinase activity through their function as suicide substrates. This protein inhibits the neutrophil-derived proteinases neutrophil elastase, cathepsin G, and proteinase-3 and thus protects tissues from damage at inflammatory sites…	GO:0044342 type B pancreatic cell proliferation;GO:0032691 negative regulation of interleukin-1 beta production;GO:0032692 negative regulation of interleukin-1 production	GO:0036464 cytoplasmic ribonucleoprotein granule;GO:0035770 ribonucleoprotein granule;GO:0034774 secretory granule lumen	GO:0004867 serine-type endopeptidase inhibitor activity;GO:0004866 endopeptidase inhibitor activity;GO:0030414 peptidase inhibitor activity	(ko05146)Amoebiasis; (hsa05146)Amoebiasis	0	0	0	0	0	0	0	0	1	0	0	0	1	0	0	0	0	0	1	0	1
1997	ELF1	1	1	0	ELF1	E74 like ETS transcription factor 1	This gene encodes an E26 transformation-specific related transcription factor. The encoded protein is primarily expressed in lymphoid cells and acts as both an enhancer and a repressor to regulate transcription of various genes. Alternative splicing results in multiple transcript variants. [provided by RefSeq, Feb 2009]	GO:0050860 negative regulation of T cell receptor signaling pathway;GO:0050855 regulation of B cell receptor signaling pathway;GO:0050858 negative regulation of antigen receptor-mediated signaling pathway	GO:0000790 nuclear chromatin;GO:0000785 chromatin;GO:0044454 nuclear chromosome part	GO:0001228 DNA-binding transcription activator activity, RNA polymerase II-specific;GO:0000978 RNA polymerase II proximal promoter sequence-specific DNA binding;GO:0000987 proximal promoter sequence-specific DNA binding		0	0	0	0	0	0	0	0	0	0	0	0	0	0	0	0	0	0	0	0	2
1999	ELF3	0	1	0	ELF3	E74 like ETS transcription factor 3		GO:0060056 mammary gland involution;GO:0060443 mammary gland morphogenesis;GO:0045747 positive regulation of Notch signaling pathway	GO:0000790 nuclear chromatin;GO:0000785 chromatin;GO:0044454 nuclear chromosome part	GO:0001228 DNA-binding transcription activator activity, RNA polymerase II-specific;GO:0000978 RNA polymerase II proximal promoter sequence-specific DNA binding;GO:0000987 proximal promoter sequence-specific DNA binding		0	0	0	0	0	0	0	0	0	0	0	0	0	0	0	0	0	0	0	0	1
2012	EMP1	0	1	1	EMP1	epithelial membrane protein 1		GO:0032060 bleb assembly;GO:0008544 epidermis development;GO:0120031 plasma membrane bounded cell projection assembly	GO:0016021 integral component of membrane;GO:0031224 intrinsic component of membrane;GO:0005886 plasma membrane	GO:0005515 protein binding;GO:0005488 binding;GO:0003674 molecular_function		0	0	0	0	0	0	0	0	0	0	0	0	0	0	0	0	0	0	0	0	2
2030	SLC29A1	1	0	0	SLC29A1	solute carrier family 29 member 1 (Augustine blood group)	This gene is a member of the equilibrative nucleoside transporter family. The gene encodes a transmembrane glycoprotein that localizes to the plasma and mitochondrial membranes and mediates the cellular uptake of nucleosides from the surrounding medium. The protein is categorized as an equilibrative (as opposed to concentrative) transporter that is sensitive to inhibition by nitrobenzylthioinosin…	GO:0032238 adenosine transport;GO:0015860 purine nucleoside transmembrane transport;GO:0015862 uridine transport	GO:0016323 basolateral plasma membrane;GO:0016324 apical plasma membrane;GO:0045177 apical part of cell	GO:0015211 purine nucleoside transmembrane transporter activity;GO:0015213 uridine transmembrane transporter activity;GO:0015214 pyrimidine nucleoside transmembrane transporter activity	(ko05034)Alcoholism; (hsa05034)Alcoholism	0	0	0	0	0	0	0	1	0	0	0	0	0	0	0	0	0	0	0	0	1
2033	EP300	1	0	0	EP300	E1A binding protein p300	This gene encodes the adenovirus E1A-associated cellular p300 transcriptional co-activator protein. It functions as histone acetyltransferase that regulates transcription via chromatin remodeling and is important in the processes of cell proliferation and differentiation. It mediates cAMP-gene regulation by binding specifically to phosphorylated CREB protein. This gene has also been identified as…	GO:0036268 swimming;GO:0061921 peptidyl-lysine propionylation;GO:0140067 peptidyl-lysine butyrylation	GO:0000123 histone acetyltransferase complex;GO:0031248 protein acetyltransferase complex;GO:1902493 acetyltransferase complex	GO:0061920 protein propionyltransferase activity;GO:0140065 peptide butyryltransferase activity;GO:0140064 peptide crotonyltransferase activity	(ko04330)Notch signaling pathway; (hsa04330)Notch signaling pathway; (ko04720)Long-term potentiation	0	1	0	0	1	0	0	0	0	1	0	0	0	1	1	0	1	0	0	0	1
2040	STOM	1	0	0	STOM	stomatin	This gene encodes a member of a highly conserved family of integral membrane proteins. The encoded protein localizes to the cell membrane of red blood cells and other cell types, where it may regulate ion channels and transporters. Loss of localization of the encoded protein is associated with hereditary stomatocytosis, a form of hemolytic anemia. There is a pseudogene for this gene on chromosome…	GO:1901585 regulation of acid-sensing ion channel activity;GO:0044829 positive regulation by host of viral genome replication;GO:0044794 positive regulation by host of viral process	GO:0035577 azurophil granule membrane;GO:0070821 tertiary granule membrane;GO:0035579 specific granule membrane	GO:0070063 RNA polymerase binding;GO:0042803 protein homodimerization activity;GO:0046983 protein dimerization activity		0	0	1	0	0	1	0	0	1	0	0	0	0	0	0	0	0	0	0	0	1
2043	EPHA4	0	0	1	EPHA4	EPH receptor A4	This gene belongs to the ephrin receptor subfamily of the protein-tyrosine kinase family. EPH and EPH-related receptors have been implicated in mediating developmental events, particularly in the nervous system. Receptors in the EPH subfamily typically have a single kinase domain and an extracellular region containing a Cys-rich domain and 2 fibronectin type III repeats. The ephrin receptors are …	GO:1904477 positive regulation of Ras GTPase binding;GO:1905099 positive regulation of guanyl-nucleotide exchange factor activity;GO:2001108 positive regulation of Rho guanyl-nucleotide exchange factor activity	GO:0044295 axonal growth cone;GO:0043198 dendritic shaft;GO:0099056 integral component of presynaptic membrane	GO:0097161 DH domain binding;GO:0042731 PH domain binding;GO:0005004 GPI-linked ephrin receptor activity	(ko04360)Axon guidance; (hsa04360)Axon guidance	1	1	0	0	1	1	0	1	0	0	1	0	0	0	0	1	0	1	1	0	1
2049	EPHB3	1	0	1	EPHB3	EPH receptor B3	Ephrin receptors and their ligands, the ephrins, mediate numerous developmental processes, particularly in the nervous system. Based on their structures and sequence relationships, ephrins are divided into the ephrin-A (EFNA) class, which are anchored to the membrane by a glycosylphosphatidylinositol linkage, and the ephrin-B (EFNB) class, which are transmembrane proteins. The Eph family of recep…	GO:0031290 retinal ganglion cell axon guidance;GO:0022038 corpus callosum development;GO:0007413 axonal fasciculation	GO:0043235 receptor complex;GO:0030425 dendrite;GO:0097447 dendritic tree	GO:0008046 axon guidance receptor activity;GO:0005005 transmembrane-ephrin receptor activity;GO:0005003 ephrin receptor activity	(ko04360)Axon guidance; (hsa04360)Axon guidance	0	0	0	0	0	0	0	0	0	0	0	0	1	0	0	1	0	0	0	0	2
2050	EPHB4	1	1	0	EPHB4	EPH receptor B4	Ephrin receptors and their ligands, the ephrins, mediate numerous developmental processes, particularly in the nervous system. Based on their structures and sequence relationships, ephrins are divided into the ephrin-A (EFNA) class, which are anchored to the membrane by a glycosylphosphatidylinositol linkage, and the ephrin-B (EFNB) class, which are transmembrane proteins. The Eph family of recep…	GO:0048013 ephrin receptor signaling pathway;GO:0002042 cell migration involved in sprouting angiogenesis;GO:0043534 blood vessel endothelial cell migration	GO:0043235 receptor complex;GO:0043005 neuron projection;GO:0005887 integral component of plasma membrane	GO:0005005 transmembrane-ephrin receptor activity;GO:0005003 ephrin receptor activity;GO:0004714 transmembrane receptor protein tyrosine kinase activity	(ko04360)Axon guidance; (hsa04360)Axon guidance	0	0	0	0	0	0	0	0	0	0	0	0	1	0	0	1	0	0	0	0	2
2052	EPHX1	1	1	0	EPHX1	epoxide hydrolase 1	Epoxide hydrolase is a critical biotransformation enzyme that converts epoxides from the degradation of aromatic compounds to trans-dihydrodiols which can be conjugated and excreted from the body. Epoxide hydrolase functions in both the activation and detoxification of epoxides. Mutations in this gene cause preeclampsia, epoxide hydrolase deficiency or increased epoxide hydrolase activity. Altern…	GO:0097176 epoxide metabolic process;GO:0018904 ether metabolic process;GO:0019369 arachidonic acid metabolic process	GO:0005789 endoplasmic reticulum membrane;GO:0098827 endoplasmic reticulum subcompartment;GO:0042175 nuclear outer membrane-endoplasmic reticulum membrane network	GO:0033961 cis-stilbene-oxide hydrolase activity;GO:0004301 epoxide hydrolase activity;GO:0016803 ether hydrolase activity	(ko04976)Bile secretion; (ko00980)Metabolism of xenobiotics by cytochrome P450; (hsa04976)Bile secretion	0	0	0	0	0	0	0	0	0	1	0	0	0	0	0	0	0	0	0	0	2
2055	CLN8	0	0	1	CLN8	CLN8 transmembrane ER and ERGIC protein	This gene encodes a transmembrane protein belonging to a family of proteins containing TLC domains, which are postulated to function in lipid synthesis, transport, or sensing. The protein localizes to the endoplasmic reticulum (ER), and may recycle between the ER and ER-Golgi intermediate compartment. Mutations in this gene are associated with a disorder characterized by progressive epilepsy with…	GO:0046513 ceramide biosynthetic process;GO:0006672 ceramide metabolic process;GO:0030148 sphingolipid biosynthetic process	GO:0033116 endoplasmic reticulum-Golgi intermediate compartment membrane;GO:0005793 endoplasmic reticulum-Golgi intermediate compartment;GO:0005789 endoplasmic reticulum membrane	GO:0097001 ceramide binding;GO:0046625 sphingolipid binding;GO:0033218 amide binding		0	0	0	0	0	0	0	0	0	0	0	0	0	0	1	0	0	0	0	0	1
2060	EPS15	1	1	0	EPS15	epidermal growth factor receptor pathway substrate 15	This gene encodes a protein that is part of the EGFR pathway. The protein is present at clatherin-coated pits and is involved in receptor-mediated endocytosis of EGF. Notably, this gene is rearranged with the HRX/ALL/MLL gene in acute myelogeneous leukemias. Alternative splicing results in multiple transcript variants encoding distinct isoforms. [provided by RefSeq, May 2009]	GO:0019065 receptor-mediated endocytosis of virus by host cell;GO:0075509 endocytosis involved in viral entry into host cell;GO:0001921 positive regulation of receptor recycling	GO:0030122 AP-2 adaptor complex;GO:0030128 clathrin coat of endocytic vesicle;GO:0030132 clathrin coat of coated pit	GO:0031593 polyubiquitin modification-dependent protein binding;GO:0017124 SH3 domain binding;GO:0140030 modification-dependent protein binding	(hsa04144)Endocytosis; (ko04144)Endocytosis	0	0	0	1	0	1	1	0	0	0	1	0	0	0	0	0	0	0	0	0	2
2066	ERBB4	0	1	0	ERBB4	erb-b2 receptor tyrosine kinase 4	This gene is a member of the Tyr protein kinase family and the epidermal growth factor receptor subfamily. It encodes a single-pass type I membrane protein with multiple cysteine rich domains, a transmembrane domain, a tyrosine kinase domain, a phosphotidylinositol-3 kinase binding site and a PDZ domain binding motif. The protein binds to and is activated by neuregulins and other factors and indu…	GO:0021551 central nervous system morphogenesis;GO:0043653 mitochondrial fragmentation involved in apoptotic process;GO:0061026 cardiac muscle tissue regeneration	GO:0099061 integral component of postsynaptic density membrane;GO:0009925 basal plasma membrane;GO:0099146 intrinsic component of postsynaptic density membrane	GO:0005154 epidermal growth factor receptor binding;GO:0004714 transmembrane receptor protein tyrosine kinase activity;GO:0019199 transmembrane receptor protein kinase activity	(ko04012)ErbB signaling pathway; (hsa04012)ErbB signaling pathway; (ko04020)Calcium signaling pathway	0	1	1	0	0	0	0	1	0	0	0	0	1	0	0	1	0	0	0	0	1
2077	ERF	1	1	0	ERF	ETS2 repressor factor	ETS2 is a transcription factor and protooncogene involved in development, apoptosis, and the regulation of telomerase. The protein encoded by this gene binds to the ETS2 promoter and is a strong repressor of ETS2 transcription. Several transcript variants encoding two different isoforms have been found for this gene. [provided by RefSeq, Aug 2015]	GO:0000122 negative regulation of transcription by RNA polymerase II;GO:0045892 negative regulation of transcription, DNA-templated;GO:1903507 negative regulation of nucleic acid-templated transcription	GO:0000790 nuclear chromatin;GO:0000785 chromatin;GO:0044454 nuclear chromosome part	GO:0001227 DNA-binding transcription repressor activity, RNA polymerase II-specific;GO:0000981 DNA-binding transcription factor activity, RNA polymerase II-specific;GO:0003700 DNA-binding transcription factor activity		0	0	0	0	0	0	0	0	0	0	0	0	0	0	0	0	0	0	0	0	2
2079	ERH	1	1	0	ERH	ERH mRNA splicing and mitosis factor		GO:0006213 pyrimidine nucleoside metabolic process;GO:0072527 pyrimidine-containing compound metabolic process;GO:0009116 nucleoside metabolic process	GO:0034709 methylosome;GO:0034708 methyltransferase complex;GO:0030496 midbody	GO:0008327 methyl-CpG binding;GO:0043565 sequence-specific DNA binding;GO:0003723 RNA binding		0	0	0	0	0	0	0	0	0	0	0	0	0	0	0	0	0	0	0	0	2
2103	ESRRB	1	1	0	ESRRB	estrogen related receptor beta	This gene encodes a protein with similarity to the estrogen receptor. Its function is unknown; however, a similar protein in mouse plays an essential role in placental development. [provided by RefSeq, Jul 2008]	GO:0090282 positive regulation of transcription involved in G2/M transition of mitotic cell cycle;GO:0000117 regulation of transcription involved in G2/M transition of mitotic cell cycle;GO:0071931 positive regulation of transcription involved in G1/S transition of mitotic cell cycle	GO:0032039 integrator complex;GO:0000793 condensed chromosome;GO:0000790 nuclear chromatin	GO:0003707 steroid hormone receptor activity;GO:0004879 nuclear receptor activity;GO:0098531 transcription factor activity, direct ligand regulated sequence-specific DNA binding	(ko04550)Signaling pathways regulating pluripotency of stem cells; (hsa04550)Signaling pathways regulating pluripotency of stem cells	0	1	0	0	0	0	0	0	0	1	0	0	0	1	0	0	0	0	0	0	2
2104	ESRRG	0	1	0	ESRRG	estrogen related receptor gamma	This gene encodes a member of the estrogen receptor-related receptor (ESRR) family, which belongs to the nuclear hormone receptor superfamily. All members of the ESRR family share an almost identical DNA binding domain, which is composed of two C4-type zinc finger motifs. The ESRR members are orphan nuclear receptors; they bind to the estrogen response element and steroidogenic factor 1 response …	GO:0048384 retinoic acid receptor signaling pathway;GO:0120162 positive regulation of cold-induced thermogenesis;GO:0043401 steroid hormone mediated signaling pathway	GO:0000790 nuclear chromatin;GO:0000785 chromatin;GO:0044454 nuclear chromosome part	GO:0050682 AF-2 domain binding;GO:0003707 steroid hormone receptor activity;GO:0004879 nuclear receptor activity		0	0	0	0	0	0	0	0	0	0	1	0	0	1	0	0	0	0	0	0	1
2107	ETF1	1	1	0	ETF1	eukaryotic translation termination factor 1	This gene encodes a class-1 polypeptide chain release factor. The encoded protein plays an essential role in directing termination of mRNA translation from the termination codons UAA, UAG and UGA. This protein is a component of the SURF complex which promotes degradation of prematurely terminated mRNAs via the mechanism of nonsense-mediated mRNA decay (NMD). Alternate splicing results in multiple…	GO:0002184 cytoplasmic translational termination;GO:0006449 regulation of translational termination;GO:0002181 cytoplasmic translation	GO:0018444 translation release factor complex;GO:0005829 cytosol;GO:0032991 protein-containing complex	GO:0016149 translation release factor activity, codon specific;GO:0003747 translation release factor activity;GO:0008079 translation termination factor activity	(ko03015)mRNA surveillance pathway; (hsa03015)mRNA surveillance pathway	0	0	0	0	0	0	0	0	0	0	0	0	0	0	0	0	0	0	0	1	2
2113	ETS1	0	1	1	ETS1	ETS proto-oncogene 1, transcription factor	This gene encodes a member of the ETS family of transcription factors, which are defined by the presence of a conserved ETS DNA-binding domain that recognizes the core consensus DNA sequence GGAA/T in target genes. These proteins function either as transcriptional activators or repressors of numerous genes, and are involved in stem cell development, cell senescence and death, and tumorigenesis. A…	GO:0030578 PML body organization;GO:0034616 response to laminar fluid shear stress;GO:0044849 estrous cycle	GO:0005667 transcription factor complex;GO:0000790 nuclear chromatin;GO:0000785 chromatin	GO:0035035 histone acetyltransferase binding;GO:0001228 DNA-binding transcription activator activity, RNA polymerase II-specific;GO:0008134 transcription factor binding	(ko04320)Dorso-ventral axis formation; (hsa04320)Dorso-ventral axis formation; (ko05211)Renal cell carcinoma	0	0	0	0	0	0	0	1	0	0	0	0	1	0	0	0	0	0	0	0	2
2114	ETS2	1	1	0	ETS2	ETS proto-oncogene 2, transcription factor	This gene encodes a transcription factor which regulates genes involved in development and apoptosis. The encoded protein is also a protooncogene and shown to be involved in regulation of telomerase. A pseudogene of this gene is located on the X chromosome. Alternative splicing results in multiple transcript variants. [provided by RefSeq, Jan 2012]	GO:0001712 ectodermal cell fate commitment;GO:0001705 ectoderm formation;GO:0010668 ectodermal cell differentiation	GO:0000790 nuclear chromatin;GO:0000785 chromatin;GO:0044454 nuclear chromosome part	GO:0035259 glucocorticoid receptor binding;GO:0035258 steroid hormone receptor binding;GO:0035257 nuclear hormone receptor binding	(ko04320)Dorso-ventral axis formation; (hsa04320)Dorso-ventral axis formation; (hsa04014)Ras signaling pathway	0	0	0	0	0	0	0	0	0	0	1	0	0	1	0	0	0	0	0	0	2
2117	ETV3	1	1	0	ETV3	ETS variant transcription factor 3		GO:0097011 cellular response to granulocyte macrophage colony-stimulating factor stimulus;GO:0097012 response to granulocyte macrophage colony-stimulating factor;GO:0008285 negative regulation of cell proliferation	GO:0090571 RNA polymerase II transcription repressor complex;GO:0090568 nuclear transcriptional repressor complex;GO:0017053 transcriptional repressor complex	GO:0017151 DEAD/H-box RNA helicase binding;GO:0001227 DNA-binding transcription repressor activity, RNA polymerase II-specific;GO:0000977 RNA polymerase II regulatory region sequence-specific DNA binding		0	0	0	0	0	0	0	0	0	0	0	0	0	0	0	0	0	0	0	0	2
2125	EVPL	1	1	0	EVPL	envoplakin	This gene encodes a member of the plakin family of proteins that forms a component of desmosomes and the epidermal cornified envelope. This gene is located in the tylosis oesophageal cancer locus on chromosome 17q25, and its deletion is associated with both familial and sporadic forms of oesophageal squamous cell carcinoma. Patients suffering from the autoimmune mucocutaneous disorder, paraneopla…	GO:0018149 peptide cross-linking;GO:0045104 intermediate filament cytoskeleton organization;GO:0045103 intermediate filament-based process	GO:0030057 desmosome;GO:0001533 cornified envelope;GO:0005882 intermediate filament	GO:0019215 intermediate filament binding;GO:0045296 cadherin binding;GO:0050839 cell adhesion molecule binding		1	0	0	1	0	0	0	1	0	0	0	0	0	0	0	0	0	0	0	0	2
2130	EWSR1	1	1	0	EWSR1	EWS RNA binding protein 1	This gene encodes a multifunctional protein that is involved in various cellular processes, including gene expression, cell signaling, and RNA processing and transport. The protein includes an N-terminal transcriptional activation domain and a C-terminal RNA-binding domain. Chromosomal translocations between this gene and various genes encoding transcription factors result in the production of ch…	GO:0006355 regulation of transcription, DNA-templated;GO:1903506 regulation of nucleic acid-templated transcription;GO:2001141 regulation of RNA biosynthetic process	GO:0005730 nucleolus;GO:0005654 nucleoplasm;GO:0031981 nuclear lumen	GO:0005516 calmodulin binding;GO:0003712 transcription coregulator activity;GO:0042802 identical protein binding	(ko05202)Transcriptional misregulation in cancer; (hsa05202)Transcriptional misregulation in cancer	0	0	0	0	0	0	0	0	0	0	0	0	0	0	0	0	1	0	0	0	2
2140	EYA3	1	0	0	EYA3	EYA transcriptional coactivator and phosphatase 3	This gene encodes a member of the eyes absent (EYA) family of proteins. The encoded protein may act as a transcriptional activator and have a role during development. It can act as a mediator of chemoresistance and cell survival in Ewing sarcoma cells, where this gene is up-regulated via a micro-RNA that binds to the 3' UTR of the transcript. A similar protein in mice acts as a transcriptional ac…	GO:0016576 histone dephosphorylation;GO:1901099 negative regulation of signal transduction in absence of ligand;GO:2001240 negative regulation of extrinsic apoptotic signaling pathway in absence of ligand	GO:0005667 transcription factor complex;GO:0005813 centrosome;GO:0005815 microtubule organizing center	GO:0004725 protein tyrosine phosphatase activity;GO:0004721 phosphoprotein phosphatase activity;GO:0016791 phosphatase activity		0	0	0	0	1	0	0	0	0	0	0	0	0	0	0	0	0	0	0	0	1
2145	EZH1	0	1	0	EZH1	enhancer of zeste 1 polycomb repressive complex 2 subunit	EZH1 is a component of a noncanonical Polycomb repressive complex-2 (PRC2) that mediates methylation of histone H3 (see MIM 602812) lys27 (H3K27) and functions in the maintenance of embryonic stem cell pluripotency and plasticity (Shen et al., 2008 [PubMed 19026780]).[supplied by OMIM, Mar 2009]	GO:0006348 chromatin silencing at telomere;GO:0031507 heterochromatin assembly;GO:0070734 histone H3-K27 methylation	GO:0035098 ESC/E(Z) complex;GO:0031519 PcG protein complex;GO:0035097 histone methyltransferase complex	GO:0031493 nucleosomal histone binding;GO:0018024 histone-lysine N-methyltransferase activity;GO:0042054 histone methyltransferase activity	(ko00310)Lysine degradation; (hsa00310)Lysine degradation	0	0	0	0	0	0	0	0	0	0	0	0	0	0	0	0	1	0	0	0	1
2149	F2R	1	0	1	F2R	coagulation factor II thrombin receptor	Coagulation factor II receptor is a 7-transmembrane receptor involved in the regulation of thrombotic response. Proteolytic cleavage leads to the activation of the receptor. F2R is a G-protein coupled receptor family member. Alternative splicing results in multiple transcript variants. [provided by RefSeq, Aug 2015]	GO:1900134 negative regulation of renin secretion into blood stream;GO:0007529 establishment of synaptic specificity at neuromuscular junction;GO:0099552 trans-synaptic signaling by lipid, modulating synaptic transmission	GO:0031094 platelet dense tubular network;GO:0031594 neuromuscular junction;GO:0005901 caveola	GO:0015057 thrombin-activated receptor activity;GO:0031681 G-protein beta-subunit binding;GO:0001965 G-protein alpha-subunit binding	(ko04610)Complement and coagulation cascades; (hsa04610)Complement and coagulation cascades; (hsa04611)Platelet activation	0	0	0	0	0	1	0	1	0	0	0	1	1	0	0	0	0	0	1	0	2
2152	F3	1	0	0	F3	coagulation factor III, tissue factor	This gene encodes coagulation factor III which is a cell surface glycoprotein. This factor enables cells to initiate the blood coagulation cascades, and it functions as the high-affinity receptor for the coagulation factor VII. The resulting complex provides a catalytic event that is responsible for initiation of the coagulation protease cascades by specific limited proteolysis. Unlike the other …	GO:0002543 activation of blood coagulation via clotting cascade;GO:0002541 activation of plasma proteins involved in acute inflammatory response;GO:0007598 blood coagulation, extrinsic pathway	GO:1905286 serine-type peptidase complex;GO:0031233 intrinsic component of external side of plasma membrane;GO:1905368 peptidase complex	GO:0004896 cytokine receptor activity;GO:0002020 protease binding;GO:0004252 serine-type endopeptidase activity	(hsa04216)Ferroptosis; (hsa04978)Mineral absorption; (ko04610)Complement and coagulation cascades	0	0	0	0	0	0	0	1	0	0	0	0	1	0	0	0	0	0	1	0	1
2166	FAAH	0	1	0	FAAH	fatty acid amide hydrolase	This gene encodes a protein that is responsible for the hydrolysis of a number of primary and secondary fatty acid amides, including the neuromodulatory compounds anandamide and oleamide. [provided by RefSeq, Jul 2008]	GO:0052651 monoacylglycerol catabolic process;GO:0046462 monoacylglycerol metabolic process;GO:0046461 neutral lipid catabolic process	GO:0005789 endoplasmic reticulum membrane;GO:0098827 endoplasmic reticulum subcompartment;GO:0042175 nuclear outer membrane-endoplasmic reticulum membrane network	GO:0004040 amidase activity;GO:0102077 oleamide hydrolase activity;GO:0103073 anandamide amidohydrolase activity	(ko04723)Retrograde endocannabinoid signaling; (hsa04723)Retrograde endocannabinoid signaling	0	0	0	0	0	0	0	0	0	1	0	0	0	0	1	0	0	0	0	0	1
2186	BPTF	1	0	0	BPTF	bromodomain PHD finger transcription factor	This gene was identified by the reactivity of its encoded protein to a monoclonal antibody prepared against brain homogenates from patients with Alzheimer's disease. Analysis of the original protein (fetal Alz-50 reactive clone 1, or FAC1), identified as an 810 aa protein containing a DNA-binding domain and a zinc finger motif, suggested it might play a role in the regulation of transcription. Hi…	GO:0042766 nucleosome mobilization;GO:0007492 endoderm development;GO:0001892 embryonic placenta development	GO:0016589 NURF complex;GO:0031010 ISWI-type complex;GO:0070603 SWI/SNF superfamily-type complex	GO:0008094 DNA-dependent ATPase activity;GO:0035064 methylated histone binding;GO:0140034 methylation-dependent protein binding		0	0	0	0	0	0	0	0	0	0	0	0	0	0	0	0	0	0	0	0	1
2188	FANCF	1	0	0	FANCF	FA complementation group F	The Fanconi anemia complementation group (FANC) currently includes FANCA, FANCB, FANCC, FANCD1 (also called BRCA2), FANCD2, FANCE, FANCF, FANCG, FANCI, FANCJ (also called BRIP1), FANCL, FANCM and FANCN (also called PALB2). The previously defined group FANCH is the same as FANCA. Fanconi anemia is a genetically heterogeneous recessive disorder characterized by cytogenetic instability, hypersensiti…	GO:0036297 interstrand cross-link repair;GO:0006281 DNA repair;GO:0006974 cellular response to DNA damage stimulus	GO:0043240 Fanconi anaemia nuclear complex;GO:0044451 nucleoplasm part;GO:0005654 nucleoplasm	GO:0005515 protein binding;GO:0005488 binding;GO:0003674 molecular_function	(ko03460)Fanconi anemia pathway; (hsa03460)Fanconi anemia pathway	0	0	0	0	0	0	0	0	0	0	0	0	0	0	0	0	0	0	0	0	1
2199	FBLN2	1	1	0	FBLN2	fibulin 2	This gene encodes an extracellular matrix protein, which belongs to the fibulin family. This protein binds various extracellular ligands and calcium. It may play a role during organ development, in particular, during the differentiation of heart, skeletal and neuronal structures. Alternatively spliced transcript variants encoding different isoforms have been identified. [provided by RefSeq, Jul 2…	GO:0010811 positive regulation of cell-substrate adhesion;GO:0010810 regulation of cell-substrate adhesion;GO:0031589 cell-substrate adhesion	GO:0062023 collagen-containing extracellular matrix;GO:0031012 extracellular matrix;GO:1903561 extracellular vesicle	GO:0030023 extracellular matrix constituent conferring elasticity;GO:0097493 structural molecule activity conferring elasticity;GO:0050840 extracellular matrix binding		0	0	0	0	0	0	0	0	0	0	0	0	0	0	0	0	0	0	0	0	2
2207	FCER1G	1	1	0	FCER1G	Fc fragment of IgE receptor Ig	The high affinity IgE receptor is a key molecule involved in allergic reactions. It is a tetramer composed of 1 alpha, 1 beta, and 2 gamma chains. The gamma chains are also subunits of other Fc receptors. [provided by RefSeq, Jul 2008]	GO:0001802 type III hypersensitivity;GO:0001803 regulation of type III hypersensitivity;GO:0001805 positive regulation of type III hypersensitivity	GO:0032997 Fc receptor complex;GO:0032998 Fc-epsilon receptor I complex;GO:0101003 ficolin-1-rich granule membrane	GO:0019767 IgE receptor activity;GO:0019863 IgE binding;GO:0019763 immunoglobulin receptor activity	(ko05310)Asthma; (hsa05310)Asthma; (ko04664)Fc epsilon RI signaling pathway	0	0	1	0	0	0	0	1	1	0	0	0	0	0	0	0	0	0	0	0	2
2230	FDX1	1	0	1	FDX1	ferredoxin 1	This gene encodes a small iron-sulfur protein that transfers electrons from NADPH through ferredoxin reductase to mitochondrial cytochrome P450, involved in steroid, vitamin D, and bile acid metabolism. Pseudogenes of this functional gene are found on chromosomes 20 and 21. [provided by RefSeq, Aug 2011]	GO:1904321 response to forskolin;GO:1904322 cellular response to forskolin;GO:0061478 response to platelet aggregation inhibitor	GO:0005759 mitochondrial matrix;GO:0044429 mitochondrial part;GO:0005739 mitochondrion	GO:0051537 2 iron, 2 sulfur cluster binding;GO:0051536 iron-sulfur cluster binding;GO:0051540 metal cluster binding		0	1	0	0	0	0	0	0	0	0	0	0	0	1	1	0	0	0	0	0	2
2232	FDXR	1	0	0	FDXR	ferredoxin reductase	This gene encodes a mitochondrial flavoprotein that initiates electron transport for cytochromes P450 receiving electrons from NADPH. Multiple alternatively spliced transcript variants have been found for this gene. [provided by RefSeq, Apr 2012]	GO:0006744 ubiquinone biosynthetic process;GO:1901663 quinone biosynthetic process;GO:0006743 ubiquinone metabolic process	GO:0005759 mitochondrial matrix;GO:0005743 mitochondrial inner membrane;GO:0019866 organelle inner membrane	GO:0004324 ferredoxin-NADP+ reductase activity;GO:0016730 oxidoreductase activity, acting on iron-sulfur proteins as donors;GO:0016731 oxidoreductase activity, acting on iron-sulfur proteins as donors, NAD or NADP as acceptor		0	1	0	0	0	0	0	0	0	1	0	0	0	0	1	0	0	0	0	0	1
2237	FEN1	1	1	0	FEN1	flap structure-specific endonuclease 1	The protein encoded by this gene removes 5' overhanging flaps in DNA repair and processes the 5' ends of Okazaki fragments in lagging strand DNA synthesis. Direct physical interaction between this protein and AP endonuclease 1 during long-patch base excision repair provides coordinated loading of the proteins onto the substrate, thus passing the substrate from one enzyme to another. The protein i…	GO:0043137 DNA replication, removal of RNA primer;GO:0033567 DNA replication, Okazaki fragment processing;GO:0006273 lagging strand elongation	GO:0000784 nuclear chromosome, telomeric region;GO:0000781 chromosome, telomeric region;GO:0098687 chromosomal region	GO:0008309 double-stranded DNA exodeoxyribonuclease activity;GO:0017108 5'-flap endonuclease activity;GO:0048256 flap endonuclease activity	(ko03450)Non-homologous end-joining; (hsa03450)Non-homologous end-joining; (ko03410)Base excision repair	0	0	0	0	0	0	0	0	0	0	0	0	0	0	0	0	0	0	0	0	2
2247	FGF2	0	1	0	FGF2	fibroblast growth factor 2	The protein encoded by this gene is a member of the fibroblast growth factor (FGF) family. FGF family members bind heparin and possess broad mitogenic and angiogenic activities. This protein has been implicated in diverse biological processes, such as limb and nervous system development, wound healing, and tumor growth. The mRNA for this gene contains multiple polyadenylation sites, and is altern…	GO:0014843 growth factor dependent regulation of skeletal muscle satellite cell proliferation;GO:0042660 positive regulation of cell fate specification;GO:1902748 positive regulation of lens fiber cell differentiation	GO:0005615 extracellular space;GO:0044421 extracellular region part;GO:0005576 extracellular region	GO:0090722 receptor-receptor interaction;GO:0005104 fibroblast growth factor receptor binding;GO:0019956 chemokine binding	(ko05218)Melanoma; (hsa01521)EGFR tyrosine kinase inhibitor resistance; (ko01521)EGFR tyrosine kinase inhibitor resistance	0	0	0	1	0	0	0	1	0	1	0	1	1	0	1	0	1	0	0	0	1
2261	FGFR3	0	1	0	FGFR3	fibroblast growth factor receptor 3	This gene encodes a member of the fibroblast growth factor receptor (FGFR) family, with its amino acid sequence being highly conserved between members and among divergent species. FGFR family members differ from one another in their ligand affinities and tissue distribution. A full-length representative protein would consist of an extracellular region, composed of three immunoglobulin-like domain…	GO:1902178 fibroblast growth factor receptor apoptotic signaling pathway;GO:0035988 chondrocyte proliferation;GO:0070977 bone maturation	GO:0030133 transport vesicle;GO:0005925 focal adhesion;GO:0005924 cell-substrate adherens junction	GO:0005007 fibroblast growth factor-activated receptor activity;GO:0017134 fibroblast growth factor binding;GO:0004714 transmembrane receptor protein tyrosine kinase activity	(ko05219)Bladder cancer; (hsa05219)Bladder cancer; (ko05230)Central carbon metabolism in cancer	1	0	0	0	0	0	0	0	0	0	0	0	0	0	1	1	0	0	0	0	1
2263	FGFR2	0	1	0	FGFR2	fibroblast growth factor receptor 2	The protein encoded by this gene is a member of the fibroblast growth factor receptor family, where amino acid sequence is highly conserved between members and throughout evolution. FGFR family members differ from one another in their ligand affinities and tissue distribution. A full-length representative protein consists of an extracellular region, composed of three immunoglobulin-like domains, …	GO:0035602 fibroblast growth factor receptor signaling pathway involved in negative regulation of apoptotic process in bone marrow;GO:0035603 fibroblast growth factor receptor signaling pathway involved in hemopoiesis;GO:0035604 fibroblast growth factor receptor signaling pathway involved in positive regulation of cell proliferation in bone marrow	GO:0060076 excitatory synapse;GO:0005938 cell cortex;GO:0062023 collagen-containing extracellular matrix	GO:0005007 fibroblast growth factor-activated receptor activity;GO:0017134 fibroblast growth factor binding;GO:0004714 transmembrane receptor protein tyrosine kinase activity	(ko05230)Central carbon metabolism in cancer; (hsa05230)Central carbon metabolism in cancer; (hsa01521)EGFR tyrosine kinase inhibitor resistance	0	0	0	0	0	0	0	1	0	0	0	0	1	1	0	1	0	0	0	0	1
2264	FGFR4	1	0	1	FGFR4	fibroblast growth factor receptor 4	The protein encoded by this gene is a tyrosine kinase and cell surface receptor for fibroblast growth factors. The encoded protein is involved in the regulation of several pathways, including cell proliferation, cell differentiation, cell migration, lipid metabolism, bile acid biosynthesis, vitamin D metabolism, glucose uptake, and phosphate homeostasis. This protein consists of an extracellular …	GO:1903412 response to bile acid;GO:0070857 regulation of bile acid biosynthetic process;GO:0055062 phosphate ion homeostasis	GO:0005911 cell-cell junction;GO:0030133 transport vesicle;GO:0043235 receptor complex	GO:0005007 fibroblast growth factor-activated receptor activity;GO:0017134 fibroblast growth factor binding;GO:0004714 transmembrane receptor protein tyrosine kinase activity	(ko04550)Signaling pathways regulating pluripotency of stem cells; (hsa04550)Signaling pathways regulating pluripotency of stem cells; (ko04015)Rap1 signaling pathway	0	0	0	0	0	0	0	0	0	1	0	0	0	0	1	1	0	0	1	0	2
2271	FH	1	1	0	FH	fumarate hydratase	The protein encoded by this gene is an enzymatic component of the tricarboxylic acid (TCA) cycle, or Krebs cycle, and catalyzes the formation of L-malate from fumarate. It exists in both a cytosolic form and an N-terminal extended form, differing only in the translation start site used. The N-terminal extended form is targeted to the mitochondrion, where the removal of the extension generates the…	GO:0006106 fumarate metabolic process;GO:0006108 malate metabolic process;GO:0048873 homeostasis of number of cells within a tissue	GO:0045239 tricarboxylic acid cycle enzyme complex;GO:0005759 mitochondrial matrix;GO:0044429 mitochondrial part	GO:0004333 fumarate hydratase activity;GO:0016836 hydro-lyase activity;GO:0016835 carbon-oxygen lyase activity	(hsa)Citrate cycle, second carbon oxidation, 2-oxoglutarate => oxaloacetate; (M00011)Citrate cycle, second carbon oxidation, 2-oxoglutarate => oxaloacetate; (M00009)Citrate cycle (TCA cycle, Krebs cycle)	0	1	0	0	0	0	0	0	0	0	0	0	0	0	0	0	0	0	0	0	2
2275	FHL3	0	1	0	FHL3	four and a half LIM domains 3	The protein encoded by this gene is a member of a family of proteins containing a four-and-a-half LIM domain, which is a highly conserved double zinc finger motif. The encoded protein has been shown to interact with the cancer developmental regulators SMAD2, SMAD3, and SMAD4, the skeletal muscle myogenesis protein MyoD, and the high-affinity IgE beta chain regulator MZF-1. This protein may be inv…	GO:0007517 muscle organ development;GO:0061061 muscle structure development;GO:0030036 actin cytoskeleton organization	GO:0001725 stress fiber;GO:0097517 contractile actin filament bundle;GO:0032432 actin filament bundle	GO:0003779 actin binding;GO:0003712 transcription coregulator activity;GO:0008092 cytoskeletal protein binding		1	0	0	0	0	0	0	0	0	0	0	0	0	0	0	0	1	0	0	0	1
2316	FLNA	0	0	1	FLNA	filamin A	The protein encoded by this gene is an actin-binding protein that crosslinks actin filaments and links actin filaments to membrane glycoproteins. The encoded protein is involved in remodeling the cytoskeleton to effect changes in cell shape and migration. This protein interacts with integrins, transmembrane receptor complexes, and second messengers. Defects in this gene are a cause of several syn…	GO:1905000 regulation of membrane repolarization during atrial cardiac muscle cell action potential;GO:0021943 formation of radial glial scaffolds;GO:0097368 establishment of Sertoli cell barrier	GO:0031523 Myb complex;GO:0097440 apical dendrite;GO:0043198 dendritic shaft	GO:0034988 Fc-gamma receptor I complex binding;GO:0031852 mu-type opioid receptor binding;GO:0031628 opioid receptor binding	(ko05132)Salmonella infection; (hsa05132)Salmonella infection; (ko04510)Focal adhesion	1	0	1	1	0	0	0	1	1	0	0	1	1	0	0	0	0	1	0	0	1
2318	FLNC	1	0	0	FLNC	filamin C	This gene encodes one of three related filamin genes, specifically gamma filamin. These filamin proteins crosslink actin filaments into orthogonal networks in cortical cytoplasm and participate in the anchoring of membrane proteins for the actin cytoskeleton. Three functional domains exist in filamin: an N-terminal filamentous actin-binding domain, a C-terminal self-association domain, and a memb…	GO:0048747 muscle fiber development;GO:0055002 striated muscle cell development;GO:0055001 muscle cell development	GO:0043034 costamere;GO:0016528 sarcoplasm;GO:0030018 Z disc	GO:0030506 ankyrin binding;GO:0003779 actin binding;GO:0008092 cytoskeletal protein binding	(ko05132)Salmonella infection; (hsa05132)Salmonella infection; (ko04510)Focal adhesion	1	0	0	0	0	0	0	0	0	0	0	0	0	0	0	0	0	0	0	0	1
2335	FN1	0	1	1	FN1	fibronectin 1	This gene encodes fibronectin, a glycoprotein present in a soluble dimeric form in plasma, and in a dimeric or multimeric form at the cell surface and in extracellular matrix. The encoded preproprotein is proteolytically processed to generate the mature protein. Fibronectin is involved in cell adhesion and migration processes including embryogenesis, wound healing, blood coagulation, host defense…	GO:1904235 regulation of substrate-dependent cell migration, cell attachment to substrate;GO:1904237 positive regulation of substrate-dependent cell migration, cell attachment to substrate;GO:2001202 negative regulation of transforming growth factor-beta secretion	GO:0005577 fibrinogen complex;GO:0031093 platelet alpha granule lumen;GO:0031091 platelet alpha granule	GO:0097718 disordered domain specific binding;GO:0043394 proteoglycan binding;GO:0016504 peptidase activator activity	(ko05100)Bacterial invasion of epithelial cells; (ko04512)ECM-receptor interaction; (hsa05100)Bacterial invasion of epithelial cells	0	0	0	1	0	0	0	1	1	0	1	0	1	0	0	0	0	0	1	0	2
2348	FOLR1	1	1	0	FOLR1	folate receptor alpha	The protein encoded by this gene is a member of the folate receptor family. Members of this gene family bind folic acid and its reduced derivatives, and transport 5-methyltetrahydrofolate into cells. This gene product is a secreted protein that either anchors to membranes via a glycosyl-phosphatidylinositol linkage or exists in a soluble form. Mutations in this gene have been associated with neur…	GO:0003147 neural crest cell migration involved in heart formation;GO:0060974 cell migration involved in heart formation;GO:0071231 cellular response to folic acid	GO:0031362 anchored component of external side of plasma membrane;GO:0031233 intrinsic component of external side of plasma membrane;GO:0031526 brush border membrane	GO:0061714 folic acid receptor activity;GO:0051870 methotrexate binding;GO:0005542 folic acid binding	(ko01523)Antifolate resistance; (hsa01523)Antifolate resistance; (hsa04144)Endocytosis	0	0	0	0	0	0	1	1	0	1	0	0	1	1	0	0	0	0	0	0	2
2512	FTL	0	1	1	FTL	ferritin light chain	This gene encodes the light subunit of the ferritin protein. Ferritin is the major intracellular iron storage protein in prokaryotes and eukaryotes. It is composed of 24 subunits of the heavy and light ferritin chains. Variation in ferritin subunit composition may affect the rates of iron uptake and release in different tissues. A major function of ferritin is the storage of iron in a soluble and…	GO:0006880 intracellular sequestering of iron ion;GO:0097577 sequestering of iron ion;GO:0051238 sequestering of metal ion	GO:0008043 intracellular ferritin complex;GO:0070288 ferritin complex;GO:0044754 autolysosome	GO:0008199 ferric iron binding;GO:0008198 ferrous iron binding;GO:0005506 iron ion binding	(ko04216)Ferroptosis; (ko04978)Mineral absorption; (hsa04216)Ferroptosis	0	0	0	0	0	1	1	0	1	0	0	0	0	0	0	0	0	0	0	0	2
2519	FUCA2	1	1	0	FUCA2	alpha-L-fucosidase 2	This gene encodes a plasma alpha-L-fucosidase, which represents 10-20% of the total cellular fucosidase activity. The protein is a member of the glycosyl hydrolase 29 family, and catalyzes the hydrolysis of the alpha-1,6-linked fucose joined to the reducing-end N-acetylglucosamine of the carbohydrate moieties of glycoproteins. This enzyme is essential for Helicobacter pylori adhesion to human gas…	GO:2000535 regulation of entry of bacterium into host cell;GO:0016139 glycoside catabolic process;GO:0035635 entry of bacterium into host cell	GO:0035578 azurophil granule lumen;GO:0005766 primary lysosome;GO:0042582 azurophil granule	GO:0004560 alpha-L-fucosidase activity;GO:0015928 fucosidase activity;GO:0004553 hydrolase activity, hydrolyzing O-glycosyl compounds	(ko00511)Other glycan degradation; (hsa00511)Other glycan degradation	0	0	0	0	0	1	0	0	1	0	0	0	0	0	0	0	0	0	0	0	2
2521	FUS	0	1	0	FUS	FUS RNA binding protein	This gene encodes a multifunctional protein component of the heterogeneous nuclear ribonucleoprotein (hnRNP) complex. The hnRNP complex is involved in pre-mRNA splicing and the export of fully processed mRNA to the cytoplasm. This protein belongs to the FET family of RNA-binding proteins which have been implicated in cellular processes that include regulation of gene expression, maintenance of ge…	GO:1905168 positive regulation of double-strand break repair via homologous recombination;GO:2000781 positive regulation of double-strand break repair;GO:0045911 positive regulation of DNA recombination	GO:0044327 dendritic spine head;GO:0005844 polysome;GO:0043204 perikaryon	GO:0031489 myosin V binding;GO:0046965 retinoid X receptor binding;GO:0042974 retinoic acid receptor binding	(ko05202)Transcriptional misregulation in cancer; (hsa05202)Transcriptional misregulation in cancer	0	0	0	0	1	0	0	0	0	0	0	0	0	0	0	0	1	0	0	1	1
2526	FUT4	1	0	0	FUT4	fucosyltransferase 4	The product of this gene transfers fucose to N-acetyllactosamine polysaccharides to generate fucosylated carbohydrate structures. It catalyzes the synthesis of the non-sialylated antigen, Lewis x (CD15). [provided by RefSeq, Jan 2009]	GO:1903238 positive regulation of leukocyte tethering or rolling;GO:0019317 fucose catabolic process;GO:0042354 L-fucose metabolic process	GO:0032580 Golgi cisterna membrane;GO:0031985 Golgi cisterna;GO:0005795 Golgi stack	GO:0017083 4-galactosyl-N-acetylglucosaminide 3-alpha-L-fucosyltransferase activity;GO:0046920 alpha-(1->3)-fucosyltransferase activity;GO:0008417 fucosyltransferase activity	(ko00515)Mannose type O-glycan biosynthesis; (hsa00515)Mannose type O-glycan biosynthesis; (hsa00601)Glycosphingolipid biosynthesis - lacto and neolacto series	0	0	0	0	0	0	0	0	0	1	0	0	1	0	0	0	0	0	0	0	1
2531	KDSR	0	1	0	KDSR	3-ketodihydrosphingosine reductase	The protein encoded by this gene catalyzes the reduction of 3-ketodihydrosphingosine to dihydrosphingosine. The putative active site residues of the encoded protein are found on the cytosolic side of the endoplasmic reticulum membrane. A chromosomal rearrangement involving this gene is a cause of follicular lymphoma, also known as type II chronic lymphatic leukemia. The mutation of a conserved re…	GO:0006666 3-keto-sphinganine metabolic process;GO:0046519 sphingoid metabolic process;GO:0030148 sphingolipid biosynthetic process	GO:0005789 endoplasmic reticulum membrane;GO:0098827 endoplasmic reticulum subcompartment;GO:0042175 nuclear outer membrane-endoplasmic reticulum membrane network	GO:0047560 3-dehydrosphinganine reductase activity;GO:0016616 oxidoreductase activity, acting on the CH-OH group of donors, NAD or NADP as acceptor;GO:0016614 oxidoreductase activity, acting on CH-OH group of donors	(hsa)Ceramide biosynthesis; (M00094)Ceramide biosynthesis; (M00099)Sphingosine biosynthesis	0	0	0	0	0	0	0	0	0	0	0	0	0	0	1	0	0	0	0	0	1
2533	FYB1	0	1	0	FYB1	FYN binding protein 1	The protein encoded by this gene is an adapter for the FYN protein and LCP2 signaling cascades in T-cells. The encoded protein is involved in platelet activation and controls the expression of interleukin-2. Three transcript variants encoding different isoforms have been found for this gene. [provided by RefSeq, Jul 2011]	GO:0007229 integrin-mediated signaling pathway;GO:0050852 T cell receptor signaling pathway;GO:0072659 protein localization to plasma membrane	GO:0015629 actin cytoskeleton;GO:0030054 cell junction;GO:0005856 cytoskeleton	GO:0008289 lipid binding;GO:0044877 protein-containing complex binding;GO:0005102 signaling receptor binding	(ko04015)Rap1 signaling pathway; (hsa04015)Rap1 signaling pathway	0	0	0	0	0	0	0	0	0	0	0	0	0	0	0	0	0	0	0	0	1
2539	G6PD	1	1	0	G6PD	glucose-6-phosphate dehydrogenase	This gene encodes glucose-6-phosphate dehydrogenase. This protein is a cytosolic enzyme encoded by a housekeeping X-linked gene whose main function is to produce NADPH, a key electron donor in the defense against oxidizing agents and in reductive biosynthetic reactions. G6PD is remarkable for its genetic diversity. Many variants of G6PD, mostly produced from missense mutations, have been describe…	GO:0010731 protein glutathionylation;GO:0010732 regulation of protein glutathionylation;GO:0010734 negative regulation of protein glutathionylation	GO:0034451 centriolar satellite;GO:0009898 cytoplasmic side of plasma membrane;GO:0098562 cytoplasmic side of membrane	GO:0004345 glucose-6-phosphate dehydrogenase activity;GO:0005536 glucose binding;GO:0050661 NADP binding	(hsa)Pentose phosphate pathway, oxidative phase, glucose 6P => ribulose 5P; (M00006)Pentose phosphate pathway, oxidative phase, glucose 6P => ribulose 5P; (hsa)Pentose phosphate pathway (Pentose phosphate cycle)	0	0	0	0	0	0	0	0	0	1	0	0	0	0	1	0	0	0	0	0	2
2542	SLC37A4	1	1	0	SLC37A4	solute carrier family 37 member 4	This gene regulates glucose-6-phosphate transport from the cytoplasm to the lumen of the endoplasmic reticulum, in order to maintain glucose homeostasis. It also plays a role in ATP-mediated calcium sequestration in the lumen of the endoplasmic reticulum. Mutations in this gene have been associated with various forms of glycogen storage disease. Alternative splicing in this gene results in multip…	GO:0015712 hexose phosphate transport;GO:0015760 glucose-6-phosphate transport;GO:0035435 phosphate ion transmembrane transport	GO:0030176 integral component of endoplasmic reticulum membrane;GO:0031227 intrinsic component of endoplasmic reticulum membrane;GO:0005789 endoplasmic reticulum membrane	GO:0015152 glucose-6-phosphate transmembrane transporter activity;GO:0015119 hexose phosphate transmembrane transporter activity;GO:0015315 organophosphate:inorganic phosphate antiporter activity	(ko04973)Carbohydrate digestion and absorption; (hsa04973)Carbohydrate digestion and absorption	0	0	0	0	0	0	0	0	0	0	0	0	0	0	0	0	0	0	0	0	2
2547	XRCC6	1	0	0	XRCC6	X-ray repair cross complementing 6	The p70/p80 autoantigen is a nuclear complex consisting of two subunits with molecular masses of approximately 70 and 80 kDa. The complex functions as a single-stranded DNA-dependent ATP-dependent helicase. The complex may be involved in the repair of nonhomologous DNA ends such as that required for double-strand break repair, transposition, and V(D)J recombination. High levels of autoantibodies …	GO:0097680 double-strand break repair via classical nonhomologous end joining;GO:0071475 cellular hyperosmotic salinity response;GO:0075713 establishment of integrated proviral latency	GO:0043564 Ku70:Ku80 complex;GO:0070419 nonhomologous end joining complex;GO:0000782 telomere cap complex	GO:0051575 5'-deoxyribose-5-phosphate lyase activity;GO:0003691 double-stranded telomeric DNA binding;GO:0030332 cyclin binding	(ko03450)Non-homologous end-joining; (hsa03450)Non-homologous end-joining	0	0	0	0	0	0	0	0	1	0	0	0	0	0	0	0	0	0	0	0	1
2550	GABBR1	0	1	0	GABBR1	gamma-aminobutyric acid type B receptor subunit 1	This gene encodes a receptor for gamma-aminobutyric acid (GABA), which is the main inhibitory neurotransmitter in the mammalian central nervous system. This receptor functions as a heterodimer with GABA(B) receptor 2. Defects in this gene may underlie brain disorders such as schizophrenia and epilepsy. Alternative splicing generates multiple transcript variants, but the full-length nature of some…	GO:0007214 gamma-aminobutyric acid signaling pathway;GO:0007193 adenylate cyclase-inhibiting G protein-coupled receptor signaling pathway;GO:0060078 regulation of postsynaptic membrane potential	GO:0038039 G protein-coupled receptor heterodimeric complex;GO:0038037 G protein-coupled receptor dimeric complex;GO:0097648 G protein-coupled receptor complex	GO:0099579 G protein-coupled neurotransmitter receptor activity involved in regulation of postsynaptic membrane potential;GO:0004965 G protein-coupled GABA receptor activity;GO:0099530 G protein-coupled receptor activity involved in regulation of postsynaptic membrane potential	(hsa04742)Taste transduction; (ko04742)Taste transduction; (ko04727)GABAergic synapse	0	0	0	0	0	0	0	0	0	0	0	0	0	0	0	0	0	0	0	0	1
2551	GABPA	0	1	0	GABPA	GA binding protein transcription factor subunit alpha	This gene encodes one of three GA-binding protein transcription factor subunits which functions as a DNA-binding subunit. Since this subunit shares identity with a subunit encoding the nuclear respiratory factor 2 gene, it is likely involved in activation of cytochrome oxidase expression and nuclear control of mitochondrial function. This subunit also shares identity with a subunit constituting t…	GO:1903351 cellular response to dopamine;GO:1903350 response to dopamine;GO:0045653 negative regulation of megakaryocyte differentiation	GO:0000790 nuclear chromatin;GO:0000785 chromatin;GO:0044454 nuclear chromosome part	GO:0033613 activating transcription factor binding;GO:0001228 DNA-binding transcription activator activity, RNA polymerase II-specific;GO:0003682 chromatin binding		0	1	0	0	0	0	0	0	0	0	0	0	0	1	0	0	0	0	0	0	1
2553	GABPB1	1	0	0	GABPB1	GA binding protein transcription factor subunit beta 1	This gene encodes the GA-binding protein transcription factor, beta subunit. This protein forms a tetrameric complex with the alpha subunit, and stimulates transcription of target genes. The encoded protein may be involved in activation of cytochrome oxidase expression and nuclear control of mitochondrial function. The crystal structure of a similar protein in mouse has been resolved as a ternary…	GO:0007005 mitochondrion organization;GO:0045944 positive regulation of transcription by RNA polymerase II;GO:0045893 positive regulation of transcription, DNA-templated	GO:0036464 cytoplasmic ribonucleoprotein granule;GO:0035770 ribonucleoprotein granule;GO:1990904 ribonucleoprotein complex	GO:0000976 transcription regulatory region sequence-specific DNA binding;GO:0044212 transcription regulatory region DNA binding;GO:0001067 regulatory region nucleic acid binding		0	1	0	0	0	0	0	0	0	0	0	0	0	0	0	0	0	0	0	0	1
2568	GABRP	0	1	1	GABRP	gamma-aminobutyric acid type A receptor subunit pi	The gamma-aminobutyric acid (GABA) A receptor is a multisubunit chloride channel that mediates the fastest inhibitory synaptic transmission in the central nervous system. The subunit encoded by this gene is expressed in several non-neuronal tissues including the uterus and ovaries. This subunit can assemble with known GABA A receptor subunits, and the presence of this subunit alters the sensitivi…	GO:1902476 chloride transmembrane transport;GO:0006821 chloride transport;GO:0098661 inorganic anion transmembrane transport	GO:1902711 GABA-A receptor complex;GO:1902710 GABA receptor complex;GO:0034707 chloride channel complex	GO:0004890 GABA-A receptor activity;GO:0016917 GABA receptor activity;GO:0005230 extracellular ligand-gated ion channel activity	(ko05033)Nicotine addiction; (hsa05033)Nicotine addiction; (ko04727)GABAergic synapse	0	0	0	0	0	0	0	0	0	0	0	0	0	0	0	0	0	0	0	0	2
2589	GALNT1	1	0	0	GALNT1	polypeptide N-acetylgalactosaminyltransferase 1	This gene encodes a member of the UDP-N-acetyl-alpha-D-galactosamine:polypeptide N-acetylgalactosaminyltransferase (GalNAc-T) family of enzymes. GalNAc-Ts initiate mucin-type O-linked glycosylation in the Golgi apparatus by catalyzing the transfer of GalNAc to serine and threonine residues on target proteins. They are characterized by an N-terminal transmembrane domain, a stem region, a lumenal c…	GO:0018243 protein O-linked glycosylation via threonine;GO:0018242 protein O-linked glycosylation via serine;GO:0016266 O-glycan processing	GO:0032580 Golgi cisterna membrane;GO:0031985 Golgi cisterna;GO:0005795 Golgi stack	GO:0004653 polypeptide N-acetylgalactosaminyltransferase activity;GO:0008376 acetylgalactosaminyltransferase activity;GO:0030145 manganese ion binding	(M00056)O-glycan biosynthesis, mucin type core; (hsa)O-glycan biosynthesis, mucin type core; (ko00512)Mucin type O-glycan biosynthesis	0	0	0	0	0	0	1	0	0	1	0	0	0	0	0	1	0	0	0	0	1
2591	GALNT3	1	1	0	GALNT3	polypeptide N-acetylgalactosaminyltransferase 3	This gene encodes UDP-GalNAc transferase 3, a member of the GalNAc-transferases family. This family transfers an N-acetyl galactosamine to the hydroxyl group of a serine or threonine residue in the first step of O-linked oligosaccharide biosynthesis. Individual GalNAc-transferases have distinct activities and initiation of O-glycosylation is regulated by a repertoire of GalNAc-transferases. The p…	GO:0018243 protein O-linked glycosylation via threonine;GO:0018242 protein O-linked glycosylation via serine;GO:0016266 O-glycan processing	GO:0032580 Golgi cisterna membrane;GO:0031985 Golgi cisterna;GO:0005795 Golgi stack	GO:0004653 polypeptide N-acetylgalactosaminyltransferase activity;GO:0008376 acetylgalactosaminyltransferase activity;GO:0030145 manganese ion binding	(M00056)O-glycan biosynthesis, mucin type core; (hsa)O-glycan biosynthesis, mucin type core; (ko00512)Mucin type O-glycan biosynthesis	0	0	0	0	0	0	0	0	0	1	0	0	0	0	0	1	0	0	0	0	2
2618	GART	1	1	1	GART	phosphoribosylglycinamide formyltransferase, phosphoribosylglycinamide synthetase, phosphoribosylaminoimidazole synthetase	The protein encoded by this gene is a trifunctional polypeptide. It has phosphoribosylglycinamide formyltransferase, phosphoribosylglycinamide synthetase, phosphoribosylaminoimidazole synthetase activity which is required for de novo purine biosynthesis. This enzyme is highly conserved in vertebrates. Alternative splicing of this gene results in two transcript variants encoding different isoforms…	GO:0046083 adenine metabolic process;GO:0046084 adenine biosynthetic process;GO:0006189 'de novo' IMP biosynthetic process	GO:0070062 extracellular exosome;GO:1903561 extracellular vesicle;GO:0043230 extracellular organelle	GO:0004637 phosphoribosylamine-glycine ligase activity;GO:0004641 phosphoribosylformylglycinamidine cyclo-ligase activity;GO:0004644 phosphoribosylglycinamide formyltransferase activity	(hsa)Inosine monophosphate biosynthesis, PRPP + glutamine => IMP; (M00048)Inosine monophosphate biosynthesis, PRPP + glutamine => IMP; (ko00670)One carbon pool by folate	0	0	0	0	0	0	0	0	0	1	0	0	0	0	0	0	0	0	0	0	3
2624	GATA2	0	1	0	GATA2	GATA binding protein 2	This gene encodes a member of the GATA family of zinc-finger transcription factors that are named for the consensus nucleotide sequence they bind in the promoter regions of target genes. The encoded protein plays an essential role in regulating transcription of genes involved in the development and proliferation of hematopoietic and endocrine cell lineages. Alternative splicing results in multipl…	GO:0010725 regulation of primitive erythrocyte differentiation;GO:0035854 eosinophil fate commitment;GO:0060319 primitive erythrocyte differentiation	GO:0005654 nucleoplasm;GO:0031981 nuclear lumen;GO:0032991 protein-containing complex	GO:0070742 C2H2 zinc finger domain binding;GO:0001228 DNA-binding transcription activator activity, RNA polymerase II-specific;GO:0003682 chromatin binding		0	0	1	0	0	0	0	1	1	0	1	0	1	0	0	0	0	0	0	0	1
2625	GATA3	0	0	1	GATA3	GATA binding protein 3	This gene encodes a protein which belongs to the GATA family of transcription factors. The protein contains two GATA-type zinc fingers and is an important regulator of T-cell development and plays an important role in endothelial cell biology. Defects in this gene are the cause of hypoparathyroidism with sensorineural deafness and renal dysplasia. [provided by RefSeq, Nov 2009]	GO:2000606 regulation of cell proliferation involved in mesonephros development;GO:2000607 negative regulation of cell proliferation involved in mesonephros development;GO:1905277 negative regulation of epithelial tube formation	GO:0000790 nuclear chromatin;GO:0000785 chromatin;GO:0044454 nuclear chromosome part	GO:0005134 interleukin-2 receptor binding;GO:0071837 HMG box domain binding;GO:0070888 E-box binding	(ko05321)Inflammatory bowel disease (IBD); (hsa05321)Inflammatory bowel disease; (ko04658)Th1 and Th2 cell differentiation	0	0	0	0	0	0	0	1	1	0	1	0	1	0	0	0	1	0	0	0	1
2636	GBX1	0	1	1	GBX1	gastrulation brain homeobox 1		GO:0097374 sensory neuron axon guidance;GO:0019230 proprioception;GO:0050884 neuromuscular process controlling posture	GO:0000790 nuclear chromatin;GO:0000785 chromatin;GO:0044454 nuclear chromosome part	GO:0001228 DNA-binding transcription activator activity, RNA polymerase II-specific;GO:0000977 RNA polymerase II regulatory region sequence-specific DNA binding;GO:0001012 RNA polymerase II regulatory region DNA binding		0	0	0	0	0	0	0	0	0	0	0	0	0	0	0	0	0	0	0	0	2
2653	GCSH	1	1	0	GCSH	glycine cleavage system protein H	Degradation of glycine is brought about by the glycine cleavage system, which is composed of four mitochondrial protein components: P protein (a pyridoxal phosphate-dependent glycine decarboxylase), H protein (a lipoic acid-containing protein), T protein (a tetrahydrofolate-requiring enzyme), and L protein (a lipoamide dehydrogenase). The protein encoded by this gene is the H protein, which trans…	GO:0006546 glycine catabolic process;GO:0019464 glycine decarboxylation via glycine cleavage system;GO:0009249 protein lipoylation	GO:0005960 glycine cleavage complex;GO:1990204 oxidoreductase complex;GO:0005759 mitochondrial matrix	GO:0004047 aminomethyltransferase activity;GO:0008168 methyltransferase activity;GO:0016741 transferase activity, transferring one-carbon groups	(ko00630)Glyoxylate and dicarboxylate metabolism; (hsa00630)Glyoxylate and dicarboxylate metabolism; (ko00260)Glycine, serine and threonine metabolism	0	1	0	0	0	0	0	0	0	0	0	0	0	0	0	0	0	0	0	0	2
2664	GDI1	0	0	1	GDI1	GDP dissociation inhibitor 1	GDP dissociation inhibitors are proteins that regulate the GDP-GTP exchange reaction of members of the rab family, small GTP-binding proteins of the ras superfamily, that are involved in vesicular trafficking of molecules between cellular organelles. GDIs slow the rate of dissociation of GDP from rab proteins and release GDP from membrane-bound rabs. GDI1 is expressed primarily in neural and sens…	GO:0090315 negative regulation of protein targeting to membrane;GO:0032482 Rab protein signal transduction;GO:1905476 negative regulation of protein localization to membrane	GO:0043209 myelin sheath;GO:0030496 midbody;GO:0043025 neuronal cell body	GO:0005093 Rab GDP-dissociation inhibitor activity;GO:0005092 GDP-dissociation inhibitor activity;GO:0017137 Rab GTPase binding		0	0	1	0	0	0	1	0	0	0	0	1	0	0	0	0	0	0	0	0	1
2677	GGCX	0	1	0	GGCX	gamma-glutamyl carboxylase	This gene encodes an integral membrane protein of the rough endoplasmic reticulum that carboxylates glutamate residues of vitamin K-dependent proteins to gamma carboxyl glutamate, a modification that is required for their activity. The vitamin K-dependent protein substrates have a propeptide that binds the enzyme, with carbon dioxide, dioxide, and reduced vitamin K acting as co-substrates. Vitami…	GO:0017187 peptidyl-glutamic acid carboxylation;GO:0018214 protein carboxylation;GO:0018200 peptidyl-glutamic acid modification	GO:0005789 endoplasmic reticulum membrane;GO:0098827 endoplasmic reticulum subcompartment;GO:0042175 nuclear outer membrane-endoplasmic reticulum membrane network	GO:0008488 gamma-glutamyl carboxylase activity;GO:0016831 carboxy-lyase activity;GO:0016830 carbon-carbon lyase activity	(ko00130)Ubiquinone and other terpenoid-quinone biosynthesis; (hsa00130)Ubiquinone and other terpenoid-quinone biosynthesis	0	0	0	0	0	0	0	1	0	0	0	0	0	0	0	0	0	0	0	0	1
2697	GJA1	0	1	0	GJA1	gap junction protein alpha 1	This gene is a member of the connexin gene family. The encoded protein is a component of gap junctions, which are composed of arrays of intercellular channels that provide a route for the diffusion of low molecular weight materials from cell to cell. The encoded protein is the major protein of gap junctions in the heart that are thought to have a crucial role in the synchronized contraction of th…	GO:0010232 vascular transport;GO:0010645 regulation of cell communication by chemical coupling;GO:0010652 positive regulation of cell communication by chemical coupling	GO:0005916 fascia adherens;GO:0005913 cell-cell adherens junction;GO:0005922 connexin complex	GO:0034634 glutathione transmembrane transporter activity;GO:0042937 tripeptide transmembrane transporter activity;GO:0086075 gap junction channel activity involved in cardiac conduction electrical coupling	(ko05412)Arrhythmogenic right ventricular cardiomyopathy (ARVC); (hsa05412)Arrhythmogenic right ventricular cardiomyopathy; (ko04540)Gap junction	1	1	0	0	0	1	1	1	0	0	1	0	1	0	0	0	0	0	0	0	1
2707	GJB3	1	1	0	GJB3	gap junction protein beta 3	This gene is a member of the connexin gene family. The encoded protein is a component of gap junctions, which are composed of arrays of intercellular channels that provide a route for the diffusion of low molecular weight materials from cell to cell. Mutations in this gene can cause non-syndromic deafness or erythrokeratodermia variabilis, a skin disorder. Alternative splicing results in multiple…	GO:0071300 cellular response to retinoic acid;GO:0032526 response to retinoic acid;GO:0001890 placenta development	GO:0005922 connexin complex;GO:0005921 gap junction;GO:0005911 cell-cell junction	GO:0005243 gap junction channel activity;GO:0022829 wide pore channel activity;GO:0015267 channel activity		0	0	0	0	0	0	1	0	0	0	0	0	0	1	0	0	0	0	0	0	2
2710	GK	1	1	0	GK	glycerol kinase	The protein encoded by this gene belongs to the FGGY kinase family. This protein is a key enzyme in the regulation of glycerol uptake and metabolism. It catalyzes the phosphorylation of glycerol by ATP, yielding ADP and glycerol-3-phosphate. Mutations in this gene are associated with glycerol kinase deficiency (GKD). Alternatively spliced transcript variants encoding different isoforms have been …	GO:0046167 glycerol-3-phosphate biosynthetic process;GO:0019563 glycerol catabolic process;GO:0019405 alditol catabolic process	GO:0005741 mitochondrial outer membrane;GO:0031968 organelle outer membrane;GO:0019867 outer membrane	GO:0004370 glycerol kinase activity;GO:0016773 phosphotransferase activity, alcohol group as acceptor;GO:0016301 kinase activity	(ko00561)Glycerolipid metabolism; (hsa00561)Glycerolipid metabolism; (ko03320)PPAR signaling pathway	0	1	0	0	0	0	0	0	0	1	0	0	0	0	1	1	0	0	0	0	2
2717	GLA	0	1	0	GLA	galactosidase alpha	This gene encodes a homodimeric glycoprotein that hydrolyses the terminal alpha-galactosyl moieties from glycolipids and glycoproteins. This enzyme predominantly hydrolyzes ceramide trihexoside, and it can catalyze the hydrolysis of melibiose into galactose and glucose. A variety of mutations in this gene affect the synthesis, processing, and stability of this enzyme, which causes Fabry disease, …	GO:0046477 glycosylceramide catabolic process;GO:0016139 glycoside catabolic process;GO:0051001 negative regulation of nitric-oxide synthase activity	GO:0035578 azurophil granule lumen;GO:0043202 lysosomal lumen;GO:0005766 primary lysosome	GO:0017041 galactosylgalactosylglucosylceramidase activity;GO:0052692 raffinose alpha-galactosidase activity;GO:0004557 alpha-galactosidase activity	(hsa00603)Glycosphingolipid biosynthesis - globo and isoglobo series; (ko00052)Galactose metabolism; (hsa00052)Galactose metabolism	0	0	0	0	0	1	0	0	1	0	0	0	0	0	1	0	0	0	0	0	1
2730	GCLM	0	1	0	GCLM	glutamate-cysteine ligase modifier subunit	Glutamate-cysteine ligase, also known as gamma-glutamylcysteine synthetase, is the first rate limiting enzyme of glutathione synthesis. The enzyme consists of two subunits, a heavy catalytic subunit and a light regulatory subunit. Gamma glutamylcysteine synthetase deficiency has been implicated in some forms of hemolytic anemia. Alternative splicing results in multiple transcript variants encodin…	GO:0035227 regulation of glutamate-cysteine ligase activity;GO:0035229 positive regulation of glutamate-cysteine ligase activity;GO:0097069 cellular response to thyroxine stimulus	GO:0017109 glutamate-cysteine ligase complex;GO:1902494 catalytic complex;GO:0005829 cytosol	GO:0035226 glutamate-cysteine ligase catalytic subunit binding;GO:0004357 glutamate-cysteine ligase activity;GO:0016881 acid-amino acid ligase activity	(hsa)Glutathione biosynthesis, glutamate => glutathione; (M00118)Glutathione biosynthesis, glutamate => glutathione; (ko04216)Ferroptosis	0	1	0	0	0	0	0	0	0	1	0	0	0	1	0	0	0	0	0	0	1
2739	GLO1	1	1	0	GLO1	glyoxalase I	The enzyme encoded by this gene is responsible for the catalysis and formation of S-lactoyl-glutathione from methylglyoxal condensation and reduced glutatione. Glyoxalase I is linked to HLA and is localized to 6p21.3-p21.1, between HLA and the centromere. [provided by RefSeq, Jul 2008]	GO:0009438 methylglyoxal metabolic process;GO:0006749 glutathione metabolic process;GO:0006081 cellular aldehyde metabolic process	GO:0070062 extracellular exosome;GO:1903561 extracellular vesicle;GO:0043230 extracellular organelle	GO:0004462 lactoylglutathione lyase activity;GO:0016846 carbon-sulfur lyase activity;GO:0016829 lyase activity	(ko00620)Pyruvate metabolism; (hsa00620)Pyruvate metabolism	0	1	0	0	0	0	0	0	0	1	0	0	0	0	0	0	0	0	0	0	2
2745	GLRX	1	1	0	GLRX	glutaredoxin	This gene encodes a member of the glutaredoxin family. The encoded protein is a cytoplasmic enzyme catalyzing the reversible reduction of glutathione-protein mixed disulfides. This enzyme highly contributes to the antioxidant defense system. It is crucial for several signalling pathways by controlling the S-glutathionylation status of signalling mediators. It is involved in beta-amyloid toxicity …	GO:0080058 protein deglutathionylation;GO:2000651 positive regulation of sodium ion transmembrane transporter activity;GO:0045838 positive regulation of membrane potential	GO:0070062 extracellular exosome;GO:1903561 extracellular vesicle;GO:0043230 extracellular organelle	GO:0097573 glutathione oxidoreductase activity;GO:0015038 glutathione disulfide oxidoreductase activity;GO:0015037 peptide disulfide oxidoreductase activity		0	1	0	0	0	0	0	0	0	0	0	0	0	0	0	0	0	0	0	0	2
2752	GLUL	1	1	0	GLUL	glutamate-ammonia ligase	The protein encoded by this gene belongs to the glutamine synthetase family. It catalyzes the synthesis of glutamine from glutamate and ammonia in an ATP-dependent reaction. This protein plays a role in ammonia and glutamate detoxification, acid-base homeostasis, cell signaling, and cell proliferation. Glutamine is an abundant amino acid, and is important to the biosynthesis of several amino acid…	GO:0006542 glutamine biosynthetic process;GO:0019676 ammonia assimilation cycle;GO:0019740 nitrogen utilization	GO:0097386 glial cell projection;GO:0043209 myelin sheath;GO:0005791 rough endoplasmic reticulum	GO:0004356 glutamate-ammonia ligase activity;GO:0016211 ammonia ligase activity;GO:0016880 acid-ammonia (or amide) ligase activity	(ko00910)Nitrogen metabolism; (hsa00910)Nitrogen metabolism; (ko00220)Arginine biosynthesis	0	0	1	0	0	0	0	0	0	1	0	0	1	0	0	0	0	0	0	0	2
2760	GM2A	1	0	1	GM2A	GM2 ganglioside activator	This gene encodes a small glycolipid transport protein which acts as a substrate specific co-factor for the lysosomal enzyme beta-hexosaminidase A. Beta-hexosaminidase A, together with GM2 ganglioside activator, catalyzes the degradation of the ganglioside GM2, and other molecules containing terminal N-acetyl hexosamines. Mutations in this gene result in GM2-gangliosidosis type AB or the AB varia…	GO:0006689 ganglioside catabolic process;GO:0009313 oligosaccharide catabolic process;GO:0046479 glycosphingolipid catabolic process	GO:0035578 azurophil granule lumen;GO:0043202 lysosomal lumen;GO:0005766 primary lysosome	GO:0030290 sphingolipid activator protein activity;GO:0032428 beta-N-acetylgalactosaminidase activity;GO:0004563 beta-N-acetylhexosaminidase activity	(ko04142)Lysosome; (hsa04142)Lysosome	0	0	0	0	0	1	0	0	1	1	0	0	0	0	1	0	0	0	0	0	2
2783	GNB2	0	1	0	GNB2	G protein subunit beta 2	Heterotrimeric guanine nucleotide-binding proteins (G proteins), which integrate signals between receptors and effector proteins, are composed of an alpha, a beta, and a gamma subunit. These subunits are encoded by families of related genes. This gene encodes a beta subunit. Beta subunits are important regulators of alpha subunits, as well as of certain signal transduction receptors and effectors…	GO:0006457 protein folding;GO:0007186 G protein-coupled receptor signaling pathway;GO:0007165 signal transduction	GO:0005834 heterotrimeric G-protein complex;GO:1905360 GTPase complex;GO:0031234 extrinsic component of cytoplasmic side of plasma membrane	GO:0031682 G-protein gamma-subunit binding;GO:0005246 calcium channel regulator activity;GO:0099106 ion channel regulator activity	(ko04727)GABAergic synapse; (hsa04727)GABAergic synapse; (hsa05032)Morphine addiction	1	0	0	0	0	1	0	0	0	0	0	0	0	0	0	0	0	0	0	0	1
2800	GOLGA1	1	1	0	GOLGA1	golgin A1	The Golgi apparatus, which participates in glycosylation and transport of proteins and lipids in the secretory pathway, consists of a series of stacked cisternae (flattened membrane sacs). Interactions between the Golgi and microtubules are thought to be important for the reorganization of the Golgi after it fragments during mitosis. This gene encodes one of the golgins, a family of proteins loca…		GO:0001669 acrosomal vesicle;GO:0097223 sperm part;GO:0005802 trans-Golgi network	GO:0005515 protein binding;GO:0005488 binding;GO:0003674 molecular_function		0	0	0	0	0	0	1	0	0	0	0	0	0	0	0	0	0	0	0	0	2
2803	GOLGA4	1	0	0	GOLGA4	golgin A4	The Golgi apparatus, which participates in glycosylation and transport of proteins and lipids in the secretory pathway, consists of a series of stacked cisternae (flattened membrane sacs). Interactions between the Golgi and microtubules are thought to be important for the reorganization of the Golgi after it fragments during mitosis. This gene encodes one of the golgins, a family of proteins loca…	GO:0043001 Golgi to plasma membrane protein transport;GO:0045773 positive regulation of axon extension;GO:0006893 Golgi to plasma membrane transport	GO:0005802 trans-Golgi network;GO:0000139 Golgi membrane;GO:0098791 Golgi subcompartment	GO:0051020 GTPase binding;GO:0019899 enzyme binding;GO:0005515 protein binding		0	0	0	0	0	0	1	0	0	0	0	0	0	0	0	0	0	0	0	0	1
2804	GOLGB1	1	1	0	GOLGB1	golgin B1		GO:1905793 protein localization to pericentriolar material;GO:0071539 protein localization to centrosome;GO:1905508 protein localization to microtubule organizing center	GO:0005801 cis-Golgi network;GO:0005793 endoplasmic reticulum-Golgi intermediate compartment;GO:0005795 Golgi stack	GO:0043565 sequence-specific DNA binding;GO:0003723 RNA binding;GO:0003677 DNA binding		0	0	0	0	0	0	1	0	0	0	0	0	0	0	0	0	0	0	0	0	2
2821	GPI	0	1	0	GPI	glucose-6-phosphate isomerase	This gene encodes a member of the glucose phosphate isomerase protein family. The encoded protein has been identified as a moonlighting protein based on its ability to perform mechanistically distinct functions. In the cytoplasm, the gene product functions as a glycolytic enzyme (glucose-6-phosphate isomerase) that interconverts glucose-6-phosphate and fructose-6-phosphate. Extracellularly, the e…	GO:0051024 positive regulation of immunoglobulin secretion;GO:0051023 regulation of immunoglobulin secretion;GO:0048305 immunoglobulin secretion	GO:1904813 ficolin-1-rich granule lumen;GO:0101002 ficolin-1-rich granule;GO:0034774 secretory granule lumen	GO:0004347 glucose-6-phosphate isomerase activity;GO:0016861 intramolecular oxidoreductase activity, interconverting aldoses and ketoses;GO:0016860 intramolecular oxidoreductase activity	(hsa)Pentose phosphate pathway (Pentose phosphate cycle); (M00004)Pentose phosphate pathway (Pentose phosphate cycle); (hsa)Glycolysis (Embden-Meyerhof pathway), glucose => pyruvate	0	1	0	0	0	0	0	1	1	1	0	0	1	0	0	0	0	0	0	0	1
2872	MKNK2	0	1	1	MKNK2	MAPK interacting serine/threonine kinase 2	This gene encodes a member of the calcium/calmodulin-dependent protein kinases (CAMK) Ser/Thr protein kinase family, which belongs to the protein kinase superfamily. This protein contains conserved DLG (asp-leu-gly) and ENIL (glu-asn-ile-leu) motifs, and an N-terminal polybasic region which binds importin A and the translation factor scaffold protein eukaryotic initiation factor 4G (eIF4G). This …	GO:0071243 cellular response to arsenic-containing substance;GO:0046685 response to arsenic-containing substance;GO:0038034 signal transduction in absence of ligand	GO:0016605 PML body;GO:0016604 nuclear body;GO:0044451 nucleoplasm part	GO:0009931 calcium-dependent protein serine/threonine kinase activity;GO:0010857 calcium-dependent protein kinase activity;GO:0004683 calmodulin-dependent protein kinase activity	(hsa04066)HIF-1 signaling pathway; (ko04910)Insulin signaling pathway; (hsa04910)Insulin signaling pathway	0	0	0	0	0	0	0	0	0	0	0	0	0	0	0	1	0	0	0	0	2
2887	GRB10	1	1	0	GRB10	growth factor receptor bound protein 10	The product of this gene belongs to a small family of adapter proteins that are known to interact with a number of receptor tyrosine kinases and signaling molecules. This gene encodes a growth factor receptor-binding protein that interacts with insulin receptors and insulin-like growth-factor receptors. Overexpression of some isoforms of the encoded protein inhibits tyrosine kinase activity and r…	GO:0046325 negative regulation of glucose import;GO:0030949 positive regulation of vascular endothelial growth factor receptor signaling pathway;GO:0010829 negative regulation of glucose transmembrane transport	GO:0005829 cytosol;GO:0005886 plasma membrane;GO:0032991 protein-containing complex	GO:0005158 insulin receptor binding;GO:0044877 protein-containing complex binding;GO:0005102 signaling receptor binding	(ko04150)mTOR signaling pathway; (hsa04150)mTOR signaling pathway	0	0	0	0	0	0	0	0	0	0	0	0	0	0	0	0	0	0	0	0	2
2909	ARHGAP35	1	0	0	ARHGAP35	Rho GTPase activating protein 35	The human glucocorticoid receptor DNA binding factor, which associates with the promoter region of the glucocorticoid receptor gene (hGR gene), is a repressor of glucocorticoid receptor transcription. The amino acid sequence deduced from the cDNA sequences show the presence of three sequence motifs characteristic of a zinc finger and one motif suggestive of a leucine zipper in which 1 cysteine is…	GO:0030950 establishment or maintenance of actin cytoskeleton polarity;GO:0030952 establishment or maintenance of cytoskeleton polarity;GO:0043116 negative regulation of vascular permeability	GO:0036064 ciliary basal body;GO:0044441 ciliary part;GO:0015629 actin cytoskeleton	GO:0005096 GTPase activator activity;GO:0030695 GTPase regulator activity;GO:0003924 GTPase activity	(ko04670)Leukocyte transendothelial migration; (hsa04670)Leukocyte transendothelial migration; (hsa04611)Platelet activation	0	0	0	0	0	0	0	1	0	0	0	1	0	0	0	0	0	0	0	0	1
2932	GSK3B	1	0	0	GSK3B	glycogen synthase kinase 3 beta	The protein encoded by this gene is a serine-threonine kinase belonging to the glycogen synthase kinase subfamily. It is a negative regulator of glucose homeostasis and is involved in energy metabolism, inflammation, ER-stress, mitochondrial dysfunction, and apoptotic pathways. Defects in this gene have been associated with Parkinson disease and Alzheimer disease. [provided by RefSeq, Aug 2017]	GO:2000077 negative regulation of type B pancreatic cell development;GO:0071109 superior temporal gyrus development;GO:2000466 negative regulation of glycogen (starch) synthase activity	GO:0030877 beta-catenin destruction complex;GO:1990909 Wnt signalosome;GO:0098978 glutamatergic synapse	GO:0034452 dynactin binding;GO:0034236 protein kinase A catalytic subunit binding;GO:0050321 tau-protein kinase activity	(ko04340)Hedgehog signaling pathway; (hsa04340)Hedgehog signaling pathway; (ko05213)Endometrial cancer	0	1	1	0	1	0	0	0	1	1	0	0	0	0	0	1	0	1	1	0	1
2934	GSN	1	0	0	GSN	gelsolin	The protein encoded by this gene binds to the "plus" ends of actin monomers and filaments to prevent monomer exchange. The encoded calcium-regulated protein functions in both assembly and disassembly of actin filaments. Defects in this gene are a cause of familial amyloidosis Finnish type (FAF). Multiple transcript variants encoding several different isoforms have been found for this gene. [provi…	GO:0044858 plasma membrane raft polarization;GO:1903906 regulation of plasma membrane raft polarization;GO:0044855 plasma membrane raft distribution	GO:0030478 actin cap;GO:0002102 podosome;GO:0043209 myelin sheath	GO:0045159 myosin II binding;GO:0017022 myosin binding;GO:0005546 phosphatidylinositol-4,5-bisphosphate binding	(ko04666)Fc gamma R-mediated phagocytosis; (hsa04666)Fc gamma R-mediated phagocytosis; (hsa05203)Viral carcinogenesis	1	0	1	0	0	0	0	1	1	0	0	0	0	0	0	0	0	0	1	0	1
2935	GSPT1	0	1	0	GSPT1	G1 to S phase transition 1		GO:0002184 cytoplasmic translational termination;GO:0006449 regulation of translational termination;GO:0002181 cytoplasmic translation	GO:0018444 translation release factor complex;GO:0005829 cytosol;GO:0032991 protein-containing complex	GO:0003747 translation release factor activity;GO:0008079 translation termination factor activity;GO:0008135 translation factor activity, RNA binding	(ko03015)mRNA surveillance pathway; (hsa03015)mRNA surveillance pathway	0	0	0	0	0	0	0	0	0	0	0	0	0	0	0	0	0	0	0	1	1
2936	GSR	0	1	0	GSR	glutathione-disulfide reductase	This gene encodes a member of the class-I pyridine nucleotide-disulfide oxidoreductase family. This enzyme is a homodimeric flavoprotein. It is a central enzyme of cellular antioxidant defense, and reduces oxidized glutathione disulfide (GSSG) to the sulfhydryl form GSH, which is an important cellular antioxidant. Rare mutations in this gene result in hereditary glutathione reductase deficiency. …	GO:0015949 nucleobase-containing small molecule interconversion;GO:0006749 glutathione metabolic process;GO:0045454 cell redox homeostasis	GO:0009897 external side of plasma membrane;GO:0005759 mitochondrial matrix;GO:0098552 side of membrane	GO:0004362 glutathione-disulfide reductase activity;GO:0015038 glutathione disulfide oxidoreductase activity;GO:0016668 oxidoreductase activity, acting on a sulfur group of donors, NAD(P) as acceptor	(ko00480)Glutathione metabolism; (hsa00480)Glutathione metabolism; (ko04918)Thyroid hormone synthesis	0	1	0	0	0	0	0	0	0	1	0	0	0	0	0	0	0	0	0	0	1
2937	GSS	1	1	0	GSS	glutathione synthetase	Glutathione is important for a variety of biological functions, including protection of cells from oxidative damage by free radicals, detoxification of xenobiotics, and membrane transport. The protein encoded by this gene functions as a homodimer to catalyze the second step of glutathione biosynthesis, which is the ATP-dependent conversion of gamma-L-glutamyl-L-cysteine to glutathione. Defects in…	GO:0006750 glutathione biosynthetic process;GO:0019184 nonribosomal peptide biosynthetic process;GO:0042398 cellular modified amino acid biosynthetic process	GO:0070062 extracellular exosome;GO:1903561 extracellular vesicle;GO:0043230 extracellular organelle	GO:0004363 glutathione synthase activity;GO:0043295 glutathione binding;GO:1900750 oligopeptide binding	(hsa)Glutathione biosynthesis, glutamate => glutathione; (M00118)Glutathione biosynthesis, glutamate => glutathione; (ko04216)Ferroptosis	0	0	0	0	0	0	0	0	0	1	0	0	0	0	0	0	0	0	0	0	2
2941	GSTA4	1	0	1	GSTA4	glutathione S-transferase alpha 4	Cytosolic and membrane-bound forms of glutathione S-transferase are encoded by two distinct supergene families. These enzymes are involved in cellular defense against toxic, carcinogenic, and pharmacologically active electrophilic compounds. At present, eight distinct classes of the soluble cytoplasmic mammalian glutathione S-transferases have been identified: alpha, kappa, mu, omega, pi, sigma, …	GO:1901685 glutathione derivative metabolic process;GO:1901687 glutathione derivative biosynthetic process;GO:0006749 glutathione metabolic process	GO:0005829 cytosol;GO:0044444 cytoplasmic part;GO:0005737 cytoplasm	GO:0004364 glutathione transferase activity;GO:0016765 transferase activity, transferring alkyl or aryl (other than methyl) groups;GO:0042803 protein homodimerization activity	(ko00480)Glutathione metabolism; (hsa00480)Glutathione metabolism; (hsa00982)Drug metabolism - cytochrome P450	0	0	0	0	0	0	0	0	0	1	0	0	0	0	0	0	0	0	0	0	2
2965	GTF2H1	1	0	0	GTF2H1	general transcription factor IIH subunit 1		GO:0070816 phosphorylation of RNA polymerase II C-terminal domain;GO:0006293 nucleotide-excision repair, preincision complex stabilization;GO:0006295 nucleotide-excision repair, DNA incision, 3'-to lesion	GO:0000439 transcription factor TFIIH core complex;GO:0005675 transcription factor TFIIH holo complex;GO:0032806 carboxy-terminal domain protein kinase complex	GO:0046966 thyroid hormone receptor binding;GO:0035257 nuclear hormone receptor binding;GO:0051427 hormone receptor binding	(ko03022)Basal transcription factors; (ko03420)Nucleotide excision repair; (hsa03022)Basal transcription factors	0	0	0	0	0	0	0	0	0	0	0	0	0	1	0	0	0	0	0	1	1
3006	H1-2	1	1	0	H1-2	H1.2 linker histone, cluster member	Histones are basic nuclear proteins responsible for nucleosome structure of the chromosomal fiber in eukaryotes. Two molecules of each of the four core histones (H2A, H2B, H3, and H4) form an octamer, around which approximately 146 bp of DNA is wrapped in repeating units, called nucleosomes. The linker histone, H1, interacts with linker DNA between nucleosomes and functions in the compaction of c…	GO:0098532 histone H3-K27 trimethylation;GO:0016584 nucleosome positioning;GO:0031936 negative regulation of chromatin silencing	GO:0035327 transcriptionally active chromatin;GO:0005719 nuclear euchromatin;GO:0000791 euchromatin	GO:0031492 nucleosomal DNA binding;GO:0031491 nucleosome binding;GO:0031490 chromatin DNA binding		0	0	0	0	0	0	0	0	0	0	0	0	0	0	0	0	0	0	0	0	2
3009	H1-5	1	1	0	H1-5	H1.5 linker histone, cluster member	Histones are basic nuclear proteins responsible for nucleosome structure of the chromosomal fiber in eukaryotes. Two molecules of each of the four core histones (H2A, H2B, H3, and H4) form an octamer, around which approximately 146 bp of DNA is wrapped in repeating units, called nucleosomes. The linker histone, H1, interacts with linker DNA between nucleosomes and functions in the compaction of c…	GO:0071169 establishment of protein localization to chromatin;GO:0051574 positive regulation of histone H3-K9 methylation;GO:0016584 nucleosome positioning	GO:0005720 nuclear heterochromatin;GO:0005719 nuclear euchromatin;GO:0000791 euchromatin	GO:0031492 nucleosomal DNA binding;GO:0031491 nucleosome binding;GO:0031490 chromatin DNA binding		0	0	0	0	0	0	0	0	0	0	0	0	0	0	0	0	0	0	0	0	2
3010	H1-6	1	0	0	H1-6	H1.6 linker histone, cluster member	Histones are basic nuclear proteins responsible for nucleosome structure of the chromosomal fiber in eukaryotes. Two molecules of each of the four core histones (H2A, H2B, H3, and H4) form an octamer, around which approximately 146 bp of DNA is wrapped in repeating units, called nucleosomes. The linker histone, H1, interacts with linker DNA between nucleosomes and functions in the compaction of c…	GO:0016584 nucleosome positioning;GO:0031936 negative regulation of chromatin silencing;GO:0031935 regulation of chromatin silencing	GO:0005719 nuclear euchromatin;GO:0000791 euchromatin;GO:0000786 nucleosome	GO:0031492 nucleosomal DNA binding;GO:0031491 nucleosome binding;GO:0031490 chromatin DNA binding		0	0	0	0	0	0	0	0	0	0	0	0	0	0	0	0	0	0	0	0	1
3015	H2AFZ	0	1	0	H2AZ1	H2A.Z variant histone 1	Histones are basic nuclear proteins that are responsible for the nucleosome structure of the chromosomal fiber in eukaryotes. Nucleosomes consist of approximately 146 bp of DNA wrapped around a histone octamer composed of pairs of each of the four core histones (H2A, H2B, H3, and H4). The chromatin fiber is further compacted through the interaction of a linker histone, H1, with the DNA between th…	GO:0071392 cellular response to estradiol stimulus;GO:0006342 chromatin silencing;GO:0032355 response to estradiol	GO:0001740 Barr body;GO:0000805 X chromosome;GO:0000803 sex chromosome	GO:0000979 RNA polymerase II core promoter sequence-specific DNA binding;GO:0031492 nucleosomal DNA binding;GO:0001046 core promoter sequence-specific DNA binding	(ko05322)Systemic lupus erythematosus; (hsa05322)Systemic lupus erythematosus; (hsa04217)necroptosis	0	0	0	0	0	0	0	0	0	0	0	1	0	1	0	0	0	0	0	0	1
3017	HIST1H2BD	1	1	0	H2BC5	H2B clustered histone 5	Histones are basic nuclear proteins that are responsible for the nucleosome structure of the chromosomal fiber in eukaryotes. Nucleosomes consist of approximately 146 bp of DNA wrapped around a histone octamer composed of pairs of each of the four core histones (H2A, H2B, H3, and H4). The chromatin fiber is further compacted through the interaction of a linker histone, H1, with the DNA between th…	GO:0006334 nucleosome assembly;GO:0031497 chromatin assembly;GO:0034728 nucleosome organization	GO:0000786 nucleosome;GO:0044815 DNA packaging complex;GO:0032993 protein-DNA complex	GO:0046982 protein heterodimerization activity;GO:0046983 protein dimerization activity;GO:0003677 DNA binding	(ko05322)Systemic lupus erythematosus; (hsa05322)Systemic lupus erythematosus; (ko05034)Alcoholism	0	0	0	0	0	0	0	0	0	0	0	1	0	0	0	0	0	0	0	0	2
3024	H1-1	1	1	0	H1-1	H1.1 linker histone, cluster member	Histones are basic nuclear proteins responsible for nucleosome structure of the chromosomal fiber in eukaryotes. Two molecules of each of the four core histones (H2A, H2B, H3, and H4) form an octamer, around which approximately 146 bp of DNA is wrapped in repeating units, called nucleosomes. The linker histone, H1, interacts with linker DNA between nucleosomes and functions in the compaction of c…	GO:0016584 nucleosome positioning;GO:0031936 negative regulation of chromatin silencing;GO:0031935 regulation of chromatin silencing	GO:0005719 nuclear euchromatin;GO:0000791 euchromatin;GO:0000786 nucleosome	GO:0031492 nucleosomal DNA binding;GO:0031491 nucleosome binding;GO:0031490 chromatin DNA binding		0	0	0	0	0	0	0	0	0	0	0	0	0	0	0	0	0	0	0	0	2
3028	HSD17B10	0	1	0	HSD17B10	hydroxysteroid 17-beta dehydrogenase 10	This gene encodes 3-hydroxyacyl-CoA dehydrogenase type II, a member of the short-chain dehydrogenase/reductase superfamily. The gene product is a mitochondrial protein that catalyzes the oxidation of a wide variety of fatty acids and steroids, and is a subunit of mitochondrial ribonuclease P, which is involved in tRNA maturation. The protein has been implicated in the development of Alzheimer dis…	GO:0097745 mitochondrial tRNA 5'-end processing;GO:1990180 mitochondrial tRNA 3'-end processing;GO:0000964 mitochondrial RNA 5'-end processing	GO:0030678 mitochondrial ribonuclease P complex;GO:0030677 ribonuclease P complex;GO:1902555 endoribonuclease complex	GO:0008709 cholate 7-alpha-dehydrogenase activity;GO:0047015 3-hydroxy-2-methylbutyryl-CoA dehydrogenase activity;GO:0030283 testosterone dehydrogenase [NAD(P)] activity	(hsa00280)Valine, leucine and isoleucine degradation; (ko00280)Valine, leucine and isoleucine degradation; (ko05010)Alzheimer's disease	0	1	0	0	0	0	0	0	0	0	0	0	0	0	0	0	0	0	0	1	1
3046	HBE1	1	1	0	HBE1	hemoglobin subunit epsilon 1	The epsilon globin gene (HBE) is normally expressed in the embryonic yolk sac: two epsilon chains together with two zeta chains (an alpha-like globin) constitute the embryonic hemoglobin Hb Gower I; two epsilon chains together with two alpha chains form the embryonic Hb Gower II. Both of these embryonic hemoglobins are normally supplanted by fetal, and later, adult hemoglobin. The five beta-like …	GO:0015671 oxygen transport;GO:0015669 gas transport;GO:0042744 hydrogen peroxide catabolic process	GO:0031838 haptoglobin-hemoglobin complex;GO:0005833 hemoglobin complex;GO:0072562 blood microparticle	GO:0031721 hemoglobin alpha binding;GO:0030492 hemoglobin binding;GO:0031720 haptoglobin binding		0	0	0	0	0	0	0	1	0	1	0	0	0	0	0	0	0	0	0	0	2
3054	HCFC1	1	1	0	HCFC1	host cell factor C1	This gene is a member of the host cell factor family and encodes a protein with five Kelch repeats, a fibronectin-like motif, and six HCF repeats, each of which contains a highly specific cleavage signal. This nuclear coactivator is proteolytically cleaved at one of the six possible sites, resulting in the creation of an N-terminal chain and the corresponding C-terminal chain. The final form of t…	GO:0019045 latent virus replication;GO:0019046 release from viral latency;GO:0019042 viral latency	GO:0048188 Set1C/COMPASS complex;GO:0005671 Ada2/Gcn5/Ada3 transcription activator complex;GO:0070461 SAGA-type complex	GO:0033613 activating transcription factor binding;GO:0030674 protein binding, bridging;GO:0060090 molecular adaptor activity	(ko05168)Herpes simplex infection; (hsa05168)Herpes simplex virus 1 infection	0	1	0	1	0	0	0	0	0	0	0	0	0	1	0	0	1	0	0	0	2
3065	HDAC1	1	1	0	HDAC1	histone deacetylase 1	Histone acetylation and deacetylation, catalyzed by multisubunit complexes, play a key role in the regulation of eukaryotic gene expression. The protein encoded by this gene belongs to the histone deacetylase/acuc/apha family and is a component of the histone deacetylase complex. It also interacts with retinoblastoma tumor-suppressor protein and this complex is a key element in the control of cel…	GO:0061198 fungiform papilla formation;GO:0060789 hair follicle placode formation;GO:0061197 fungiform papilla morphogenesis	GO:0016580 Sin3 complex;GO:0016581 NuRD complex;GO:0090545 CHD-type complex	GO:0035851 Krueppel-associated box domain binding;GO:0031078 histone deacetylase activity (H3-K14 specific);GO:0032041 NAD-dependent histone deacetylase activity (H3-K14 specific)	(ko04330)Notch signaling pathway; (hsa04330)Notch signaling pathway; (hsa04213)Longevity regulating pathway - multiple species	0	1	0	0	0	0	0	1	0	0	1	0	0	1	0	0	1	0	1	0	2
3099	HK2	1	1	0	HK2	hexokinase 2	Hexokinases phosphorylate glucose to produce glucose-6-phosphate, the first step in most glucose metabolism pathways. This gene encodes hexokinase 2, the predominant form found in skeletal muscle. It localizes to the outer membrane of mitochondria. Expression of this gene is insulin-responsive, and studies in rat suggest that it is involved in the increased rate of glycolysis seen in rapidly grow…	GO:0072656 maintenance of protein location in mitochondrion;GO:0035795 negative regulation of mitochondrial membrane permeability;GO:1905709 negative regulation of membrane permeability	GO:0016529 sarcoplasmic reticulum;GO:0016528 sarcoplasm;GO:0005741 mitochondrial outer membrane	GO:0004340 glucokinase activity;GO:0004396 hexokinase activity;GO:0008865 fructokinase activity	(ko00524)Neomycin, kanamycin and gentamicin biosynthesis; (hsa)Nucleotide sugar biosynthesis, glucose => UDP-glucose; (M00549)Nucleotide sugar biosynthesis, glucose => UDP-glucose	0	1	0	0	0	0	0	1	0	1	0	0	1	0	0	1	0	0	0	0	2
3141	HLCS	1	0	0	HLCS	holocarboxylase synthetase	This gene encodes an enzyme that catalyzes the binding of biotin to carboxylases and histones. The protein plays an important role in gluconeogenesis, fatty acid synthesis and branched chain amino acid catabolism. Defects in this gene are the cause of holocarboxylase synthetase deficiency. Multiple alternatively spliced variants, encoding the same protein, have been identified.[provided by RefSeq…	GO:0009305 protein biotinylation;GO:0071110 histone biotinylation;GO:0070781 response to biotin	GO:0005652 nuclear lamina;GO:0016363 nuclear matrix;GO:0034399 nuclear periphery	GO:0004077 biotin-[acetyl-CoA-carboxylase] ligase activity;GO:0018271 biotin-protein ligase activity;GO:0004078 biotin-[methylcrotonoyl-CoA-carboxylase] ligase activity	(ko00780)Biotin metabolism; (hsa00780)Biotin metabolism; (hsa01100)Metabolic pathways	0	0	0	0	0	0	0	0	0	1	0	0	0	0	0	0	0	0	0	0	1
3149	HMGB3	0	1	0	HMGB3	high mobility group box 3	This gene encodes a member of a family of proteins containing one or more high mobility group DNA-binding motifs. The encoded protein plays an important role in maintaining stem cell populations, and may be aberrantly expressed in tumor cells. A mutation in this gene was associated with microphthalmia, syndromic 13. There are numerous pseudogenes of this gene on multiple chromosomes. Alternative …	GO:0045578 negative regulation of B cell differentiation;GO:0045577 regulation of B cell differentiation;GO:0050869 negative regulation of B cell activation	GO:0000790 nuclear chromatin;GO:0000785 chromatin;GO:0044454 nuclear chromosome part	GO:0000400 four-way junction DNA binding;GO:0008301 DNA binding, bending;GO:0000217 DNA secondary structure binding		0	0	0	0	0	0	0	0	0	0	0	0	0	0	0	0	0	0	0	0	1
3151	HMGN2	0	1	0	HMGN2	high mobility group nucleosomal binding domain 2	The protein encoded by this gene binds nucleosomal DNA and is associated with transcriptionally active chromatin. Along with a similar protein, HMGN1, the encoded protein may help maintain an open chromatin configuration around transcribable genes. The protein has also been found to have antimicrobial activity against bacteria, viruses and fungi. [provided by RefSeq, Oct 2014]	GO:0031640 killing of cells of other organism;GO:0044364 disruption of cells of other organism;GO:0061844 antimicrobial humoral immune response mediated by antimicrobial peptide	GO:0000785 chromatin;GO:0044427 chromosomal part;GO:0005694 chromosome	GO:0031492 nucleosomal DNA binding;GO:0031491 nucleosome binding;GO:0031490 chromatin DNA binding		0	0	0	0	0	0	0	0	0	0	0	0	0	0	0	0	0	0	0	0	1
3159	HMGA1	1	1	0	HMGA1	high mobility group AT-hook 1	This gene encodes a chromatin-associated protein involved in the regulation of gene transcription, integration of retroviruses into chromosomes, and the metastatic progression of cancer cells. The encoded protein preferentially binds to the minor groove of AT-rich regions in double-stranded DNA. Multiple transcript variants encoding different isoforms have been found for this gene. Pseudogenes of…	GO:0090402 oncogene-induced cell senescence;GO:0035986 senescence-associated heterochromatin focus assembly;GO:0075713 establishment of integrated proviral latency	GO:0035985 senescence-associated heterochromatin focus;GO:0000792 heterochromatin;GO:0090575 RNA polymerase II transcription factor complex	GO:0030527 structural constituent of chromatin;GO:0003680 AT DNA binding;GO:0042975 peroxisome proliferator activated receptor binding		1	0	0	0	1	0	0	0	0	0	0	0	0	1	0	0	1	0	0	0	2
3162	HMOX1	1	0	0	HMOX1	heme oxygenase 1	Heme oxygenase, an essential enzyme in heme catabolism, cleaves heme to form biliverdin, which is subsequently converted to bilirubin by biliverdin reductase, and carbon monoxide, a putative neurotransmitter. Heme oxygenase activity is induced by its substrate heme and by various nonheme substances. Heme oxygenase occurs as 2 isozymes, an inducible heme oxygenase-1 and a constitutive heme oxygena…	GO:0032764 negative regulation of mast cell cytokine production;GO:0006788 heme oxidation;GO:0014806 smooth muscle hyperplasia	GO:0005901 caveola;GO:0044853 plasma membrane raft;GO:0045121 membrane raft	GO:0004392 heme oxygenase (decyclizing) activity;GO:0004630 phospholipase D activity;GO:0008081 phosphoric diester hydrolase activity	(ko00860)Porphyrin and chlorophyll metabolism; (ko04216)Ferroptosis; (hsa00860)Porphyrin and chlorophyll metabolism	0	0	1	0	0	0	0	1	1	1	0	1	1	0	0	0	0	0	1	0	1
3172	HNF4A	1	0	1	HNF4A	hepatocyte nuclear factor 4 alpha	The protein encoded by this gene is a nuclear transcription factor which binds DNA as a homodimer. The encoded protein controls the expression of several genes, including hepatocyte nuclear factor 1 alpha, a transcription factor which regulates the expression of several hepatic genes. This gene may play a role in development of the liver, kidney, and intestines. Mutations in this gene have been a…	GO:0006591 ornithine metabolic process;GO:0055091 phospholipid homeostasis;GO:0070365 hepatocyte differentiation	GO:0000790 nuclear chromatin;GO:0000785 chromatin;GO:0044454 nuclear chromosome part	GO:0005504 fatty acid binding;GO:0001102 RNA polymerase II activating transcription factor binding;GO:0004879 nuclear receptor activity	(ko04950)Maturity onset diabetes of the young; (hsa04950)Maturity onset diabetes of the young; (ko04152)AMPK signaling pathway	0	0	0	0	0	0	0	1	0	0	0	0	0	0	0	0	0	0	0	0	2
3181	HNRNPA2B1	1	1	0	HNRNPA2B1	heterogeneous nuclear ribonucleoprotein A2/B1	This gene belongs to the A/B subfamily of ubiquitously expressed heterogeneous nuclear ribonucleoproteins (hnRNPs). The hnRNPs are RNA binding proteins and they complex with heterogeneous nuclear RNA (hnRNA). These proteins are associated with pre-mRNAs in the nucleus and appear to influence pre-mRNA processing and other aspects of mRNA metabolism and transport. While all of the hnRNPs are presen…	GO:1905663 positive regulation of telomerase RNA reverse transcriptase activity;GO:1905661 regulation of telomerase RNA reverse transcriptase activity;GO:1990428 miRNA transport	GO:0015030 Cajal body;GO:0071013 catalytic step 2 spliceosome;GO:0016363 nuclear matrix	GO:1990247 N6-methyladenosine-containing RNA binding;GO:0098505 G-rich strand telomeric DNA binding;GO:0097157 pre-mRNA intronic binding		0	0	0	0	0	0	0	0	0	0	0	0	0	0	0	0	0	0	0	1	2
3183	HNRNPC	1	1	0	HNRNPC	heterogeneous nuclear ribonucleoprotein C	This gene belongs to the subfamily of ubiquitously expressed heterogeneous nuclear ribonucleoproteins (hnRNPs). The hnRNPs are RNA binding proteins and they complex with heterogeneous nuclear RNA (hnRNA). These proteins are associated with pre-mRNAs in the nucleus and appear to influence pre-mRNA processing and other aspects of mRNA metabolism and transport. While all of the hnRNPs are present in…	GO:0032211 negative regulation of telomere maintenance via telomerase;GO:0070935 3'-UTR-mediated mRNA stabilization;GO:1904357 negative regulation of telomere maintenance via telomere lengthening	GO:0005697 telomerase holoenzyme complex;GO:0071013 catalytic step 2 spliceosome;GO:0005681 spliceosomal complex	GO:1990247 N6-methyladenosine-containing RNA binding;GO:0070034 telomerase RNA binding;GO:0008266 poly(U) RNA binding	(hsa05150)Staphylococcus aureus infection; (hsa05133)Pertussis; (hsa04610)Complement and coagulation cascades	0	0	0	0	0	0	0	0	0	0	0	0	0	0	0	0	0	0	0	1	2
3185	HNRNPF	0	1	0	HNRNPF	heterogeneous nuclear ribonucleoprotein F	This gene belongs to the subfamily of ubiquitously expressed heterogeneous nuclear ribonucleoproteins (hnRNPs). The hnRNPs are RNA binding proteins that complex with heterogeneous nuclear RNA (hnRNA). These proteins are associated with pre-mRNAs in the nucleus and regulate alternative splicing, polyadenylation, and other aspects of mRNA metabolism and transport. While all of the hnRNPs are presen…	GO:0035722 interleukin-12-mediated signaling pathway;GO:0071349 cellular response to interleukin-12;GO:0070671 response to interleukin-12	GO:0071013 catalytic step 2 spliceosome;GO:0005681 spliceosomal complex;GO:1990904 ribonucleoprotein complex	GO:0017025 TBP-class protein binding;GO:0003727 single-stranded RNA binding;GO:0008134 transcription factor binding		0	0	0	0	0	0	0	0	0	0	0	0	0	0	0	0	0	0	0	1	1
3188	HNRNPH2	1	1	0	HNRNPH2	heterogeneous nuclear ribonucleoprotein H2	This gene belongs to the subfamily of ubiquitously expressed heterogeneous nuclear ribonucleoproteins (hnRNPs). The hnRNPs are RNA binding proteins and they complex with heterogeneous nuclear RNA (hnRNA). These proteins are associated with pre-mRNAs in the nucleus and appear to influence pre-mRNA processing and other aspects of mRNA metabolism and transport. While all of the hnRNPs are present in…	GO:0043484 regulation of RNA splicing;GO:0000377 RNA splicing, via transesterification reactions with bulged adenosine as nucleophile;GO:0000398 mRNA splicing, via spliceosome	GO:0014069 postsynaptic density;GO:0032279 asymmetric synapse;GO:0099572 postsynaptic specialization	GO:0003723 RNA binding;GO:0003676 nucleic acid binding;GO:1901363 heterocyclic compound binding		0	0	0	0	0	0	0	0	0	0	0	0	0	0	0	0	0	0	0	1	2
3190	HNRNPK	0	1	0	HNRNPK	heterogeneous nuclear ribonucleoprotein K	This gene belongs to the subfamily of ubiquitously expressed heterogeneous nuclear ribonucleoproteins (hnRNPs). The hnRNPs are RNA binding proteins and they complex with heterogeneous nuclear RNA (hnRNA). These proteins are associated with pre-mRNAs in the nucleus and appear to influence pre-mRNA processing and other aspects of mRNA metabolism and transport. While all of the hnRNPs are present in…	GO:0045716 positive regulation of low-density lipoprotein particle receptor biosynthetic process;GO:0045714 regulation of low-density lipoprotein particle receptor biosynthetic process;GO:0045713 low-density lipoprotein particle receptor biosynthetic process	GO:0002102 podosome;GO:0010494 cytoplasmic stress granule;GO:0071013 catalytic step 2 spliceosome	GO:0045296 cadherin binding;GO:0050839 cell adhesion molecule binding;GO:0003729 mRNA binding	(hsa03040)Spliceosome; (ko03040)Spliceosome; (hsa05203)Viral carcinogenesis	1	0	0	1	1	0	0	0	0	0	1	0	0	0	0	0	0	0	0	1	1
3191	HNRNPL	1	1	0	HNRNPL	heterogeneous nuclear ribonucleoprotein L	Heterogeneous nuclear RNAs (hnRNAs) which include mRNA precursors and mature mRNAs are associated with specific proteins to form heterogenous ribonucleoprotein (hnRNP) complexes. Heterogeneous nuclear ribonucleoprotein L is among the proteins that are stably associated with hnRNP complexes and along with other hnRNP proteins is likely to play a major role in the formation, packaging, processing, …	GO:1902416 positive regulation of mRNA binding;GO:1905216 positive regulation of RNA binding;GO:1902415 regulation of mRNA binding	GO:0045120 pronucleus;GO:0035770 ribonucleoprotein granule;GO:0048471 perinuclear region of cytoplasm	GO:1990715 mRNA CDS binding;GO:0097157 pre-mRNA intronic binding;GO:0036002 pre-mRNA binding		0	0	0	0	0	0	0	0	0	0	0	0	0	0	0	0	0	0	0	1	2
3231	HOXD1	1	1	0	HOXD1	homeobox D1	This gene is a member of the Antp homeobox family and encodes a protein with a homeobox DNA-binding domain. This nuclear protein functions as a sequence-specific transcription factor that is involved in differentiation and limb development. Mutations in this gene have been associated with severe developmental defects on the anterior-posterior (a-p) limb axis. [provided by RefSeq, Jul 2008]	GO:0019233 sensory perception of pain;GO:0048706 embryonic skeletal system development;GO:0001501 skeletal system development	GO:0000790 nuclear chromatin;GO:0000785 chromatin;GO:0044454 nuclear chromosome part	GO:0000981 DNA-binding transcription factor activity, RNA polymerase II-specific;GO:0003700 DNA-binding transcription factor activity;GO:1990837 sequence-specific double-stranded DNA binding		0	0	0	0	0	0	0	0	0	0	0	0	0	0	0	0	0	0	0	0	2
3251	HPRT1	0	1	0	HPRT1	hypoxanthine phosphoribosyltransferase 1	The protein encoded by this gene is a transferase, which catalyzes conversion of hypoxanthine to inosine monophosphate and guanine to guanosine monophosphate via transfer of the 5-phosphoribosyl group from 5-phosphoribosyl 1-pyrophosphate. This enzyme plays a central role in the generation of purine nucleotides through the purine salvage pathway. Mutations in this gene result in Lesch-Nyhan syndr…	GO:0032263 GMP salvage;GO:0043103 hypoxanthine salvage;GO:0006168 adenine salvage	GO:0070062 extracellular exosome;GO:1903561 extracellular vesicle;GO:0043230 extracellular organelle	GO:0052657 guanine phosphoribosyltransferase activity;GO:0004422 hypoxanthine phosphoribosyltransferase activity;GO:0106130 purine phosphoribosyltransferase activity	(hsa00983)Drug metabolism - other enzymes; (ko00983)Drug metabolism - other enzymes; (hsanan01)drug metabolism	0	0	0	0	0	0	0	0	0	1	0	0	0	0	0	0	0	0	0	0	1
3276	PRMT1	1	1	0	PRMT1	protein arginine methyltransferase 1	This gene encodes a member of the protein arginine N-methyltransferase (PRMT) family. Post-translational modification of target proteins by PRMTs plays an important regulatory role in many biological processes, whereby PRMTs methylate arginine residues by transferring methyl groups from S-adenosyl-L-methionine to terminal guanidino nitrogen atoms. The encoded protein is a type I PRMT and is respo…	GO:0046985 positive regulation of hemoglobin biosynthetic process;GO:0046984 regulation of hemoglobin biosynthetic process;GO:0019919 peptidyl-arginine methylation, to asymmetrical-dimethyl arginine	GO:0034709 methylosome;GO:0034708 methyltransferase complex;GO:1990234 transferase complex	GO:0044020 histone methyltransferase activity (H4-R3 specific);GO:0048273 mitogen-activated protein kinase p38 binding;GO:0035242 protein-arginine omega-N asymmetric methyltransferase activity	(ko04922)Glucagon signaling pathway; (hsa04922)Glucagon signaling pathway; (hsa04068)foxo signaling pathway	0	0	0	0	1	0	0	0	0	0	0	0	0	0	0	0	0	1	0	0	2
3301	DNAJA1	1	1	0	DNAJA1	DnaJ heat shock protein family (Hsp40) member A1	This gene encodes a member of the DnaJ family of proteins, which act as heat shock protein 70 cochaperones. Heat shock proteins facilitate protein folding, trafficking, prevention of aggregation, and proteolytic degradation. Members of this family are characterized by a highly conserved N-terminal J domain, a glycine/phenylalanine-rich region, four CxxCxGxG zinc finger repeats, and a C-terminal s…	GO:1905258 regulation of nitrosative stress-induced intrinsic apoptotic signaling pathway;GO:1905259 negative regulation of nitrosative stress-induced intrinsic apoptotic signaling pathway;GO:1990442 intrinsic apoptotic signaling pathway in response to nitrosative stress	GO:0098554 cytoplasmic side of endoplasmic reticulum membrane;GO:0098562 cytoplasmic side of membrane;GO:0098552 side of membrane	GO:0055131 C3HC4-type RING finger domain binding;GO:0030957 Tat protein binding;GO:0050750 low-density lipoprotein particle receptor binding	(ko04141)Protein processing in endoplasmic reticulum; (hsa04141)Protein processing in endoplasmic reticulum	0	0	1	0	1	0	0	0	0	0	1	0	0	0	0	0	0	0	1	0	2
3308	HSP70.2	1	0	1	HSPA4	heat shock protein family A (Hsp70) member 4		GO:0045040 protein import into mitochondrial outer membrane;GO:0007008 outer mitochondrial membrane organization;GO:0090151 establishment of protein localization to mitochondrial membrane	GO:0005739 mitochondrion;GO:0070062 extracellular exosome;GO:1903561 extracellular vesicle	GO:0005524 ATP binding;GO:0032559 adenyl ribonucleotide binding;GO:0030554 adenyl nucleotide binding	(hsa04612)Antigen processing and presentation; (ko04612)Antigen processing and presentation; (ko04530)Tight junction	0	1	1	0	0	0	0	0	0	0	0	0	0	0	0	0	0	0	0	0	2
3309	HSPA5	1	0	1	HSPA5	heat shock protein family A (Hsp70) member 5	The protein encoded by this gene is a member of the heat shock protein 70 (HSP70) family. This protein localizes to the lumen of the endoplasmic reticulum (ER) where it operates as a typical HSP70 chaperone involved in the folding and assembly of proteins in the ER and is a master regulator of ER homeostasis. During cellular stress, as during viral infection or tumorogenesis, this protein interac…	GO:0060904 regulation of protein folding in endoplasmic reticulum;GO:0021577 hindbrain structural organization;GO:0021589 cerebellum structural organization	GO:0034663 endoplasmic reticulum chaperone complex;GO:0005790 smooth endoplasmic reticulum;GO:0008180 COP9 signalosome	GO:0044183 protein binding involved in protein folding;GO:0051787 misfolded protein binding;GO:0043022 ribosome binding	(hsa03060)Protein export; (ko03060)Protein export; (ko05020)Prion diseases	1	0	0	1	1	0	0	0	0	0	1	0	1	1	0	0	0	0	0	0	2
3312	HSPA8	1	1	0	HSPA8	heat shock protein family A (Hsp70) member 8	This gene encodes a member of the heat shock protein 70 family, which contains both heat-inducible and constitutively expressed members. This protein belongs to the latter group, which are also referred to as heat-shock cognate proteins. It functions as a chaperone, and binds to nascent polypeptides to facilitate correct folding. It also functions as an ATPase in the disassembly of clathrin-coate…	GO:1904764 chaperone-mediated autophagy translocation complex disassembly;GO:1990832 slow axonal transport;GO:0061741 chaperone-mediated protein transport involved in chaperone-mediated autophagy	GO:0098575 lumenal side of lysosomal membrane;GO:0098576 lumenal side of membrane;GO:0098684 photoreceptor ribbon synapse	GO:1990833 clathrin-uncoating ATPase activity;GO:0055131 C3HC4-type RING finger domain binding;GO:0023026 MHC class II protein complex binding	(ko05134)Legionellosis; (hsa05134)Legionellosis; (hsa04213)Longevity regulating pathway - multiple species	1	0	1	1	1	1	1	0	1	1	1	0	0	0	0	0	0	0	0	1	2
3320	HSP90AA1	1	1	0	HSP90AA1	heat shock protein 90 alpha family class A member 1	The protein encoded by this gene is an inducible molecular chaperone that functions as a homodimer. The encoded protein aids in the proper folding of specific target proteins by use of an ATPase activity that is modulated by co-chaperones. Two transcript variants encoding different isoforms have been found for this gene. [provided by RefSeq, Jan 2012]	GO:0043335 protein unfolding;GO:0045040 protein import into mitochondrial outer membrane;GO:1905323 telomerase holoenzyme complex assembly	GO:0044294 dendritic growth cone;GO:0044292 dendrite terminus;GO:0071682 endocytic vesicle lumen	GO:0030235 nitric-oxide synthase regulator activity;GO:0030911 TPR domain binding;GO:0023026 MHC class II protein complex binding	(hsa04612)Antigen processing and presentation; (ko05215)Prostate cancer; (ko04914)Progesterone-mediated oocyte maturation	0	1	1	0	1	1	1	0	1	0	1	0	0	0	0	1	0	1	0	0	2
3329	HSPD1	1	1	0	HSPD1	heat shock protein family D (Hsp60) member 1	This gene encodes a member of the chaperonin family. The encoded mitochondrial protein may function as a signaling molecule in the innate immune system. This protein is essential for the folding and assembly of newly imported proteins in the mitochondria. This gene is adjacent to a related family member and the region between the 2 genes functions as a bidirectional promoter. Several pseudogenes …	GO:0034514 mitochondrial unfolded protein response;GO:0002368 B cell cytokine production;GO:0045041 protein import into mitochondrial intermembrane space	GO:0046696 lipopolysaccharide receptor complex;GO:0030061 mitochondrial crista;GO:0042588 zymogen granule	GO:0034186 apolipoprotein A-I binding;GO:0043559 insulin binding;GO:0008035 high-density lipoprotein particle binding	(hsa04940)Type I diabetes mellitus; (ko05134)Legionellosis; (hsa05134)Legionellosis	0	1	1	0	0	0	0	0	1	0	0	0	0	0	0	0	0	0	1	0	2
3336	HSPE1	1	1	0	HSPE1	heat shock protein family E (Hsp10) member 1	This gene encodes a major heat shock protein which functions as a chaperonin. Its structure consists of a heptameric ring which binds to another heat shock protein in order to form a symmetric, functional heterodimer which enhances protein folding in an ATP-dependent manner. This gene and its co-chaperonin, HSPD1, are arranged in a head-to-head orientation on chromosome 2. Naturally occurring rea…	GO:0051085 chaperone cofactor-dependent protein refolding;GO:0051084 'de novo' posttranslational protein folding;GO:0006458 'de novo' protein folding	GO:0005759 mitochondrial matrix;GO:0044429 mitochondrial part;GO:0005739 mitochondrion	GO:0051087 chaperone binding;GO:0051082 unfolded protein binding;GO:0005524 ATP binding		0	0	0	0	0	0	0	0	0	0	0	0	0	0	0	0	0	0	1	0	2
3400	ID4	1	1	0	ID4	inhibitor of DNA binding 4, HLH protein	This gene encodes a member of the inhibitor of DNA binding (ID) protein family. The encoded protein lacks DNA binding ability, and instead regulates gene expression through binding to and inhibiting basic helix-loop-helix transcription factors. This protein has been implicated in the regulation of diverse cellular processes that play a role in development and tumorigenesis. [provided by RefSeq, A…	GO:0061682 seminal vesicle morphogenesis;GO:0060741 prostate gland stromal morphogenesis;GO:0061107 seminal vesicle development	GO:0005654 nucleoplasm;GO:0031981 nuclear lumen;GO:0044428 nuclear part	GO:0001085 RNA polymerase II transcription factor binding;GO:0008134 transcription factor binding;GO:0046983 protein dimerization activity	(ko04350)TGF-beta signaling pathway; (hsa04350)TGF-beta signaling pathway; (ko04550)Signaling pathways regulating pluripotency of stem cells	0	0	0	0	0	0	0	0	0	0	0	0	0	0	0	0	0	0	0	0	2
3417	IDH1	1	0	0	IDH1	isocitrate dehydrogenase (NADP(+)) 1	Isocitrate dehydrogenases catalyze the oxidative decarboxylation of isocitrate to 2-oxoglutarate. These enzymes belong to two distinct subclasses, one of which utilizes NAD(+) as the electron acceptor and the other NADP(+). Five isocitrate dehydrogenases have been reported: three NAD(+)-dependent isocitrate dehydrogenases, which localize to the mitochondrial matrix, and two NADP(+)-dependent isoc…	GO:0006097 glyoxylate cycle;GO:0006740 NADPH regeneration;GO:0006102 isocitrate metabolic process	GO:0005782 peroxisomal matrix;GO:0031907 microbody lumen;GO:1904724 tertiary granule lumen	GO:0004450 isocitrate dehydrogenase (NADP+) activity;GO:0004448 isocitrate dehydrogenase activity;GO:0050661 NADP binding	(hsa)Citrate cycle, first carbon oxidation, oxaloacetate => 2-oxoglutarate; (M00010)Citrate cycle, first carbon oxidation, oxaloacetate => 2-oxoglutarate; (hsa01210)2-Oxocarboxylic acid metabolism	0	1	0	1	0	0	0	0	1	1	0	0	0	0	1	0	0	0	0	0	1
3419	IDH3A	0	1	0	IDH3A	isocitrate dehydrogenase (NAD(+)) 3 catalytic subunit alpha	Isocitrate dehydrogenases catalyze the oxidative decarboxylation of isocitrate to 2-oxoglutarate. These enzymes belong to two distinct subclasses, one of which utilizes NAD(+) as the electron acceptor and the other NADP(+). Five isocitrate dehydrogenases have been reported: three NAD(+)-dependent isocitrate dehydrogenases, which localize to the mitochondrial matrix, and two NADP(+)-dependent isoc…	GO:0006102 isocitrate metabolic process;GO:0006099 tricarboxylic acid cycle;GO:0006101 citrate metabolic process	GO:0005759 mitochondrial matrix;GO:0044429 mitochondrial part;GO:0005739 mitochondrion	GO:0004449 isocitrate dehydrogenase (NAD+) activity;GO:0004448 isocitrate dehydrogenase activity;GO:0051287 NAD binding	(hsa)Citrate cycle, first carbon oxidation, oxaloacetate => 2-oxoglutarate; (M00010)Citrate cycle, first carbon oxidation, oxaloacetate => 2-oxoglutarate; (hsa01210)2-Oxocarboxylic acid metabolism	0	1	0	0	0	0	0	0	0	0	0	0	0	0	0	0	0	0	0	0	1
3421	IDH3G	1	1	0	IDH3G	isocitrate dehydrogenase (NAD(+)) 3 non-catalytic subunit gamma	Isocitrate dehydrogenases catalyze the oxidative decarboxylation of isocitrate to 2-oxoglutarate. These enzymes belong to two distinct subclasses, one of which utilizes NAD(+) as the electron acceptor and the other NADP(+). Five isocitrate dehydrogenases have been reported: three NAD(+)-dependent isocitrate dehydrogenases, which localize to the mitochondrial matrix, and two NADP(+)-dependent isoc…	GO:0006102 isocitrate metabolic process;GO:0006099 tricarboxylic acid cycle;GO:0006101 citrate metabolic process	GO:0005759 mitochondrial matrix;GO:0044429 mitochondrial part;GO:0005730 nucleolus	GO:0004449 isocitrate dehydrogenase (NAD+) activity;GO:0004448 isocitrate dehydrogenase activity;GO:0051287 NAD binding	(hsa)Citrate cycle, first carbon oxidation, oxaloacetate => 2-oxoglutarate; (M00010)Citrate cycle, first carbon oxidation, oxaloacetate => 2-oxoglutarate; (hsa01210)2-Oxocarboxylic acid metabolism	0	1	0	0	0	0	0	0	0	0	0	0	0	0	0	0	0	0	0	0	2
3485	IGFBP2	1	0	0	IGFBP2	insulin like growth factor binding protein 2	The protein encoded by this gene is one of six similar proteins that bind insulin-like growth factors I and II (IGF-I and IGF-II). The encoded protein can be secreted into the bloodstream, where it binds IGF-I and IGF-II with high affinity, or it can remain intracellular, interacting with many different ligands. High expression levels of this protein promote the growth of several types of tumors …	GO:0010226 response to lithium ion;GO:0042104 positive regulation of activated T cell proliferation;GO:0043567 regulation of insulin-like growth factor receptor signaling pathway	GO:0016324 apical plasma membrane;GO:0045177 apical part of cell;GO:0098590 plasma membrane region	GO:0031995 insulin-like growth factor II binding;GO:0031994 insulin-like growth factor I binding;GO:0005520 insulin-like growth factor binding		0	0	0	0	0	0	0	0	0	0	0	0	0	0	0	0	0	0	0	0	1
3491	CCN1	0	0	1	CCN1	cellular communication network factor 1	The secreted protein encoded by this gene is growth factor-inducible and promotes the adhesion of endothelial cells. The encoded protein interacts with several integrins and with heparan sulfate proteoglycan. This protein also plays a role in cell proliferation, differentiation, angiogenesis, apoptosis, and extracellular matrix formation. [provided by RefSeq, Sep 2011]	GO:0002041 intussusceptive angiogenesis;GO:0060591 chondroblast differentiation;GO:0003278 apoptotic process involved in heart morphogenesis	GO:0005788 endoplasmic reticulum lumen;GO:0062023 collagen-containing extracellular matrix;GO:0031012 extracellular matrix	GO:0005520 insulin-like growth factor binding;GO:0050840 extracellular matrix binding;GO:0019838 growth factor binding		0	0	0	1	0	0	0	1	0	0	0	0	1	0	1	0	0	0	1	0	1
3516	RBPJ	1	1	0	RBPJ	recombination signal binding protein for immunoglobulin kappa J region	The protein encoded by this gene is a transcriptional regulator important in the Notch signaling pathway. The encoded protein acts as a repressor when not bound to Notch proteins and an activator when bound to Notch proteins. It is thought to function by recruiting chromatin remodeling complexes containing histone deacetylase or histone acetylase proteins to Notch signaling pathway genes. Several…	GO:1901189 positive regulation of ephrin receptor signaling pathway;GO:1901297 positive regulation of canonical Wnt signaling pathway involved in cardiac muscle cell fate commitment;GO:1905068 positive regulation of canonical Wnt signaling pathway involved in heart development	GO:0002193 MAML1-RBP-Jkappa- ICN1 complex;GO:0017053 transcriptional repressor complex;GO:0005667 transcription factor complex	GO:0001103 RNA polymerase II repressing transcription factor binding;GO:0070491 repressing transcription factor binding;GO:0047485 protein N-terminus binding	(ko04330)Notch signaling pathway; (hsa04330)Notch signaling pathway; (ko04658)Th1 and Th2 cell differentiation	0	0	0	0	0	0	0	0	1	0	0	0	1	0	0	0	0	0	0	0	2
3569	IL6	0	0	1	IL6	interleukin 6	This gene encodes a cytokine that functions in inflammation and the maturation of B cells. In addition, the encoded protein has been shown to be an endogenous pyrogen capable of inducing fever in people with autoimmune diseases or infections. The protein is primarily produced at sites of acute and chronic inflammation, where it is secreted into the serum and induces a transcriptional inflammatory…	GO:0002384 hepatic immune response;GO:2000676 positive regulation of type B pancreatic cell apoptotic process;GO:0045079 negative regulation of chemokine biosynthetic process	GO:0005896 interleukin-6 receptor complex;GO:0098802 plasma membrane receptor complex;GO:0005788 endoplasmic reticulum lumen	GO:0005138 interleukin-6 receptor binding;GO:0070851 growth factor receptor binding;GO:0008083 growth factor activity	(ko01523)Antifolate resistance; (hsa01523)Antifolate resistance; (ko05020)Prion diseases	0	1	0	0	0	0	0	1	1	0	0	0	1	0	0	1	0	0	1	0	1
3608	ILF2	0	1	0	ILF2	interleukin enhancer binding factor 2	The protein encoded by this gene is a transcription factor required for T-cell expression of the interleukin 2 gene. It also binds RNA and is an essential component for encapsidation and protein priming of hepatitis B viral polymerase. The encoded 45 kDa protein (NF45, ILF2) forms a complex with the 90 kDa interleukin enhancer-binding factor 3 (NF90, ILF3), and this complex has been shown to affe…	GO:0043312 neutrophil degranulation;GO:0002283 neutrophil activation involved in immune response;GO:0002446 neutrophil mediated immunity	GO:1904724 tertiary granule lumen;GO:0035580 specific granule lumen;GO:1904813 ficolin-1-rich granule lumen	GO:0003725 double-stranded RNA binding;GO:0003723 RNA binding;GO:0003677 DNA binding		0	0	0	0	0	0	0	0	1	0	0	0	0	0	0	0	0	0	0	0	1
3619	INCENP	1	1	0	INCENP	inner centromere protein	In mammalian cells, 2 broad groups of centromere-interacting proteins have been described: constitutively binding centromere proteins and 'passenger,' or transiently interacting, proteins (reviewed by Choo, 1997). The constitutive proteins include CENPA (centromere protein A; MIM 117139), CENPB (MIM 117140), CENPC1 (MIM 117141), and CENPD (MIM 117142). The term 'passenger proteins' encompasses a …	GO:0051257 meiotic spindle midzone assembly;GO:1902412 regulation of mitotic cytokinesis;GO:0010032 meiotic chromosome condensation	GO:1990385 meiotic spindle midzone;GO:0032133 chromosome passenger complex;GO:0000801 central element	GO:0043539 protein serine/threonine kinase activator activity;GO:0030295 protein kinase activator activity;GO:0019209 kinase activator activity		0	0	0	0	0	0	0	0	0	0	0	1	0	0	0	0	0	0	0	0	2
3633	INPP5B	1	0	0	INPP5B	inositol polyphosphate-5-phosphatase B	This gene encodes a member of a family of inositol polyphosphate-5-phosphatases. These enzymes function in the regulation of calcium signaling by inactivating inositol phosphates. The encoded protein is localized to the cytosol and mitochondria, and associates with membranes through an isoprenyl modification near the C-terminus. Alternatively spliced transcript variants of this gene have been des…	GO:0046855 inositol phosphate dephosphorylation;GO:0046838 phosphorylated carbohydrate dephosphorylation;GO:0071545 inositol phosphate catabolic process	GO:0030670 phagocytic vesicle membrane;GO:0005793 endoplasmic reticulum-Golgi intermediate compartment;GO:0045335 phagocytic vesicle	GO:0052658 inositol-1,4,5-trisphosphate 5-phosphatase activity;GO:0046030 inositol trisphosphate phosphatase activity;GO:0004439 phosphatidylinositol-4,5-bisphosphate 5-phosphatase activity	(ko00562)Inositol phosphate metabolism; (hsa00562)Inositol phosphate metabolism; (ko04070)Phosphatidylinositol signaling system	0	0	0	0	0	1	0	0	0	1	0	1	0	0	1	0	0	0	0	0	1
3635	INPP5D	1	1	0	INPP5D	inositol polyphosphate-5-phosphatase D	This gene is a member of the inositol polyphosphate-5-phosphatase (INPP5) family and encodes a protein with an N-terminal SH2 domain, an inositol phosphatase domain, and two C-terminal protein interaction domains. Expression of this protein is restricted to hematopoietic cells where its movement from the cytosol to the plasma membrane is mediated by tyrosine phosphorylation. At the plasma membran…	GO:0045659 negative regulation of neutrophil differentiation;GO:0045658 regulation of neutrophil differentiation;GO:0030853 negative regulation of granulocyte differentiation	GO:0045121 membrane raft;GO:0098857 membrane microdomain;GO:0098589 membrane region	GO:0052659 inositol-1,3,4,5-tetrakisphosphate 5-phosphatase activity;GO:0016314 phosphatidylinositol-3,4,5-trisphosphate 3-phosphatase activity;GO:0004445 inositol-polyphosphate 5-phosphatase activity	(ko04664)Fc epsilon RI signaling pathway; (ko04662)B cell receptor signaling pathway; (ko00562)Inositol phosphate metabolism	0	0	0	0	0	0	0	0	0	1	1	0	0	0	1	0	0	0	1	0	2
3652	IPP	1	0	0	IPP	intracisternal A particle-promoted polypeptide	The protein encoded by this gene is a member of the kelch family of proteins, which is characterized by a 50 amino acid repeat which interacts with actin. Transcript variants have been described but their full-length nature has not been determined. [provided by RefSeq, Jul 2008]		GO:0015629 actin cytoskeleton;GO:0005856 cytoskeleton;GO:0043232 intracellular non-membrane-bounded organelle	GO:0003779 actin binding;GO:0008092 cytoskeletal protein binding;GO:0005515 protein binding		0	0	0	0	0	0	0	0	0	0	0	0	0	0	0	0	0	0	0	0	1
3664	IRF6	1	1	0	IRF6	interferon regulatory factor 6	This gene encodes a member of the interferon regulatory transcription factor (IRF) family. Family members share a highly-conserved N-terminal helix-turn-helix DNA-binding domain and a less conserved C-terminal protein-binding domain. The encoded protein may be a transcriptional activator. Mutations in this gene can cause van der Woude syndrome and popliteal pterygium syndrome. Mutations in this g…	GO:0060644 mammary gland epithelial cell differentiation;GO:0043616 keratinocyte proliferation;GO:0061180 mammary gland epithelium development	GO:0030054 cell junction;GO:0000790 nuclear chromatin;GO:0000785 chromatin	GO:0000981 DNA-binding transcription factor activity, RNA polymerase II-specific;GO:0000976 transcription regulatory region sequence-specific DNA binding;GO:0044212 transcription regulatory region DNA binding		0	0	0	0	0	0	0	0	0	0	0	0	1	0	0	0	0	0	0	0	2
3678	ITGA5	0	1	0	ITGA5	integrin subunit alpha 5	The product of this gene belongs to the integrin alpha chain family. Integrins are heterodimeric integral membrane proteins composed of an alpha subunit and a beta subunit that function in cell surface adhesion and signaling. The encoded preproprotein is proteolytically processed to generate light and heavy chains that comprise the alpha 5 subunit. This subunit associates with the beta 1 subunit …	GO:0023035 CD40 signaling pathway;GO:0033631 cell-cell adhesion mediated by integrin;GO:0030949 positive regulation of vascular endothelial growth factor receptor signaling pathway	GO:0034674 integrin alpha5-beta1 complex;GO:0071062 alphav-beta3 integrin-vitronectin complex;GO:0008305 integrin complex	GO:0043184 vascular endothelial growth factor receptor 2 binding;GO:0005172 vascular endothelial growth factor receptor binding;GO:0005161 platelet-derived growth factor receptor binding	(hsa05131)Shigellosis; (ko05412)Arrhythmogenic right ventricular cardiomyopathy (ARVC); (ko05133)Pertussis	1	0	0	1	0	0	0	1	0	0	0	0	1	0	0	0	0	0	0	0	1
3693	ITGB5	0	1	1	ITGB5	integrin subunit beta 5	This gene encodes a beta subunit of integrin, which can combine with different alpha chains to form a variety of integrin heterodimers. Integrins are integral cell-surface receptors that participate in cell adhesion as well as cell-surface mediated signaling. The alphav beta5 integrin is involved in adhesion to vitronectin. [provided by RefSeq, Aug 2017]	GO:0090136 epithelial cell-cell adhesion;GO:0035987 endodermal cell differentiation;GO:0001706 endoderm formation	GO:0034684 integrin alphav-beta5 complex;GO:0008305 integrin complex;GO:0098636 protein complex involved in cell adhesion	GO:0001618 virus receptor activity;GO:0104005 hijacked molecular function;GO:0005178 integrin binding	(ko05412)Arrhythmogenic right ventricular cardiomyopathy (ARVC); (hsa05412)Arrhythmogenic right ventricular cardiomyopathy; (ko04512)ECM-receptor interaction	1	0	0	1	0	0	0	0	0	0	0	0	0	0	0	0	0	0	0	0	2
3708	ITPR1	1	1	0	ITPR1	inositol 1,4,5-trisphosphate receptor type 1	This gene encodes an intracellular receptor for inositol 1,4,5-trisphosphate. Upon stimulation by inositol 1,4,5-trisphosphate, this receptor mediates calcium release from the endoplasmic reticulum. Mutations in this gene cause spinocerebellar ataxia type 15, a disease associated with an heterogeneous group of cerebellar disorders. Multiple transcript variants have been identified for this gene. …	GO:0050882 voluntary musculoskeletal movement;GO:0042045 epithelial fluid transport;GO:0099566 regulation of postsynaptic cytosolic calcium ion concentration	GO:0005955 calcineurin complex;GO:0031088 platelet dense granule membrane;GO:0031095 platelet dense tubular network membrane	GO:0098695 inositol 1,4,5-trisphosphate receptor activity involved in regulation of postsynaptic cytosolic calcium levels;GO:0005220 inositol 1,4,5-trisphosphate-sensitive calcium-release channel activity;GO:0019855 calcium channel inhibitor activity	(ko04730)Long-term depression; (hsa04730)Long-term depression; (ko04720)Long-term potentiation	0	1	0	0	0	0	0	1	0	0	0	0	0	0	0	0	0	0	0	0	2
3710	ITPR3	1	1	0	ITPR3	inositol 1,4,5-trisphosphate receptor type 3	This gene encodes a receptor for inositol 1,4,5-trisphosphate, a second messenger that mediates the release of intracellular calcium. The receptor contains a calcium channel at the C-terminus and the ligand-binding site at the N-terminus. Knockout studies in mice suggest that type 2 and type 3 inositol 1,4,5-trisphosphate receptors play a key role in exocrine secretion underlying energy metabolis…	GO:0050917 sensory perception of umami taste;GO:0050916 sensory perception of sweet taste;GO:0050913 sensory perception of bitter taste	GO:0031095 platelet dense tubular network membrane;GO:0031094 platelet dense tubular network;GO:0005640 nuclear outer membrane	GO:0000822 inositol hexakisphosphate binding;GO:0005220 inositol 1,4,5-trisphosphate-sensitive calcium-release channel activity;GO:0043533 inositol 1,3,4,5 tetrakisphosphate binding	(ko04730)Long-term depression; (hsa04730)Long-term depression; (ko04720)Long-term potentiation	0	1	0	0	0	0	0	1	0	0	0	0	0	0	0	0	0	0	0	0	2
3713	IVL	0	1	0	IVL	involucrin	Involucrin, a component of the keratinocyte crosslinked envelope, is found in the cytoplasm and crosslinked to membrane proteins by transglutaminase. This gene is mapped to 1q21, among calpactin I light chain, trichohyalin, profillaggrin, loricrin, and calcyclin. [provided by RefSeq, Jul 2008]	GO:0018153 isopeptide cross-linking via N6-(L-isoglutamyl)-L-lysine;GO:0018262 isopeptide cross-linking;GO:0018199 peptidyl-glutamine modification	GO:0001533 cornified envelope;GO:0005813 centrosome;GO:0005815 microtubule organizing center	GO:0005515 protein binding;GO:0005488 binding;GO:0003674 molecular_function		0	0	0	0	0	0	0	0	0	0	0	0	0	0	0	0	0	0	0	0	1
3716	JAK1	0	1	0	JAK1	Janus kinase 1	This gene encodes a membrane protein that is a member of a class of protein-tyrosine kinases (PTK) characterized by the presence of a second phosphotransferase-related domain immediately N-terminal to the PTK domain. The encoded kinase phosphorylates STAT proteins (signal transducers and activators of transcription) and plays a key role in interferon-alpha/beta, interferon-gamma, and cytokine sig…	GO:0038114 interleukin-21-mediated signaling pathway;GO:0098756 response to interleukin-21;GO:0098757 cellular response to interleukin-21	GO:0005925 focal adhesion;GO:0005924 cell-substrate adherens junction;GO:0030055 cell-substrate junction	GO:0005131 growth hormone receptor binding;GO:0004715 non-membrane spanning protein tyrosine kinase activity;GO:0004713 protein tyrosine kinase activity	(ko05212)Pancreatic cancer; (ko05140)Leishmaniasis; (hsa01521)EGFR tyrosine kinase inhibitor resistance	1	0	0	0	0	0	0	1	0	0	0	0	1	0	0	1	0	0	0	0	1
3725	JUN	1	0	0	JUN	Jun proto-oncogene, AP-1 transcription factor subunit	This gene is the putative transforming gene of avian sarcoma virus 17. It encodes a protein which is highly similar to the viral protein, and which interacts directly with specific target DNA sequences to regulate gene expression. This gene is intronless and is mapped to 1p32-p31, a chromosomal region involved in both translocations and deletions in human malignancies. [provided by RefSeq, Jul 20…	GO:0035026 leading edge cell differentiation;GO:0051365 cellular response to potassium ion starvation;GO:1990441 negative regulation of transcription from RNA polymerase II promoter in response to endoplasmic reticulum stress	GO:0035976 transcription factor AP-1 complex;GO:0005719 nuclear euchromatin;GO:0000791 euchromatin	GO:0035497 cAMP response element binding;GO:0071837 HMG box domain binding;GO:0070412 R-SMAD binding	(ko05030)Cocaine addiction; (hsa05030)Cocaine addiction; (ko05210)Colorectal cancer	0	1	0	0	0	0	0	1	1	0	1	1	1	0	0	0	0	0	1	0	1
3727	JUND	1	1	0	JUND	JunD proto-oncogene, AP-1 transcription factor subunit	The protein encoded by this intronless gene is a member of the JUN family, and a functional component of the AP1 transcription factor complex. This protein has been proposed to protect cells from p53-dependent senescence and apoptosis. Alternative translation initiation site usage results in the production of different isoforms (PMID:12105216). [provided by RefSeq, Nov 2013]	GO:0002076 osteoblast development;GO:0045669 positive regulation of osteoblast differentiation;GO:0071277 cellular response to calcium ion	GO:0035976 transcription factor AP-1 complex;GO:0090575 RNA polymerase II transcription factor complex;GO:0044798 nuclear transcription factor complex	GO:0016922 nuclear receptor binding;GO:0035257 nuclear hormone receptor binding;GO:0051427 hormone receptor binding	(ko04657)IL-17 signaling pathway; (hsa04657)IL-17 signaling pathway; (hsa04928)parathyroid hormone synthesis, secretion and action	0	0	0	0	0	0	0	0	0	0	0	0	0	1	0	0	0	0	0	0	2
3728	JUP	1	1	0	JUP	junction plakoglobin	This gene encodes a major cytoplasmic protein which is the only known constituent common to submembranous plaques of both desmosomes and intermediate junctions. This protein forms distinct complexes with cadherins and desmosomal cadherins and is a member of the catenin family since it contains a distinct repeating amino acid motif called the armadillo repeat. Mutation in this gene has been associ…	GO:0071603 endothelial cell-cell adhesion;GO:0002159 desmosome assembly;GO:0071680 response to indole-3-methanol	GO:0071665 gamma-catenin-TCF7L2 complex;GO:0071664 catenin-TCF7L2 complex;GO:0030056 hemidesmosome	GO:0106006 microtubule cortical anchor activity;GO:0086083 cell adhesive protein binding involved in bundle of His cell-Purkinje myocyte communication;GO:0045294 alpha-catenin binding	(ko05221)Acute myeloid leukemia; (hsa05221)Acute myeloid leukemia; (ko05412)Arrhythmogenic right ventricular cardiomyopathy (ARVC)	1	0	1	1	0	0	0	1	1	0	0	0	1	1	0	0	1	1	0	0	2
3797	KIF3C	0	1	1	KIF3C	kinesin family member 3C		GO:0035735 intraciliary transport involved in cilium assembly;GO:0042073 intraciliary transport;GO:0072384 organelle transport along microtubule	GO:0097542 ciliary tip;GO:0005871 kinesin complex;GO:0005875 microtubule associated complex	GO:0003777 microtubule motor activity;GO:0003774 motor activity;GO:0008017 microtubule binding		0	0	0	0	0	0	1	0	0	0	0	0	0	0	0	0	0	0	0	0	2
3815	KIT	0	1	1	KIT	KIT proto-oncogene, receptor tyrosine kinase	This gene encodes a receptor tyrosine kinase. This gene was initially identified as a homolog of the feline sarcoma viral oncogene v-kit and is often referred to as proto-oncogene c-Kit. The canonical form of this glycosylated transmembrane protein has an N-terminal extracellular region with five immunoglobulin-like domains, a transmembrane region, and an intracellular tyrosine kinase domain at t…	GO:0097326 melanocyte adhesion;GO:0014828 distal stomach smooth muscle contraction;GO:0120064 stomach pylorus smooth muscle contraction	GO:0042629 mast cell granule;GO:0001669 acrosomal vesicle;GO:0001650 fibrillar center	GO:0005020 stem cell factor receptor activity;GO:0042169 SH2 domain binding;GO:0004714 transmembrane receptor protein tyrosine kinase activity	(ko05221)Acute myeloid leukemia; (ko05230)Central carbon metabolism in cancer; (hsa05221)Acute myeloid leukemia	0	0	0	0	0	1	0	0	1	1	1	0	1	0	1	1	0	0	0	0	2
3832	KIF11	0	1	0	KIF11	kinesin family member 11	This gene encodes a motor protein that belongs to the kinesin-like protein family. Members of this protein family are known to be involved in various kinds of spindle dynamics. The function of this gene product includes chromosome positioning, centrosome separation and establishing a bipolar spindle during cell mitosis. [provided by RefSeq, Jul 2008]	GO:0046602 regulation of mitotic centrosome separation;GO:0007100 mitotic centrosome separation;GO:0051299 centrosome separation	GO:0005871 kinesin complex;GO:0005876 spindle microtubule;GO:0072686 mitotic spindle	GO:0008574 ATP-dependent microtubule motor activity, plus-end-directed;GO:1990939 ATP-dependent microtubule motor activity;GO:0003777 microtubule motor activity		0	0	0	0	0	0	1	0	0	0	0	0	0	0	0	0	0	1	0	0	1
3833	KIFC1	0	1	0	KIFC1	kinesin family member C1		GO:0007080 mitotic metaphase plate congression;GO:0051310 metaphase plate congression;GO:0090307 mitotic spindle assembly	GO:0005871 kinesin complex;GO:0072686 mitotic spindle;GO:0005875 microtubule associated complex	GO:0003777 microtubule motor activity;GO:0003774 motor activity;GO:0008017 microtubule binding		0	0	0	0	0	0	1	0	0	0	0	0	0	0	0	0	0	0	0	0	1
3837	KPNB1	0	1	0	KPNB1	karyopherin subunit beta 1	Nucleocytoplasmic transport, a signal- and energy-dependent process, takes place through nuclear pore complexes embedded in the nuclear envelope. The import of proteins containing a nuclear localization signal (NLS) requires the NLS import receptor, a heterodimer of importin alpha and beta subunits also known as karyopherins. Importin alpha binds the NLS-containing cargo in the cytoplasm and impo…	GO:0007079 mitotic chromosome movement towards spindle pole;GO:0031291 Ran protein signal transduction;GO:0006610 ribosomal protein import into nucleus	GO:0071782 endoplasmic reticulum tubular network;GO:0035580 specific granule lumen;GO:0018995 host	GO:0061676 importin-alpha family protein binding;GO:0061608 nuclear import signal receptor activity;GO:0008139 nuclear localization sequence binding	(ko03013)RNA transport; (hsa03013)RNA transport	0	0	1	0	0	0	0	0	1	1	1	1	0	0	1	0	0	0	0	0	1
3841	KPNA5	1	0	0	KPNA5	karyopherin subunit alpha 5	The transport of molecules between the nucleus and the cytoplasm in eukaryotic cells is mediated by the nuclear pore complex (NPC) which consists of 60-100 proteins and is probably 120 million daltons in molecular size. Small molecules (up to 70 kD) can pass through the nuclear pore by nonselective diffusion; larger molecules are transported by an active process. Most nuclear proteins contain sho…	GO:0006607 NLS-bearing protein import into nucleus;GO:0019054 modulation by virus of host process;GO:0044068 modulation by symbiont of host cellular process	GO:0005654 nucleoplasm;GO:0005829 cytosol;GO:0031981 nuclear lumen	GO:0061608 nuclear import signal receptor activity;GO:0008139 nuclear localization sequence binding;GO:0140142 nucleocytoplasmic carrier activity		0	0	1	0	0	0	0	0	0	0	0	0	0	0	0	0	0	0	0	0	1
3855	KRT7	1	1	0	KRT7	keratin 7	The protein encoded by this gene is a member of the keratin gene family. The type II cytokeratins consist of basic or neutral proteins which are arranged in pairs of heterotypic keratin chains coexpressed during differentiation of simple and stratified epithelial tissues. This type II cytokeratin is specifically expressed in the simple epithelia lining the cavities of the internal organs and in t…	GO:0070268 cornification;GO:0031424 keratinization;GO:0030216 keratinocyte differentiation	GO:0045095 keratin filament;GO:0005882 intermediate filament;GO:0045111 intermediate filament cytoskeleton	GO:0005515 protein binding;GO:0005488 binding;GO:0003674 molecular_function		0	0	0	0	0	0	0	0	0	0	0	0	0	0	0	0	0	0	0	0	2
3880	KRT19	1	1	0	KRT19	keratin 19	The protein encoded by this gene is a member of the keratin family. The keratins are intermediate filament proteins responsible for the structural integrity of epithelial cells and are subdivided into cytokeratins and hair keratins. The type I cytokeratins consist of acidic proteins which are arranged in pairs of heterotypic keratin chains. Unlike its related family members, this smallest known a…	GO:0060706 cell differentiation involved in embryonic placenta development;GO:0045214 sarcomere organization;GO:0030239 myofibril assembly	GO:1990357 terminal web;GO:0043034 costamere;GO:0016010 dystrophin-associated glycoprotein complex	GO:0008307 structural constituent of muscle;GO:0005200 structural constituent of cytoskeleton;GO:0005198 structural molecule activity	(hsa04915)Estrogen signaling pathway	0	0	0	0	0	0	0	0	0	0	0	0	0	0	0	0	0	0	0	0	2
3895	KTN1	1	0	0	KTN1	kinectin 1	This gene encodes an integral membrane protein that is a member of the kinectin protein family. The encoded protein is primarily localized to the endoplasmic reticulum membrane. This protein binds kinesin and may be involved in intracellular organelle motility. This protein also binds translation elongation factor-delta and may be involved in the assembly of the elongation factor-1 complex. Alter…	GO:0007018 microtubule-based movement;GO:0043687 post-translational protein modification;GO:0007017 microtubule-based process	GO:0030176 integral component of endoplasmic reticulum membrane;GO:0031227 intrinsic component of endoplasmic reticulum membrane;GO:0005788 endoplasmic reticulum lumen	GO:0019894 kinesin binding;GO:0045296 cadherin binding;GO:0050839 cell adhesion molecule binding		0	0	0	1	0	0	0	0	0	0	0	1	0	0	0	0	0	0	0	0	1
3897	L1CAM	1	0	0	L1CAM	L1 cell adhesion molecule	The protein encoded by this gene is an axonal glycoprotein belonging to the immunoglobulin supergene family. The ectodomain, consisting of several immunoglobulin-like domains and fibronectin-like repeats (type III), is linked via a single transmembrane sequence to a conserved cytoplasmic domain. This cell adhesion molecule plays an important role in nervous system development, including neuronal …	GO:0045773 positive regulation of axon extension;GO:0050772 positive regulation of axonogenesis;GO:0030516 regulation of axon extension	GO:0044295 axonal growth cone;GO:0030426 growth cone;GO:0030427 site of polarized growth	GO:0008046 axon guidance receptor activity;GO:0019904 protein domain specific binding;GO:0004888 transmembrane signaling receptor activity	(hsa04514)Cell adhesion molecules; (ko04514)Cell adhesion molecules (CAMs); (ko04360)Axon guidance	1	0	0	0	0	0	0	0	0	0	1	0	0	0	0	0	0	0	0	0	1
3911	LAMA5	1	1	0	LAMA5	laminin subunit alpha 5	This gene encodes one of the vertebrate laminin alpha chains. Laminins, a family of extracellular matrix glycoproteins, are the major noncollagenous constituent of basement membranes. They have been implicated in a wide variety of biological processes including cell adhesion, differentiation, migration, signaling, neurite outgrowth and metastasis. Laminins are composed of 3 non identical chains: …	GO:0060445 branching involved in salivary gland morphogenesis;GO:0007435 salivary gland morphogenesis;GO:0007431 salivary gland development	GO:0005610 laminin-5 complex;GO:0043259 laminin-10 complex;GO:0043260 laminin-11 complex	GO:0005178 integrin binding;GO:0005201 extracellular matrix structural constituent;GO:0050839 cell adhesion molecule binding	(ko04512)ECM-receptor interaction; (ko05222)Small cell lung cancer; (hsa04512)ECM-receptor interaction	0	0	0	1	0	0	0	0	0	0	0	0	1	0	0	0	0	0	0	0	2
3912	LAMB1	1	1	0	LAMB1	laminin subunit beta 1	Laminins, a family of extracellular matrix glycoproteins, are the major noncollagenous constituent of basement membranes. They have been implicated in a wide variety of biological processes including cell adhesion, differentiation, migration, signaling, neurite outgrowth and metastasis. Laminins are composed of 3 non identical chains: laminin alpha, beta and gamma (formerly A, B1, and B2, respect…	GO:0021812 neuronal-glial interaction involved in cerebral cortex radial glia guided migration;GO:0070831 basement membrane assembly;GO:0021801 cerebral cortex radial glia guided migration	GO:0043257 laminin-8 complex;GO:0005607 laminin-2 complex;GO:0043259 laminin-10 complex	GO:0005178 integrin binding;GO:0005201 extracellular matrix structural constituent;GO:0050839 cell adhesion molecule binding	(ko04512)ECM-receptor interaction; (ko05222)Small cell lung cancer; (hsa04512)ECM-receptor interaction	0	0	0	1	0	0	0	0	0	0	0	0	1	0	0	0	0	0	0	0	2
3913	LAMB2	1	1	0	LAMB2	laminin subunit beta 2	Laminins, a family of extracellular matrix glycoproteins, are the major noncollagenous constituent of basement membranes. They have been implicated in a wide variety of biological processes including cell adhesion, differentiation, migration, signaling, neurite outgrowth and metastasis. Laminins, composed of 3 non identical chains: laminin alpha, beta and gamma (formerly A, B1, and B2, respective…	GO:0072274 metanephric glomerular basement membrane development;GO:0072244 metanephric glomerular epithelium development;GO:0072248 metanephric glomerular visceral epithelial cell differentiation	GO:0005608 laminin-3 complex;GO:0043260 laminin-11 complex;GO:0043256 laminin complex	GO:0005178 integrin binding;GO:0005201 extracellular matrix structural constituent;GO:0050839 cell adhesion molecule binding	(ko04512)ECM-receptor interaction; (ko05222)Small cell lung cancer; (hsa04512)ECM-receptor interaction	0	0	0	1	0	0	0	1	0	0	0	0	0	0	0	0	0	0	0	0	2
3914	LAMB3	1	1	0	LAMB3	laminin subunit beta 3	The product encoded by this gene is a laminin that belongs to a family of basement membrane proteins. This protein is a beta subunit laminin, which together with an alpha and a gamma subunit, forms laminin-5. Mutations in this gene cause epidermolysis bullosa junctional Herlitz type, and generalized atrophic benign epidermolysis bullosa, diseases that are characterized by blistering of the skin. …	GO:0031581 hemidesmosome assembly;GO:0070831 basement membrane assembly;GO:0071711 basement membrane organization	GO:0005610 laminin-5 complex;GO:0043256 laminin complex;GO:0044420 extracellular matrix component	GO:0005201 extracellular matrix structural constituent;GO:0005198 structural molecule activity;GO:0044877 protein-containing complex binding	(ko04512)ECM-receptor interaction; (ko05222)Small cell lung cancer; (hsa04512)ECM-receptor interaction	0	0	0	0	0	0	0	0	0	0	0	0	0	0	0	0	0	0	0	0	2
3915	LAMC1	1	1	0	LAMC1	laminin subunit gamma 1	Laminins, a family of extracellular matrix glycoproteins, are the major noncollagenous constituent of basement membranes. They have been implicated in a wide variety of biological processes including cell adhesion, differentiation, migration, signaling, neurite outgrowth and metastasis. Laminins, composed of 3 non identical chains: laminin alpha, beta and gamma (formerly A, B1, and B2, respective…	GO:0031581 hemidesmosome assembly;GO:0035633 maintenance of permeability of blood-brain barrier;GO:0007492 endoderm development	GO:0043259 laminin-10 complex;GO:0043260 laminin-11 complex;GO:0005606 laminin-1 complex	GO:0030023 extracellular matrix constituent conferring elasticity;GO:0097493 structural molecule activity conferring elasticity;GO:0005201 extracellular matrix structural constituent	(ko05020)Prion diseases; (hsa05020)Prion disease; (ko04512)ECM-receptor interaction	0	0	0	0	0	0	0	0	0	0	0	0	1	0	0	0	0	0	0	0	2
3925	STMN1	1	1	0	STMN1	stathmin 1	This gene belongs to the stathmin family of genes. It encodes a ubiquitous cytosolic phosphoprotein proposed to function as an intracellular relay integrating regulatory signals of the cellular environment. The encoded protein is involved in the regulation of the microtubule filament system by destabilizing microtubules. It prevents assembly and promotes disassembly of microtubules. Multiple tran…	GO:0070494 regulation of thrombin-activated receptor signaling pathway;GO:0070495 negative regulation of thrombin-activated receptor signaling pathway;GO:1905098 negative regulation of guanyl-nucleotide exchange factor activity	GO:0005874 microtubule;GO:0099513 polymeric cytoskeletal fiber;GO:0099512 supramolecular fiber	GO:0015631 tubulin binding;GO:0008092 cytoskeletal protein binding;GO:0005515 protein binding	(ko05206)MicroRNAs in cancer; (ko04010)MAPK signaling pathway; (hsa05206)MicroRNAs in cancer	0	0	0	0	0	0	0	1	0	0	0	1	1	0	0	0	0	0	0	0	2
3927	LASP1	0	1	0	LASP1	LIM and SH3 protein 1	This gene encodes a member of a subfamily of LIM proteins, characterized by a LIM motif and a domain of Src homology region 3, and also a member of the nebulin family of actin-binding proteins. The encoded protein is a cAMP and cGMP dependent signaling protein and binds to the actin cytoskeleton at extensions of the cell membrane. The encoded protein has been linked to metastatic breast cancer, h…	GO:0034220 ion transmembrane transport;GO:0055085 transmembrane transport;GO:0006811 ion transport	GO:0030864 cortical actin cytoskeleton;GO:0030863 cortical cytoskeleton;GO:0044448 cell cortex part	GO:0051015 actin filament binding;GO:0045296 cadherin binding;GO:0003779 actin binding		1	0	0	1	0	0	0	0	0	0	0	0	0	0	0	0	0	0	0	0	1
3930	LBR	1	0	0	LBR	lamin B receptor	The protein encoded by this gene belongs to the ERG4/ERG24 family. It localized in the nuclear envelope inner membrane and anchors the lamina and the heterochromatin to the membrane. It may mediate interaction between chromatin and lamin B. Mutations of this gene has been associated with autosomal recessive HEM/Greenberg skeletal dysplasia. Alternative splicing occurs at this locus and two transc…	GO:0030223 neutrophil differentiation;GO:0030851 granulocyte differentiation;GO:0006695 cholesterol biosynthetic process	GO:0005639 integral component of nuclear inner membrane;GO:0031229 intrinsic component of nuclear inner membrane;GO:0044453 nuclear membrane part	GO:0050613 delta14-sterol reductase activity;GO:0070087 chromo shadow domain binding;GO:0005521 lamin binding		0	0	0	0	0	0	0	0	0	0	1	0	0	0	1	0	0	0	0	0	1
3938	LCT	1	1	0	LCT	lactase	The protein encoded by this gene belongs to the glycosyl hydrolase 1 family of proteins. The encoded preproprotein is proteolytically processed to generate the mature enzyme. This enzyme is integral to the plasma membrane and has both phlorizin hydrolase activity and lactase activity. Mutations in this gene are associated with congenital lactase deficiency. Polymorphisms in this gene are associat…	GO:0044245 polysaccharide digestion;GO:0007586 digestion;GO:0005975 carbohydrate metabolic process	GO:0016324 apical plasma membrane;GO:0045177 apical part of cell;GO:0098590 plasma membrane region	GO:0000016 lactase activity;GO:0017042 glycosylceramidase activity;GO:0008422 beta-glucosidase activity	(ko00052)Galactose metabolism; (hsa00052)Galactose metabolism; (ko04973)Carbohydrate digestion and absorption	0	0	0	0	0	0	0	0	0	0	0	0	0	0	0	0	0	0	0	0	2
3939	LDHA	0	1	0	LDHA	lactate dehydrogenase A	The protein encoded by this gene catalyzes the conversion of L-lactate and NAD to pyruvate and NADH in the final step of anaerobic glycolysis. The protein is found predominantly in muscle tissue and belongs to the lactate dehydrogenase family. Mutations in this gene have been linked to exertional myoglobinuria. Multiple transcript variants encoding different isoforms have been found for this gene…	GO:0006089 lactate metabolic process;GO:0048569 post-embryonic animal organ development;GO:0043627 response to estrogen	GO:0070062 extracellular exosome;GO:1903561 extracellular vesicle;GO:0043230 extracellular organelle	GO:0004459 L-lactate dehydrogenase activity;GO:0004457 lactate dehydrogenase activity;GO:0051287 NAD binding	(ko00640)Propanoate metabolism; (hsa00640)Propanoate metabolism; (ko00620)Pyruvate metabolism	0	1	0	1	0	0	0	0	0	1	0	0	0	0	0	0	0	1	1	0	1
3945	LDHB	1	1	0	LDHB	lactate dehydrogenase B	This gene encodes the B subunit of lactate dehydrogenase enzyme, which catalyzes the interconversion of pyruvate and lactate with concomitant interconversion of NADH and NAD+ in a post-glycolysis process. Alternatively spliced transcript variants have been found for this gene. Recent studies have shown that a C-terminally extended isoform is produced by use of an alternative in-frame translation …	GO:0006090 pyruvate metabolic process;GO:0005975 carbohydrate metabolic process;GO:0032787 monocarboxylic acid metabolic process	GO:0045121 membrane raft;GO:0098857 membrane microdomain;GO:0098589 membrane region	GO:0004459 L-lactate dehydrogenase activity;GO:0004457 lactate dehydrogenase activity;GO:0016616 oxidoreductase activity, acting on the CH-OH group of donors, NAD or NADP as acceptor	(ko00640)Propanoate metabolism; (hsa00640)Propanoate metabolism; (ko00620)Pyruvate metabolism	0	1	0	0	0	0	0	0	0	1	0	0	0	0	0	0	0	0	0	0	2
3956	LGALS1	1	1	0	LGALS1	galectin 1	The galectins are a family of beta-galactoside-binding proteins implicated in modulating cell-cell and cell-matrix interactions. This gene product may act as an autocrine negative growth factor that regulates cell proliferation. [provided by RefSeq, Jul 2008]	GO:0034117 erythrocyte aggregation;GO:0034118 regulation of erythrocyte aggregation;GO:0034120 positive regulation of erythrocyte aggregation	GO:0005788 endoplasmic reticulum lumen;GO:0062023 collagen-containing extracellular matrix;GO:0031012 extracellular matrix	GO:0030395 lactose binding;GO:0048030 disaccharide binding;GO:0070492 oligosaccharide binding		0	0	0	0	0	0	0	1	1	0	0	0	0	1	0	0	0	0	0	0	2
3958	LGALS3	1	1	0	LGALS3	galectin 3	This gene encodes a member of the galectin family of carbohydrate binding proteins. Members of this protein family have an affinity for beta-galactosides. The encoded protein is characterized by an N-terminal proline-rich tandem repeat domain and a single C-terminal carbohydrate recognition domain. This protein can self-associate through the N-terminal domain allowing it to bind to multivalent sa…	GO:2000521 negative regulation of immunological synapse formation;GO:2000520 regulation of immunological synapse formation;GO:1903614 negative regulation of protein tyrosine phosphatase activity	GO:0001772 immunological synapse;GO:0101003 ficolin-1-rich granule membrane;GO:0070820 tertiary granule	GO:0019863 IgE binding;GO:0019865 immunoglobulin binding;GO:0043236 laminin binding		0	1	1	0	0	0	0	0	1	0	0	0	1	0	0	0	0	0	0	1	2
3964	LGALS8	1	1	0	LGALS8	galectin 8	This gene encodes a member of the galectin family. Galectins are beta-galactoside-binding animal lectins with conserved carbohydrate recognition domains. The galectins have been implicated in many essential functions including development, differentiation, cell-cell adhesion, cell-matrix interaction, growth regulation, apoptosis, and RNA splicing. This gene is widely expressed in tumoral tissues …	GO:1904977 lymphatic endothelial cell migration;GO:0098792 xenophagy;GO:0036303 lymph vessel morphogenesis	GO:0031410 cytoplasmic vesicle;GO:0097708 intracellular vesicle;GO:0005615 extracellular space	GO:0005178 integrin binding;GO:0030246 carbohydrate binding;GO:0050839 cell adhesion molecule binding		0	0	0	1	0	0	0	0	0	0	0	0	1	0	0	0	0	0	0	0	2
3978	LIG1	1	1	0	LIG1	DNA ligase 1	This gene encodes a member of the ATP-dependent DNA ligase protein family. The encoded protein functions in DNA replication, recombination, and the base excision repair process. Mutations in this gene that lead to DNA ligase I deficiency result in immunodeficiency and increased sensitivity to DNA-damaging agents. Disruption of this gene may also be associated with a variety of cancers. Alternativ…	GO:1903461 Okazaki fragment processing involved in mitotic DNA replication;GO:0033567 DNA replication, Okazaki fragment processing;GO:0006273 lagging strand elongation	GO:0005739 mitochondrion;GO:0005654 nucleoplasm;GO:0031981 nuclear lumen	GO:0003909 DNA ligase activity;GO:0003910 DNA ligase (ATP) activity;GO:0016886 ligase activity, forming phosphoric ester bonds	(ko03430)Mismatch repair; (hsa03430)Mismatch repair; (ko03410)Base excision repair	0	0	0	0	0	0	0	0	0	0	0	0	0	0	0	0	0	0	0	0	2
3987	LIMS1	1	0	1	LIMS1	LIM zinc finger domain containing 1	The protein encoded by this gene is an adaptor protein which contains five LIM domains, or double zinc fingers. The protein is likely involved in integrin signaling through its LIM domain-mediated interaction with integrin-linked kinase, found in focal adhesion plaques. It is also thought to act as a bridge linking integrin-linked kinase to NCK adaptor protein 2, which is involved in growth facto…	GO:2001046 positive regulation of integrin-mediated signaling pathway;GO:2001044 regulation of integrin-mediated signaling pathway;GO:0051894 positive regulation of focal adhesion assembly	GO:0005911 cell-cell junction;GO:0005925 focal adhesion;GO:0005924 cell-substrate adherens junction	GO:0019901 protein kinase binding;GO:0019900 kinase binding;GO:0008270 zinc ion binding		1	0	0	0	0	0	0	0	0	0	0	0	1	0	0	0	0	1	0	0	2
3991	LIPE	1	1	0	LIPE	lipase E, hormone sensitive type	The protein encoded by this gene has a long and a short form, generated by use of alternative translational start codons. The long form is expressed in steroidogenic tissues such as testis, where it converts cholesteryl esters to free cholesterol for steroid hormone production. The short form is expressed in adipose tissue, among others, where it hydrolyzes stored triglycerides to free fatty acid…	GO:0046340 diacylglycerol catabolic process;GO:0042758 long-chain fatty acid catabolic process;GO:0046485 ether lipid metabolic process	GO:0005901 caveola;GO:0005811 lipid droplet;GO:0044853 plasma membrane raft	GO:0102258 1,3-diacylglycerol acylhydrolase activity;GO:0102259 1,2-diacylglycerol acylhydrolase activity;GO:0033878 hormone-sensitive lipase activity	(hsa04923)Regulation of lipolysis in adipocytes; (ko04925)Aldosterone synthesis and secretion; (hsa04925)aldosterone synthesis and secretion	0	1	0	0	0	0	0	0	0	1	0	0	0	0	1	0	0	1	0	0	2
3992	FADS1	1	1	0	FADS1	fatty acid desaturase 1	The protein encoded by this gene is a member of the fatty acid desaturase (FADS) gene family. Desaturase enzymes regulate unsaturation of fatty acids through the introduction of double bonds between defined carbons of the fatty acyl chain. FADS family members are considered fusion products composed of an N-terminal cytochrome b5-like domain and a C-terminal multiple membrane-spanning desaturase p…	GO:0036109 alpha-linolenic acid metabolic process;GO:0043651 linoleic acid metabolic process;GO:0042759 long-chain fatty acid biosynthetic process	GO:0005789 endoplasmic reticulum membrane;GO:0098827 endoplasmic reticulum subcompartment;GO:0042175 nuclear outer membrane-endoplasmic reticulum membrane network	GO:0045485 omega-6 fatty acid desaturase activity;GO:0000248 C-5 sterol desaturase activity;GO:0070704 sterol desaturase activity	(ko01040)Biosynthesis of unsaturated fatty acids; (hsa01040)Biosynthesis of unsaturated fatty acids; (hsa01212)Fatty acid metabolism	0	0	0	0	0	0	0	0	0	1	0	0	0	0	1	0	0	0	0	0	2
4001	LMNB1	0	1	0	LMNB1	lamin B1	This gene encodes one of the two B-type lamin proteins and is a component of the nuclear lamina. A duplication of this gene is associated with autosomal dominant adult-onset leukodystrophy (ADLD). Alternative splicing results in multiple transcript variants. [provided by RefSeq, Dec 2015]	GO:0035722 interleukin-12-mediated signaling pathway;GO:0071349 cellular response to interleukin-12;GO:0070671 response to interleukin-12	GO:0005638 lamin filament;GO:0005652 nuclear lamina;GO:0005637 nuclear inner membrane	GO:0043274 phospholipase binding;GO:0005198 structural molecule activity;GO:1990837 sequence-specific double-stranded DNA binding	(ko04210)Apoptosis; (hsa04210)Apoptosis	0	1	0	0	0	0	0	0	0	0	0	0	0	0	0	0	0	0	0	0	1
4013	VWA5A	1	1	0	VWA5A	von Willebrand factor A domain containing 5A			GO:0005654 nucleoplasm;GO:0031981 nuclear lumen;GO:0044428 nuclear part	GO:0005515 protein binding;GO:0005488 binding;GO:0003674 molecular_function		0	0	0	0	0	0	0	0	0	0	0	0	0	0	0	0	0	0	0	0	2
4026	LPP	1	1	0	LPP	LIM domain containing preferred translocation partner in lipoma	This gene encodes a member of a subfamily of LIM domain proteins that are characterized by an N-terminal proline-rich region and three C-terminal LIM domains. The encoded protein localizes to the cell periphery in focal adhesions and may be involved in cell-cell adhesion and cell motility. This protein also shuttles through the nucleus and may function as a transcriptional co-activator. This gene…	GO:0098609 cell-cell adhesion;GO:0007155 cell adhesion;GO:0022610 biological adhesion	GO:0001725 stress fiber;GO:0097517 contractile actin filament bundle;GO:0032432 actin filament bundle	GO:0046872 metal ion binding;GO:0043169 cation binding;GO:0043167 ion binding		1	0	0	0	0	0	0	0	0	0	0	0	0	0	0	0	0	0	0	0	2
4035	LRP1	0	1	0	LRP1	LDL receptor related protein 1	This gene encodes a member of the low-density lipoprotein receptor family of proteins. The encoded preproprotein is proteolytically processed by furin to generate 515 kDa and 85 kDa subunits that form the mature receptor (PMID: 8546712). This receptor is involved in several cellular processes, including intracellular signaling, lipid homeostasis, and clearance of apoptotic cells. In addition, the…	GO:0048674 collateral sprouting of injured axon;GO:0048693 regulation of collateral sprouting of injured axon;GO:0048694 positive regulation of collateral sprouting of injured axon	GO:0150051 postsynaptic Golgi apparatus;GO:0032593 insulin-responsive compartment;GO:0044295 axonal growth cone	GO:0016964 alpha-2 macroglobulin receptor activity;GO:0030226 apolipoprotein receptor activity;GO:0032050 clathrin heavy chain binding	(hsa05144)Malaria; (hsa04979)cholesterol metabolism; (ko05144)Malaria	1	1	1	0	1	1	1	1	1	0	0	0	1	0	0	0	0	0	1	0	1
4036	LRP2	1	1	1	LRP2	LDL receptor related protein 2	The protein encoded by this gene, low density lipoprotein-related protein 2 (LRP2) or megalin, is a multi-ligand endocytic receptor that is expressed in many different tissues but primarily in absorptive epithilial tissues such as the kidney. This glycoprotein has a large amino-terminal extracellular domain, a single transmembrane domain, and a short carboxy-terminal cytoplasmic tail. The extrace…	GO:1905167 positive regulation of lysosomal protein catabolic process;GO:0070447 positive regulation of oligodendrocyte progenitor proliferation;GO:1904352 positive regulation of protein catabolic process in the vacuole	GO:0031904 endosome lumen;GO:0031526 brush border membrane;GO:0005905 clathrin-coated pit	GO:0031994 insulin-like growth factor I binding;GO:0005520 insulin-like growth factor binding;GO:0051087 chaperone binding	(ko04340)Hedgehog signaling pathway; (hsa04340)Hedgehog signaling pathway; (hsa04979)cholesterol metabolism	0	0	0	0	0	1	1	0	0	0	1	0	1	0	1	0	0	0	0	0	3
4043	LRPAP1	0	1	1	LRPAP1	LDL receptor related protein associated protein 1	This gene encodes a protein that interacts with the low density lipoprotein (LDL) receptor-related protein and facilitates its proper folding and localization by preventing the binding of ligands. Mutations in this gene have been identified in individuals with myopia 23. Alternative splicing results in multiple transcript variants. [provided by RefSeq, Dec 2013]	GO:0010916 negative regulation of very-low-density lipoprotein particle clearance;GO:0010915 regulation of very-low-density lipoprotein particle clearance;GO:1900223 positive regulation of amyloid-beta clearance	GO:0048237 rough endoplasmic reticulum lumen;GO:0031904 endosome lumen;GO:0005801 cis-Golgi network	GO:0070326 very-low-density lipoprotein particle receptor binding;GO:0035473 lipase binding;GO:0050750 low-density lipoprotein particle receptor binding	(hsa04979)cholesterol metabolism; (hsa04927)cortisol synthesis and secretion; (hsa04934)cushing syndrome	0	0	0	0	0	1	0	0	0	0	0	0	0	0	0	0	0	0	0	0	2
4067	LYN	1	1	0	LYN	LYN proto-oncogene, Src family tyrosine kinase	This gene encodes a tyrosine protein kinase, which maybe involved in the regulation of mast cell degranulation, and erythroid differentiation. Alternatively spliced transcript variants encoding different isoforms have been found for this gene. [provided by RefSeq, Jul 2011]	GO:0070668 positive regulation of mast cell proliferation;GO:0070667 negative regulation of mast cell proliferation;GO:0070447 positive regulation of oligodendrocyte progenitor proliferation	GO:0034666 integrin alpha2-beta1 complex;GO:0030061 mitochondrial crista;GO:0099091 postsynaptic specialization, intracellular component	GO:0140031 phosphorylation-dependent protein binding;GO:0043208 glycosphingolipid binding;GO:0005161 platelet-derived growth factor receptor binding	(ko04730)Long-term depression; (hsa04730)Long-term depression; (ko05120)Epithelial cell signaling in Helicobacter pylori infection	0	1	1	1	1	1	0	1	1	0	1	1	1	1	1	1	0	0	1	0	2
4071	TM4SF1	0	1	1	TM4SF1	transmembrane 4 L six family member 1	The protein encoded by this gene is a member of the transmembrane 4 superfamily, also known as the tetraspanin family. Most of these members are cell-surface proteins that are characterized by the presence of four hydrophobic domains. The proteins mediate signal transduction events that play a role in the regulation of cell development, activation, growth and motility. This encoded protein is a c…	GO:0001825 blastocyst formation;GO:0001824 blastocyst development;GO:0001701 in utero embryonic development	GO:0005887 integral component of plasma membrane;GO:0031226 intrinsic component of plasma membrane;GO:0044459 plasma membrane part	GO:0005515 protein binding;GO:0005488 binding;GO:0003674 molecular_function		0	0	0	0	0	0	0	0	0	0	0	0	0	0	0	0	0	0	0	0	2
4074	M6PR	1	1	0	M6PR	mannose-6-phosphate receptor, cation dependent	This gene encodes a member of the P-type lectin family. P-type lectins play a critical role in lysosome function through the specific transport of mannose-6-phosphate-containing acid hydrolases from the Golgi complex to lysosomes. The encoded protein functions as a homodimer and requires divalent cations for ligand binding. Alternatively spliced transcript variants encoding multiple isoforms have…	GO:0033299 secretion of lysosomal enzymes;GO:0006622 protein targeting to lysosome;GO:0006623 protein targeting to vacuole	GO:0032588 trans-Golgi network membrane;GO:0030665 clathrin-coated vesicle membrane;GO:0030662 coated vesicle membrane	GO:1905394 retromer complex binding;GO:0019904 protein domain specific binding;GO:0044877 protein-containing complex binding	(ko04142)Lysosome; (hsa04142)Lysosome; (hsa04145)Phagosome	0	0	0	0	0	1	1	0	0	0	1	0	0	0	0	0	0	0	0	0	2
4082	MARCKS	1	1	0	MARCKS	myristoylated alanine rich protein kinase C substrate	The protein encoded by this gene is a substrate for protein kinase C. It is localized to the plasma membrane and is an actin filament crosslinking protein. Phosphorylation by protein kinase C or binding to calcium-calmodulin inhibits its association with actin and with the plasma membrane, leading to its presence in the cytoplasm. The protein is thought to be involved in cell motility, phagocytos…	GO:0051764 actin crosslink formation;GO:0051017 actin filament bundle assembly;GO:0061572 actin filament bundle organization	GO:0042585 germinal vesicle;GO:0001674 female germ cell nucleus;GO:0043073 germ cell nucleus	GO:0005080 protein kinase C binding;GO:0005516 calmodulin binding;GO:0051015 actin filament binding	(ko04666)Fc gamma R-mediated phagocytosis; (hsa04666)Fc gamma R-mediated phagocytosis; (ko05206)MicroRNAs in cancer	1	0	0	0	0	0	0	0	0	0	0	0	0	0	0	0	0	1	0	0	2
4085	MAD2L1	0	1	0	MAD2L1	mitotic arrest deficient 2 like 1	MAD2L1 is a component of the mitotic spindle assembly checkpoint that prevents the onset of anaphase until all chromosomes are properly aligned at the metaphase plate. MAD2L1 is related to the MAD2L2 gene located on chromosome 1. A MAD2 pseudogene has been mapped to chromosome 14. [provided by RefSeq, Jul 2008]	GO:0090232 positive regulation of spindle checkpoint;GO:0090267 positive regulation of mitotic cell cycle spindle assembly checkpoint;GO:0051660 establishment of centrosome localization	GO:0044615 nuclear pore nuclear basket;GO:0005643 nuclear pore;GO:0000777 condensed chromosome kinetochore	GO:0008022 protein C-terminus binding;GO:0042803 protein homodimerization activity;GO:0046983 protein dimerization activity	(ko04914)Progesterone-mediated oocyte maturation; (hsa04914)Progesterone-mediated oocyte maturation; (ko04114)Oocyte meiosis	0	0	0	0	0	0	0	0	0	0	0	1	0	0	0	0	0	0	0	0	1
4086	SMAD1	1	1	0	SMAD1	SMAD family member 1	The protein encoded by this gene belongs to the SMAD, a family of proteins similar to the gene products of the Drosophila gene 'mothers against decapentaplegic' (Mad) and the C. elegans gene Sma. SMAD proteins are signal transducers and transcriptional modulators that mediate multiple signaling pathways. This protein mediates the signals of the bone morphogenetic proteins (BMPs), which are involv…	GO:0002051 osteoblast fate commitment;GO:0007183 SMAD protein complex assembly;GO:0031053 primary miRNA processing	GO:0071144 heteromeric SMAD protein complex;GO:0071141 SMAD protein complex;GO:0005637 nuclear inner membrane	GO:0070878 primary miRNA binding;GO:0017151 DEAD/H-box RNA helicase binding;GO:0070410 co-SMAD binding	(ko04350)TGF-beta signaling pathway; (hsa04350)TGF-beta signaling pathway; (ko04550)Signaling pathways regulating pluripotency of stem cells	0	1	0	0	0	0	0	0	0	0	0	0	1	1	0	0	0	1	0	0	2
4087	SMAD2	0	1	0	SMAD2	SMAD family member 2	The protein encoded by this gene belongs to the SMAD, a family of proteins similar to the gene products of the Drosophila gene 'mothers against decapentaplegic' (Mad) and the C. elegans gene Sma. SMAD proteins are signal transducers and transcriptional modulators that mediate multiple signaling pathways. This protein mediates the signal of the transforming growth factor (TGF)-beta, and thus regul…	GO:1900224 positive regulation of nodal signaling pathway involved in determination of lateral mesoderm left/right asymmetry;GO:0007352 zygotic specification of dorsal/ventral axis;GO:1900145 regulation of nodal signaling pathway involved in determination of left/right asymmetry	GO:0032444 activin responsive factor complex;GO:0071144 heteromeric SMAD protein complex;GO:0071141 SMAD protein complex	GO:0034713 type I transforming growth factor beta receptor binding;GO:0070410 co-SMAD binding;GO:0070411 I-SMAD binding	(ko05210)Colorectal cancer; (ko05212)Pancreatic cancer; (ko05321)Inflammatory bowel disease (IBD)	0	0	0	0	0	0	0	1	0	0	1	0	0	0	0	0	0	0	0	0	1
4089	SMAD4	1	0	0	SMAD4	SMAD family member 4	This gene encodes a member of the Smad family of signal transduction proteins. Smad proteins are phosphorylated and activated by transmembrane serine-threonine receptor kinases in response to transforming growth factor (TGF)-beta signaling. The product of this gene forms homomeric complexes and heteromeric complexes with other activated Smad proteins, which then accumulate in the nucleus and regu…	GO:0003251 positive regulation of cell proliferation involved in heart valve morphogenesis;GO:0061040 female gonad morphogenesis;GO:1905304 regulation of cardiac myofibril assembly	GO:0032444 activin responsive factor complex;GO:0071144 heteromeric SMAD protein complex;GO:0071141 SMAD protein complex	GO:0043199 sulfate binding;GO:0070411 I-SMAD binding;GO:0070412 R-SMAD binding	(ko05210)Colorectal cancer; (ko05212)Pancreatic cancer; (ko04520)Adherens junction	0	0	0	0	0	0	0	0	0	0	0	0	0	0	0	0	0	0	0	0	1
4090	SMAD5	1	1	0	SMAD5	SMAD family member 5	The protein encoded by this gene is involved in the transforming growth factor beta signaling pathway that results in an inhibition of the proliferation of hematopoietic progenitor cells. The encoded protein is activated by bone morphogenetic proteins type 1 receptor kinase, and may be involved in cancer. Alternative splicing results in multiple transcript variants. [provided by RefSeq, Feb 2014]	GO:0001880 Mullerian duct regression;GO:0002051 osteoblast fate commitment;GO:0060033 anatomical structure regression	GO:0071144 heteromeric SMAD protein complex;GO:0071141 SMAD protein complex;GO:0090575 RNA polymerase II transcription factor complex	GO:0017151 DEAD/H-box RNA helicase binding;GO:0070411 I-SMAD binding;GO:0046332 SMAD binding	(ko04350)TGF-beta signaling pathway; (hsa04350)TGF-beta signaling pathway; (ko04550)Signaling pathways regulating pluripotency of stem cells	0	0	0	0	0	0	0	0	0	0	0	0	0	1	0	0	0	0	0	0	2
4097	MAFG	1	0	0	MAFG	MAF bZIP transcription factor G	Globin gene expression is regulated through nuclear factor erythroid-2 (NFE2) elements located in enhancer-like locus control regions positioned many kb upstream of alpha- and beta-gene clusters (summarized by Blank et al., 1997 [PubMed 9166829]). NFE2 DNA-binding activity consists of a heterodimer containing a ubiquitous small Maf protein (MafF, MIM 604877; MafG; or MafK, MIM 600197) and the tis…	GO:0045604 regulation of epidermal cell differentiation;GO:0045682 regulation of epidermis development;GO:0030641 regulation of cellular pH	GO:0005654 nucleoplasm;GO:0031981 nuclear lumen;GO:0044428 nuclear part	GO:0046982 protein heterodimerization activity;GO:0001228 DNA-binding transcription activator activity, RNA polymerase II-specific;GO:0046983 protein dimerization activity		0	0	0	0	0	0	0	1	0	0	0	0	0	0	0	0	0	0	0	0	1
4122	MAN2A2	1	1	0	MAN2A2	mannosidase alpha class 2A member 2		GO:0006013 mannose metabolic process;GO:0006491 N-glycan processing;GO:0006517 protein deglycosylation	GO:0000139 Golgi membrane;GO:0098791 Golgi subcompartment;GO:0044431 Golgi apparatus part	GO:0004572 mannosyl-oligosaccharide 1,3-1,6-alpha-mannosidase activity;GO:0015924 mannosyl-oligosaccharide mannosidase activity;GO:0004559 alpha-mannosidase activity	(hsa)N-glycan biosynthesis, complex type; (M00075)N-glycan biosynthesis, complex type; (ko00510)N-Glycan biosynthesis	0	0	0	0	0	0	1	0	0	1	0	0	0	0	0	0	0	0	0	0	2
4123	MAN2C1	1	1	0	MAN2C1	mannosidase alpha class 2C member 1		GO:0006013 mannose metabolic process;GO:0009313 oligosaccharide catabolic process;GO:0009311 oligosaccharide metabolic process	GO:0005654 nucleoplasm;GO:0005829 cytosol;GO:0031981 nuclear lumen	GO:0004559 alpha-mannosidase activity;GO:0015923 mannosidase activity;GO:0004553 hydrolase activity, hydrolyzing O-glycosyl compounds	(ko00511)Other glycan degradation; (hsa00511)Other glycan degradation	0	0	0	0	0	0	0	0	0	1	0	0	0	0	0	0	0	0	0	0	2
4130	MAP1A	0	0	1	MAP1A	microtubule associated protein 1A	This gene encodes a protein that belongs to the microtubule-associated protein family. The proteins of this family are thought to be involved in microtubule assembly, which is an essential step in neurogenesis. The product of this gene is a precursor polypeptide that presumably undergoes proteolytic processing to generate the final MAP1A heavy chain and LC2 light chain. Expression of this gene is…	GO:0099642 retrograde axonal protein transport;GO:1902816 regulation of protein localization to microtubule;GO:1902817 negative regulation of protein localization to microtubule	GO:0150001 primary dendrite;GO:0044307 dendritic branch;GO:1901588 dendritic microtubule	GO:0008093 cytoskeletal adaptor activity;GO:0048156 tau protein binding;GO:0030674 protein binding, bridging		0	0	1	0	0	0	0	0	0	0	0	0	0	0	0	0	0	0	0	0	1
4131	MAP1B	0	1	0	MAP1B	microtubule associated protein 1B	This gene encodes a protein that belongs to the microtubule-associated protein family. The proteins of this family are thought to be involved in microtubule assembly, which is an essential step in neurogenesis. The product of this gene is a precursor polypeptide that presumably undergoes proteolytic processing to generate the final MAP1B heavy chain and LC1 light chain. Gene knockout studies of t…	GO:0051913 regulation of synaptic plasticity by chemical substance;GO:0051914 positive regulation of synaptic plasticity by chemical substance;GO:0051915 induction of synaptic plasticity by chemical substance	GO:0097457 hippocampal mossy fiber;GO:0044302 dentate gyrus mossy fiber;GO:0097441 basal dendrite	GO:0008017 microtubule binding;GO:0015631 tubulin binding;GO:0003779 actin binding		0	0	1	0	0	0	0	1	0	0	0	0	0	0	0	0	0	0	0	0	1
4154	MBNL1	0	1	0	MBNL1	muscleblind like splicing regulator 1	This gene encodes a member of the muscleblind protein family which was initially described in Drosophila melanogaster. The encoded protein is a C3H-type zinc finger protein that modulates alternative splicing of pre-mRNAs. Muscleblind proteins bind specifically to expanded dsCUG RNA but not to normal size CUG repeats and may thereby play a role in the pathophysiology of myotonic dystrophy. Mice l…	GO:0000381 regulation of alternative mRNA splicing, via spliceosome;GO:0045445 myoblast differentiation;GO:0000380 alternative mRNA splicing, via spliceosome	GO:0010494 cytoplasmic stress granule;GO:0036464 cytoplasmic ribonucleoprotein granule;GO:0035770 ribonucleoprotein granule	GO:0001069 regulatory region RNA binding;GO:0003725 double-stranded RNA binding;GO:0001067 regulatory region nucleic acid binding		0	0	0	0	0	0	0	0	0	0	0	0	0	0	0	0	0	0	0	1	1
4170	MCL1	1	1	0	MCL1	MCL1 apoptosis regulator, BCL2 family member	This gene encodes an anti-apoptotic protein, which is a member of the Bcl-2 family. Alternative splicing results in multiple transcript variants. The longest gene product (isoform 1) enhances cell survival by inhibiting apoptosis while the alternatively spliced shorter gene products (isoform 2 and isoform 3) promote apoptosis and are death-inducing. [provided by RefSeq, Oct 2010]	GO:1903378 positive regulation of oxidative stress-induced neuron intrinsic apoptotic signaling pathway;GO:1903223 positive regulation of oxidative stress-induced neuron death;GO:1902177 positive regulation of oxidative stress-induced intrinsic apoptotic signaling pathway	GO:0097136 Bcl-2 family protein complex;GO:0005741 mitochondrial outer membrane;GO:0031968 organelle outer membrane	GO:0051434 BH3 domain binding;GO:0051400 BH domain binding;GO:0070513 death domain binding	(ko04210)Apoptosis; (ko04630)Jak-STAT signaling pathway; (hsa04210)Apoptosis	0	1	0	0	1	0	0	0	0	0	1	0	0	0	0	0	0	0	1	0	2
4171	MCM2	1	1	0	MCM2	minichromosome maintenance complex component 2	The protein encoded by this gene is one of the highly conserved mini-chromosome maintenance proteins (MCM) that are involved in the initiation of eukaryotic genome replication. The hexameric protein complex formed by MCM proteins is a key component of the pre-replication complex (pre_RC) and may be involved in the formation of replication forks and in the recruitment of other DNA replication rela…	GO:1905775 negative regulation of DNA helicase activity;GO:1905463 negative regulation of DNA duplex unwinding;GO:1905774 regulation of DNA helicase activity	GO:0000808 origin recognition complex;GO:0005664 nuclear origin of replication recognition complex;GO:0042555 MCM complex	GO:0017116 single-stranded DNA-dependent ATP-dependent DNA helicase activity;GO:0043142 single-stranded DNA-dependent ATPase activity;GO:0043138 3'-5' DNA helicase activity	(ko03030)DNA replication; (hsa03030)DNA replication; (ko04110)Cell cycle	0	0	0	0	0	0	0	0	0	0	0	0	0	0	0	0	0	0	0	0	2
4172	MCM3	1	1	0	MCM3	minichromosome maintenance complex component 3	The protein encoded by this gene is one of the highly conserved mini-chromosome maintenance proteins (MCM) that are involved in the initiation of eukaryotic genome replication. The hexameric protein complex formed by MCM proteins is a key component of the pre-replication complex (pre_RC) and may be involved in the formation of replication forks and in the recruitment of other DNA replication rela…	GO:1902292 cell cycle DNA replication initiation;GO:1902315 nuclear cell cycle DNA replication initiation;GO:1902975 mitotic DNA replication initiation	GO:0005658 alpha DNA polymerase:primase complex;GO:0042555 MCM complex;GO:0043601 nuclear replisome	GO:0003688 DNA replication origin binding;GO:0003678 DNA helicase activity;GO:0003697 single-stranded DNA binding	(ko03030)DNA replication; (hsa03030)DNA replication; (ko04110)Cell cycle	0	0	0	0	0	0	0	0	0	0	0	0	0	0	0	0	0	0	0	0	2
4173	MCM4	1	1	0	MCM4	minichromosome maintenance complex component 4	The protein encoded by this gene is one of the highly conserved mini-chromosome maintenance proteins (MCM) that are essential for the initiation of eukaryotic genome replication. The hexameric protein complex formed by MCM proteins is a key component of the pre-replication complex (pre_RC) and may be involved in the formation of replication forks and in the recruitment of other DNA replication re…	GO:1902292 cell cycle DNA replication initiation;GO:1902315 nuclear cell cycle DNA replication initiation;GO:1902975 mitotic DNA replication initiation	GO:0042555 MCM complex;GO:0000784 nuclear chromosome, telomeric region;GO:0000781 chromosome, telomeric region	GO:0003688 DNA replication origin binding;GO:0003678 DNA helicase activity;GO:0003697 single-stranded DNA binding	(ko03030)DNA replication; (hsa03030)DNA replication; (ko04110)Cell cycle	0	0	0	0	0	0	0	0	0	0	0	0	0	0	0	0	0	0	0	0	2
4174	MCM5	1	1	0	MCM5	minichromosome maintenance complex component 5	The protein encoded by this gene is structurally very similar to the CDC46 protein from S. cerevisiae, a protein involved in the initiation of DNA replication. The encoded protein is a member of the MCM family of chromatin-binding proteins and can interact with at least two other members of this family. The encoded protein is upregulated in the transition from the G0 to G1/S phase of the cell cyc…	GO:0006267 pre-replicative complex assembly involved in nuclear cell cycle DNA replication;GO:0036388 pre-replicative complex assembly;GO:1902299 pre-replicative complex assembly involved in cell cycle DNA replication	GO:0042555 MCM complex;GO:0000784 nuclear chromosome, telomeric region;GO:0000781 chromosome, telomeric region	GO:0017116 single-stranded DNA-dependent ATP-dependent DNA helicase activity;GO:0043142 single-stranded DNA-dependent ATPase activity;GO:0043138 3'-5' DNA helicase activity	(ko03030)DNA replication; (hsa03030)DNA replication; (ko04110)Cell cycle	0	0	0	0	0	0	0	0	0	0	0	0	0	0	0	0	0	0	0	0	2
4176	MCM7	1	1	0	MCM7	minichromosome maintenance complex component 7	The protein encoded by this gene is one of the highly conserved mini-chromosome maintenance proteins (MCM) that are essential for the initiation of eukaryotic genome replication. The hexameric protein complex formed by the MCM proteins is a key component of the pre-replication complex (pre_RC) and may be involved in the formation of replication forks and in the recruitment of other DNA replicatio…	GO:0006267 pre-replicative complex assembly involved in nuclear cell cycle DNA replication;GO:0036388 pre-replicative complex assembly;GO:1902299 pre-replicative complex assembly involved in cell cycle DNA replication	GO:0042555 MCM complex;GO:0000784 nuclear chromosome, telomeric region;GO:0000781 chromosome, telomeric region	GO:0043140 ATP-dependent 3'-5' DNA helicase activity;GO:1990518 single-stranded DNA-dependent ATP-dependent 3'-5' DNA helicase activity;GO:0017116 single-stranded DNA-dependent ATP-dependent DNA helicase activity	(ko03030)DNA replication; (hsa03030)DNA replication; (ko04110)Cell cycle	0	0	0	0	0	0	0	0	0	0	0	0	0	0	0	0	0	0	0	0	2
4189	DNAJB9	1	1	0	DNAJB9	DnaJ heat shock protein family (Hsp40) member B9	This gene is a member of the J protein family. J proteins function in many cellular processes by regulating the ATPase activity of 70 kDa heat shock proteins. This gene is a member of the type 2 subgroup of DnaJ proteins. The encoded protein is localized to the endoplasmic reticulum. This protein is induced by endoplasmic reticulum stress and plays a role in protecting stressed cells from apoptos…	GO:1903895 negative regulation of IRE1-mediated unfolded protein response;GO:1900102 negative regulation of endoplasmic reticulum unfolded protein response;GO:1903894 regulation of IRE1-mediated unfolded protein response	GO:0005788 endoplasmic reticulum lumen;GO:0005789 endoplasmic reticulum membrane;GO:0098827 endoplasmic reticulum subcompartment	GO:0051787 misfolded protein binding;GO:0030544 Hsp70 protein binding;GO:0051087 chaperone binding		0	0	0	0	1	0	0	0	0	0	0	0	0	0	0	0	0	0	0	0	2
4192	MDK	1	1	0	MDK	midkine	This gene encodes a member of a small family of secreted growth factors that binds heparin and responds to retinoic acid. The encoded protein promotes cell growth, migration, and angiogenesis, in particular during tumorigenesis. This gene has been targeted as a therapeutic for a variety of different disorders. Alternatively spliced transcript variants encoding multiple isoforms have been observed…	GO:0030421 defecation;GO:0106091 glial cell projection elongation;GO:1905555 positive regulation blood vessel branching	GO:0062023 collagen-containing extracellular matrix;GO:0031012 extracellular matrix;GO:0042995 cell projection	GO:1904399 heparan sulfate binding;GO:0035374 chondroitin sulfate binding;GO:0008083 growth factor activity		0	0	0	0	0	0	0	1	1	0	0	0	1	0	0	0	0	0	0	0	2
4193	MDM2	1	1	0	MDM2	MDM2 proto-oncogene	This gene encodes a nuclear-localized E3 ubiquitin ligase. The encoded protein can promote tumor formation by targeting tumor suppressor proteins, such as p53, for proteasomal degradation. This gene is itself transcriptionally-regulated by p53. Overexpression or amplification of this locus is detected in a variety of different cancers. There is a pseudogene for this gene on chromosome 2. Alternat…	GO:0071301 cellular response to vitamin B1;GO:1904404 response to formaldehyde;GO:0010266 response to vitamin B1	GO:0030666 endocytic vesicle membrane;GO:0030139 endocytic vesicle;GO:0030659 cytoplasmic vesicle membrane	GO:0061663 NEDD8 ligase activity;GO:0019788 NEDD8 transferase activity;GO:0008097 5S rRNA binding	(ko05219)Bladder cancer; (hsa05219)Bladder cancer; (ko05214)Glioma	0	0	1	0	1	0	0	0	0	0	1	0	1	1	0	0	0	0	1	0	2
4199	ME1	1	1	0	ME1	malic enzyme 1	This gene encodes a cytosolic, NADP-dependent enzyme that generates NADPH for fatty acid biosynthesis. The activity of this enzyme, the reversible oxidative decarboxylation of malate, links the glycolytic and citric acid cycles. The regulation of expression for this gene is complex. Increased expression can result from elevated levels of thyroid hormones or by higher proportions of carbohydrates …	GO:1902031 regulation of NADP metabolic process;GO:0006108 malate metabolic process;GO:0006739 NADP metabolic process	GO:0005739 mitochondrion;GO:0005829 cytosol;GO:0044444 cytoplasmic part	GO:0004471 malate dehydrogenase (decarboxylating) (NAD+) activity;GO:0004473 malate dehydrogenase (decarboxylating) (NADP+) activity;GO:0004470 malic enzyme activity	(ko00620)Pyruvate metabolism; (hsa00620)Pyruvate metabolism; (ko03320)PPAR signaling pathway	0	1	0	0	0	0	0	0	0	1	0	0	0	0	1	0	0	0	0	0	2
4204	MECP2	1	0	0	MECP2	methyl-CpG binding protein 2	DNA methylation is the major modification of eukaryotic genomes and plays an essential role in mammalian development. Human proteins MECP2, MBD1, MBD2, MBD3, and MBD4 comprise a family of nuclear proteins related by the presence in each of a methyl-CpG binding domain (MBD). Each of these proteins, with the exception of MBD3, is capable of binding specifically to methylated DNA. MECP2, MBD1 and MB…	GO:0009405 pathogenesis;GO:2000820 negative regulation of transcription from RNA polymerase II promoter involved in smooth muscle cell differentiation;GO:1900114 positive regulation of histone H3-K9 trimethylation	GO:0000792 heterochromatin;GO:0005813 centrosome;GO:0098794 postsynapse	GO:0010385 double-stranded methylated DNA binding;GO:0035197 siRNA binding;GO:0008327 methyl-CpG binding		0	1	0	0	0	0	0	0	0	1	1	0	1	0	1	0	1	0	0	0	1
4212	MEIS2	1	0	0	MEIS2	Meis homeobox 2	This gene encodes a homeobox protein belonging to the TALE ('three amino acid loop extension') family of homeodomain-containing proteins. TALE homeobox proteins are highly conserved transcription regulators, and several members have been shown to be essential contributors to developmental programs. Multiple transcript variants encoding distinct isoforms have been described for this gene. [provide…	GO:0110024 positive regulation of cardiac muscle myoblast proliferation;GO:0110021 cardiac muscle myoblast proliferation;GO:0110022 regulation of cardiac muscle myoblast proliferation	GO:0048471 perinuclear region of cytoplasm;GO:0000790 nuclear chromatin;GO:0000785 chromatin	GO:0003712 transcription coregulator activity;GO:0001228 DNA-binding transcription activator activity, RNA polymerase II-specific;GO:0008134 transcription factor binding		0	0	0	0	0	0	0	0	0	0	0	0	0	0	0	0	1	0	0	0	1
4216	MAP3K4	1	1	0	MAP3K4	mitogen-activated protein kinase kinase kinase 4	The central core of each mitogen-activated protein kinase (MAPK) pathway is a conserved cascade of 3 protein kinases: an activated MAPK kinase kinase (MAPKKK) phosphorylates and activates a specific MAPK kinase (MAPKK), which then activates a specific MAPK. While the ERK MAPKs are activated by mitogenic stimulation, the CSBP2 and JNK MAPKs are activated by environmental stresses such as osmotic s…	GO:0007542 primary sex determination, germ-line;GO:0018992 germ-line sex determination;GO:0019100 male germ-line sex determination	GO:0048471 perinuclear region of cytoplasm;GO:0044444 cytoplasmic part;GO:0005737 cytoplasm	GO:0004709 MAP kinase kinase kinase activity;GO:0004674 protein serine/threonine kinase activity;GO:0004672 protein kinase activity	(ko04912)GnRH signaling pathway; (hsa04912)GnRH signaling pathway; (ko04010)MAPK signaling pathway	0	0	0	0	1	0	0	0	0	0	0	0	0	0	0	1	0	0	0	0	2
4217	MAP3K5	0	1	1	MAP3K5	mitogen-activated protein kinase kinase kinase 5	Mitogen-activated protein kinase (MAPK) signaling cascades include MAPK or extracellular signal-regulated kinase (ERK), MAPK kinase (MKK or MEK), and MAPK kinase kinase (MAPKKK or MEKK). MAPKK kinase/MEKK phosphorylates and activates its downstream protein kinase, MAPK kinase/MEK, which in turn activates MAPK. The kinases of these signaling cascades are highly conserved, and homologs exist in yea…	GO:0010663 positive regulation of striated muscle cell apoptotic process;GO:0010666 positive regulation of cardiac muscle cell apoptotic process;GO:1902170 cellular response to reactive nitrogen species	GO:1990604 IRE1-TRAF2-ASK1 complex;GO:1902911 protein kinase complex;GO:0061695 transferase complex, transferring phosphorus-containing groups	GO:0004709 MAP kinase kinase kinase activity;GO:0019903 protein phosphatase binding;GO:0019902 phosphatase binding	(ko05014)Amyotrophic lateral sclerosis (ALS); (hsa05014)Amyotrophic lateral sclerosis; (hsa01524)Platinum drug resistance	0	1	0	0	1	0	0	1	0	0	1	0	0	0	0	1	0	1	1	0	2
4225	MEP1B	1	1	0	MEP1B	meprin A subunit beta	Meprins are multidomain zinc metalloproteases that are highly expressed in mammalian kidney and intestinal brush border membranes, and in leukocytes and certain cancer cells. They are involved in the hydrolysis of a variety of peptide and protein substrates, and have been implicated in cancer and intestinal inflammation. Mature meprins are oligomers of evolutionarily related, but separately encod…	GO:1901998 toxin transport;GO:0006954 inflammatory response;GO:0006508 proteolysis	GO:0017090 meprin A complex;GO:0098796 membrane protein complex;GO:0005887 integral component of plasma membrane	GO:0004222 metalloendopeptidase activity;GO:0008237 metallopeptidase activity;GO:0004175 endopeptidase activity	(ko04974)Protein digestion and absorption; (hsa04974)Protein digestion and absorption	0	0	0	0	0	0	0	0	0	0	0	0	0	0	0	0	0	0	0	0	2
4247	MGAT2	1	1	0	MGAT2	alpha-1,6-mannosyl-glycoprotein 2-beta-N-acetylglucosaminyltransferase	The product of this gene is a Golgi enzyme catalyzing an essential step in the conversion of oligomannose to complex N-glycans. The enzyme has the typical glycosyltransferase domains: a short N-terminal cytoplasmic domain, a hydrophobic non-cleavable signal-anchor domain, and a C-terminal catalytic domain. Mutations in this gene may lead to carbohydrate-deficient glycoprotein syndrome, type II. T…	GO:0009312 oligosaccharide biosynthetic process;GO:0018279 protein N-linked glycosylation via asparagine;GO:0018196 peptidyl-asparagine modification	GO:0005795 Golgi stack;GO:0000139 Golgi membrane;GO:0098791 Golgi subcompartment	GO:0008455 alpha-1,6-mannosylglycoprotein 2-beta-N-acetylglucosaminyltransferase activity;GO:0140103 catalytic activity, acting on a glycoprotein;GO:0008375 acetylglucosaminyltransferase activity	(hsa)N-glycan biosynthesis, complex type; (M00075)N-glycan biosynthesis, complex type; (ko00510)N-Glycan biosynthesis	0	0	0	0	0	0	1	0	0	1	0	0	0	0	0	0	0	0	0	0	2
4249	MGAT5	0	1	0	MGAT5	alpha-1,6-mannosylglycoprotein 6-beta-N-acetylglucosaminyltransferase	The protein encoded by this gene belongs to the glycosyltransferase family. It catalyzes the addition of beta-1,6-N-acetylglucosamine to the alpha-linked mannose of biantennary N-linked oligosaccharides present on the newly synthesized glycoproteins. It is one of the most important enzymes involved in the regulation of the biosynthesis of glycoprotein oligosaccharides. Alterations of the oligosac…	GO:1903614 negative regulation of protein tyrosine phosphatase activity;GO:1903613 regulation of protein tyrosine phosphatase activity;GO:0018279 protein N-linked glycosylation via asparagine	GO:0000139 Golgi membrane;GO:0098791 Golgi subcompartment;GO:0044431 Golgi apparatus part	GO:0030144 alpha-1,6-mannosylglycoprotein 6-beta-N-acetylglucosaminyltransferase activity;GO:0140103 catalytic activity, acting on a glycoprotein;GO:0004864 protein phosphatase inhibitor activity	(hsa)N-glycan biosynthesis, complex type; (M00075)N-glycan biosynthesis, complex type; (ko00510)N-Glycan biosynthesis	0	0	0	0	0	0	1	0	0	1	0	0	1	0	0	0	0	0	0	0	1
4254	KITLG	0	0	1	KITLG	KIT ligand	This gene encodes the ligand of the tyrosine-kinase receptor encoded by the KIT locus. This ligand is a pleiotropic factor that acts in utero in germ cell and neural cell development, and hematopoiesis, all believed to reflect a role in cell migration. In adults, it functions pleiotropically, while mostly noted for its continued requirement in hematopoiesis. Two transcript variants encoding diffe…	GO:0033026 negative regulation of mast cell apoptotic process;GO:0070668 positive regulation of mast cell proliferation;GO:0033023 mast cell homeostasis	GO:0030175 filopodium;GO:0030027 lamellipodium;GO:0098858 actin-based cell projection	GO:0005173 stem cell factor receptor binding;GO:0008083 growth factor activity;GO:0005125 cytokine activity	(ko04640)Hematopoietic cell lineage; (ko04916)Melanogenesis; (hsa04916)Melanogenesis	0	0	0	0	0	0	0	0	0	0	0	1	1	0	0	0	0	0	0	0	1
[truncated: 1,779 more rows]

## Sheet: Table S2. EnrichmentDEG
GroupID	Category	Term	Description	LogP	Log(q-value)	InTerm_InList	Genes	Symbols
[truncated: 304 more rows]

## Sheet: Table S3. Membership_Embryo
Gene	original_id	IVC_CO	VIT_CO	VIT_IVC	Gene Symbol	Description	Gene Summary	Biological Process (GO)	Cellular Component (GO)	Molecular Function (GO)	KEGG Pathway	Membership: embryo	Membership Terms: embryo	GO:0030055 cell-substrate junction	GO:0005740 mitochondrial envelope	GO:1903827 regulation of cellular protein	GO:0050839 cell adhesion molecule binding	GO:0080135 regulation of cellular respons	GO:0000323 lytic vacuole	R-HSA-5653656 Vesicle-mediated transport	GO:0009611 response to wounding	GO:0045055 regulated exocytosis	GO:0090407 organophosphate biosynthetic p	GO:0019904 protein domain specific bindin	GO:0007264 small GTPase mediated signal t	GO:0030335 positive regulation of cell mi	GO:0071407 cellular response to organic c	R-HSA-556833 Metabolism of lipids	GO:0016301 kinase activity	GO:0003712 transcription coregulator acti	GO:0019900 kinase binding	GO:0010942 positive regulation of cell de	GO:0043484 regulation of RNA splicing	TotalEvidenceCount
[truncated: 2,199 more rows]

[truncated: 14 more sheets: Table S4. Membership_Oxidative, Table S5. Membership_cellarrest, Table S6. Membership_StressResp, TableS7.SOTA_Clustering VIT_IVC, Table S8. Meta_Clusters1-4_an, Table S9. Meta_Clusters1-4_en, SLC10A1, ANXA8, GSTA4, SPP1, SERPINE1, BTG2, PLET1, Table S10. qPCR_results]
